# Supplementary material for: Multi-cellular phenotypic dynamics during the progression of an immunocompetent breast cancer model
Source: iScience. 2025 Oct 23;28(11):113808. doi: 10.1016/j.isci.2025.113808 (PMC12637086; doi:10.1016/j.isci.2025.113808)
Supplement: Table S3. Gene and pathway ParTI enrichment analysis on monocytes and macrophages, related to Figure 2 [file mmc3.xlsx]

## Sheet: arc1_mono_pathways_enrichment
archetype #	Feature Name	P value (Mann-Whitney)	Median Difference	Mean Difference	Significant after Benjamini-Hochberg correction?	Is first bin maximal?	Leading Genes
1	PID IL1PATHWAY	5.2627e-52	0.24587	0.21608	1	1	NFKB1, TRAF6, IL1R2, MAP3K3, IKBKB, IL1B, TICAM2, IRAK4, IL1RN, IL1A, TOLLIP, IRAK3
1	REACTOME IL1 SIGNALING	3.686e-49	0.20694	0.18157	1	1	NOD1, IRAK3, MAP3K8, IKBKB, IL1A, IL1B, IL1RN, IRAK2, MAP3K3, IRAK4, TOLLIP, PELI2, NOD2, TRAF6, IL1R2, TNIP2, RIPK2, RBX1
1	KEGG BLADDER CANCER	4.1434e-73	0.20351	0.1767	1	1	E2F1, KRAS, CDKN1A, VEGFA, MMP2, MAP2K2, RPS6KA5, BRAF, RB1, E2F2, DAPK1, THBS1, MYC, CDH1
1	PID IL3 PATHWAY	1.3482e-45	0.19446	0.18074	1	1	CISH, ID1, OSM, PIM1, CEBPB, SRP9, CSF2RB, HDAC1, STAT5A, YWHAZ, GAB2
1	PID INTEGRIN1 PATHWAY	5.778e-37	0.18111	0.16708	1	1	ITGA9, IGSF8, PLAU, COL4A1, ITGA5, PLAUR, COL18A1, CD14, COL3A1, THBS1, CSPG4, COL6A1, MDK, FN1, VEGFA, COL6A3, F13A1, ITGA8, NPNT
1	PID IFNGPATHWAY	1.1139e-57	0.17952	0.162	1	1	SOCS1, IFNGR1, IL1B, MAP3K11, IRF9, CREBBP, STAT3, MAP3K1, DAPK1, PRKCD, CEBPB, AKT1
1	BIOCARTA IL1R PATHWAY	2.048e-25	0.1704	0.15508	1	1	TRAF6, TGFB1, TOLLIP, MAP3K14, IRAK2, IL1B, IL1RN, TGFB3, MAP2K3, MAP3K1, IRAK3, IKBKB, IL1A, NFKB1
1	PID INTEGRIN A4B1 PATHWAY	6.6468e-25	0.12014	0.11209	1	1	PXN, IGSF8, PRKAR1B, FN1, SRC, CD14, THBS1, YWHAZ, MDK
1	NEGATIVE REGULATION OF CATALYTIC ACTIVITY	3.4701e-35	0.1098	0.093685	1	1	PDCD4, LATS2, GPX1, CDKN2D, DHCR24, RB1, CCR2, HEXIM1, DUSP16, FBXO5, ANGPTL4, PTPRC, DUSP22, BIRC5, DNAJB6, DUSP6
1	BIOCARTA TOLL PATHWAY	4.1751e-26	0.092044	0.092481	1	1	EIF2AK2, TRAF6, TOLLIP, MAP3K14, TLR6, MAP2K3, MAP3K1, LY96, IKBKB, CD14, TLR3, TLR4, FOS, TLR2, NFKB1
1	STRUCTURAL MOLECULE ACTIVITY	4.3873e-55	0.091355	0.08559	1	1	RPL18, RPL15, FAU, MRPL52, RPS14, RPS13, ADD3, LMNB1, RPS27, RPS28, RPS9, RPS6, BFAR, MYBPC3, VILL, RPL38, RPL30, RPL34, MYOM1, TUBG1, MGP, ARPC1B, SEPT7, CAV1, MRPS14, MYL2, RPL7, ARPC3, RPL9, RPL8, RPL7A, CORO1A, SPTBN1, MSN, MATR3, VIM, TPM1, TPM4, ODF2, ANXA1
1	NEGATIVE REGULATION OF CELL PROLIFERATION	4.191e-39	0.086948	0.077659	1	1	MXI1, MAGED1, CDKN2C, CDKN2D, IL1B, IL1A, GTPBP4, NME2, TBRG1, MNT, EMP3, EIF2AK2, IFITM1, SESN1, B4GALT7, RUNX3, COL18A1, KLF10, S100A11, BRCA2, CDKN1C, NOTCH2, TSC1, NUP62, ETS1, UTP20, KLF4, PTEN, CDC6, CD164, MXD4, OSM, BTG2, BTG1, MDM4, CXCL1, SPEG, GPNMB, ING1, PDS5B, VHL, CDKN3, EEF1E1, KAT2B, TOB2
1	KEGG PATHOGENIC ESCHERICHIA COLI INFECTION	2.8961e-32	0.086286	0.076416	1	1	TUBA1A, ROCK1, LY96, CD14, ARPC1B, ARPC3, ACTG1, TUBA4A, TUBA1C, EZR, ARPC1A, TLR4, TUBB6, YWHAZ, FYN, CDH1
1	KEGG ECM RECEPTOR INTERACTION	2.3434e-11	0.081865	0.068385	1	1	COL6A3, COL6A1, VWF, HSPG2, FN1, ITGA9, ITGA5, COL3A1, COL4A1, ITGA8, CD47, CD44, DAG1, HMMR, SDC2, THBS1
1	KEGG LEISHMANIA INFECTION	2.2358e-10	0.078078	0.074702	1	1	IRAK4, NCF4, NCF2, PTGS2, NOS2, IL1A, ITGB2, NFKB1, IL10, NFKBIB, TRAF6, TGFB1, IFNGR1, IL1B, TGFB3, C3, TLR4, TLR2, FOS
1	REGULATION OF TRANSPORT	1.0085e-15	0.076451	0.071403	1	1	TSPO, TNFSF14, MXI1, TGFB1, YRDC, NUDT4, STIM1, NLRP3, FLNA, STON2, NFKBIE, ABCA2, CDH1, BCL3
1	PID ERBB4 PATHWAY	2.1786e-18	0.076445	0.077135	1	1	NEDD4, FYN, STAT5A, NRG2, PIK3R2, CBFA2T3, HBEGF, NRG1, PIK3CB
1	REACTOME NCAM SIGNALING FOR NEURITE OUT GROWTH	5.8672e-34	0.071261	0.065827	1	1	COL3A1, COL4A1, COL6A1, COL6A3, FGFR1, FYN, KRAS, MAP2K2, PRNP, SPTBN1, SRC, ST8SIA4, RPS6KA5, CDK1
1	PID GMCSF PATHWAY	4.8362e-11	0.070942	0.071852	1	1	YWHAZ, CSF2RB, MAP2K2, FOS, GAB2, OSM, PIM1, CISH, IKBKB, KRAS, STAT3, STAT5A, SYK
1	REACTOME PREFOLDIN MEDIATED TRANSFER OF SUBSTRATE TO CCT TRIC	1.9632e-33	0.066467	0.060317	1	1	PFDN6, CCT2, CCT5, PFDN2, PFDN4, TUBA4A, VBP1, TUBA1A, TUBB6, TUBA1C
1	PID SMAD2 3NUCLEARPATHWAY	4.5549e-30	0.064292	0.062773	1	1	CREBBP, NCOA2, SP1, RBL1, FOXO3, IRF7, RUNX1, RUNX3, FOXO1, SERPINE1, ESR1, CDK2, KAT2B, MYC, TFDP1, FOS, SKIL, HDAC1, AKT1, VDR, HDAC2, SAP18, IL10, CDKN1A, NCOA1, CEBPB
1	POSITIVE REGULATION OF TRANSCRIPTION FROM RNA POLYMERASE II PROMOTER	3.3254e-48	0.063077	0.061476	1	1	ELF4, FOXO1, FOXO3, MED21, ZBTB38, EPC1, PPARGC1B, INHBA, HIF1A, CLOCK, NUFIP1, TNFRSF1A, MAML3, RUNX1, ATF4, SP1, RBM14
1	PID SYNDECAN 2 PATHWAY	2.2499e-14	0.062945	0.057511	1	1	TRAPPC4, MMP2, ITGA5, FN1, CAV2, SRC, CASP3, SDC2, TGFB1, EZR, PRKCD, TNFRSF13B
1	REACTOME APOPTOTIC EXECUTION PHASE	3.303e-19	0.061362	0.045226	1	1	DFFA, ACIN1, H1F0, HIST1H1C, HIST1H1D, HIST1H1E, HIST1H1B, HIST1H1A, BIRC2, LMNB1, PRKCD, ROCK1, VIM, CASP3, CASP7, STK24, TJP2, CDH1
1	REACTOME GENERIC TRANSCRIPTION PATHWAY	1.4284e-41	0.060473	0.057803	1	1	NR1H3, NCOA2, NR2C2AP, CREBBP, ZFP90, ESR1, WWTR1, NRBF2, HDAC1, JUNB, MYC, NOTCH2, NOTCH4, NR4A2, SERPINE1, PPARG, MAML3, RARA, RBL1, RORA, RPS27A, SKIL, SP1, TFDP1, UBE2D3, VDR, TBL1XR1, NR4A3, ZKSCAN3, MED10, NCOA1, KAT2B, MED30, CCNT2, MED7, NR1D1
1	KINASE REGULATOR ACTIVITY	1.4941e-9	0.060374	0.056223	1	1	HEXIM1, CDKN2C, CDKN2D, RHOH, BCL10, MADD, SOCS1, MOB1B, MALT1, CAMK2N1, SH3BP5, CDKN1C, CDKN1A, CDKN1B, GMFG
1	CENTRAL NERVOUS SYSTEM DEVELOPMENT	2.6406e-20	0.060359	0.075169	1	1	CEP290, PITPNM1, ADORA2A, B3GNT5, PTEN, MBP, RNF103, EGR2, ALDH3A2, JARID2, RCAN1, PHGDH, PBX1, CTNS
1	REACTOME GLUCOSE METABOLISM	1.8565e-11	0.060316	0.047832	1	1	AGL, ENO1, ENO3, ALDOC, GBE1, GOT1, GYS1, MDH2, PCK2, PFKFB4, PFKP, PGK1, PPP2CA, PGM2, PYGL, CALM1, CALM2
1	REACTOME SIGNALING BY PDGF	2.6655e-29	0.057892	0.056889	1	1	CDKN1A, CDKN1B, COL3A1, COL4A1, COL6A1, COL6A3, AKT1, FOXO1, FOXO3, RICTOR, ITPR2, KRAS, PDE1B, PDPK1, PIK3CB, PIK3R2, PRKAR1B, PRKCD, MAP2K2, PTEN, SRC, STAT3, STAT5A, THBS1, CALM1, CALM2, CASP9, CDK1
1	PID IL12 2PATHWAY	0.0018519	0.057868	0.035022	1	1	IL12RB1, IL18, STAT3, NFKB1, TYK2, NOS2, RIPK2, IL1B, SOCS1, RELB, NFKB2, FOS, MAP2K3, STAT5A, STAT4, PPP3CA, IL2RA, SPHK2, HLX
1	REACTOME IMMUNOREGULATORY INTERACTIONS BETWEEN A LYMPHOID AND A NON LYMPHOID CELL	1.9673e-4	0.057333	0.066511	1	1	CD200R1, FCGR2B, KLRK1, ICAM2, ITGB2, PVR, C3, ULBP1, IFITM1, CD34, CDH1
1	PID CD40 PATHWAY	4.034e-12	0.057094	0.067804	1	1	TRAF3, JAK3, MAP3K1, STAT5A, TRAF1, BIRC3, MYC, AKT1, NFKB1, CBLB, TRAF6, MAP3K14, BIRC2
1	REACTOME RIG I MDA5 MEDIATED INDUCTION OF IFN ALPHA BETA PATHWAYS	3.0345e-14	0.056385	0.055097	1	1	CREBBP, CYLD, DDX58, TBK1, UBE2K, IKBKB, IRF7, MAP3K1, NFKB2, NFKBIB, PCBP2, RPS27A, IFIH1, TRAF3, TRAF6, UBE2D3, TRIM25, DHX58, NLRC5, TAX1BP1, UBE2L6, ISG15, IKBKE
1	TISSUE DEVELOPMENT	5.1597e-11	0.055664	0.052509	1	1	MATK, UGCG, MGP, NME2, SRGN, KLF4, DHCR24, FLOT2, RTN4RL1, ALDH3A2, ZBTB7B, SPARC
1	REACTOME INTERFERON ALPHA BETA SIGNALING	0.0030671	0.053784	0.041009	1	1	ADAR, IRF9, IFITM3, IFITM2, USP18, IFIT2, IFIT1, IFIT3, IRF4, IRF7, ISG20, MX1, OAS2, OAS3, XAF1, RNASEL, STAT2, TYK2, IFITM1, SOCS1, ISG15
1	GROWTH	1.0292e-31	0.052896	0.052135	1	1	OSGIN1, SGMS1, TGFB1, CDKN2C, CDKN2D, SERTAD3, SERTAD2, NOL8, NOP58, RB1, INHBA, BIN3, UBB, XRN2, RTN4RL1, RASGRP4, CDK11B, BCL6, ENO1, NOTCH2, CDKN1A, CDKN1B, NUPR1, BBC3, CDKN2AIP, APBB2
1	REACTOME DOWNSTREAM SIGNALING EVENTS OF B CELL RECEPTOR BCR	2.4982e-47	0.052131	0.054407	1	1	RASGRP1, CDKN1A, CDKN1B, MALT1, AKT1, FOXO1, FOXO3, RICTOR, RASGRP3, IKBKB, KRAS, NFKBIB, NFKBIE, PDPK1, PSMA2, PSMA3, PSMA4, PSMA5, PSMA7, PSMB3, PSMC6, PSMD3, PSMD4, PSMD7, PSMD11, PSME2, PTEN, REL, RPS27A, CASP9, CARD11, BCL10
1	PID HIF2PATHWAY	2.668e-13	0.051125	0.059157	1	1	SIRT1, CREBBP, EIF3E, SERPINE1, SP1, SLC11A2, PGK1, VEGFA, ABCG2, BHLHE40, SLC2A1, EGLN3, FLT1, ETS1, ARNT, VHL, ADORA2A
1	REACTOME PURINE METABOLISM	2.406e-6	0.05093	0.04222	1	1	ADA, ADSSL1, ADSL, AMPD3, GMPR, GPX1, IMPDH1, IMPDH2, NT5E, XDH, GMPS, GDA
1	KEGG P53 SIGNALING PATHWAY	3.9583e-14	0.049088	0.040196	1	1	CASP9, CDK1, RCHY1, BID, MDM4, CASP3, PMAIP1, SESN2, ATR, SESN3, CHEK2, APAF1, RRM2, CDKN1A, BBC3, GADD45A, PTEN, CDK2, SESN1, SERPINE1, CCNE2, FAS, CYCS, STEAP3, CCNB2, CCND2, SHISA5, CCNB1, CCNE1, THBS1, CCNG2, CCND3
1	PID MYC ACTIVPATHWAY	3.7708e-18	0.048961	0.043775	1	1	MYC, TK1, RUVBL2, HMGA1, ENO1, PRDX3, PTMA, PIM1, TAF10, RUVBL1, SLC2A1, BIRC5, LDHA, MTDH, FOSL1, CREBBP, CCND2, PMAIP1, RCC1, NME2, CCNB1, CDCA7, TFRC, EIF4A1, EIF4E
1	REACTOME ACTIVATION OF NF KAPPAB IN B CELLS	4.7734e-35	0.048796	0.053206	1	1	MALT1, IKBKB, NFKBIB, NFKBIE, PSMA2, PSMA3, PSMA4, PSMA5, PSMA7, PSMB3, PSMC6, PSMD3, PSMD4, PSMD7, PSMD11, PSME2, REL, RPS27A, CARD11, BCL10
1	KEGG APOPTOSIS	1.8979e-13	0.048561	0.049023	1	1	CASP9, CASP7, BIRC3, IRAK4, BID, IKBKB, IL1A, AKT1, CASP3, TNFRSF1A, ENDOG, NFKB1, APAF1, PRKX, CSF2RB, MAP3K14, IL1B, IRAK2, BCL2, BIRC2, IRAK3, PPP3CA, PIK3CB, FAS, DFFA, CYCS, PRKAR1B, PIK3R2
1	REACTOME G ALPHA S SIGNALLING EVENTS	1.4097e-8	0.048267	0.058477	1	1	CALCRL, RAMP3, ADORA2A, ADORA2B, ADRB2, PDE7B, GNAS, GNG11, HRH2, HTR7, PDE4B, PDE4D, PDE8A, PDE1B, PTGER2, PTGER4, VIPR1
1	TRANSLATION	1.995e-31	0.047247	0.04607	1	1	RPL18, EIF5, TLR1, RPL15, EIF5A, TLR3, TLR4, TLR6, IL10, TLR8, EIF1AX, EIF1, SPN, EBI3, BCL10, MRPL52, IL27, EIF2AK1, HSPB1, PABPC4, EIF3D, RPS27, RPL7, EIF3H, RPL9, EIF3E, EIF3F, RPL8, RPL7A, PAIP2, CD276, RPS9, TSC1, EIF4A3, INHBA, NACA, RPL38, RPL30, RPL34, BCL3, ETF1, TSFM, IRF4
1	REACTOME METABOLISM OF PROTEINS	2.2181e-55	0.047091	0.048051	1	1	COX17, PFDN6, NOP56, ARFGEF2, CCT2, SEC61B, GALNT6, MAN1B1, CHCHD4, CS, CYC1, DPAGT1, EIF1AX, EIF4A1, EIF4E, EIF5, EIF5A, ETF1, F7, F10, FAU, XRN2, CCT5, SEC11A, SEC61G, FUT8, RPL36, GALNT3, FBXL3, FBXL5, FBXO6, TIMM10, TIMM9, EIF3K, GMPPB, HSPA9, EIF3E, B3GNT8, LMAN1, ATP5B, PAM16, PFDN2, PFDN4, PLAUR, PMM1, FBXW7, GALNT10, PROS1, C1GALT1, TOMM22, RPL7, RPL7A, RPL8, RPL9, RPL15, RPL18, RPL30, RP…
1	NEGATIVE REGULATION OF CELLULAR PROTEIN METABOLIC PROCESS	5.9969e-18	0.046643	0.042982	1	1	LIMA1, IL10, TIMP1, BCL3, DNAJC1, GTPBP4, PAIP2, SOCS1, MID1IP1, EIF4A3, INHBA, EIF2AK1, TSC1, CAPG
1	POSITIVE REGULATION OF TRANSCRIPTIONDNA DEPENDENT	1.4334e-24	0.045916	0.040222	1	1	FOXO1, FOXO3, MED21, TGFB1, EPC1, BCL10, PPARGC1B, HIF1A, MAML3, RUNX1, ARHGEF10L, MAP2K3, ATF4, NOTCH4, RSF1, ELF4, ZBTB38, ATF7IP, HMGA1, INHBA, CLOCK, NUFIP1, TNFRSF1A, SP1, PHF5A, RBM14
1	POSITIVE REGULATION OF RNA METABOLIC PROCESS	2.4317e-24	0.045891	0.039446	1	1	FOXO1, FOXO3, MED21, TGFB1, EPC1, BCL10, PPARGC1B, HIF1A, MAML3, RUNX1, ARHGEF10L, MAP2K3, ATF4, NOTCH4, RSF1, ELF4, ZBTB38, ATF7IP, HMGA1, INHBA, CLOCK, NUFIP1, TNFRSF1A, ERCC6, SP1, PHF5A, RBM14
1	SMALL CONJUGATING PROTEIN LIGASE ACTIVITY	2.1103e-18	0.045626	0.040036	1	1	RNF217, UBE2C, BRAP, UBE2K, UBR5, ARIH1, UBE2D3, TRAF6, RNF144B, UBE2L6, MALT1, BIRC3
1	UBIQUITIN PROTEIN LIGASE ACTIVITY	1.023e-17	0.04498	0.040317	1	1	RNF217, UBE2C, BRAP, UBE2K, UBR5, UBE2D3, TRAF6, RNF144B, UBE2L6, MALT1, BIRC3
1	PID PI3KCIAKTPATHWAY	1.2549e-24	0.043421	0.04043	1	1	RICTOR, TBC1D4, CASP9, MAP3K5, FOXO3, FOXO1, CDKN1A, PDPK1, YWHAZ, CDKN1B, AKT1, SRC
1	REGULATION OF CELL GROWTH	1.059e-16	0.043326	0.042111	1	1	OSGIN1, TGFB1, CDKN2C, CDKN2D, CDK11B, SERTAD3, BCL6, ENO1, SERTAD2, NOL8, RB1, INHBA, CDKN1A, CDKN1B, CDKN2AIP, APBB2
1	PID HNF3APATHWAY	1.3287e-9	0.043079	0.035033	1	1	FOS, CEBPB, NFIA, ESR1, BRCA1, CDKN1B, COL18A1, CREBBP, SP1, PISD
1	REACTOME G1 PHASE	4.3332e-11	0.042903	0.029249	1	1	CDKN1A, CDKN1B, CDKN2C, CDKN2D, CKS1B, E2F1, E2F2, PPP2CA, RB1, RBL1, RBL2, RPS27A, TFDP1, CCND2, CCND3
1	TRANSLATIONAL INITIATION	1.9036e-46	0.042885	0.042972	1	1	EIF5, EIF5A, EIF3D, EIF3H, EIF3E, EIF1AX, EIF3F, EIF1, PAIP2, HSPB1
1	BIOCARTA RACCYCD PATHWAY	3.2761e-12	0.04272	0.03878	1	1	E2F1, TFDP1, CDKN1B, CDKN1A, CDK2, IKBKB, RB1, AKT1, NFKB1, CCNE1
1	PID HIF1 TFPATHWAY	1.6378e-6	0.042163	0.033532	1	1	PGK1, EGLN3, NT5E, NDRG1, ETS1, SP1, ABCG2, SERPINE1, EDN1, MCL1, FOS, NCOA1, SLC2A1, ARNT, ENO1, RORA, CXCR4, ITGB2, CREBBP, VEGFA, BHLHE40, HIF1A, HK1, TFRC, NOS2, LDHA, ENG, CP, AKT1, NCOA2
1	ST P38 MAPK PATHWAY	2.2608e-12	0.0421	0.039591	1	1	AKT1, EIF4E, GADD45A, TRAF6, HSPB1, SRF, MKNK1, MAP2K3, MKNK2, MAP3K5, MYEF2, NFKB1
1	REACTOME INTEGRIN CELL SURFACE INTERACTIONS	2.9782e-5	0.042038	0.037408	1	1	RASGRP1, RASGRP2, COL4A1, AKT1, FN1, ICAM2, ITGA5, ITGA9, ITGB2, PDPK1, PECAM1, SRC, SYK, THBS1, VWF, ITGA8, CDH1
1	REACTOME PROTEIN FOLDING	4.7816e-19	0.041884	0.033748	1	1	PFDN6, NOP56, ARFGEF2, CCT2, XRN2, CCT5, FBXL3, FBXL5, FBXO6, PFDN2, PFDN4, FBXW7, TBCC, TUBA4A, VBP1, TUBA1A, TUBB6, TUBA1C
1	NEGATIVE REGULATION OF PROTEIN METABOLIC PROCESS	1.3418e-15	0.041846	0.037583	1	1	LIMA1, IL10, TIMP1, BCL3, DNAJC1, GTPBP4, PAIP2, SOCS1, MID1IP1, INHBA, EIF4A3, EIF2AK1, TSC1, CAPG, MDM4
1	REGULATION OF GROWTH	1.2248e-19	0.041259	0.040123	1	1	OSGIN1, TGFB1, CDKN2C, CDKN2D, SERTAD3, SERTAD2, NOL8, RB1, INHBA, UBB, CDK11B, BCL6, ENO1, CDKN1A, CDKN1B, BBC3, CDKN2AIP, APBB2
1	GAMETE GENERATION	7.5191e-22	0.041199	0.04142	1	1	HMGCR, JAG2, PTTG1, SPAG9, XRN2, DAZAP1, TSGA10, DYNLL1, HIST1H1A, RUVBL1, HSPA2, CEP57, BRD2, RACGAP1, TOB2
1	ACID AMINO ACID LIGASE ACTIVITY	1.2238e-17	0.041131	0.03699	1	1	RNF217, UBE2C, BRAP, UBE2K, UBR5, GCLC, ARIH1, UBE2D3, TRAF6, RNF144B, UBE2L6, MALT1, BIRC3
1	SMALL PROTEIN CONJUGATING ENZYME ACTIVITY	1.482e-17	0.041066	0.037183	1	1	RNF217, UBE2C, BRAP, UBE2K, UBR5, UBE2D3, TRAF6, RNF144B, UBE2L6, MALT1, BIRC3, ATG3
1	PID PLK1 PATHWAY	4.0071e-12	0.040997	-0.013583	1	1	CENPE, PLK1, SPC24, BUB1B, ERCC6L, CDK1, CLSPN, AURKA, ODF2, CDC25B, FBXO5, CCNB1, NDC80, KIF20A, FZR1, PPP2CA, INCENP, TUBG1, ECT2, TPT1, WEE1, PPP1R12A, CDC20, TPX2, PRC1, BUB1
1	CELL SURFACE	7.4484e-7	0.04085	0.032705	1	1	CSPG4, TLR2, PDLIM2, RC3H2, CEP290, IRAK2, FLOT2, SLC3A2, PLAUR, HSPB1, HSPA2, HSPA9, NOTCH2, NOTCH4
1	PID IL6 7PATHWAY	5.8776e-7	0.040631	0.038928	1	1	STAT3, CEBPB, GAB1, FOS, GAB2, TYK2, IL6ST, MYC, PRKCD, FOXO1, TIMP1, MITF, AKT1, MCL1, JUNB
1	ZINC ION BINDING	3.3599e-9	0.039961000000000003	0.039709	1	1	GDA, MMP2, TIMM9, YY1, MMP13, MMP12, MDM4, POLR2K, TIMM10, RPS27, ARIH2, RNF11, KLF7, CRIP1, BIRC5, BRCA1, RLF, CBLB, TRPS1
1	REGULATION OF DNA BINDING	7.2442e-5	0.039818	0.032945	1	1	RSF1, PRDX3, TGFB1, NOD2, SUMO1, NLRC3, BCL3, BCL10, NLRP3, FLNA, JMY, CARD11, ID1, NARFL, ID3, IKBKB
1	CYTOSKELETAL PART	6.4266e-21	0.039332	0.01499	1	1	AURKA, INCENP, CEP290, KIF5B, POLB, PCM1, DCTN2, LMNB1, NEK2, PXN, FBXO5, KIF3B, CDC20, SEPT11, LIMA1, LATS2, CEP250, DYNLL1, NARF, TOP2A, CDK1, CNTRL, TPX2, MAP3K11, CETN3, EZR, MEFV, BUB1, MYOM1, BIRC5, MID1, CAPG, KIF20B, PRC1, KNTC1, TPT1, TUBG1, ARPC1B, CLIP1, SEPT7, NEDD9, ANLN, ARPC3, KATNA1, CLASP2, BMF, NIN, CKAP5, BRCA2, TSC1, PLK1, SPTBN1, KIF23, KIF2C, NDE1, DLGAP5, CDK5RAP2, KIF11, K…
1	CATION BINDING	1.0696e-18	0.038912	0.039684	1	1	S100A4, GDA, DNASE1L3, YY1, PIM1, CALU, ARIH2, RPS27, GPD2, KLF7, CRIP1, S100A13, CBLB, TRPS1, NOTCH4, CAMKK2, MMP13, MMP12, REPS2, POLR2K, PLEK, BIRC5, RLF, ATOX1, MMP2, TIMM9, TPT1, STIM1, THBD, MYL2, RNF11, DYRK2, BRCA1, PDCD6, MAN1B1, MCTP1, MDM4, PRNP, TIMM10, RASGRP1, ANXA1, SPARC, GCA, RCN2
1	SPINDLE	1.0479e-9	0.038873	-0.023557	1	1	KIF23, PRC1, KNTC1, NEDD9, AURKA, LATS2, NDE1, DLGAP5, INCENP, KATNA1, BUB1, FBXO5, PAFAH1B1, TUBG1, CLASP2, KIF11, CDK1, TPX2, CENPF, BIRC5, CDC20, POLB, SMC3
1	REACTOME TRANSCRIPTIONAL ACTIVITY OF SMAD2 SMAD3 SMAD4 HETEROTRIMER	2.1261e-16	0.038644	0.035551	1	1	WWTR1, HDAC1, JUNB, MYC, SERPINE1, RBL1, RPS27A, SKIL, SP1, TFDP1, UBE2D3, CCNT2
1	PID AURORA B PATHWAY	3.9087e-7	0.038635	-0.024993	1	1	KIF23, NCAPH, BIRC5, KIF2C, CBX5, CDCA8, VIM, KLHL9, RACGAP1, AURKA, INCENP, PSMA3, NCAPD2, BUB1, NDC80, NCAPG, AURKB, KIF20A, CUL3
1	BIOCARTA HIVNEF PATHWAY	2.7934e-10	0.038632	0.040958	1	1	CASP9, CASP7, BIRC3, CDK11B, LMNB1, PRKCD, MAP3K5, BID, MAP3K1, RB1, CASP3, TNFRSF1A, DAXX, ACTG1, NFKB1, APAF1, MAP3K14, TRAF1, BCL2, BIRC2, FAS, DFFA, CYCS
1	MICROTUBULE CYTOSKELETON	6.4048e-17	0.038123	0.0043416	1	1	PRC1, KNTC1, AURKA, INCENP, TPT1, CEP290, TUBG1, KIF5B, POLB, PCM1, DCTN2, LYST, NEK2, NEDD9, ABCA2, PXN, KATNA1, FBXO5, CLASP2, KIF3B, NIN, CKAP5, BRCA2, CDC20, PLK1, KIF23, LATS2, KIF2C, NDE1, CEP250, DYNLL1, DLGAP5, CDK5RAP2, TOP2A, KIF11, CDK1, CNTRL, KIF15, TPX2, SASS6, TBCC, MAP3K11, PPP4R2, CETN3, AKAP9, CEP57, MEFV, NUDT21, BUB1, PAFAH1B1, CENPF, BIRC5, MID1, TUBGCP2, SMC3, CCNB2, KIF20B
1	NUCLEAR TRANSPORT	2.513e-15	0.038007	0.040125	1	1	TNFSF14, EIF5A, MXI1, TGFB1, AKT1, RAE1, NUDT4, NOP58, NLRP3, FLNA, NUP205, TBRG1, KPNA2, NUP98, NFKBIE, CDH1, NUP214, CEP57, DUSP16, BCL3, BCL6, MALT1, ATXN1, CBLB, PPIH, TSC1, TRPS1
1	REACTOME CLEAVAGE OF GROWING TRANSCRIPT IN THE TERMINATION REGION	4.4137e-31	0.037837	0.035902	1	1	NA
1	INTERPHASE OF MITOTIC CELL CYCLE	1.5715e-15	0.037494	0.016384	1	1	E2F1, DBF4, LATS2, CUL3, CDKN2C, CDKN2D, CDCA5, CDC6, POLE, CDK2, INHBA, CDK2AP1, KPNA2, MAP3K11, POLA1, RCC1, KATNA1, TAF1, CENPF, BIRC5, CDKN3, CDKN1C, CDKN1A, CDKN1B, POLD1, APBB2
1	NUCLEOCYTOPLASMIC TRANSPORT	1.1074e-14	0.037254	0.04003	1	1	EIF5A, TNFSF14, MXI1, TGFB1, AKT1, RAE1, NUDT4, NOP58, NLRP3, FLNA, NUP205, KPNA2, NUP98, NFKBIE, CDH1, NUP214, CEP57, DUSP16, BCL3, BCL6, MALT1, ATXN1, PPIH, CBLB, TSC1, TRPS1
1	TRANSITION METAL ION BINDING	1.4229e-10	0.037098	0.035561	1	1	GDA, ATOX1, MMP2, TIMM9, YY1, PIM1, ARIH2, RPS27, RNF11, DYRK2, KLF7, CRIP1, BRCA1, CBLB, TRPS1, MMP13, MMP12, MDM4, PRNP, POLR2K, TIMM10, BIRC5, RLF
1	NEGATIVE REGULATION OF GROWTH	2.5403e-14	0.036777	0.039094	1	1	OSGIN1, TGFB1, CDKN2C, CDKN2D, SERTAD3, BCL6, SERTAD2, ENO1, RB1, INHBA, CDKN1A, CDKN1B, BBC3, CDKN2AIP, APBB2
1	RIBONUCLEOPROTEIN COMPLEX BIOGENESIS AND ASSEMBLY	2.2605e-41	0.036767	0.034472	1	1	EIF5, DICER1, SNRPD1, EIF5A, SNRPD2, SRSF6, SRSF5, DKC1, EIF1AX, EIF1, EXOSC7, NOP58, EXOSC2, SF1, EXOSC3, NOP56, RPS14, HSPB1, NOP14, SDAD1, EIF3D, NHP2, EIF3H, EIF3E, EIF3F, GEMIN6, PAIP2, FBL, ATXN2, NOLC1, POP4, TXNL4A
1	DNA DEPENDENT DNA REPLICATION	1.295e-11	0.036714	0.0084488	1	1	PRIM1, PRIM2, CDC6, GTPBP4, CCDC88A, POLB, CDK2, RAD51, PURA, RFC3, RFC4, RFC1, CDK2AP1, POLA1, TIPIN, RPA2, CDC45, MSH6, MSH2, S100A11, ATR
1	REACTOME MITOTIC PROMETAPHASE	1.0401e-13	0.036675	-0.0055736	1	1	STAG1, NDC80, CENPC1, KIF2C, PMF1, SPC24, SKA1, NSL1, BIRC5, INCENP, MAD2L1, PAFAH1B1, PLK1, ERCC6L, CDCA8, PPP2CA, CENPQ, SPC25, RPS27, CLIP1, CENPK, CENPH, BUB1, BUB1B, MIS12, CENPM, NUP85, NDEL1, NUF2, SMC3, CENPL, AURKB, KNTC1, CKAP5, CDC20
1	REACTOME METABOLISM OF NUCLEOTIDES	9.6055e-9	0.036446	0.028197	1	1	ADA, ADSSL1, ADSL, DPYS, AMPD3, GMPR, GPX1, GSR, IMPDH1, IMPDH2, NME2, NT5E, NT5C3, RRM2, TK1, TK2, TXNRD1, TYMS, UCK2, UPP1, XDH, GMPS, GDA
1	PROTEIN RNA COMPLEX ASSEMBLY	1.2606e-44	0.036397	0.035364	1	1	DICER1, EIF5, SNRPD1, EIF5A, SNRPD2, SRSF6, SRSF5, EIF1AX, EIF1, SF1, RPS14, HSPB1, EIF3D, EIF3H, EIF3E, EIF3F, PAIP2, ATXN2, TXNL4A
1	MACROMOLECULE BIOSYNTHETIC PROCESS	2.1269e-30	0.036316	0.034418	1	1	RPL18, RPL15, EIF1AX, OGT, MRPL52, EIF2AK1, EXT1, GCNT2, PABPC4, RPS27, UAP1, PAIP2, RPS9, MOGS, LDLR, NOD1, XYLT1, INHBA, EIF4A3, SERP1, NACA, FUT8, UGDH, RPL38, RPL30, RPL34, BCL3, FUT4, ETF1, IL18, TLR1, EIF5, TLR3, EIF5A, TLR4, TLR6, TLR8, IL10, ATG7, EIF1, SPN, EBI3, BCL10, IL27, HSPB1, B3GNT8, EIF3D, RPL7, B3GNT5, EIF3H, EIF3E, RPL9, EIF3F, RPL8, RPL7A, DYRK2, B4GALT7, CD276, ATF4, TSC1, ST…
1	REACTOME MRNA SPLICING MINOR PATHWAY	5.0133e-27	0.036257	0.031353	1	1	TXNL4A, SF3B1, GTF2F1, POLR2A, POLR2C, POLR2E, POLR2F, POLR2H, POLR2J, POLR2K, POLR2L, LSM2, SRSF2, SRSF6, SRSF7, SNRPB, SNRPD1, SNRPD2, SNRPD3, SNRPE, SF3B5
1	NEGATIVE REGULATION OF METABOLIC PROCESS	1.4948e-24	0.036204	0.037641	1	1	EPC1, GTPBP4, KDM5B, ZHX1, EIF2AK1, PRDM1, DRAP1, HEXIM1, BCOR, TCF25, PAIP2, PHB, KLF10, RYBP, S100A11, ATR, KLF4, LIMA1, TERF2IP, DAXX, ATF7IP, CDC6, FOSB, MXD4, EIF4A3, INHBA, SUMO1, CDC45, PER1, BCL3, BCL6, STAT3, CAPG, PHF21A, CIR1, IL10, TGFB1, CDKN2C, CDKN2D, DNAJC1, KAT6A, SOCS1, SMARCE1, TIMELESS, GCLC, TIPIN, TIMP1, VDR, HELLS, BRCA1, HDAC5, CDKN1A, CDKN1B, TSC1, E2F1, RSF1, ARID4A, PDC…
1	ST FAS SIGNALING PATHWAY	4.0093e-9	0.035886	0.030021	1	1	EZR, SMPD1, NFKBIB, CASP3, MAP3K1, HSPB1, ROCK1, MAP3K5, FAS, DAXX, DEDD2, BFAR, IL1A, TPX2, NFAT5, NFKB2, CDK2AP1, NFKBIE, CSNK1A1, NFKB1, DFFA
1	PID ERBB2ERBB3PATHWAY	1.0914e-8	0.035715	0.035413	1	1	MAP2K2, FOS, AKT1, SRC, STAT3, NRG2, PIK3CB, PIK3R2, KRAS, NRG1
1	NEGATIVE REGULATION OF CELLULAR METABOLIC PROCESS	4.283e-25	0.035493	0.038284	1	1	EPC1, GTPBP4, KDM5B, ZHX1, EIF2AK1, PRDM1, DRAP1, HEXIM1, BCOR, TCF25, PAIP2, KLF10, PHB, S100A11, RYBP, ATR, KLF4, LIMA1, TERF2IP, DAXX, ATF7IP, CDC6, FOSB, MXD4, INHBA, EIF4A3, SUMO1, CDC45, PER1, BCL3, BCL6, STAT3, CAPG, PHF21A, CIR1, IL10, TGFB1, CDKN2C, CDKN2D, DNAJC1, KAT6A, SOCS1, SMARCE1, TIMELESS, GCLC, TIPIN, TIMP1, VDR, HELLS, BRCA1, HDAC5, CDKN1A, CDKN1B, TSC1, E2F1, RSF1, ARID4A, PDC…
1	REACTOME CYTOKINE SIGNALING IN IMMUNE SYSTEM	1.9862e-9	0.03545	0.03856	1	1	ADAR, IRF9, NOD1, IFITM3, IFITM2, IRAK3, USP18, GBP4, GBP5, CISH, MAP3K8, CSF2RB, GBP6, EIF4A1, EIF4E, NUP205, FLNB, NUP210, DDX58, NUP62, FYN, ARIH1, HGF, EIF4E3, IFIT2, IFIT1, IFIT3, IFNGR1, IKBKB, IL1A, IL1B, IL1RN, IL2RA, IL6ST, IL18, IRAK2, IRF4, IRF7, ISG20, JAK3, KPNA2, KRAS, MAP3K3, MX1, NEDD4, NFKB2, OAS2, OAS3, IRAK4, PIK3CB, PIK3R2, TOLLIP, XAF1, PRKCD, MAP2K2, EIF2AK2, PELI2, PTAFR, R…
1	REGULATION OF TRANSCRIPTIONDNA DEPENDENT	4.2653e-37	0.035449	0.037547	1	1	MED21, EPC1, RREB1, KDM5B, ZHX1, NME2, HEXIM1, ARHGEF10L, MAP2K3, KLF10, ELF4, EZH2, DAXX, MYC, BRD8, ATF7IP, FOSB, MXD4, JMY, INHBA, RUVBL1, CLOCK, CREM, NUFIP1, RPS6KA5, RPS6KA4, PHF5A, TGFB1, BCL10, JUNB, HIF1A, SMARCE1, SMARCA2, CNBP, LITAF, ABCA2, JUND, HELLS, TFDP1, BRIP1, HDAC5, HDAC4, ATF5, ATF4, HDAC2, E2F1, FOSL2, RSF1, ARID4A, LRRFIP1, FOSL1, NFX1, ARID5B, ARID5A, RB1, HMGA2, HMGA1, NF…
1	PID ATF2 PATHWAY	3.0367e-5	0.035345	0.03275	1	1	JUNB, ESR1, NOS2, H2AFY, BCL2, PLAU, ARG1, GADD45A, RB1, CUL3, CCNA2, DUSP5, RUVBL2, MMP2, JUND, HES1, BRCA1, CSRP2, FOS
1	REGULATION OF RNA METABOLIC PROCESS	3.778e-37	0.034865	0.037156	1	1	MED21, EPC1, RREB1, KDM5B, ZHX1, NME2, HEXIM1, ARHGEF10L, KLF10, MAP2K3, ELF4, EZH2, DAXX, MYC, BRD8, ATF7IP, FOSB, JMY, MXD4, INHBA, RUVBL1, CLOCK, CREM, NUFIP1, RPS6KA5, RPS6KA4, PHF5A, TGFB1, BCL10, JUNB, HIF1A, SMARCE1, SMARCA2, CNBP, LITAF, ABCA2, JUND, HELLS, TFDP1, BRIP1, HDAC5, HDAC4, ATF5, ATF4, HDAC2, E2F1, RSF1, FOSL2, ARID4A, LRRFIP1, FOSL1, NFX1, ARID5B, ARID5A, RB1, HMGA2, HMGA1, NF…
1	REACTOME SIGNALING BY ILS	1.1448e-6	0.034828	0.035771	1	1	NOD1, IRAK3, MAP3K8, CSF2RB, FYN, HGF, IKBKB, IL1A, IL1B, IL1RN, IL2RA, IL6ST, IL18, IRAK2, JAK3, KRAS, MAP3K3, NFKB2, IRAK4, PIK3CB, PIK3R2, TOLLIP, MAP2K2, PELI2, NOD2, STAT3, STAT5A, SYK, TEC, TRAF6, TYK2, YWHAZ, IL1R2, TNIP2, RIPK2, CDK1, GAB2, RBX1
1	PID AURORA A PATHWAY	5.8377e-6	0.034634	-0.0043494	1	1	CKAP5, TDRD7, BRCA1, BIRC5, AURKB, NDEL1, AKT1, TPX2, DLGAP5, TACC3, GADD45A, CDC25B, FZR1, AURKA
1	PID TNFPATHWAY	4.855e-6	0.034631	0.040476	1	1	SMPD1, TRAF1, NFKB1, MAP3K5, IKBKB, MAP4K4, CAV1, MAP3K3, BIRC3, MAP3K1, MAP4K3, MAP4K2, MAP2K3, MADD, CYLD, TNFRSF1A, BIRC2
1	REGULATION OF TRANSCRIPTION	6.4519e-34	0.034579	0.035435	1	1	MED21, EPC1, RREB1, KDM5B, ZHX1, NME2, HEXIM1, ARHGEF10L, PHB, KLF10, MAP2K3, ELF4, EZH2, DAXX, NOD2, MYC, BRD8, ATF7IP, FOSB, FLNA, MXD4, JMY, CARD11, INHBA, RUVBL1, CLOCK, CREM, NUFIP1, PER1, RPS6KA5, RPS6KA4, NARFL, PHF5A, TGFB1, NLRC3, BCL10, JUNB, HIF1A, SMARCE1, TIMELESS, SMARCA2, CNBP, LITAF, ABCA2, VDR, JUND, HELLS, TFDP1, BRIP1, HDAC5, ATF5, HDAC4, ATF4, HDAC2, IKBKB, E2F1, FOSL2, RSF1, …
1	LIGASE ACTIVITY FORMING CARBON NITROGEN BONDS	3.0722e-18	0.034449	0.035124	1	1	RNF217, MTHFD1, UBE2C, GMPS, BRAP, UBE2K, UBR5, GCLC, ARIH1, UBE2D3, TRAF6, RNF144B, UBE2L6, MALT1, BIRC3
1	REACTOME SIGNALING BY ERBB2	1.5748e-19	0.033979	0.038078	1	1	CDKN1A, CDKN1B, CDC37, HBEGF, AKT1, FOXO1, FOXO3, RICTOR, FYN, GAB1, NRG1, ITPR2, KRAS, MATK, PDE1B, PDPK1, PRKAR1B, PRKCD, MAP2K2, PTEN, RPS27A, SRC, CALM1, CALM2, CASP9, NRG2, CDK1
1	TRANSLATION REGULATOR ACTIVITY	3.0244e-23	0.033328000000000003	0.033261	1	1	EIF5A, EIF3D, EIF3E, EIF3F, PAIP2, EIF4E, EIF2S2
1	SINGLE STRANDED DNA BINDING	2.3721e-11	0.033182	0.021504	1	1	WBP11, TERF2IP, RPA3, RPA2, PCBP1, RBMS1, RAD51AP1, MSH2, SUB1, PURB, PURA, RAD51
1	PID TAP63PATHWAY	7.3383e-7	0.033076	0.033349	1	1	MFGE8, CDKN1A, BBC3, GADD45A, SP1, FAS, PMAIP1, PRKCD, FLOT2, DICER1, ADA, JAG1, CABLES1, VDR, PLK1, IKBKB, AEN, GDF15, EGR2
1	REACTOME SIGNALING BY ERBB4	5.7535e-17	0.03301	0.031445	1	1	CDKN1A, CDKN1B, HBEGF, AKT1, ESR1, FOXO1, FOXO3, RICTOR, NRG1, KRAS, NEDD4, PDPK1, MAP2K2, PTEN, RPS27A, STAT5A, APH1B, CASP9, NRG2, CDK1, RBX1
1	RIBOSOME	2.2037e-28	0.032958	0.033968	1	1	RPL15, MRPS10, NUFIP2, RPL9, FAU, RPL7A, MRPL52, FMR1, SERP1
1	PID RHOA PATHWAY	3.7015e-14	0.032867	0.032323	1	1	MKL1, PKN2, PLD1, EZR, MAP2K3, CIT, VCL, PTEN, CDKN1B, FOS, DIAPH1, MSN, ROCK1, SRF, CYR61, PPP1R12A, LIMK1, MYL2
1	RNA PROCESSING	2.6999e-41	0.032803	0.032533	1	1	SNRPD3, RBM3, HNRNPD, RBM5, SNRPD1, SNRPD2, SMNDC1, SETX, SRSF6, SRSF7, SRSF4, SRSF5, INTS6, U2AF1, LSM4, SRRM1, RBMS1, NOP58, NOP56, SRSF2, RBPMS, RPS14, SNRPB, LUC7L3, SNRPC, PABPC4, DUSP11, PPAN, NHP2, AGGF1, METTL1, CDC40, TRA2B, HNRNPC, SRSF11, SPOP, SSB, HNRNPA0, PPIG, NOLC1, POP4, DKC1, EXOSC7, EXOSC2, SF1, EXOSC3, NOP14, TRA2A, NUFIP1, KIN, CDK11B, NUDT21, DHX15, GEMIN6, SNRNP70, FBL, SLB…
1	REGULATION OF TRANSCRIPTION FROM RNA POLYMERASE II PROMOTER	6.7285e-29	0.032741	0.036866	1	1	MED21, EPC1, YY1, PPARGC1B, UHRF1, PRDM1, DRAP1, HEXIM1, MAML3, TCF25, KLF7, KLF9, SUB1, KLF10, RYBP, TCF19, ELF4, PPARG, ZBTB38, MYC, BRD8, ATF7IP, FOSB, JMY, RBBP8, MXD4, MED7, INHBA, RUVBL1, CLOCK, NUFIP1, BCL6, STAT3, STAT2, SOD2, PHF21A, PBX1, RBM14, FOXO1, FOXO3, GABPB2, JUNB, HIF1A, SMARCE1, SMARCA2, LITAF, ABCA2, JUND, RUNX1, TFDP1, BRIP1, SAP18, BRCA1, SREBF2, ATF5, ATF4, E2F1, FOSL2, BU…
1	REACTOME RNA POL I PROMOTER OPENING	5.2293e-8	0.032453	0.0012813	1	1	HIST4H4, HIST1H2AE, H2AFX, H3F3A, H3F3B, HIST1H4I, HIST1H2AC, HIST1H2AB, HIST2H2AC, HIST1H3C, HIST1H3E, HIST1H4D, HIST1H4C, HIST1H4H, MBD2, HIST1H2BJ
1	REACTOME INTERFERON SIGNALING	9.6774e-5	0.032397	0.029266	1	1	ADAR, IRF9, IFITM3, IFITM2, USP18, GBP4, GBP5, GBP6, EIF4A1, EIF4E, NUP205, FLNB, NUP210, DDX58, NUP62, ARIH1, EIF4E3, IFIT2, IFIT1, IFIT3, IFNGR1, IRF4, IRF7, ISG20, KPNA2, MX1, NEDD4, OAS2, OAS3, XAF1, PRKCD, EIF2AK2, PTAFR, RNASEL, RPS27A, STAT2, TYK2, SUMO1, TRIM25, NUP85, NUP214, RAE1, IFITM1, SOCS1, UBE2L6, EIF4E2, CD44, ISG15, NUP93, EIF4A3, POM121, NUP153
1	INTERPHASE	3.9641e-10	0.032333	0.013213	1	1	E2F1, DBF4, LATS2, CUL3, CDKN2C, CDKN2D, CDCA5, CDC6, POLE, RB1, CDK2, INHBA, TIMELESS, CDK2AP1, KPNA2, MAP3K11, TIPIN, POLA1, RCC1, KATNA1, PTPRC, TAF1, CENPF, BIRC5, CDKN3, CDKN1C, CDKN1A, CDKN1B, POLD1, APBB2
1	REACTOME SIGNALING BY FGFR	2.0784e-17	0.032257	0.033251	1	1	CDKN1A, CDKN1B, AKT1, FGFR1, FOXO1, FOXO3, RICTOR, GAB1, ITPR2, KRAS, PDE1B, PDPK1, PPP2CA, PRKAR1B, PRKCD, MAP2K2, PTEN, RPS27A, SRC, BRAF, CALM1, CALM2, CASP9, MKNK1, CDK1
1	REACTOME SCFSKP2 MEDIATED DEGRADATION OF P27 P21	2.2558e-15	0.032188	0.030677	1	1	CDK2, CDKN1A, CDKN1B, CKS1B, PSMA2, PSMA3, PSMA4, PSMA5, PSMA7, PSMB3, PSMC6, PSMD3, PSMD4, PSMD7, PSMD11, PSME2, RPS27A, CCNA2, CCNE1, CCNE2
1	REACTOME DOWNSTREAM SIGNALING OF ACTIVATED FGFR	5.334e-14	0.03201	0.033844	1	1	CDKN1A, CDKN1B, AKT1, FGFR1, FOXO1, FOXO3, RICTOR, GAB1, ITPR2, KRAS, PDE1B, PDPK1, PRKAR1B, PRKCD, MAP2K2, PTEN, CALM1, CALM2, CASP9, CDK1
1	REACTOME DEADENYLATION DEPENDENT MRNA DECAY	9.8447e-22	0.032002	0.028826	1	1	DDX6, DCP2, EIF4A1, EIF4E, EXOSC7, EXOSC2, LSM4, EXOSC3, XRN1, LSM2, EIF4A3
1	MITOTIC CELL CYCLE	5.7692e-11	0.031863	-0.0096985	1	1	SIK1, PRC1, DBF4, KNTC1, PKMYT1, AURKA, TGFB1, CUL3, CDKN2C, CDKN2D, CCNA2, CDCA5, POLE, SUN2, DCTN2, MAD2L1, CLIP1, MAD2L2, PPP5C, PAM, NEK2, ANLN, RCC1, KATNA1, FBXO5, SSSCA1, TAF1, NDC80, CDKN1C, CDKN1A, CDKN1B, NOLC1, PLK1, POLD1, E2F1, KIF23, KIF22, LATS2, KIF2C, CEP250, DLGAP5, CDC6, KIF11, KIF15, TPX2, NUSAP1, UBE2C, CDK2, INHBA, CDK2AP1, BUB1B, CHFR, KPNA2, MAP3K11, POLA1, NCAPH, BUB1, PA…
1	REACTOME MEIOTIC SYNAPSIS	1.5127e-8	0.031516	0.0070153	1	1	STAG1, DIDO1, HIST4H4, SYNE1, SUN2, TINF2, HIST1H2AE, H2AFX, HSPA2, LMNB1, TERF2IP, ATR, BRCA1, TERF1, UBE2I, HIST1H4I, HIST1H2AC, HIST1H2AB, HIST2H2AC, HIST1H4D, HIST1H4C, HIST1H4H, HIST1H2BJ, SMC3
1	REACTOME MRNA 3 END PROCESSING	6.9958e-23	0.030681	0.027858	1	1	SRRM1, CLP1, NUDT21, MAGOH, NFX1, CDC40, SRSF2, SRSF4, SRSF5, SRSF6, SRSF7, UPF3B, U2AF1, SRSF11, RBM8A
1	SEXUAL REPRODUCTION	1.1532e-10	0.030484	0.02787	1	1	HMGCR, JAG2, PTTG1, SPAG9, XRN2, DAZAP1, TSGA10, DYNLL1, HIST1H1A, RUVBL1, CEP57, HSPA2, BRD2, RACGAP1, TOB2
1	NEGATIVE REGULATION OF NUCLEOBASENUCLEOSIDENUCLEOTIDE AND NUCLEIC ACID METABOLIC PROCESS	4.168e-18	0.030349	0.034576	1	1	EPC1, GTPBP4, KDM5B, ZHX1, PRDM1, DRAP1, HEXIM1, BCOR, TCF25, PHB, KLF10, RYBP, S100A11, ATR, KLF4, TERF2IP, DAXX, ATF7IP, CDC6, FOSB, MXD4, SUMO1, CDC45, BCL3, PER1, BCL6, STAT3, PHF21A, CIR1, TGFB1, KAT6A, SMARCE1, TIMELESS, GCLC, TIPIN, VDR, HELLS, BRCA1, HDAC5, E2F1, RSF1, ARID4A, PDCD4, NRG1, NFX1, ARID5B, ARID5A, RB1, MDM4, BCLAF1, ENO1, VHL, CENPF, SIRT1, ATXN1, ID1, IRF7, ID3
1	TRANSCRIPTION FROM RNA POLYMERASE II PROMOTER	6.9716e-24	0.030086	0.029531	1	1	MED21, EPC1, RREB1, MYEF2, HEXIM1, KLF13, KLF10, USF1, TRPS1, ELF4, MYC, BRD8, BATF3, ATF7IP, FOSB, JMY, MXD4, INHBA, RUVBL1, CLOCK, NUFIP1, TRIP13, JUNB, HIF1A, SMARCE1, NFE2L2, SMARCA2, LITAF, ABCA2, JUND, TFDP1, BRIP1, ATF5, ATF4, GTF2F1, E2F1, E2F2, FOSL2, ARID4A, LRRFIP1, NFIL3, FOSL1, NFX1, RB1, NFYA, TSC22D1, CEBPZ, CHD2, CHD1, NFATC1, CEBPB, VHL, MED30, PTTG1, YY1, PPARGC1B, UHRF1, MNT, P…
1	PID IL2 1PATHWAY	0.0033761	0.029953	0.020888	1	1	IRS2, MYC, STAT3, KRAS, DOK2, SOCS1, CISH, SYK, SOCS2, JAK3, FYN, GAB2, BCL2, IL2RA, MAP2K2, STAT5A, CDK2, FOS
1	REACTOME PROCESSING OF CAPPED INTRON CONTAINING PRE MRNA	1.3154e-23	0.029846	0.024343	1	1	RBM5, SRRM1, NXF1, TXNL4A, HNRNPA0, CLP1, NUDT21, EIF4E, NUP205, NUP210, SF3B1, NUP62, GTF2F1, HNRNPC, HNRNPD, HNRNPH1, MAGOH, HNRNPM, NFX1, PCBP1, PCBP2, CDC40, POLR2A, POLR2C, POLR2E, POLR2F, POLR2H, POLR2J, POLR2K, POLR2L, LSM2, SRSF2, SRSF4, SRSF5, SRSF6, SRSF7, UPF3B, SNRNP70, SNRPB, SNRPD1, SNRPD2, SNRPD3, SNRPE, U2AF1, SLBP, NUP85, NUP214, SF3B5, RAE1, PHF5A, SRSF11, NUP93, POM121, RBM8A, …
1	RESPONSE TO OXIDATIVE STRESS	1.8064e-8	0.029727	0.044842	1	1	GCLC, ATOX1, PRDX5, PDLIM1, PRDX2, ERCC6, GPX3, NDUFS8, DHCR24, NDUFA6, OXSR1, SOD2, PRDX6, IPCEF1, PRNP, SRXN1
1	TRANSCRIPTION	8.6932e-28	0.029685	0.029624	1	1	MED21, EPC1, RREB1, KDM5B, ZHX1, NME2, NFKBIB, MYEF2, HEXIM1, ARHGEF10L, KLF13, MAP2K3, PHB, KLF10, USF1, TRPS1, ELF4, EZH2, DAXX, NOD2, MYC, BRD8, BATF3, ATF7IP, FOSB, FLNA, JMY, MXD4, CARD11, INHBA, RUVBL1, CLOCK, CREM, NUFIP1, PER1, TRIP13, RPS6KA5, RPS6KA4, NARFL, PHF5A, TGFB1, NLRC3, BCL10, JUNB, HIF1A, SMARCE1, TIMELESS, NFE2L2, SMARCA2, CNBP, LITAF, ABCA2, VDR, JUND, HELLS, TFDP1, BRIP1, H…
1	RNA METABOLIC PROCESS	2.0021e-37	0.029666	0.029629	1	1	HNRNPD, MED21, ISG20, EPC1, RREB1, KDM5B, PABPC4, DUSP11, TRA2B, SRSF11, SPOP, USF1, NOLC1, POP4, ELF4, EZH2, DAXX, BRD8, ATF7IP, INHBA, NUFIP1, DHX15, SFPQ, TXNL4A, SNRPD3, SNRPD1, SNRPD2, TGFB1, BCL10, RNASEH2A, HIF1A, NFE2L2, SMARCA2, LITAF, ABCA2, HELLS, TFDP1, BRIP1, HDAC5, HDAC4, ATF5, ATF4, HDAC2, E2F1, E2F2, RSF1, DKC1, LRRFIP1, CEBPZ, GTF3C2, NFATC2, NFATC1, CEBPB, SLBP, MED30, PPARGC1B,…
1	PID P53DOWNSTREAMPATHWAY	5.0832e-8	0.029644	0.024051	1	1	DDIT4, JMY, GPX1, MAP4K4, BNIP3L, BCL2, RNF144B, MMP2, SP1, BBC3, CEBPZ, E2F2, VCAN, RPS27L, SESN1, PRDM1, NFYA, PTEN, STEAP3, TFDP1, CAV1, CCNB1, FAS, ARID3A, HGF, DDX5, GADD45A, SERPINE1, BTG2, RB1, VDR, NDRG1, MSH2, PPP1R13B, GDF15, COL18A1, RCHY1, E2F1, BCL6, BID, DUSP5, CDKN1A, APAF1, CREBBP, HDAC2, MCL1, NLRC4, PMAIP1
1	STRUCTURE SPECIFIC DNA BINDING	4.4161e-11	0.029375	0.016861	1	1	TERF2IP, CGGBP1, PCBP1, RBMS1, PURB, PURA, RAD51, WBP11, KIN, RPA3, RPA2, TERF1, MSH6, RAD51AP1, SUB1, MSH2
1	REACTOME MEIOSIS	5.2237e-11	0.029213	0.0095498	1	1	RAD50, CDK2, STAG1, DIDO1, HIST4H4, SYNE1, SUN2, TINF2, HIST1H2AE, H2AFX, H3F3A, H3F3B, HSPA2, LMNB1, TERF2IP, ATR, RAD51, RBBP8, RPA2, RPA3, BLM, BRCA1, BRCA2, TERF1, UBE2I, HIST1H4I, HIST1H2AC, HIST1H2AB, HIST2H2AC, HIST1H3C, HIST1H3E, HIST1H4D, HIST1H4C, HIST1H4H, HIST1H2BJ, SMC3
1	NEGATIVE REGULATION OF TRANSCRIPTION	4.9418e-12	0.029174	0.030071	1	1	TGFB1, EPC1, KAT6A, KDM5B, ZHX1, TIMELESS, SMARCE1, PRDM1, GCLC, VDR, HEXIM1, DRAP1, BCOR, TCF25, HELLS, KLF10, PHB, RYBP, BRCA1, HDAC5, KLF4, E2F1, RSF1, ARID4A, DAXX, PDCD4, NRG1, NFX1, ATF7IP, ARID5B, ARID5A, RB1, FOSB, MXD4, MDM4, BCLAF1, SUMO1, BCL3, PER1, BCL6, ENO1, VHL, CENPF, SIRT1, STAT3, ATXN1, ID1, IRF7, PHF21A, ID3, CIR1
1	NEGATIVE REGULATION OF TRANSCRIPTION DNA DEPENDENT	1.911e-10	0.029087	0.028265	1	1	EPC1, KDM5B, ZHX1, SMARCE1, PRDM1, DRAP1, HEXIM1, BCOR, TCF25, HELLS, KLF10, RYBP, HDAC5, KLF4, E2F1, RSF1, ARID4A, DAXX, NFX1, ATF7IP, ARID5B, ARID5A, FOSB, RB1, MXD4, MDM4, BCL6, ENO1, VHL, SIRT1, STAT3, IRF7, PHF21A, CIR1
1	TRANSCRIPTION REPRESSOR ACTIVITY	9.9063e-19	0.029005	0.030582	1	1	CBX4, MXI1, EPC1, KDM5B, YY1, RELB, JUNB, MNT, HEXIM1, DRAP1, TFEC, SKIL, BCOR, PHB, RYBP, SAP18, HDAC5, ATF5, HDAC4, HDAC9, KLF4, E2F1, RSF1, ARID4A, NFIL3, BATF3, ARID5B, ARID5A, SF1, MBD1, MXD4, NAB2, HIPK2, SIAH2, BCLAF1, NR1D1, BCL6, KDM4A, ENO1, ERF, ZBTB7A, ATXN1, ID1, PHB2, ID3, CIR1
1	REGULATION OF NUCLEOBASENUCLEOSIDENUCLEOTIDE AND NUCLEIC ACID METABOLIC PROCESS	1.8214e-27	0.028997	0.030614	1	1	MED21, EPC1, RREB1, KDM5B, ZHX1, NME2, HEXIM1, ARHGEF10L, PHB, KLF10, MAP2K3, ATR, ELF4, EZH2, DAXX, NOD2, MYC, BRD8, ATF7IP, CDC6, FOSB, FLNA, MXD4, JMY, INHBA, CARD11, RUVBL1, CLOCK, CREM, NUFIP1, CDC45, PER1, RPS6KA5, RPS6KA4, NARFL, PHF5A, TGFB1, NLRC3, BCL10, JUNB, HIF1A, SMARCE1, TIMELESS, SMARCA2, CNBP, LITAF, ABCA2, UBE2V2, VDR, JUND, HELLS, TFDP1, BRIP1, HDAC5, HDAC4, ATF5, ATF4, HDAC2, …
1	CELL CYCLE PHASE	1.8287e-8	0.028838	-0.0090612	1	1	DBF4, KNTC1, PKMYT1, AURKA, TGFB1, CUL3, CDKN2C, CDKN2D, CDCA5, CCNA2, POLE, DCTN2, MAD2L1, TIMELESS, CLIP1, MAD2L2, PPP5C, PAM, NEK2, TIPIN, ANLN, RCC1, KATNA1, SSSCA1, TAF1, NDC80, RAD54L, CDKN1C, CDKN1A, CDKN1B, NOLC1, PLK1, POLD1, E2F1, KIF22, LATS2, KIF2C, DLGAP5, CDC6, KIF11, KIF15, TPX2, NUSAP1, RB1, UBE2C, CDK2, RAD50, RAD51, INHBA, CDK2AP1, BUB1B, CHFR, KPNA2, MAP3K11, POLA1, NCAPH, HSPA…
1	PID P38ALPHABETADOWNSTREAMPATHWAY	2.0111e-8	0.028801	0.034098	1	1	PTGS2, MITF, ESR1, RPS6KA4, HSPB1, CEBPB, MKNK1, RPS6KA5, NOS2, EIF4E, MAPKAPK3, USF1
1	REACTOME CYCLIN E ASSOCIATED EVENTS DURING G1 S TRANSITION	2.6874e-15	0.028669	0.028228	1	1	NA
1	REACTOME MRNA SPLICING	1.4491e-24	0.02853	0.025938	1	1	RBM5, SRRM1, TXNL4A, HNRNPA0, CLP1, NUDT21, SF3B1, GTF2F1, HNRNPC, HNRNPD, HNRNPH1, MAGOH, HNRNPM, NFX1, PCBP1, PCBP2, CDC40, POLR2A, POLR2C, POLR2E, POLR2F, POLR2H, POLR2J, POLR2K, POLR2L, LSM2, SRSF2, SRSF4, SRSF5, SRSF6, SRSF7, UPF3B, SNRNP70, SNRPB, SNRPD1, SNRPD2, SNRPD3, SNRPE, U2AF1, SF3B5, PHF5A, SRSF11, RBM8A
1	RNA SPLICING	2.0758e-27	0.028229	0.024602	1	1	SNRPD3, SNRPD1, SNRPD2, SMNDC1, SRSF6, SRSF7, SRSF4, SRSF5, U2AF1, LSM4, SRRM1, SF1, SRSF2, SNRPB, LUC7L3, SNRPC, TRA2A, PPAN, CDC40, TRA2B, HNRNPC, GEMIN6, SRSF11, SNRNP70, PPIG, SFPQ, PHF5A, TXNL4A
1	RNA BIOSYNTHETIC PROCESS	4.8405e-27	0.028161	0.029467	1	1	MED21, EPC1, RREB1, KDM5B, ZHX1, NME2, MYEF2, HEXIM1, ARHGEF10L, KLF13, MAP2K3, KLF10, USF1, TRPS1, ELF4, EZH2, DAXX, MYC, BRD8, BATF3, ATF7IP, FOSB, MXD4, JMY, INHBA, RUVBL1, CLOCK, CREM, NUFIP1, TRIP13, RPS6KA5, RPS6KA4, PHF5A, TGFB1, BCL10, JUNB, HIF1A, SMARCE1, NFE2L2, SMARCA2, CNBP, LITAF, ABCA2, JUND, HELLS, TFDP1, BRIP1, HDAC5, HDAC4, ATF5, ATF4, HDAC2, GTF2F1, E2F1, E2F2, RSF1, FOSL2, ARI…
1	KEGG RIG I LIKE RECEPTOR SIGNALING PATHWAY	0.0032006	0.028134	0.03203	1	1	TRIM25, TBKBP1, ISG15, MAP3K1, IKBKB, DDX3X, IKBKE, NFKB1, NFKBIB, IFIH1, TRAF6, TRAF3, CYLD, DDX58, DHX58, TBK1, IRF7
1	NEGATIVE REGULATION OF RNA METABOLIC PROCESS	1.4268e-10	0.028051	0.028083	1	1	EPC1, KDM5B, ZHX1, SMARCE1, PRDM1, DRAP1, HEXIM1, BCOR, TCF25, HELLS, KLF10, RYBP, HDAC5, KLF4, E2F1, RSF1, ARID4A, DAXX, NFX1, ATF7IP, ARID5B, ARID5A, RB1, FOSB, MXD4, MDM4, BCL6, ENO1, VHL, SIRT1, STAT3, IRF7, PHF21A, CIR1
1	TRANSCRIPTION DNA DEPENDENT	2.5108e-27	0.027933	0.029838	1	1	MED21, EPC1, RREB1, KDM5B, ZHX1, NME2, MYEF2, HEXIM1, ARHGEF10L, KLF13, MAP2K3, KLF10, USF1, TRPS1, ELF4, EZH2, DAXX, MYC, BRD8, ATF7IP, BATF3, FOSB, JMY, MXD4, INHBA, RUVBL1, CLOCK, CREM, NUFIP1, TRIP13, RPS6KA5, RPS6KA4, PHF5A, TGFB1, BCL10, JUNB, HIF1A, SMARCE1, NFE2L2, SMARCA2, CNBP, LITAF, ABCA2, JUND, HELLS, TFDP1, BRIP1, HDAC5, HDAC4, ATF5, ATF4, HDAC2, GTF2F1, E2F1, E2F2, FOSL2, RSF1, ARI…
1	PID FOXM1PATHWAY	0.02064	0.027689	-0.025151	1	1	FOXM1, CENPF, SP1, PLK1, MYC, BRCA2, CDK1, CCNE1, CREBBP, CCNB2, BIRC5, CDC25B, CKS1B, AURKB, CCNA2, MMP2, FOS, RB1, CHEK2, CCNB1, ESR1, NEK2, CDK2
1	PROTEIN KINASE CASCADE	1.0645e-9	0.027618	0.024531	1	1	STAT5A, MAP3K5, PIK3CB, CCR2, STK17B, DUSP16, TAOK2, DUSP22, OXSR1, ECM1, NUP62, GJA1, DAXX, PTEN, LATS2, CAMKK2, NOD2, NOD1, TICAM1, TICAM2, FLNA, SIK2, MAP3K11, NMI, MKNK2, MKNK1, FKBP1A, STAT4, BCL3, RICTOR, BIRC2, STAT3, STAT2, RPS6KA5, RPS6KA4, FYN, HTR2B, DUSP6, SIK1, SLC44A2, TBK1, TNFSF14, TLR6, NLRC3, BUD31, S1PR2, BCL10, SOCS2, MADD, GOLT1B, SOCS1, SOCS6, MAP4K3, MAP4K4, RIPK2, PPP5C, F…
1	MRNA PROCESSING GO 0006397	9.6413e-25	0.027387	0.025005	1	1	SNRPD1, SNRPD2, SMNDC1, SRSF6, SRSF7, SRSF4, SRSF5, SF1, SRSF2, TRA2A, KIN, CDK11B, NUDT21, DHX15, TRA2B, GEMIN6, SRSF11, SPOP, HNRNPA0, SLBP, SFPQ, PHF5A, TXNL4A
1	POSITIVE REGULATION OF TRANSCRIPTION	4.9934e-15	0.027257	0.031428	1	1	FOXO1, FOXO3, MED21, TGFB1, EPC1, KAT6A, BCL10, PPARGC1B, HIF1A, MAML3, RUNX1, ARHGEF10L, MAP2K3, CREBBP, ATF4, NUP62, NOTCH4, RSF1, ELF4, CAMKK2, ZBTB38, ATF7IP, HMGA1, INHBA, UBB, CLOCK, NUFIP1, TNFRSF1A, RGMB, BCL3, NFATC2, PSMG4, SP1, PHF5A, IRF4, RBM14
1	REACTOME TRANSPORT OF MATURE TRANSCRIPT TO CYTOPLASM	3.586e-18	0.027103	0.021849	1	1	SRRM1, NXF1, EIF4E, NUP205, NUP210, NUP62, MAGOH, NFX1, CDC40, SRSF2, SRSF4, SRSF5, SRSF6, SRSF7, UPF3B, U2AF1, SLBP, NUP85, NUP214, RAE1, SRSF11, NUP93, POM121, RBM8A, NUP153
1	REACTOME LOSS OF NLP FROM MITOTIC CENTROSOMES	1.0664e-9	0.026939	0.011565	1	1	AKAP9, DCTN2, PLK4, CNTRL, FGFR1OP, CEP250, CSNK1D, NEK2, PAFAH1B1, PCM1, PCNT, PLK1, CEP192, CDK5RAP2, TUBA4A, TUBG1, TUBA1A, CEP290, DYNLL1, CEP57, CKAP5, CDK1
1	PID P53REGULATIONPATHWAY	2.5692e-17	0.026879	0.022456	1	1	NEDD8, HIPK2, CHEK2, CSNK1D, CSNK1A1, PPP2CA, CDK2, MDM4, CCNA2, KAT2B, DAXX, DYRK2, PRKCD, AKT1, ATR, CREBBP, RCHY1, YY1
1	REACTOME TRANSCRIPTION	1.3128e-18	0.02639	0.016023	1	1	SRRM1, CLP1, NUDT21, HIST4H4, ERCC6, GTF2A2, GTF2B, GTF2F1, GTF3C2, HIST1H2AE, H2AFX, H3F3A, H3F3B, MAGOH, NFX1, POLR1D, CDC40, POLR2A, POLR2C, POLR2E, POLR2F, POLR2H, POLR2J, POLR2K, POLR2L, SRSF2, SRSF4, SRSF5, SRSF6, SRSF7, UPF3B, SNRPB, SNRPD3, SNRPE, SSB, TAF1, TAF10, TAF13, U2AF1, SLBP, HIST1H4I, HIST1H2AC, HIST1H2AB, HIST2H2AC, HIST1H3C, HIST1H3E, HIST1H4D, HIST1H4C, HIST1H4H, KAT2B, MBD2,…
1	REGULATION OF TRANSCRIPTION FACTOR ACTIVITY	0.020079	0.025954	0.02143	1	1	PRDX3, SUMO1, NOD2, NLRC3, BCL10, NLRP3, FLNA, JMY, CARD11, ID1, NARFL, ID3, IKBKB
1	RNA SPLICINGVIA TRANSESTERIFICATION REACTIONS	1.7681e-22	0.025836	0.024857	1	1	TRA2A, SNRPD1, SNRPD2, SRSF6, SRSF5, TRA2B, GEMIN6, SF1, PHF5A, TXNL4A
1	REACTOME HIV LIFE CYCLE	7.7904e-7	0.025824	0.013351	1	1	RCC1, PSIP1, NUP205, NUP210, NUP62, GTF2A2, GTF2B, GTF2F1, HMGA1, POLR2A, POLR2C, POLR2E, POLR2F, POLR2H, POLR2J, POLR2K, POLR2L, RPS27A, TAF1, TAF10, TAF13, CXCR4, VPS37B, NUP85, NUP214, RAE1, BANF1, CCNT2, NUP93, POM121, NUP153
1	REACTOME RECRUITMENT OF MITOTIC CENTROSOME PROTEINS AND COMPLEXES	4.0753e-9	0.025685	0.0073899	1	1	AKAP9, DCTN2, PLK4, TUBGCP2, CNTRL, FGFR1OP, CEP250, CSNK1D, NEK2, PAFAH1B1, PCM1, PCNT, PLK1, CEP192, CDK5RAP2, TUBA4A, TUBG1, TUBA1A, CEP290, DYNLL1, CCNB1, CEP57, CKAP5, CDK1
1	REACTOME SIGNALING BY FGFR IN DISEASE	8.5892e-12	0.025626	0.028486	1	1	CDKN1A, CDKN1B, CNTRL, FGFR1OP, AKT1, FGFR1, FOXO1, FOXO3, RICTOR, GAB1, ITPR2, KRAS, MYO18A, PDE1B, PDPK1, PPP2CA, PRKAR1B, PRKCD, MAP2K2, PTEN, RPS27A, SRC, BRAF, STAT3, STAT5A, CALM1, CALM2, CASP9, MKNK1, CDK1, GAB2
1	PID HES HEYPATHWAY	1.646e-7	0.025583	0.019108	1	1	RBBP8, ARNT, E2F1, CDKN1B, NCOA1, YY1, HES6, CREBBP, NOTCH1, RCAN1, HDAC1, STAT3, HIF1A, KDM1A, RB1, HES1, ID1
1	REACTOME MEIOTIC RECOMBINATION	1.7707e-5	0.025502	-0.0037014	1	1	RAD50, CDK2, HIST4H4, HIST1H2AE, H2AFX, H3F3A, H3F3B, RAD51, RBBP8, RPA2, RPA3, BLM, BRCA1, BRCA2, HIST1H4I, HIST1H2AC, HIST1H2AB, HIST2H2AC, HIST1H3C, HIST1H3E, HIST1H4D, HIST1H4C, HIST1H4H, HIST1H2BJ
1	REACTOME CELL CYCLE	1.8502e-10	0.025406	-0.0015566	1	1	KIF20A, AKAP9, CDK2, CDKN1A, CDKN1B, STAG1, CDKN2C, CDKN2D, NDC80, DCTN2, CENPC1, POLD3, PLK4, TUBGCP2, RUVBL2, DBF4, KIF2C, CNTRL, UBE2C, DIDO1, FGFR1OP, CEP250, CHEK2, PMF1, CKS1B, HIST4H4, LIN54, CSNK1D, SPC24, DHFR, DKC1, DNA2, E2F1, E2F2, SKA1, SYNE1, ORC6, POLA2, SUN2, NSL1, FBXO5, TINF2, HIST1H2AE, H2AFX, HDAC1, HSPA2, BIRC5, INCENP, LMNB1, MAD2L1, MCM2, MCM4, MYBL2, MYC, NEK2, PAFAH1B1, P…
1	REACTOME RNA POL II TRANSCRIPTION	2.4707e-27	0.025285	0.024215	1	1	SRRM1, CLP1, NUDT21, GTF2A2, GTF2B, GTF2F1, MAGOH, NFX1, CDC40, POLR2A, POLR2C, POLR2E, POLR2F, POLR2H, POLR2J, POLR2K, POLR2L, SRSF2, SRSF4, SRSF5, SRSF6, SRSF7, UPF3B, SNRPB, SNRPD3, SNRPE, TAF1, TAF10, TAF13, U2AF1, SLBP, CCNT2, SRSF11, RBM8A
1	KEGG TGF BETA SIGNALING PATHWAY	0.0065669	0.024899	0.018622	1	1	TFDP1, INHBA, CREBBP, ROCK1, ID1, RPS6KB1, RBL2, RBL1, SMAD1, MYC, TGFB1, PPP2CA, ID3, RBX1, LEFTY1, TGFB3, SMAD6, BMPR2, SP1, THBS1
1	REACTOME DNA REPLICATION	8.2928e-9	0.02482	-0.0038499	1	1	KIF20A, CDK2, CDKN1A, CDKN1B, STAG1, NDC80, CENPC1, POLD3, DBF4, KIF2C, PMF1, SPC24, DNA2, E2F1, E2F2, SKA1, ORC6, POLA2, NSL1, FBXO5, BIRC5, INCENP, MAD2L1, MCM2, MCM4, PAFAH1B1, GINS2, PLK1, POLA1, POLD1, POLD2, POLE, ERCC6L, CDCA8, PPP2CA, CENPQ, MCM10, PRIM1, PRIM2, PSMA2, PSMA3, PSMA4, PSMA5, PSMA7, PSMB3, PSMC6, PSMD3, PSMD4, PSMD7, PSMD11, PSME2, SPC25, RB1, RFC3, RFC4, RFC5, RPA2, RPA3, R…
1	REACTOME SIGNALING BY WNT	5.8717e-12	0.024525	0.025065	1	1	FRAT1, CSNK1A1, FRAT2, PPP2CA, PSMA2, PSMA3, PSMA4, PSMA5, PSMA7, PSMB3, PSMC6, PSMD3, PSMD4, PSMD7, PSMD11, PSME2, RPS27A
1	REGULATION OF PROTEIN KINASE ACTIVITY	2.9499e-5	0.024501	0.017815	1	1	PKMYT1, TLR6, MAP3K5, CDKN2C, CDKN2D, S1PR2, GTPBP4, MADD, PIK3CB, ADORA2B, MAP4K1, CDC37, HEXIM1, DUSP16, TRAF6, TAOK2, MAP2K3, DUSP22, MALT1, CDKN1C, CCNT2, PDCD4, PTEN, DAXX, LATS2, CAMKK2, CCNE2, CXCR4, CDC6, CCDC88A, RB1, ADRB2, CCND3, CCND2, ERN1, GADD45A, PRKD3, MAP3K11, CKS1B, TRIB1, MAP3K2, PTPRC, CDKN3, CKS2, DUSP6
1	PROGRAMMED CELL DEATH	1.1257e-12	0.0241	0.027614	1	1	CIAPIN1, CUL3, MAGED1, MAP3K5, FAS, DDAH2, BRAF, BCL2L11, NME2, MYO18A, HSPA1B, PHB, DUSP22, BFAR, DAXX, CDK1, JMY, INHBA, SERPINB9, PDE1B, PPP2CA, BNIP3L, TNFSF14, TGFB1, NLRC4, CDKN2C, TIA1, CDKN2D, IL1B, IL1A, BCL10, DFFA, HSPB1, ADORA2A, DYRK2, TRAF3, ANGPTL4, CDKN1A, CDKN1B, HDAC1, DNAJB6, E2F1, IER3, PRDX2, CASP3, CASP4, CASP9, CASP7, CYCS, ERN1, BCLAF1, HSPA9, ANXA1, TNFSF9, TNFSF8, APAF1,…
1	APOPTOSIS GO	1.1257e-12	0.0241	0.027614	1	1	CIAPIN1, MAGED1, CUL3, MAP3K5, FAS, DDAH2, BRAF, BCL2L11, NME2, MYO18A, HSPA1B, PHB, DUSP22, BFAR, DAXX, CDK1, JMY, SERPINB9, INHBA, PDE1B, PPP2CA, BNIP3L, TNFSF14, TGFB1, NLRC4, CDKN2C, TIA1, CDKN2D, IL1B, IL1A, BCL10, DFFA, HSPB1, ADORA2A, DYRK2, ANGPTL4, TRAF3, CDKN1A, CDKN1B, HDAC1, DNAJB6, E2F1, IER3, PRDX2, CASP3, CASP4, CASP9, CASP7, CYCS, ERN1, BCLAF1, HSPA9, ANXA1, TNFSF9, TNFSF8, APAF1,…
1	DNA PACKAGING	3.6391e-4	0.024091	-0.013295	1	1	PAM, RSF1, NAP1L1, NAA10, NCAPH, ACIN1, CDCA5, TOP2A, HELLS, KAT6A, NUSAP1, SIRT1, HDAC5, CHAF1A, CHAF1B
1	M PHASE	3.5572e-4	0.023934	-0.027687	1	1	KNTC1, PKMYT1, AURKA, TGFB1, CCNA2, CDCA5, DCTN2, MAD2L1, CLIP1, MAD2L2, PPP5C, PAM, NEK2, ANLN, RCC1, SSSCA1, NDC80, RAD54L, NOLC1, PLK1, KIF22, KIF2C, DLGAP5, KIF11, KIF15, TPX2, NUSAP1, UBE2C, RAD50, RAD51, BUB1B, CHFR, KPNA2, NCAPH, HSPA2, BUB1, CDK13, PDS5B, BIRC5, CENPE, SMC3, CDC25B, CIT
1	PID FOXOPATHWAY	2.4001e-13	0.023923	0.022287	1	1	FBXO32, IKBKB, PLK1, SIRT1, FOXO1, BCL2L11, CREBBP, CSNK1A1, CSNK1D, CCNB1, GADD45A, SOD2, BCL6, KAT2B, CDKN1B, CDK2, FOXO3, RBL2, AKT1, YWHAZ
1	REGULATION OF GENE EXPRESSION	3.3953e-22	0.023607	0.025396	1	1	MED21, EPC1, RREB1, KDM5B, ZHX1, NME2, EIF2AK1, HEXIM1, ARHGEF10L, PAIP2, MAP2K3, KLF10, PHB, ELF4, EZH2, DAXX, NOD2, MYC, BRD8, ATF7IP, FOSB, FLNA, JMY, MXD4, INHBA, EIF4A3, CARD11, RUVBL1, CLOCK, CREM, NUFIP1, PER1, ETF1, RPS6KA5, RPS6KA4, BNIP3L, NARFL, PHF5A, EIF5, IL10, TGFB1, NLRC3, EIF1, EBI3, BCL10, IL27, JUNB, HIF1A, TIMELESS, SMARCE1, HSPB1, SMARCA2, CNBP, LITAF, ABCA2, VDR, JUND, HELLS…
1	REACTOME CELL CYCLE MITOTIC	9.2855e-9	0.023583	-0.0041713	1	1	KIF20A, AKAP9, CDK2, CDKN1A, CDKN1B, STAG1, CDKN2C, CDKN2D, NDC80, DCTN2, CENPC1, POLD3, PLK4, TUBGCP2, DBF4, KIF2C, CNTRL, UBE2C, FGFR1OP, CEP250, PMF1, CKS1B, LIN54, CSNK1D, SPC24, DHFR, DNA2, E2F1, E2F2, SKA1, ORC6, POLA2, NSL1, FBXO5, HDAC1, BIRC5, INCENP, MAD2L1, MCM2, MCM4, MYBL2, MYC, NEK2, PAFAH1B1, PCM1, PCNT, GINS2, PLK1, POLA1, POLD1, POLD2, POLE, ERCC6L, CEP192, CDCA8, PPP2CA, CENPQ, …
1	REGULATION OF BINDING	1.417e-4	0.023511	0.027077	1	1	RSF1, DPH3, PRDX3, TGFB1, NOD2, NLRC3, BCL10, GTPBP4, NLRP3, FLNA, JMY, CARD11, ADRB2, SUMO1, BCL2, BCL3, ID1, NARFL, ID3, IKBKB
1	CELLULAR PROTEIN CATABOLIC PROCESS	7.1245e-11	0.023269	0.0097422	1	1	RNF217, UBE2A, UBE2I, UBE2C, UBE2B, UBE2K, UBR5, UBB, SIAH2, FZR1, NEDD8, ARIH1, UBE2D3, RNF11, RNF144B, CDC20
1	REACTOME CHROMOSOME MAINTENANCE	6.2589e-6	0.023159	-0.0024064	1	1	STAG1, POLD3, RUVBL2, DIDO1, HIST4H4, DKC1, DNA2, SYNE1, POLA2, SUN2, TINF2, HIST1H2AE, H2AFX, HSPA2, LMNB1, RSF1, MIS18A, POLA1, POLD1, POLD2, POLE, TERF2IP, ATR, CENPQ, MIS18BP1, HJURP, PRIM1, PRIM2, NHP2, RFC3, RFC4, RFC5, RPA2, RPA3, CENPK, CENPH, BRCA1, TERF1, UBE2I, HIST1H4I, HIST1H2AC, HIST1H2AB, HIST2H2AC, HIST1H4D, HIST1H4C, HIST1H4H, RUVBL1, HIST1H2BJ, SMC3
1	NUCLEUS	2.2353e-20	0.023151	0.01791	1	1	SGMS1, MED22, MED21, HNRNPM, ISG20, EPC1, RAE1, OGT, STAG1, RREB1, KDM5B, SDAD1, ZCRB1, DUSP11, RCC1, ARIH2, DUSP16, TRA2B, SRSF11, SPOP, YEATS4, NDC80, USF1, NOLC1, ELF4, EZH2, TCOF1, DAXX, USP18, ATF7IP, TAF10, TAF13, ARL4A, NUFIP1, NUFIP2, SNRK, DHX15, USP37, BRD1, APPL1, APPL2, TXNL4A, RALY, PRC1, SNRPD3, SNRPD1, SNRPD2, IMP3, CDKN2C, CDKN2D, EED, TUBG1, BCL10, DFFA, FMR1, ENC1, TOPBP1, HIF1A…
1	NEGATIVE REGULATION OF CELLULAR PROCESS	2.92e-17	0.023052	0.026719	1	1	MXI1, CIAPIN1, MAGED1, CUL3, EPC1, FAS, DDAH2, BRAF, KDM5B, ZHX1, BRAP, NME2, EIF2AK1, EIF2AK2, MYO18A, NFKBIE, HSPA1B, HEXIM1, ARAP3, PAIP2, PHB, KLF10, ATR, GAS7, BFAR, LIMA1, DAXX, LATS2, SERTAD3, MYC, SERTAD2, ATF7IP, CDC6, CDK1, FOSB, MXD4, JMY, SERPINB9, EIF4A3, INHBA, CDC45, PER1, BNIP3L, HPGD, OSGIN1, TGFB1, IL10, VCL, CDKN2C, CDKN2D, IL1B, IL1A, DNAJC1, BCL10, DFFA, ACTN1, SMARCE1, TIMEL…
1	TRANSCRIPTION FACTOR COMPLEX	4.506e-19	0.02301	0.019024	1	1	HES6, HMGA1, CD3EAP, MED7, TAF10, TAF13, HIF1A, RUVBL2, RUVBL1, CLOCK, ING2, NFYA, GTF3C2, TAF1, SUB1, TAF7, SAP18, PMF1, APPL1, APPL2, HDAC5, HDAC4, HDAC2, HDAC1, GTF2F1, PHF21A, RBM14, HDAC9, CIR1
1	REACTOME AUTODEGRADATION OF THE E3 UBIQUITIN LIGASE COP1	1.2942e-7	0.022889	0.022774	1	1	PSMA2, PSMA3, PSMA4, PSMA5, PSMA7, PSMB3, PSMC6, PSMD3, PSMD4, PSMD7, PSMD11, PSME2, RPS27A
1	REGULATION OF KINASE ACTIVITY	7.7152e-5	0.022842	0.016372	1	1	PKMYT1, TLR6, MAP3K5, CDKN2C, CDKN2D, S1PR2, GTPBP4, RBL2, MADD, PIK3CB, RBL1, ADORA2B, MAP4K1, CDC37, HEXIM1, DUSP16, TRAF6, TAOK2, MAP2K3, DUSP22, MALT1, CDKN1C, CCNT2, PTEN, DAXX, PDCD4, LATS2, CAMKK2, CCNE2, CXCR4, CDC6, CCDC88A, RB1, ADRB2, CCND3, CCND2, ERN1, GADD45A, PRKD3, MAP3K11, CKS1B, TRIB1, MAP3K2, PTPRC, CDKN3, CKS2, DUSP6
1	REACTOME CDK MEDIATED PHOSPHORYLATION AND REMOVAL OF CDC6	4.8739e-7	0.022607	0.020745	1	1	CDK2, PSMA2, PSMA3, PSMA4, PSMA5, PSMA7, PSMB3, PSMC6, PSMD3, PSMD4, PSMD7, PSMD11, PSME2, RPS27A, CDC6
1	CELL CYCLE PROCESS	6.5983e-6	0.022566	-0.015357	1	1	AURKA, CUL3, CDCA5, CCNA2, POLE, SUN2, DCTN2, MAD2L1, MAD2L2, NEK2, RCC1, FBXO5, SSSCA1, NDC80, RAD54L, NOLC1, LATS2, CEP250, CDC6, TPX2, RAD50, RAD51, INHBA, MAP3K11, POLA1, CETN3, NCAPH, BUB1, PDS5B, BIRC5, CDKN3, CIT, APBB2, PRC1, DBF4, KNTC1, PKMYT1, TGFB1, CDKN2C, CDKN2D, TUBG1, TIMELESS, CLIP1, PPP5C, PAM, TIPIN, ANLN, KATNA1, TAF1, CKAP5, BRCA2, CDKN1C, CDKN1A, CDKN1B, PLK1, POLD1, E2F1, K…
1	REGULATION OF TRANSFERASE ACTIVITY	9.1084e-5	0.022415	0.016019	1	1	PKMYT1, TLR6, MAP3K5, CDKN2C, CDKN2D, S1PR2, GTPBP4, RBL2, PIK3CB, MADD, RBL1, ADORA2B, MAP4K1, CDC37, HEXIM1, DUSP16, TRAF6, TAOK2, MAP2K3, DUSP22, MALT1, CDKN1C, CCNT2, PTEN, PDCD4, DAXX, LATS2, CAMKK2, CCNE2, CXCR4, CDC6, CCDC88A, RB1, ADRB2, CCND3, CCND2, ERN1, GADD45A, PRKD3, MAP3K11, CKS1B, TRIB1, MAP3K2, PTPRC, CDKN3, CKS2, DUSP6
1	CELL DEVELOPMENT	8.0043e-11	0.022357	0.022492	1	1	CIAPIN1, MAGED1, CUL3, MAP3K5, FAS, DDAH2, BRAF, BCL2L11, NME2, SERPINF1, TRAPPC4, MYO18A, MYEF2, HSPA1B, PHB, DUSP22, HGF, BFAR, PARP4, DAXX, RTN1, CDK1, JMY, SERPINB9, INHBA, LRMP, PDE1B, PPP2CA, BNIP3L, TGFB3, TNFSF14, TGFB1, NLRC4, CDKN2C, TIA1, CDKN2D, IL1B, IL1A, BCL10, DFFA, BAIAP2, HSPB1, ADORA2A, DYRK2, ANGPTL4, TRAF3, CDKN1A, CDKN1B, HDAC1, DNAJB6, E2F1, IER3, FOSL2, PRDX2, CASP3, CASP4…
1	REACTOME APOPTOSIS	2.2329e-11	0.02234	0.021048999999999998	1	1	BCL2L11, DAPK1, DFFA, E2F1, AKT1, ACIN1, APPL1, BBC3, H1F0, HIST1H1C, HIST1H1D, HIST1H1E, HIST1H1B, HIST1H1A, APAF1, BIRC2, FAS, LMNB1, PMAIP1, CYCS, PRKCD, PSMA2, PSMA3, PSMA4, PSMA5, PSMA7, PSMB3, PSMC6, PSMD3, PSMD4, PSMD7, PSMD11, PSME2, BCL2, ROCK1, RPS27A, BID, TFDP1, TNFRSF1A, VIM, CASP3, CASP7, CASP9, STK24, DYNLL1, BMF, TJP2, MAGED1, CDH1
1	REGULATION OF CYCLIN DEPENDENT PROTEIN KINASE ACTIVITY	1.331e-5	0.022308	0.01528	1	1	CCNT2, CKS1B, PKMYT1, PTEN, CDC37, LATS2, CCNE2, HEXIM1, CDKN2C, CDKN2D, CDC6, GTPBP4, CDKN3, CDKN1C, CCND3, CCND2, CKS2, GADD45A
1	REACTOME VIF MEDIATED DEGRADATION OF APOBEC3G	9.8185e-8	0.022223	0.02279	1	1	PSMA2, PSMA3, PSMA4, PSMA5, PSMA7, PSMB3, PSMC6, PSMD3, PSMD4, PSMD7, PSMD11, PSME2, RPS27A, RBX1
1	PROTEIN CATABOLIC PROCESS	1.1496e-11	0.022217	0.013635	1	1	RNF217, UBE2A, UBE2I, UBE2C, UBE2B, UBE2K, UBR5, MDM4, UBB, SIAH2, FZR1, NEDD8, ARIH1, UBE2D3, RNF11, RNF144B, CDC20
1	M PHASE OF MITOTIC CELL CYCLE	3.344e-4	0.022184	-0.029548	1	1	KIF22, KNTC1, PKMYT1, AURKA, TGFB1, KIF2C, DLGAP5, CDCA5, CCNA2, KIF11, KIF15, TPX2, NUSAP1, UBE2C, DCTN2, MAD2L1, CLIP1, BUB1B, CHFR, MAD2L2, PPP5C, PAM, NEK2, ANLN, RCC1, NCAPH, BUB1, CDK13, SSSCA1, PDS5B, BIRC5, NDC80, CENPE, SMC3, CDC25B, NOLC1, PLK1, CIT
1	MITOSIS	3.1327e-4	0.022007	-0.029225	1	1	KIF22, KNTC1, PKMYT1, AURKA, TGFB1, KIF2C, CCNA2, CDCA5, KIF11, KIF15, TPX2, NUSAP1, UBE2C, DCTN2, MAD2L1, BUB1B, CLIP1, MAD2L2, CHFR, PPP5C, PAM, NEK2, ANLN, RCC1, NCAPH, BUB1, CDK13, SSSCA1, PDS5B, CENPE, NDC80, BIRC5, SMC3, CDC25B, NOLC1, PLK1, CIT
1	PID TELOMERASEPATHWAY	2.1337e-6	0.021942	0.019181	1	1	RPS6KB1, ESR1, CDKN1B, FOS, HDAC2, E2F1, RAD50, NFKB1, MYC, PTGES3, TERF1, BLM, SAP18, DKC1, TINF2, SP1, AKT1, HDAC1, HNRNPC, TGFB1, PARP2, TERF2IP
1	REACTOME MITOTIC G2 G2 M PHASES	2.5931e-6	0.021941	-0.001927	1	1	AKAP9, CDK2, DCTN2, PLK4, TUBGCP2, CNTRL, FGFR1OP, CEP250, CSNK1D, E2F1, NEK2, PAFAH1B1, PCM1, PCNT, PLK1, CEP192, CDK5RAP2, TUBA4A, TUBG1, WEE1, TUBA1A, CEP290, DYNLL1, CCNA2, CCNB1, PKMYT1, CCNB2, CEP57, CKAP5, CDK1, CDC25B
1	MACROMOLECULAR COMPLEX ASSEMBLY	1.0124e-9	0.021777	0.017292	1	1	SRSF6, PICALM, SRSF5, EIF1AX, FAS, SYK, RPS14, DAG1, PXN, CDC42EP2, PAIP2, CREBBP, EPRS, SEPT11, CHAF1A, CHAF1B, NAP1L1, GJA1, NOD2, NOD1, GPX3, ATF7IP, SF1, RAD51, MED7, NUP205, MAP3K11, REPS2, APBA1, MIS12, PBX1, TXNL4A, EIF5, SNRPD1, EIF5A, SNRPD2, VCL, EIF1, BCL10, HSPB1, SEPT7, TRAF1, ANLN, SRC, EIF3D, EIF3H, EIF3E, EIF3F, MALT1, PPIH, GTF2F1, E2F2, RSF1, DICER1, NDUFS8, NLRP3, HMGA1, ADRB2,…
1	REGULATION OF METABOLIC PROCESS	2.8566e-18	0.021718	0.022145	1	1	MED21, EPC1, RREB1, KDM5B, EIF2AK1, PAIP2, ATR, ELF4, EZH2, DAXX, BRD8, ATF7IP, CARD11, EIF4A3, INHBA, NUFIP1, ETF1, TGFB1, IL10, NLRC3, CDKN2C, CDKN2D, ATG7, EBI3, DNAJC1, BCL10, IL27, HIF1A, TIMELESS, SMARCA2, LITAF, ABCA2, UBE2V2, HELLS, TFDP1, BRIP1, HDAC5, HDAC4, ATF5, CDKN1A, ATF4, HDAC2, CDKN1B, IKBKB, E2F1, RSF1, LRRFIP1, NRG1, UBB, RGMB, NFATC2, NFATC1, ID1, ID3, GTPBP4, PPARGC1B, TGFBRA…
1	REGULATION OF CELLULAR METABOLIC PROCESS	2.0864e-19	0.02163	0.022818	1	1	MED21, EPC1, RREB1, KDM5B, EIF2AK1, PAIP2, ATR, ELF4, EZH2, DAXX, BRD8, ATF7IP, CARD11, EIF4A3, INHBA, NUFIP1, ETF1, TGFB1, IL10, NLRC3, CDKN2C, ATG7, CDKN2D, EBI3, DNAJC1, BCL10, IL27, HIF1A, TIMELESS, SMARCA2, LITAF, UBE2V2, ABCA2, HELLS, TFDP1, BRIP1, HDAC5, HDAC4, ATF5, ATF4, CDKN1A, CDKN1B, HDAC2, IKBKB, E2F1, RSF1, LRRFIP1, NRG1, UBB, RGMB, NFATC2, NFATC1, ID1, ID3, GTPBP4, PPARGC1B, TGFBRA…
1	PID REG GR PATHWAY	5.7626e-4	0.021602	0.018527	1	1	VIPR1, HDAC1, AKT1, HDAC2, NCOA2, SUMO2, PPP5C, STAT5A, NFATC1, CREBBP, FOS, FKBP4, NFKB1, PBX1, NCOA1, CDKN1A, PCK2
1	REACTOME MITOTIC M M G1 PHASES	2.9855e-6	0.021506	-0.0062239	1	1	KIF20A, CDK2, STAG1, NDC80, CENPC1, DBF4, KIF2C, PMF1, SPC24, E2F1, E2F2, SKA1, ORC6, POLA2, NSL1, FBXO5, BIRC5, INCENP, MAD2L1, MCM2, MCM4, PAFAH1B1, PLK1, POLA1, POLE, ERCC6L, CDCA8, PPP2CA, CENPQ, MCM10, PRIM1, PRIM2, PSMA2, PSMA3, PSMA4, PSMA5, PSMA7, PSMB3, PSMC6, PSMD3, PSMD4, PSMD7, PSMD11, PSME2, SPC25, RPA2, RPA3, RPS27, RPS27A, CLIP1, CENPK, CENPH, BUB1, BUB1B, MIS12, CENPM, NUP85, NDEL…
1	REACTOME ANTIVIRAL MECHANISM BY IFN STIMULATED GENES	4.9073e-7	0.021454	0.022273	1	1	USP18, EIF4A1, EIF4E, NUP205, FLNB, NUP210, DDX58, NUP62, ARIH1, EIF4E3, IFIT1, KPNA2, MX1, NEDD4, EIF2AK2, RPS27A, TRIM25, NUP85, NUP214, RAE1, UBE2L6, EIF4E2, ISG15, NUP93, EIF4A3, POM121, NUP153
1	REACTOME P53 INDEPENDENT G1 S DNA DAMAGE CHECKPOINT	3.9652e-7	0.021406	0.021371	1	1	CHEK2, PSMA2, PSMA3, PSMA4, PSMA5, PSMA7, PSMB3, PSMC6, PSMD3, PSMD4, PSMD7, PSMD11, PSME2, RPS27A
1	NEGATIVE REGULATION OF APOPTOSIS	2.2633e-7	0.021256	0.023077	1	1	CBX4, FOXO1, CIAPIN1, CDKN2D, TPT1, FAS, DDAH2, IL1A, BCL10, BRAF, SOCS2, DFFA, PIM1, NME2, TXNDC5, VEGFA, HSPB1, MYO18A, GCLC, MCL1, HSPA1B, ANGPTL4, TAX1BP1, NOTCH2, BFAR, NUP62, HDAC1, IER3, PRDX2, NFKB1, GPX1, CASP3, DHCR24, CDK1, SERPINB9, YWHAZ, BCL2, BCL3, HSPA9, PIK3R2, ANXA1, BIRC6, BIRC5, BIRC3, SON, BNIP3L
1	NEGATIVE REGULATION OF PROGRAMMED CELL DEATH	2.2633e-7	0.021256	0.023077	1	1	CBX4, FOXO1, CIAPIN1, CDKN2D, TPT1, FAS, DDAH2, IL1A, BCL10, BRAF, SOCS2, DFFA, PIM1, NME2, TXNDC5, VEGFA, HSPB1, MYO18A, GCLC, MCL1, HSPA1B, ANGPTL4, TAX1BP1, NOTCH2, BFAR, HDAC1, NUP62, IER3, NFKB1, PRDX2, GPX1, CASP3, DHCR24, CDK1, SERPINB9, YWHAZ, BCL2, BCL3, PIK3R2, HSPA9, ANXA1, BIRC6, BIRC5, BIRC3, SON, BNIP3L
1	KEGG RNA DEGRADATION	3.2858e-12	0.02125	0.017586	1	1	EXOSC2, XRN2, EXOSC3, XRN1, DDX6, ZCCHC7, ENO1, HSPA9, LSM7, LSM4, EXOSC7, ENO3, LSM2, DCP2
1	MRNA METABOLIC PROCESS	1.4107e-10	0.020911	0.01857	1	1	SNRPD1, SNRPD2, SMNDC1, SRSF6, SRSF7, SRSF4, SRSF5, SF1, SRSF2, TRA2A, HSPA1B, KIN, CDK11B, NUDT21, DHX15, TRA2B, GEMIN6, SRSF11, SPOP, SSB, HNRNPA0, SLBP, SFPQ, PHF5A, TXNL4A
1	PID CMYB PATHWAY	1.2526e-4	0.020793	0.021486	1	1	CEBPB, GSTM1, TFEC, CCNB1, CREBBP, ADA, UBE2I, PTGS2, SMARCA2, ANPEP, CD34, SP1, ADORA2B, ETS1, MYC, BCL2, SLC25A3, ETS2, HES1, TOM1, CBX4, KRAS, PPP3CA, BIRC3, ZFPM1, YEATS4, CDKN1B, CDKN1A, HIPK2, PIM1, PPID, MCM4
1	REACTOME RNA POL I TRANSCRIPTION	2.3143e-6	0.020748	-0.0019309	1	1	HIST4H4, ERCC6, HIST1H2AE, H2AFX, H3F3A, H3F3B, POLR1D, POLR2H, POLR2K, HIST1H4I, HIST1H2AC, HIST1H2AB, HIST2H2AC, HIST1H3C, HIST1H3E, HIST1H4D, HIST1H4C, HIST1H4H, KAT2B, MBD2, HIST1H2BJ
1	NUCLEOBASENUCLEOSIDENUCLEOTIDE AND NUCLEIC ACID METABOLIC PROCESS	2.7906e-17	0.020721	0.018198	1	1	GDA, HNRNPD, MED21, ISG20, EPC1, RREB1, KDM5B, NFKBIB, PABPC4, DUSP11, TRA2B, SRSF11, SPOP, ATR, USF1, NOLC1, PARP3, POP4, ELF4, EZH2, DAXX, BRD8, ATF7IP, CARD11, INHBA, UGDH, NUFIP1, DPYS, DHX15, CSNK1D, SFPQ, TXNL4A, SNRPD3, DBF4, SNRPD1, SNRPD2, TGFB1, NLRC3, CDKN2D, BCL10, DFFA, RNASEH2A, HIF1A, TIMELESS, NFE2L2, SMARCA2, LITAF, ADORA2A, ABCA2, UBE2V2, HELLS, TFDP1, BRIP1, HDAC5, ATF5, HDAC4,…
1	KEGG PROTEASOME	7.7757e-6	0.020643	0.019569	1	1	PSMD11, PSMD4, PSMD7, PSMA5, PSMA4, PSMA3, PSMA2, PSMD3, PSMC6, PSMB3, PSME2, PSMA7
1	REACTOME METABOLISM OF NON CODING RNA	4.6592e-9	0.020607	0.011802	1	1	NUP205, NUP210, NUP62, PHAX, SNRPB, SNRPD1, SNRPD2, SNRPD3, SNRPE, GEMIN6, NUP85, NUP214, RAE1, NUP93, POM121, NUP153
1	NUCLEAR PORE	2.5175e-10	0.020581	0.012309	1	1	NXT1, NUP98, EIF5A, SUMO1, NUP214, RAE1, NUP153, NUP62, IPO7
1	NEGATIVE REGULATION OF BIOLOGICAL PROCESS	3.674e-12	0.020501	0.021631	1	1	MXI1, CIAPIN1, CUL3, MAGED1, EPC1, SERPINE1, FAS, DDAH2, BRAF, KDM5B, ZHX1, BRAP, NME2, EIF2AK1, SERPINF1, EIF2AK2, MYO18A, NFKBIE, HSPA1B, HEXIM1, ARAP3, PAIP2, PHB, KLF10, ATR, GAS7, BFAR, LIMA1, DAXX, LATS2, SERTAD3, MYC, SERTAD2, ATF7IP, CDC6, CDK1, FOSB, JMY, MXD4, INHBA, EIF4A3, SERPINB9, CDC45, PER1, BNIP3L, HPGD, OSGIN1, IL10, TGFB1, VCL, CDKN2C, CDKN2D, IL1B, IL1A, DNAJC1, BCL10, DFFA, A…
1	CELL CYCLE GO 0007049	1.4806e-5	0.020483	-0.0053232	1	1	AURKA, CUL3, CCNA2, CDCA5, GTPBP4, POLE, SUN2, DCTN2, MAD2L1, TBRG1, MAD2L2, NEK2, CHEK2, RCC1, CDC37, HEXIM1, FBXO5, SSSCA1, NDC80, CDC20, ATR, GAS7, RAD54L, NOTCH2, NOLC1, CCNT2, PTEN, LATS2, CCNE2, CEP250, USP16, MYC, CDC6, TPX2, RAD50, RBBP8, RAD51, JMY, INHBA, CCND3, CCND2, GADD45A, MAP3K11, CETN3, POLA1, NCAPH, CDC45, BUB1, PDS5B, NASP, BIRC5, CDKN3, APBB2, CIT, HPGD, SIK1, PRC1, DBF4, KNTC…
1	REACTOME RNA POL I RNA POL III AND MITOCHONDRIAL TRANSCRIPTION	1.8924e-7	0.020462	0.0011147	1	1	HIST4H4, ERCC6, GTF3C2, HIST1H2AE, H2AFX, H3F3A, H3F3B, POLR1D, POLR2E, POLR2F, POLR2H, POLR2K, POLR2L, SSB, HIST1H4I, HIST1H2AC, HIST1H2AB, HIST2H2AC, HIST1H3C, HIST1H3E, HIST1H4D, HIST1H4C, HIST1H4H, KAT2B, MBD2, HIST1H2BJ
1	REACTOME DESTABILIZATION OF MRNA BY AUF1 HNRNP D0	4.3694e-5	0.020085	0.017023	1	1	HNRNPD, HSPA1B, HSPB1, PSMA2, PSMA3, PSMA4, PSMA5, PSMA7, PSMB3, PSMC6, PSMD3, PSMD4, PSMD7, PSMD11, PSME2, RPS27A
1	REACTOME SCF BETA TRCP MEDIATED DEGRADATION OF EMI1	2.7339e-7	0.019947	0.021188	1	1	FBXO5, PSMA2, PSMA3, PSMA4, PSMA5, PSMA7, PSMB3, PSMC6, PSMD3, PSMD4, PSMD7, PSMD11, PSME2, RPS27A, CDC20
1	LIGASE ACTIVITY	5.2908e-10	0.019827	0.020854	1	1	RNF217, BRAP, UBR5, GCLC, ARIH1, UBE2D3, TRAF6, UBE2L6, MALT1, NARS, MTHFD1, UBE2C, GMPS, UBE2K, MARS, RNF144B, BIRC3
1	REACTOME SYNTHESIS OF DNA	2.4464e-5	0.019658	0.0012339	1	1	CDK2, CDKN1A, CDKN1B, POLD3, DNA2, ORC6, POLA2, MCM2, MCM4, GINS2, POLA1, POLD1, POLD2, POLE, PRIM1, PRIM2, PSMA2, PSMA3, PSMA4, PSMA5, PSMA7, PSMB3, PSMC6, PSMD3, PSMD4, PSMD7, PSMD11, PSME2, RB1, RFC3, RFC4, RFC5, RPA2, RPA3, RPS27A, CDC45, CCNA2, GINS1, CDC6
1	REACTOME MRNA PROCESSING	5.3782e-11	0.019572	0.01504	1	1	RBM5, SRRM1, ADAR, NXF1, TXNL4A, HNRNPA0, CLP1, NUDT21, EIF4E, NUP205, NUP210, SF3B1, NUP62, GTF2F1, HNRNPC, HNRNPD, HNRNPH1, MAGOH, HNRNPM, NFX1, PCBP1, PCBP2, CDC40, POLR2A, POLR2C, POLR2E, POLR2F, POLR2H, POLR2J, POLR2K, POLR2L, LSM2, SRSF2, SRSF4, SRSF5, SRSF6, SRSF7, UPF3B, SNRNP70, SNRPB, SNRPD1, SNRPD2, SNRPD3, SNRPE, U2AF1, SLBP, NUP85, NUP214, SF3B5, RAE1, PHF5A, SRSF11, NUP93, POM121, R…
1	REACTOME DEPOSITION OF NEW CENPA CONTAINING NUCLEOSOMES AT THE CENTROMERE	0.002227	0.01953	-0.0098378	1	1	HIST4H4, HIST1H2AE, H2AFX, RSF1, MIS18A, CENPQ, MIS18BP1, HJURP, CENPK, CENPH, HIST1H4I, HIST1H2AC, HIST1H2AB, HIST2H2AC, HIST1H4D, HIST1H4C, HIST1H4H, RUVBL1, HIST1H2BJ
1	REACTOME G1 S TRANSITION	1.0303e-5	0.019463	-0.0021422	1	1	CDK2, CDKN1A, CDKN1B, DBF4, CKS1B, DHFR, E2F1, ORC6, POLA2, FBXO5, MCM2, MCM4, MYC, POLA1, POLE, PPP2CA, MCM10, PRIM1, PRIM2, PSMA2, PSMA3, PSMA4, PSMA5, PSMA7, PSMB3, PSMC6, PSMD3, PSMD4, PSMD7, PSMD11, PSME2, RB1, RPA2, RPA3, RPS27A, RRM2, TFDP1, TK2, TYMS, WEE1, CDC45, CCNA2, CCNB1, CCNE1, PKMYT1, CCNE2, CDK1, CDC6
1	TRANSCRIPTION FACTOR ACTIVITY	6.2598e-8	0.019325	0.019898	1	1	STAT5A, PTTG1, KDM5B, YY1, ZHX1, UHRF1, NME2, MNT, PRDM1, MYEF2, MYBL2, DRAP1, MAML3, TCF25, PLAGL2, YEATS4, KLF7, KLF9, KLF10, CREBBP, GAS7, TRPS1, TCF19, PPARG, NFKB1, NFKB2, ZBTB38, MYC, BATF3, MBD1, TAF13, CLOCK, STAT4, ETV1, TRIM25, STAT3, RLF, PHF5A, CIR1, FOXO3, BATF, GABPB2, RELB, FOXN2, HES6, SP140, AHR, HHEX, HIF1A, NFE2L2, CNBP, SOX4, ARNT, TFEC, RUNX1, RUNX3, TFDP1, ATF4, HDAC2, HDAC1…
1	REACTOME CELL CYCLE CHECKPOINTS	1.3746e-4	0.019234	0.0015454	1	1	CDK2, CDKN1A, CDKN1B, DBF4, UBE2C, CHEK2, ORC6, MAD2L1, MCM2, MCM4, ATR, MCM10, PSMA2, PSMA3, PSMA4, PSMA5, PSMA7, PSMB3, PSMC6, PSMD3, PSMD4, PSMD7, PSMD11, PSME2, RFC3, RFC4, RFC5, RPA2, RPA3, RPS27A, BUB1B, WEE1, CDC45, CCNB1, CCNE1, CCNB2, CCNE2, CDK1, CDC6, CDC20
1	SPLICEOSOME	3.415e-19	0.019158	0.020111	1	1	SNRPD3, SNRPD2, HNRNPM, SMNDC1, U2AF1, LSM4, ZRSR2, SF1, SNRNP48, SNRPB, SNRPC, ZCRB1, CDC40, DHX15, HNRNPC, SNRNP70, PPIH, PHF5A, TXNL4A
1	TRANSCRIPTION COFACTOR ACTIVITY	9.794e-15	0.019154	0.019909	1	1	MXI1, MED21, RFXAP, RARA, YY1, PPARGC1B, MNT, NFKBIB, MYEF2, DRAP1, MAML3, BCOR, NR1H3, KLF7, SUB1, CREBBP, RYBP, PMF1, NFKB2, BRD8, BATF3, SF1, MBD1, MXD4, JMY, MED7, NAB2, SIAH2, NMI, NR1D1, TRIP13, RBM14, CIR1, CBX4, BCL10, RELB, HES6, JUNB, SMARCE1, RIPK3, SMARCA2, ARNT, TFEC, SKIL, TFDP1, TAF7, SAP18, ATF5, GTF2F1, E2F1, NFIL3, NRG1, ZFX, HMGA1, HIPK2, ENO1, ERF, MED30, KAT2B, ID3
1	CELLULAR COMPONENT ASSEMBLY	2.4636e-7	0.019037	0.01395	1	1	SRSF6, SRSF5, PICALM, EIF1AX, FAS, SYK, RPS14, DAG1, PXN, CDC42EP2, PAIP2, CREBBP, EPRS, SEPT11, CHAF1A, CHAF1B, NAP1L1, GJA1, NOD2, NOD1, GPX3, ATF7IP, SF1, RAD51, MED7, NUP205, MAP3K11, REPS2, APBA1, MIS12, PBX1, TXNL4A, EIF5, SNRPD1, EIF5A, SNRPD2, VCL, EIF1, BCL10, HSPB1, SEPT7, TRAF1, ANLN, SRC, EIF3D, EIF3H, EIF3E, EIF3F, HELLS, MALT1, HDAC5, PPIH, GTF2F1, E2F2, RSF1, DICER1, NDUFS8, NLRP3,…
1	RIBONUCLEOPROTEIN COMPLEX	3.5582e-21	0.019007	0.018567	1	1	RALY, SNRPD3, RPL15, SNRPD1, SNRPD2, HNRNPM, SMNDC1, U2AF1, LSM4, FAU, ZRSR2, MRPL52, FMR1, SNRPB, SNRPC, MRPS10, ZCRB1, NHP2, RPL9, CDC40, HNRNPC, RPL7A, HNRNPH1, SRA1, SSB, HNRNPA0, DDX6, PPIH, POP4, UTP20, PTGES3, UTP18, DKC1, SF1, SNRNP48, SERP1, NUFIP2, DHX15, SNRNP70, TRIM21, SLBP, ATXN2, PHF5A, RBM14, TXNL4A
1	REACTOME REGULATION OF MITOTIC CELL CYCLE	5.371e-5	0.018964	0.0036951	1	1	CDK2, UBE2C, FBXO5, MAD2L1, PLK1, PSMA2, PSMA3, PSMA4, PSMA5, PSMA7, PSMB3, PSMC6, PSMD3, PSMD4, PSMD7, PSMD11, PSME2, RPS27A, AURKA, BUB1B, CCNA2, CCNB1, AURKB, PTTG1, CDK1, CDC20
1	NUCLEOPLASM PART	6.5762e-14	0.018952	0.01596	1	1	MED22, MED21, ISG20, INTS6, U2AF1, PPARGC1B, SRSF2, LRCH4, CHEK2, SUB1, PMF1, CHAF1A, CHAF1B, ELF4, EZH2, NAP1L1, TAF10, MED7, TAF13, RUVBL2, RUVBL1, CLOCK, POLR2E, POLR2L, POLR2J, NUFIP1, POLR2A, APPL1, APPL2, PHF21A, RBM14, CIR1, EED, TOPBP1, ARID1B, HES6, ELL2, HIF1A, SMARCE1, TAF1, TAF7, SAP18, HDAC5, HDAC4, HDAC2, HDAC1, GTF2F1, HDAC9, RSF1, ARID4A, UBE2I, RB1, HMGA1, CD3EAP, NSRP1, HIPK2, I…
1	REACTOME MITOTIC G1 G1 S PHASES	2.8919e-5	0.018757	-0.0027875	1	1	CDK2, CDKN1A, CDKN1B, CDKN2C, CDKN2D, DBF4, CKS1B, LIN54, DHFR, E2F1, E2F2, ORC6, POLA2, FBXO5, HDAC1, MCM2, MCM4, MYBL2, MYC, POLA1, POLE, PPP2CA, MCM10, PRIM1, PRIM2, PSMA2, PSMA3, PSMA4, PSMA5, PSMA7, PSMB3, PSMC6, PSMD3, PSMD4, PSMD7, PSMD11, PSME2, RB1, RBL1, RBL2, RPA2, RPA3, RPS27A, RRM2, TFDP1, TK2, TYMS, WEE1, CDC45, CCNA2, CCNB1, CCND2, CCND3, CCNE1, PKMYT1, CCNE2, CDK1, CDC6
1	REACTOME TCA CYCLE AND RESPIRATORY ELECTRON TRANSPORT	1.5172e-11	0.018666	0.018301	1	1	ATP5H, ATP5L, NDUFA11, COX5B, COX6C, COX7B, COX7C, COX8A, CS, CYC1, UQCRQ, IDH3A, LDHA, LDHB, MDH2, NDUFA6, NDUFA7, NDUFB6, NDUFB9, NDUFB10, NDUFV1, NDUFS6, NDUFS8, ATP5B, ATP5D, ATP5E, PDK1, CYCS, PDP2, SLC16A1, SUCLG1, SLC16A3, ATP5J2
1	REACTOME S PHASE	1.4842e-4	0.018442	-8.8147e-4	1	1	CDK2, CDKN1A, CDKN1B, POLD3, CKS1B, DNA2, ORC6, POLA2, MCM2, MCM4, MYC, GINS2, POLA1, POLD1, POLD2, POLE, PRIM1, PRIM2, PSMA2, PSMA3, PSMA4, PSMA5, PSMA7, PSMB3, PSMC6, PSMD3, PSMD4, PSMD7, PSMD11, PSME2, RB1, RFC3, RFC4, RFC5, RPA2, RPA3, RPS27A, WEE1, CDC45, CCNA2, CCNE1, CCNE2, GINS1, CDC6, CDC25B
1	PID ATR PATHWAY	0.0018024	0.01816	-0.016908	1	1	RPA2, CLSPN, CDC6, RFC5, MCM2, YWHAZ, TIMELESS, PLK1, RFC3, TOPBP1, CDK2, RAD51, ATR, RFC4, BRCA2, CCNA2, PPP2CA, TIPIN
1	REACTOME APC C CDH1 MEDIATED DEGRADATION OF CDC20 AND OTHER APC C CDH1 TARGETED PROTEINS IN LATE MITOSIS EARLY G1	6.7173e-5	0.018121	0.01224	1	1	UBE2C, PLK1, PSMA2, PSMA3, PSMA4, PSMA5, PSMA7, PSMB3, PSMC6, PSMD3, PSMD4, PSMD7, PSMD11, PSME2, RPS27A, AURKA, AURKB, PTTG1, CDC20
1	PROTEIN DNA COMPLEX ASSEMBLY	4.9341e-5	0.018018	0.0071517	1	1	E2F2, RSF1, NAP1L1, ATF7IP, MED7, MED30, GTF2F1, PBX1, CHAF1A, CHAF1B
1	ESTABLISHMENT AND OR MAINTENANCE OF CHROMATIN ARCHITECTURE	4.2621e-7	0.017727	0.0098615	1	1	RSF1, EZH2, NAP1L1, HIRIP3, KAT6A, HMGA2, HMGA1, SMARCE1, KDM4A, HELLS, NASP, PHB, CREBBP, SIRT1, HDAC5, RPS6KA5, HDAC4, HDAC2, HDAC1, RBM14, CHAF1A, CHAF1B
1	KEGG UBIQUITIN MEDIATED PROTEOLYSIS	2.4964e-8	0.016936	0.01123	1	1	UBA6, UBE2L6, BIRC3, HERC1, UBE2S, MAP3K1, BRCA1, UBE2K, KLHL9, UBR5, UBE2I, SOCS1, UBE2J2, TRAF6, RBX1, BIRC2, VHL, UBE2A, UBE2B, CDC34, CDC20, UBE2D3, RCHY1, UBE2J1, FBXW7, CUL3, CBLB, NEDD4, FZR1, UBE2F, UBE2C, HERC3, BIRC6, MID1
1	REACTOME MITOCHONDRIAL PROTEIN IMPORT	9.2398e-9	0.016907	0.014379	1	1	COX17, CHCHD4, CS, CYC1, TIMM10, TIMM9, HSPA9, ATP5B, PAM16, TOMM22, GRPEL1, TOMM20
1	NUCLEAR MEMBRANE	1.2867e-5	0.016653	0.012578	1	1	EIF5A, EPC1, RAE1, NARF, LBR, IPO7, MATR3, NXT1, NUP98, LMNB1, SUMO1, NUP214, BCL2, NUP153, NUP62
1	TRANSCRIPTION ACTIVATOR ACTIVITY	9.952e-10	0.016097	0.020087	1	1	FOXO1, FOXO3, MED21, RFXAP, TGFB1, EPC1, CEP290, RARA, BCL10, RREB1, YY1, PPARGC1B, JUNB, SMARCE1, MNT, RIPK3, SMARCA2, NFKBIB, MYEF2, ARNT, TFEC, MAML3, RUNX1, TFDP1, NR1H3, KLF6, KLF7, SUB1, PHB, CREBBP, TAF7, BRCA2, PMF1, ATF4, GTF2F1, RSF1, ELF4, MITF, NFKB2, BRD8, ZFX, HMGA1, JMY, MED7, CDH1, NFATC2, NFATC1, PSMG4, MED30, SP1, KAT2B, IRF4, RBM14
1	ORGANELLE INNER MEMBRANE	2.0496e-10	0.015943	0.016196	1	1	ATP5D, ATP5E, ATP5B, NARF, TIMM9, NDUFS8, SLC25A3, LBR, MATR3, NDUFB6, LMNB1, TIMM10, COX6B2, NDUFA6, PHB, PHB2, NDUFV1
1	TRANSCRIPTION COREPRESSOR ACTIVITY	2.4805e-8	0.015662	0.021146	1	1	E2F1, CBX4, MXI1, NFIL3, BATF3, YY1, RELB, SF1, MBD1, JUNB, MXD4, NAB2, HIPK2, MNT, SIAH2, NR1D1, DRAP1, TFEC, SKIL, BCOR, ENO1, ERF, RYBP, SAP18, ATF5, ID3, CIR1
1	PORE COMPLEX	1.9119e-8	0.01552	0.01067	1	1	NXT1, NUP98, EIF5A, SUMO1, NUP214, RAE1, NUP153, NUP62, IPO7
1	REACTOME EXTENSION OF TELOMERES	0.0066157	0.015519	-0.014838	1	1	POLD3, RUVBL2, DKC1, DNA2, POLA2, POLA1, POLD1, POLD2, POLE, PRIM1, PRIM2, NHP2, RFC3, RFC4, RFC5, RPA2, RPA3, RUVBL1
1	REACTOME REGULATION OF MRNA STABILITY BY PROTEINS THAT BIND AU RICH ELEMENTS	6.2284e-7	0.014885	0.015581	1	1	DCP2, AKT1, EXOSC7, EXOSC2, HNRNPD, HSPA1B, HSPB1, EXOSC3, XRN1, PRKCD, PSMA2, PSMA3, PSMA4, PSMA5, PSMA7, PSMB3, PSMC6, PSMD3, PSMD4, PSMD7, PSMD11, PSME2, RPS27A, YWHAZ, NUP214
1	REACTOME APC C CDC20 MEDIATED DEGRADATION OF MITOTIC PROTEINS	0.0012059	0.014848	0.0074741	1	1	UBE2C, MAD2L1, PSMA2, PSMA3, PSMA4, PSMA5, PSMA7, PSMB3, PSMC6, PSMD3, PSMD4, PSMD7, PSMD11, PSME2, RPS27A, BUB1B, CCNB1, PTTG1, CDK1, CDC20
1	RNA POLYMERASE II TRANSCRIPTION FACTOR ACTIVITY	0.0079456	0.014787	0.010536	1	1	MED21, BATF, PPARGC1B, JUNB, ELL2, UHRF1, HIF1A, LITAF, MYEF2, SOX9, SRF, JUND, BTF3, KLF13, TAF7, USF1, SREBF2, NOTCH2, ATF5, ATF4, GTF2F1, E2F2, FOS, BRD8, CNTRL, SF1, GTF2B, PURA, TAF10, TAF13, NFIX, TCF7L2, NFAT5, ZBTB7B, ERF, PKNOX1, MED30, IRF7, IRF4
1	REACTOME RESPIRATORY ELECTRON TRANSPORT ATP SYNTHESIS BY CHEMIOSMOTIC COUPLING AND HEAT PRODUCTION BY UNCOUPLING PROTEINS	9.0887e-7	0.01477	0.011465	1	1	NA
1	WNT SIGNALING	0.0077407	0.014641	0.010873	1	1	FZD5, CCND2, CCND3, CSNK1A1, CSNK1D, DAAM1, FOSL1, FRAT1, FZD7, LRP6, MYC, PPP2CA
1	MITOCHONDRIAL INNER MEMBRANE	1.3339e-10	0.014603	0.013435	1	1	ATP5D, ATP5E, ATP5B, NDUFS8, TIMM9, SLC25A3, NDUFB6, TIMM10, COX6B2, NDUFA6, PHB, PHB2, NDUFV1
1	NUCLEAR PART	2.8199e-8	0.014151	0.0063821	1	1	MED22, MED21, HNRNPM, ISG20, EPC1, RAE1, INTS6, LSM4, NOP58, SDAD1, ZCRB1, RCC1, YEATS4, PHB, NOLC1, ELF4, EZH2, TCOF1, NAP1L1, RPS19BP1, NOD2, EXOSC3, TAF10, TAF13, RUVBL2, RUVBL1, CLOCK, POLA1, NUFIP1, RPL36, NUP214, DHX15, SNRNP70, APPL1, APPL2, BNIP3L, KIF20B, PHF5A, TXNL4A, RALY, SNRPD3, SNRPD1, SNRPD2, IMP3, EED, TUBG1, FMR1, TOPBP1, HES6, ARID1B, HIF1A, TIMELESS, SMARCE1, SMARCA2, XRN2, PA…
1	DNA DIRECTED RNA POLYMERASEII HOLOENZYME	3.4318e-4	0.013175	0.010742	1	1	MED22, MED21, INTS6, PPARGC1B, TAF10, TAF13, POLR2E, POLR2L, POLR2J, POLR2A, TAF1, TAF7, MED30, GTF2F1
1	KEGG SPLICEOSOME	1.0959e-6	0.013167	0.014468	1	1	SF3B1, MAGOH, CDC40, ACIN1, TXNL4A, PRPF38B, LSM7, LSM4, EIF4A3, DDX46, RBM25, LSM2, SMNDC1, SF3B5, DHX15, WBP11, TRA2A, HSPA1B, HSPA2, ZMAT2, U2AF1, HNRNPC, DDX5, ISY1, SNRPE, SNRPD2, SNRPD3, SYF2, PPIH, BUD31, PHF5A, SRSF6, RBM8A, SRSF7, HNRNPM, SNRPB, TRA2B, SRSF5, SNRNP70, PCBP1, PPIL1, SRSF4, SNRPD1, SNRPC, SRSF2
1	MITOCHONDRIAL MEMBRANE	4.8554e-10	0.013055	0.013949	1	1	ATP5D, ATP5E, ATP5B, CASP7, NDUFS8, TIMM9, SLC25A3, TOMM22, NDUFB6, MCL1, TIMM10, BCL2, COX6B2, NDUFA6, PHB, NDUFV1, PHB2
1	CHROMATIN MODIFICATION	7.8889e-7	0.012448	0.012176	1	1	RSF1, KAT6A, HMGA1, HELLS, KDM4A, NASP, PHB, CREBBP, SIRT1, HDAC5, RPS6KA5, HDAC4, HDAC2, HDAC1, RBM14
1	MICROTUBULE ORGANIZING CENTER	0.020155	0.012174	-0.023909	1	1	NDE1, CEP250, DLGAP5, CEP290, CDK5RAP2, TUBG1, TOP2A, CNTRL, KIF15, PCM1, DCTN2, SASS6, MAP3K11, PPP4R2, NEK2, CETN3, ABCA2, AKAP9, CEP57, NUDT21, BUB1, NIN, CKAP5, BRCA2, BIRC5, PLK1, KIF20B
1	REACTOME TELOMERE MAINTENANCE	0.024818	0.01033	-0.014353	1	1	POLD3, RUVBL2, HIST4H4, DKC1, DNA2, POLA2, TINF2, HIST1H2AE, H2AFX, POLA1, POLD1, POLD2, POLE, TERF2IP, PRIM1, PRIM2, NHP2, RFC3, RFC4, RFC5, RPA2, RPA3, TERF1, HIST1H4I, HIST1H2AC, HIST1H2AB, HIST2H2AC, HIST1H4D, HIST1H4C, HIST1H4H, RUVBL1, HIST1H2BJ
1	REACTOME ANTIGEN PROCESSING UBIQUITINATION PROTEASOME DEGRADATION	2.4438e-8	0.01002	0.011447	1	1	ARIH2, ATG7, UBE2C, UBE2J2, LRR1, ASB11, UBE2F, RNF144B, RCHY1, WSB1, FBXO6, UBE2S, UBE2K, NEDD4, RNF138, UBE2J1, ASB2, UBA6, FBXW7, TRIM36, KLHL9, PSMA2, PSMA3, PSMA4, PSMA5, PSMA7, PSMB3, PSMC6, PSMD3, PSMD4, PSMD7, PSMD11, PSME2, RNF6, RPS27A, TRIM21, UBE2A, UBE2B, UBE2D3, UBE2V2, VHL, HECTD3, SPSB1, RNF34, GAN, CUL3, SPSB2, SOCS1, CBLB, UBE2L6, CDC20, CDC34, RBX1
1	PROTEIN COMPLEX ASSEMBLY	0.041933	0.0098716	0.0089877	1	1	VCL, PICALM, FAS, SYK, BCL10, SEPT7, TRAF1, DAG1, ANLN, SRC, PXN, CDC42EP2, CREBBP, EPRS, MALT1, SEPT11, PPIH, CHAF1A, CHAF1B, GJA1, NOD2, NOD1, GPX3, NDUFS8, NLRP3, HMGA1, RAD51, ADRB2, NUP205, MDM4, MAP3K11, REPS2, APBA1, TUBGCP2, MIS12, VWF
1	REACTOME RNA POL II PRE TRANSCRIPTION EVENTS	5.4258e-8	0.0085587	0.0089706	1	1	GTF2A2, GTF2B, GTF2F1, POLR2A, POLR2C, POLR2E, POLR2F, POLR2H, POLR2J, POLR2K, POLR2L, TAF1, TAF10, TAF13, CCNT2

## Sheet: arc1_mono_genes_enrichment
archetype #	Feature Name	P value (Mann-Whitney)	Median Difference	Mean Difference	Significant after Benjamini-Hochberg correction?	Is first bin maximal?
1	Ly6c2	5.0857e-107	5.1746	3.5127	1	1
1	Ccr2	3.8436e-75	4.3966	2.2529	1	1
1	Thbs1	7.3852e-72	3.8449	2.1126	1	1
1	Napsa	5.5278e-91	3.8283	2.1047	1	1
1	Clec4e	2.5801e-62	3.6189	1.8801	1	1
1	Il1b	3.5762e-59	3.1347	2.3807	1	1
1	Plac8	8.1679e-84	3.0977	2.7767	1	1
1	Clec4n	3.5773e-19	2.9421	0.72602	1	1
1	Trem1	2.6672e-60	2.9022	1.3137	1	1
1	Clec4d	2.4384e-21	2.8863	0.83047	1	1
1	Rab11fip1	4.6345e-74	2.7552	1.4229	1	1
1	Tnip3	4.6369e-29	2.7032	0.75364	1	1
1	Cytip	4.29e-113	2.4931	2.4058	1	1
1	S100a4	4.5854e-126	2.4677	2.0341	1	1
1	Gpr35	1.1516e-31	2.4109	0.81436	1	1
1	Osm	5.1841e-12	2.3841	0.43597	1	1
1	Ptafr	1.3785e-14	2.2357	0.47623	1	1
1	S100a6	2.1947e-137	2.2174	1.9671	1	1
1	Csf2rb2	1.6973e-17	2.1277	0.49063	1	1
1	Nr4a3	7.6527e-55	1.964	1.1489	1	1
1	Adgre5	1.9278e-28	1.8693	0.73549	1	1
1	Gch1	4.3656e-24	1.8561	0.61153	1	1
1	Malt1	5.0253e-65	1.838	1.1093	1	1
1	Irf7	2.7411e-17	1.7109	0.54917	1	1
1	Ms4a4c	7.4583e-51	1.6468	1.6195	1	1
1	Emb	3.1173e-86	1.5889	1.3076	1	1
1	Crem	1.7512e-50	1.4304	1.0919	1	1
1	Gpr132	1.725e-51	1.424	1.2216	1	1
1	Nfil3	1.8955e-58	1.3742	0.79314	1	1
1	Ccl9	2.0803e-31	1.3349	1.0815	1	1
1	Fn1	3.3092e-24	1.3107	0.72912	1	1
1	Dusp5	9.3796e-73	1.2956	0.85819	1	1
1	Emilin2	2.5437e-58	1.2626	1.322	1	1
1	Lsp1	1.552e-45	1.2041	0.78593	1	1
1	Fam110a	4.8014e-29	1.1395	0.50238	1	1
1	Plaur	1.714e-81	1.1364	0.96394	1	1
1	Pde4b	4.3371e-36	1.1355	0.93928	1	1
1	Nr4a2	2.7876e-59	1.0998000000000001	0.81642	1	1
1	Ccl6	6.9596e-30	1.0859	1.0823	1	1
1	S100a10	2.7971e-83	1.0735	0.89434	1	1
1	Traf1	5.3153e-62	1.0716	0.72144	1	1
1	Klf4	9.0406e-61	1.0637	0.86761	1	1
1	Cd14	1.26e-63	1.0635	1.2736	1	1
1	Csf2rb - CDw131	1.9138e-53	1.0348	1.1882	1	1
1	Ifitm3	2.8756e-47	1.0344	0.98391	1	1
1	S100a11	4.2531e-130	1.029	0.92711	1	1
1	Ier3	8.2316e-33	0.99798	0.79563	1	1
1	Il1rn	6.7878e-21	0.95408	0.8454	1	1
1	Fem1c	2.1239e-39	0.90603	0.71091	1	1
1	Ifi27l2a	5.6659e-32	0.90207	0.81946	1	1
1	C3	6.8859e-17	0.90189	0.80012	1	1
1	Cebpb	7.6655e-64	0.88922	0.83899	1	1
1	Crip1	1.0682e-54	0.88295	0.94967	1	1
1	Rel	4.391e-34	0.85806	0.70464	1	1
1	Slc16a3	8.5582e-28	0.84373	0.86654	1	1
1	Vps37b	3.6113e-39	0.83827	0.6528	1	1
1	Btg1	9.8712e-78	0.83535	0.75963	1	1
1	Vegfa	1.626e-49	0.81566	0.64532	1	1
1	Sirpb1c	6.399e-22	0.7961	0.7547	1	1
1	Nlrp3	6.966e-19	0.77458	0.64633	1	1
1	Ahnak	2.2535e-58	0.76325	0.66132	1	1
1	Runx3	6.2551e-22	0.74737	0.64117	1	1
1	Cdkn1a - CDK - CDKI	7.0243e-49	0.72224	0.67979	1	1
1	Nfkbie	8.4517e-23	0.69315	0.27141	1	1
1	Samhd1	1.0158e-27	0.66897	0.62014	1	1
1	Dennd4a	3.8955e-24	0.66146	0.58485	1	1
1	Bhlhe40	4.2774e-37	0.65761	0.5141	1	1
1	Plbd1	4.6117e-27	0.63257	0.81653	1	1
1	Tmsb10	5.382e-68	0.62904	0.6365	1	1
1	Naaa	3.8627e-15	0.62444	0.52571	1	1
1	Pim1	5.8892e-34	0.62082	0.6176	1	1
1	Srgn	1.1735e-52	0.61383	0.7158	1	1
1	Hopx	2.4527e-80	0.59486000000000006	0.62956	1	1
1	Jarid2	8.0709e-38	0.5636	0.36842	1	1
1	Plek	5.1847e-26	0.55547	0.62167	1	1
1	Ifrd1	7.3486e-37	0.54873	0.45771	1	1
1	Fam117b	7.8567e-41	0.54735	0.39251	1	1
1	Chd7	1.3006e-19	0.54583	0.58355	1	1
1	Fam107b	4.7378e-18	0.53685	0.25549	1	1
1	Rabgef1	8.9191e-29	0.53685	0.2168	1	1
1	Isg15	3.279e-11	0.53516	0.39992	1	1
1	Anxa2	8.8369e-44	0.51258	0.47634	1	1
1	Ccr1	3.562e-14	0.51051	0.57858	1	1
1	Lmnb1	7.1643e-18	0.50347	0.35217	1	1
1	Fosl2	7.1166e-26	0.50258	0.41528	1	1
1	B4galt5	4.5697e-20	0.4941	0.36409	1	1
1	Got1	2.5416e-23	0.48466	0.39912	1	1
1	Antxr2	2.7112e-43	0.48465	0.37703	1	1
1	Mcl1	2.3458e-42	0.47551	0.4461	1	1
1	Smox	2.1535e-20	0.47112	0.49671	1	1
1	Spty2d1	1.6516e-31	0.46417	0.41592	1	1
1	Vim	5.7613e-38	0.45763	0.50772	1	1
1	AY036118	1.383e-28	0.45716	0.46612	1	1
1	Fcgr2b - CD32	1.3201e-17	0.43749	0.49427	1	1
1	Stat3	5.4511e-20	0.43145	0.36872	1	1
1	Tlr2	1.8633000000000001e-16	0.42883	0.53375	1	1
1	Kdm6b	3.2498e-20	0.42817	0.37117	1	1
1	Adam8 - CD156 - CD156a	6.1744e-10	0.426	0.34164	1	1
1	Pxk	5.6147e-25	0.42575	0.15773	1	1
1	Cd44	1.0757e-40	0.4236	0.43739	1	1
1	Ccdc71l	5.9336e-20	0.42355	0.22626	1	1
1	Kdm7a	5.2631e-21	0.41639	0.46407	1	1
1	Ssfa2	4.3618e-23	0.41395	0.19623	1	1
1	Zbp1	4.4453e-9	0.4048	0.34255	1	1
1	Adssl1	1.0171e-10	0.40426	0.32179	1	1
1	Junb	1.2876e-18	0.40193	0.33343	1	1
1	Fos	2.502e-9	0.38404	0.36032	1	1
1	Rgcc	1.9059e-46	0.38382	0.54506	1	1
1	Stk17b	7.9592e-19	0.37662	0.34779	1	1
1	Lgals3	8.4376e-14	0.37625	0.36956	1	1
1	Csrnp1	3.568e-27	0.37139	0.30325	1	1
1	Pfkp	1.2563e-23	0.36707	0.35304	1	1
1	Tnfaip2	1.0801e-13	0.36437	0.36755	1	1
1	Btg2	2.1332e-5	0.36082	0.20817	1	1
1	Sub1	6.6234e-63	0.35882	0.34999	1	1
1	Slc2a1	7.8132e-18	0.35695	0.23287	1	1
1	Snx18	7.915e-16	0.35595	0.36882	1	1
1	Trim25	2.7972e-17	0.35481	0.40414	1	1
1	Nfkb1	1.2513e-25	0.35162	0.35612	1	1
1	Rnf149	3.2653e-10	0.35143	0.2895	1	1
1	Nfe2l2	1.4015e-14	0.34042	0.34957	1	1
1	Calm1	1.5075e-38	0.3392	0.32995	1	1
1	Picalm	9.1896e-14	0.3372	0.28469	1	1
1	Spag9	3.283e-41	0.33029	0.31063	1	1
1	Tiparp	1.3886e-29	0.32282	0.28839	1	1
1	Specc1l	9.197e-19	0.32115	0.21748	1	1
1	Itgb2	1.0927e-11	0.31261	0.30235	1	1
1	Lats2	1.3101e-45	0.3111	0.21049	1	1
1	Ugcg	6.9103e-17	0.30702	0.20119	1	1
1	Rps27	3.4466e-60	0.3069	0.29552	1	1
1	Prdx5	1.5352e-12	0.30577	0.29966	1	1
1	Anxa1	1.0771e-24	0.30556	0.33544	1	1
1	Alox5ap	3.0782e-18	0.30486	0.34145	1	1
1	Hdac5	1.9761e-16	0.3039	0.1506	1	1
1	Mapkapk3	8.5823e-9	0.3033	0.23495	1	1
1	Vasp	1.3988e-20	0.30245	0.29208	1	1
1	Mxi1	2.0028e-19	0.2946	0.24471	1	1
1	Slc15a3	4.9958e-7	0.29386	0.2742	1	1
1	Slc38a2	4.1375e-33	0.29375	0.29042	1	1
1	Dnaja1	1.1406e-29	0.29194	0.24812	1	1
1	Nr4a1	2.7397e-11	0.28937	0.23252	1	1
1	Smim3	1.2612e-13	0.2863	0.26714	1	1
1	H2-DMb1	5.3293e-10	0.28555	0.40406	1	1
1	Tspo	2.021e-33	0.28144	0.29011	1	1
1	Prdx6	3.4409e-68	0.27952	0.31345	1	1
1	Smpdl3a	8.4986e-7	0.27824	0.27078	1	1
1	Fosb	2.7892e-5	0.27655	0.21207	1	1
1	Msrb1	2.6587e-8	0.2763	0.26857	1	1
1	Uck2	7.9711e-87	0.27468	0.3413	1	1
1	Col3a1	3.0693e-34	0.27145	0.24904	1	1
1	Ifitm2	9.9155e-23	0.27005	0.29759	1	1
1	Tm4sf1	3.7902e-37	0.2699	0.23832	1	1
1	Pirb	2.827e-7	0.26972	0.28146	1	1
1	Rbm3	1.3267e-43	0.26757	0.26505	1	1
1	Bgn	1.7227e-28	0.267	0.24745	1	1
1	Crabp1	4.6386e-30	0.26345	0.20595	1	1
1	Bcl2l11	8.7685e-14	0.26168	0.26305	1	1
1	Sparc	3.4114e-40	0.2606	0.22664	1	1
1	Ptgs2	8.7501e-31	0.25955	0.45327	1	1
1	Pnrc1	2.7195e-22	0.25813	0.28481	1	1
1	Tuba1a	1.3033e-27	0.25743	0.29048	1	1
1	Shisa5	7.9868e-10	0.25378	0.21735	1	1
1	BC028528	1.0939e-5	0.25254	0.19721	1	1
1	Cdk2ap2	2.0601e-40	0.25205	0.26346	1	1
1	Ptp4a1	1.4052e-30	0.25195	0.23404	1	1
1	Serpinh1	1.3298e-43	0.25175	0.21645	1	1
1	Atf4	1.3489e-28	0.24893	0.24262	1	1
1	Htra1	4.4096e-40	0.2462	0.21177	1	1
1	Ptprc - CD45R	8.4294e-9	0.24593	0.18233	1	1
1	Cald1	3.0535e-36	0.2456	0.20233	1	1
1	Cxcr4 - CD184	1.6695e-6	0.2448	0.38833	1	1
1	Tpt1	9.3884e-63	0.24347	0.2589	1	1
1	Sox9	1.7366e-40	0.24325	0.20673	1	1
1	Eif1	6.7914e-38	0.24268	0.24405	1	1
1	Ndel1	1.124e-20	0.24263	0.20671	1	1
1	Crtc3	1.4092e-24	0.23865	0.1345	1	1
1	Epsti1	1.691e-4	0.23827	0.17685	1	1
1	Cd47	5.8789e-16	0.2375	0.21894	1	1
1	Ncf2	4.3266e-5	0.23626	0.1303	1	1
1	Trib1	1.7417e-16	0.23566	0.21307	1	1
1	Gm2a	4.8653e-11	0.23471	0.27062	1	1
1	Fgfr1	3.6971e-44	0.2347	0.21571	1	1
1	Ppic	4.7521e-43	0.23459	0.20013	1	1
1	Col18a1	1.2158e-41	0.23365	0.20653	1	1
1	Cst6	2.3777e-44	0.2332	0.20486	1	1
1	Syngr2	8.3808e-7	0.23282	0.21905	1	1
1	Trps1	4.7176e-27	0.23056	0.25612	1	1
1	Eif4e	1.8871e-26	0.2304	0.26296	1	1
1	Lrrfip1	8.2619e-34	0.22814	0.2369	1	1
1	Gng11	2.7481e-21	0.22813	0.16261	1	1
1	H3f3b	6.3639e-26	0.22738	0.24504	1	1
1	Cd52	5.0595e-18	0.22695	0.24705	1	1
1	Fxyd5	1.8304e-20	0.22682	0.26311	1	1
1	Ubc	5.5425e-17	0.22623	0.2456	1	1
1	Ube2s	3.5443e-12	0.22434	0.14544	1	1
1	Cd86	4.3783e-5	0.22385	0.18003	1	1
1	Map4k4	7.4721e-35	0.21919	0.23658	1	1
1	Ier2	1.3387e-9	0.21789	0.20233	1	1
1	Timp1	3.7586e-50	0.21724	0.25196	1	1
1	Rgs2	3.9287e-4	0.21707	0.18366	1	1
1	Fstl1	1.7542e-46	0.21705	0.19145	1	1
1	Cd53	6.3079e-9	0.21697	0.19135	1	1
1	Timp3	1.3812e-43	0.2164	0.1873	1	1
1	Nedd4	4.2338e-41	0.21525	0.18171	1	1
1	Rpl8	4.1521e-50	0.21491	0.2161	1	1
1	Dusp1	0.027264	0.21447	0.10905	1	1
1	Tubb6	7.6889e-14	0.21434	0.2015	1	1
1	Col6a3	3.7859e-47	0.21395	0.19334	1	1
1	Ybx3	1.4696e-30	0.21395	0.20894	1	1
1	Cavin3	1.0565e-44	0.2117	0.18669	1	1
1	Ank	1.3315e-18	0.21163	0.18575	1	1
1	Il1rl1	1.5096e-36	0.2104	0.16969	1	1
1	Ifngr1 - CD119	5.7089e-9	0.20994	0.25246	1	1
1	Tuba4a	1.1107e-25	0.20863	0.20804	1	1
1	Atox1	4.0403000000000003e-20	0.20853	0.19959	1	1
1	Mgp	1.1198e-37	0.2071	0.16368	1	1
1	Tob2	4.679e-14	0.20642	0.2607	1	1
1	Prkcd	6.0288e-5	0.20531	0.20639	1	1
1	Cstb	6.0781e-9	0.20425	0.23141	1	1
1	Gja1	4.8235e-44	0.20355	0.1657	1	1
1	Col6a1	2.1133e-46	0.20355	0.18711	1	1
1	Litaf	5.5413e-13	0.20284	0.22466	1	1
1	Cyr61	6.005e-43	0.20175	0.16608	1	1
1	Actg1	4.2264e-20	0.19978	0.21443	1	1
1	H2-Aa	9.3167e-5	0.19948	0.56617	1	1
1	Ncf4	4.5339e-6	0.19935	0.17282	1	1
1	Sdc2	2.479e-47	0.19749	0.16774	1	1
1	Fosl1	6.9577e-47	0.19745	0.20723	1	1
1	Rps26	1.2366e-37	0.19692	0.2098	1	1
1	Malat1	1.5773e-9	0.19675	0.22766	1	1
1	Uvrag	1.3127e-8	0.1964	0.074904	1	1
1	Acta2	3.3315e-41	0.196	0.17867	1	1
1	Hmga2	2.5284e-41	0.19555	0.16642	1	1
1	Oaf	2.6468e-37	0.19508	0.17695	1	1
1	Agpat4	1.3059e-37	0.19315	0.12233	1	1
1	Rpl38	1.6178e-38	0.19165	0.17959	1	1
1	Rpl9	2.0478e-43	0.19014	0.17611	1	1
1	H2-Ab1	3.1228e-5	0.18982	0.46317	1	1
1	Syk	1.4148e-5	0.18769	0.16711	1	1
1	Mknk2	2.9536e-8	0.18768	0.18211	1	1
1	Csrp2	2.2754e-30	0.18764	0.19111	1	1
1	Hif1a	4.1474e-15	0.18672	0.248	1	1
1	Inhba	5.164e-56	0.18575	0.28114	1	1
1	Cav1	8.8424e-43	0.18543	0.15374	1	1
1	Ist1	5.3303e-17	0.1852	0.077781	1	1
1	Txnrd1	3.2439e-20	0.18517	0.18323	1	1
1	Etv3	4.3503e-8	0.18515	0.18465	1	1
1	Acpp	4.7867e-45	0.18475	0.163	1	1
1	Diaph1	1.3988e-17	0.18462	0.17729	1	1
1	Tpm4	2.8463e-26	0.18446	0.19563	1	1
1	Id3	1.3048e-12	0.18425	0.11828	1	1
1	Gna13	3.4873e-6	0.18168	0.18984	1	1
1	H3f3a	3.5234e-35	0.18143	0.20037	1	1
1	Jund	1.363e-9	0.18009	0.17538	1	1
1	Phgdh	1.1622e-44	0.17922	0.15947	1	1
1	Tagln2	2.9433e-8	0.17897	0.15538	1	1
1	Nupr1	1.4983e-16	0.17883	0.26256	1	1
1	Slc3a2	3.0656e-7	0.17813	0.13142	1	1
1	Rps19	6.2646e-29	0.17782	0.15326	1	1
1	Serpinf1	1.5265e-23	0.17685	0.099189	1	1
1	Fdps	5.4722e-17	0.17663	0.21102	1	1
1	Ell2	1.1403e-12	0.17633	0.17983	1	1
1	Gmfg	1.9402e-4	0.17495	0.12826	1	1
1	Plod2	3.4781e-48	0.17417	0.15652	1	1
1	Coro1a	5.4733e-12	0.17184	0.23966	1	1
1	Col4a1	2.8371e-45	0.17145	0.15511	1	1
1	Hbegf	3.0279e-38	0.171	0.12539	1	1
1	Phlda1	5.7186e-15	0.17075	0.19885	1	1
1	Tpm1	5.1547e-12	0.16932	0.13076	1	1
1	Wwtr1	1.0516e-43	0.16869	0.14212	1	1
1	Fam49b	2.6575e-9	0.16811	0.14974	1	1
1	Hspg2	1.4105e-45	0.1681	0.14795	1	1
1	Coq10b	1.7257e-27	0.16593	0.16041	1	1
1	Ezr	9.3281e-11	0.16529	0.17387	1	1
1	Atp11b	2.8532e-16	0.1652	0.11374	1	1
1	Rps6	7.8326e-34	0.16417	0.15682	1	1
1	Ddx5	1.2815e-26	0.16379	0.18504	1	1
1	Gm47283	1.7715e-12	0.16268	0.19587	1	1
1	Smchd1	1.2487e-22	0.16254	0.22624	1	1
1	Capg	3.2725e-8	0.16235	0.13278	1	1
1	Dbi	8.539e-13	0.16234	0.14744	1	1
1	Card19	8.9169e-9	0.16129	0.12659	1	1
1	Tnfrsf1a - CD120 - CD120a	2.8396e-17	0.16127	0.23033	1	1
1	Tsc22d1	1.6123e-22	0.16049	0.11869	1	1
1	Rpl36	4.3583e-30	0.15803	0.14148	1	1
1	Phlda3	1.4761e-38	0.15775	0.12725	1	1
1	Ube2c	6.0137e-9	0.1576	-0.18635	1	1
1	Vcan	9.682e-53	0.15645	0.22588	1	1
1	Errfi1	1.8179e-21	0.15536	0.2569	1	1
1	Ndrg1	1.4243e-40	0.1544	0.25451	1	1
1	Myl12a	6.7895e-18	0.15436	0.14973	1	1
1	Rpl30	2.91e-30	0.15398	0.14954	1	1
1	Pitpna	1.7725e-14	0.15374	0.17215	1	1
1	Rpl34	6.1778e-37	0.15356	0.16223	1	1
1	Mfge8	4.0076e-50	0.153	0.16291	1	1
1	Idi1	1.6455e-33	0.15285	0.2503	1	1
1	Srsf5	1.2909e-17	0.15247	0.13786	1	1
1	Cxcl1	9.3306e-39	0.1523	0.1454	1	1
1	Rpl15	3.4656e-27	0.15099	0.13758	1	1
1	Ubb	9.2719e-13	0.15083	0.16384	1	1
1	AB124611	0.0010956	0.15082	0.098736	1	1
1	Cyp51	9.3476e-39	0.1504	0.27689	1	1
1	Ptma	5.7775e-7	0.15028	0.11772	1	1
1	Plec	2.0084e-11	0.14932	0.17093	1	1
1	Mycbp2	3.3956e-8	0.14896	0.15238	1	1
1	Eno1	6.1707e-11	0.14852	0.12826	1	1
1	Fau	4.5528e-21	0.14803	0.14793	1	1
1	Ywhaz	6.9791e-33	0.1463	0.13551	1	1
1	Rps14	7.0496e-26	0.14613	0.13424	1	1
1	Cnbp	7.9994e-34	0.14591	0.15107	1	1
1	Fam46a	0.001912	0.1456	0.1174	1	1
1	Pilra	0.023373	0.14498	-0.027207	1	1
1	Zyx	4.1846e-19	0.14443	0.17151	1	1
1	Rps3a1	1.3513e-32	0.14438	0.15276	1	1
1	Mmp2	2.3082e-19	0.14285	0.07126	1	1
1	Msn	9.3832e-22	0.14271	0.15987	1	1
1	Ccnb2	1.2023e-16	0.14135	-0.057772	1	1
1	Cenpf	1.2755e-20	0.1395	-0.070027	1	1
1	Arf4	6.6489e-29	0.1394	0.13451	1	1
1	Birc5	1.786e-7	0.1392	-0.23204	1	1
1	Pls3	6.4857e-39	0.13903	0.12041	1	1
1	Flna	9.6938e-12	0.13846	0.11934	1	1
1	Sox4	4.0219e-17	0.13822	0.07057	1	1
1	Pdlim2	1.9415e-12	0.13665	0.08293	1	1
1	Rps13	4.8831e-27	0.1358	0.13691	1	1
1	Naca	9.5094000000000008e-21	0.13543	0.12384	1	1
1	Prc1	4.3931e-16	0.13525	-0.051684	1	1
1	Nab1	2.4839e-15	0.1349	0.097113	1	1
1	Cks2	1.0115e-9	0.1344	0.17181	1	1
1	Rack1	2.5154e-23	0.13422	0.11901	1	1
1	Anln	9.8127e-18	0.1331	0.0021529	1	1
1	Ccnl1	5.1346e-11	0.13245	0.1199	1	1
1	Eif5a	5.4806e-11	0.13183	0.1257	1	1
1	Ppp1r2	1.0048e-39	0.13119	0.12101	1	1
1	Asap1	3.0757e-28	0.13077	0.14522	1	1
1	Myc	1.4144e-26	0.13055	0.16719	1	1
1	Eprs	4.2755e-15	0.12988	0.18399	1	1
1	Cdc20	4.104e-21	0.1294	-0.014581	1	1
1	Emp3	9.7781e-10	0.12831	0.11356	1	1
1	Rps27a	1.2266e-24	0.12773	0.12442	1	1
1	Rilpl2	0.0028984	0.12772	0.14343	1	1
1	S100a13	8.4378e-11	0.12757	0.10678	1	1
1	Cish	1.521e-50	0.1274	0.8284	1	1
1	Arpc3	1.702e-10	0.12713	0.13412	1	1
1	Wsb1	5.7723e-5	0.12713	0.074226	1	1
1	Hilpda	1.1016e-23	0.1271	0.29235	1	1
1	Ier5l	3.4068e-25	0.1266	0.071611	1	1
1	Rpl7	3.0936e-31	0.12659	0.13002	1	1
1	Snrpd1	1.2931e-8	0.12657	0.084123	1	1
1	Hmmr - CD168	1.0677e-26	0.12535	-0.012748	1	1
1	Prnp - CD230	5.9623e-30	0.12474	0.092195	1	1
1	Tnfaip6	2.4594e-50	0.1243	0.24242	1	1
1	Prdx2	5.148e-25	0.12413	0.13309000000000001	1	1
1	Baz1a	1.0029e-9	0.12392	0.12241	1	1
1	Havcr2	0.0029398	0.12378	0.048306	1	1
1	Actn1	1.9005e-17	0.12363	0.096337	1	1
1	Higd1a	2.3194e-10	0.12346	0.15584	1	1
1	Hmgn3	1.1553e-40	0.12329	0.10963	1	1
1	Hist1h1b	1.1443e-24	0.12255	-0.064525	1	1
1	Runx1	2.0747e-10	0.12249	0.14254	1	1
1	Zc3hav1	1.2477e-12	0.12167	0.11661	1	1
1	Ecm1	1.4936e-12	0.12147	0.15297	1	1
1	Ppp2ca	5.1834e-37	0.12146	0.11462	1	1
1	Hexim1	1.211e-4	0.12138	0.09271	1	1
1	4930523C07Rik	3.2843e-65	0.12125	0.2089	1	1
1	Rps27l	2.2277e-9	0.12091	0.10637	1	1
1	Avpi1	2.9848e-32	0.11994	0.16776	1	1
1	Ddx3x	1.1783e-14	0.11975	0.13574	1	1
1	Arpc1b	8.3898e-12	0.11946	0.11399	1	1
1	Pimreg	3.8003e-29	0.1194	0.023684	1	1
1	Ythdc1	3.9053e-16	0.11913	0.12235	1	1
1	Psmb8	0.0031233	0.11911	0.10488	1	1
1	Cnn2	3.8871e-18	0.11878	0.15894	1	1
1	Pclaf	6.7144e-6	0.11865	-0.22549	1	1
1	Sqle	2.7168e-40	0.1185	0.13808	1	1
1	St8sia4	1.2797e-34	0.1179	0.64362	1	1
1	Ldlr	6.4636e-33	0.11745	0.23361	1	1
1	Nav1	2.3121e-26	0.117	0.10962	1	1
1	Mmp19	8.9857e-47	0.117	1.1692	1	1
1	Angptl2	6.8929e-24	0.11687	0.063585	1	1
1	Uap1	1.0082e-30	0.11655	0.19368	1	1
1	Cd109	4.3665e-39	0.1163	0.096919	1	1
1	Top2a	3.7723e-4	0.1161	-0.23326	1	1
1	Abhd2	1.3198e-28	0.1157	0.11474	1	1
1	Mrpl33	2.6504e-16	0.11556	0.13046	1	1
1	Sod2	1.6924e-13	0.11541	0.21181	1	1
1	Pbx1	2.6108e-41	0.1153	0.12182	1	1
1	Slc25a3	8.1157e-29	0.11505	0.12366	1	1
1	Cnn3	3.3821e-41	0.11474	0.11293	1	1
1	Psme2	7.0123e-8	0.11468	0.11614	1	1
1	Msmo1	2.6687e-17	0.1142	0.13459	1	1
1	H1f0	1.5383e-10	0.11391	0.040489	1	1
1	Calm2	4.2415e-8	0.11347	0.10795	1	1
1	Synj1	1.1386e-5	0.1129	0.097267	1	1
1	Iigp1	1.4884e-7	0.1124	-0.28384	1	1
1	Gda	9.2724e-33	0.11215	0.78483	1	1
1	Upp1	9.5688e-45	0.1117	0.23697	1	1
1	Slc38a1	1.6671e-9	0.11157	0.11849	1	1
1	Grasp	2.318e-33	0.1115	0.23	1	1
1	Hist1h1e	9.9581e-25	0.1114	-0.0071396	1	1
1	Arl4c	0.018922	0.11114	0.09521	1	1
1	Slc9a3r1	0.0015488	0.11105	0.065822	1	1
1	Hspa1b	0.0017418	0.10995	-0.31173	1	1
1	Egr1	0.057934	0.1095	-0.13661	1	1
1	Eif3e	1.8149e-30	0.10836	0.11722	1	1
1	Ccnb1	2.3669e-19	0.1079	-0.065042	1	1
1	Ly6i	3.7191e-69	0.10775	1.9612	1	1
1	Gcsh	7.4992e-13	0.10668	0.10524	1	1
1	Nfat5	1.9235e-19	0.10646	0.12968	1	1
1	Map2k3	1.1318e-10	0.1064	0.076003	1	1
1	Socs1	1.3935e-12	0.1064	0.078614	1	1
1	Samsn1	3.9046e-22	0.1064	0.48811	1	1
1	Zbtb20	2.3006e-8	0.1063	0.058372	1	1
1	Hmga1	2.4257e-32	0.10515	0.12085	1	1
1	Tspan13	2.368e-38	0.10505	0.58664	1	1
1	Cdca8	1.8035e-9	0.10495	-0.095764	1	1
1	Tpx2	4.6289e-15	0.10485	-0.069345	1	1
1	Nhp2	9.0758e-7	0.10482	0.069651	1	1
1	Cenpe	2.5918e-15	0.10475	-0.090707	1	1
1	Gadd45a	5.3584e-13	0.1043	0.040725	1	1
1	Cdca3	4.1942e-13	0.1041	-0.086389	1	1
1	Psma7	3.0726e-14	0.10363	0.099216	1	1
1	Cdk1	2.6874e-4	0.1036	-0.13005	1	1
1	Ets1	1.0035e-27	0.10345	0.066509	1	1
1	Ifi205	1.6815e-44	0.10335	0.81272	1	1
1	Hist1h2ap	1.0339e-26	0.10285	-0.028955	1	1
1	Pam	4.7732e-32	0.10284	0.076912	1	1
1	Hist1h4d	1.8921e-16	0.10255	-0.04654	1	1
1	Mki67	1.1487e-6	0.1025	-0.21306	1	1
1	Atp2b4	4.5411e-39	0.1017	0.48254	1	1
1	Aplp2 - CDEBP	1.6003e-8	0.10166	0.10963	1	1
1	Pgk1	0.047615	0.10159	0.046564	1	1
1	March7	1.5534e-13	0.10158	0.09101	1	1
1	Tes	1.9982e-30	0.10141	0.15255	1	1
1	Hmgcs1	4.1737e-17	0.10105	0.12725	1	1
1	Ddah2	4.6763e-32	0.10058	0.079439	1	1
1	Ankrd17	3.8807e-11	0.10057	0.076188	1	1
1	Ccnd2	3.3672e-14	0.1003	0.10982	1	1
1	Atf5	2.4063e-30	0.1	0.085684	1	1
1	Gpr171	2.3856e-49	0.0999	0.76444	1	1
1	Sfr1	1.3571e-15	0.099655	0.10916	1	1
1	Fam129b	6.0343e-10	0.09962	0.054383	1	1
1	Klrk1	4.1247e-42	0.09935	0.40888	1	1
1	Mt2	1.0375e-10	0.09895	-0.13929	1	1
1	Cebpd	1.5678e-5	0.09825	0.029881	1	1
1	Rpl21	1.4931e-13	0.098005	0.094886	1	1
1	Ccna2	3.4243e-18	0.0979	-0.069907	1	1
1	Brd2	3.9288e-7	0.097645	0.1026	1	1
1	Eif6	1.7467e-13	0.097595	0.096557	1	1
1	Gpd2	9.1642e-42	0.097395	0.20385	1	1
1	Hmgb3	4.6566e-21	0.0973	0.044934	1	1
1	Id1	5.7816e-21	0.0971	0.1871	1	1
1	Gpbp1	5.0064e-25	0.097085	0.1002	1	1
1	Nusap1	3.79e-19	0.097	-0.11557	1	1
1	P2ry10	9.28e-68	0.0968	0.7175	1	1
1	Tax1bp1	9.6978e-14	0.09662	0.10051	1	1
1	Vcl	3.9594e-34	0.09608	0.093739	1	1
1	Hist1h2ae	1.2729e-20	0.09605	-0.059684	1	1
1	D16Ertd472e	2.5426e-40	0.09605	0.32358	1	1
1	Rcn3	1.0251e-38	0.0955	0.038093	1	1
1	Nabp1	2.3405e-12	0.09525	0.15515	1	1
1	Arg1	1.0212e-18	0.09525	0.32028	1	1
1	Sh3bgrl3	2.7164e-6	0.094865	0.11134	1	1
1	Tpst2	1.9152e-7	0.09485	0.07328	1	1
1	Areg	7.9607e-52	0.09485	0.27436	1	1
1	Ckap4	1.5263e-13	0.094605	0.07983	1	1
1	Dgat1	5.675e-26	0.0943	0.3293	1	1
1	Racgap1	8.2649e-8	0.0943	-0.10077	1	1
1	Dynll1	3.7633e-10	0.09415	0.10547	1	1
1	Aurkb	1.1304e-17	0.09405	-0.057297	1	1
1	Mgst3	9.3144e-11	0.0938	0.086184	1	1
1	Sec61g	3.0017e-20	0.093075	0.10336	1	1
1	Bnip3	9.8025e-7	0.09305	0.0055284	1	1
1	Mrps6	1.0053e-18	0.092985	0.079321	1	1
1	Slc7a11	4.1977e-35	0.09275	0.67457	1	1
1	Ltb4r1	1.3367e-73	0.09265	1.5969	1	1
1	Hspb1	1.2985e-41	0.0925	0.015044	1	1
1	Ptpn22	1.7411e-25	0.09235	0.16477	1	1
1	Rhoc	5.2825e-9	0.092215	0.02465	1	1
1	Klf9	3.8727e-43	0.0922	0.14671	1	1
1	Atp5b	1.0396e-7	0.091855	0.078066	1	1
1	Cct5	1.3355e-8	0.09184	0.077036	1	1
1	Slfn5	2.0514e-16	0.09155	0.32647	1	1
1	Esd	1.1224e-8	0.09153	0.091005	1	1
1	Rbms1	1.1098e-15	0.091505	0.10245	1	1
1	Slc5a3	1.9495e-22	0.0911	0.0529	1	1
1	Tgfb1	1.8165e-4	0.090795	0.17876	1	1
1	Pcbp2	6.6352e-11	0.0902	0.070568	1	1
1	Lockd	2.1767e-21	0.0901	0.011679	1	1
1	Glipr2	1.2798e-49	0.08885	0.38359	1	1
1	Btf3	3.6385e-26	0.088555	0.089683	1	1
1	Egln3	8.4212e-38	0.08855	0.055413	1	1
1	Sf3b1	1.8031e-14	0.087995	0.077087	1	1
1	Nup98	1.1254e-20	0.08785	0.073299	1	1
1	Midn	1.8944e-10	0.087835	0.089057	1	1
1	Hnrnpd	7.8978e-12	0.08776	0.078303	1	1
1	Ago2	7.9555e-14	0.08761	0.09817	1	1
1	Ankrd37	1.0164e-29	0.08745	0.10697	1	1
1	Bcl10	1.1299e-20	0.087375	0.099944	1	1
1	Ms4a6c	0.019683	0.08726	0.016369	1	1
1	Mgst1	5.9585e-14	0.08725	0.39974	1	1
1	Serpinb9	1.4437e-24	0.08715	0.051243	1	1
1	Hells	8.7885e-9	0.087	-0.033681	1	1
1	Rheb	3.3309e-26	0.086605	0.094859	1	1
1	Kif11	1.0699e-18	0.0864	-0.090235	1	1
1	Vdr	2.0686e-55	0.0864	0.84255	1	1
1	Nop56	3.3208e-10	0.08602	0.091435	1	1
1	Rrad	1.2493e-13	0.08595	0.18129	1	1
1	Nfix	1.1651e-10	0.08581	0.077961	1	1
1	Cenpw	5.3542e-11	0.085315	0.021439	1	1
1	Spc24	1.9827e-10	0.0853	-0.056419	1	1
1	Cfl2	2.5643e-26	0.08507	0.070734	1	1
1	Nop58	8.1758e-14	0.085065	0.10652	1	1
1	Nudt4	1.2299e-10	0.084775	0.091813	1	1
1	Maged1	8.6052e-13	0.08437	0.035034	1	1
1	Kif20b	7.8705e-22	0.084	-0.043947	1	1
1	Tcp11l2	7.8869e-20	0.08355	0.30183	1	1
1	Kif23	3.0712e-19	0.0835	-0.013143	1	1
1	D830025C05Rik	6.6302e-33	0.08345	0.031746	1	1
1	Arhgef10l	1.372e-30	0.0834	0.69208	1	1
1	Knstrn	1.0011e-16	0.08335	-0.031961	1	1
1	Ikbkb	4.9216e-7	0.08305	0.11251	1	1
1	H2afy	2.6378e-12	0.08288	0.089096	1	1
1	Ldha	0.00267	0.082385	0.062136	1	1
1	Dok2	2.7459e-21	0.0823	0.30762	1	1
1	Mcemp1	1.2872e-85	0.08215	1.758	1	1
1	Cenpm	4.7454e-16	0.0816	0.010614	1	1
1	Mapk6	1.3644e-13	0.08085	0.077652	1	1
1	Atp1b3	1.8553e-6	0.080625	0.082024	1	1
1	Pbk	5.9833e-19	0.08035	-0.072251	1	1
1	Sem1	2.6155e-29	0.080335	0.07594	1	1
1	Palld	2.9157e-34	0.08025	0.055935	1	1
1	Gfod1	4.3803e-53	0.07995	0.16158	1	1
1	Lrrc59	1.5146e-6	0.07988	0.059612	1	1
1	Ckap2	1.4585e-29	0.0796	0.018427	1	1
1	Myl12b	8.133e-12	0.07954	0.081297	1	1
1	Hist1h1c	3.9069e-7	0.07935	-0.078195	1	1
1	Taf1d	4.6531e-14	0.07886	0.088034	1	1
1	Nme1	6.2466e-6	0.07871	0.080274	1	1
1	Plk2	5.6897e-7	0.07855	-0.012070000000000001	1	1
1	Oasl2	3.7176e-13	0.0785	0.14939	1	1
1	Gpx1	2.6979e-5	0.07827	0.097842	1	1
1	Fut8	2.6716e-22	0.078	0.063753	1	1
1	Hspa4l	1.099e-16	0.077975	0.070929	1	1
1	Cox6c	4.8201e-17	0.077935	0.072559	1	1
1	Rrm2	1.639e-12	0.07775	-0.13114	1	1
1	Klrb1b - CD161	3.7395e-41	0.0777	0.37397	1	1
1	Chp1	2.1963e-26	0.07765	0.058462	1	1
1	Bzw1	1.5072e-14	0.07764	0.089038	1	1
1	Hes1	0.0093223	0.07745	-0.10898	1	1
1	Gbp4	2.6874e-16	0.0773	-0.012274	1	1
1	Cdkn3	3.0883e-19	0.0768	-0.057381	1	1
1	Prrc2c	1.002e-10	0.076435	0.067683	1	1
1	Son	9.9959e-7	0.07642	0.064664	1	1
1	Tra2a	4.0099e-6	0.07637	0.062295	1	1
1	Eny2	3.5845e-15	0.076025	0.08587	1	1
1	Nap1l1	3.7104e-4	0.075935	0.052118	1	1
1	Alcam - CD166	2.5901e-21	0.0753	0.30186	1	1
1	Depdc1a	2.6284e-34	0.0748	0.018572	1	1
1	AC160336.1	3.171e-6	0.07455	0.092102	1	1
1	Tgfb3	1.047e-20	0.0744	-0.020076	1	1
1	Rnf213	0.0029331	0.07438	0.052925	1	1
1	Svil	2.3376e-33	0.0742	0.12345	1	1
1	B930036N10Rik	8.5263e-26	0.0741	0.11734	1	1
1	Insig1	8.2428e-12	0.0741	0.11448	1	1
1	Hist1h2ac	2.1391e-35	0.0736	0.022348	1	1
1	Plk1	4.2563e-24	0.0735	-0.05491	1	1
1	Ece1	1.0031e-34	0.073	0.39034	1	1
1	Ugdh	8.8164e-16	0.0727	0.053922	1	1
1	H2afx	8.6849e-6	0.072605	0.036761	1	1
1	Rtp4	4.4404e-17	0.07255	0.22525	1	1
1	Ptges3	1.1741e-6	0.072545	0.053434	1	1
1	Usmg5	4.4324e-20	0.072545	0.075999	1	1
1	Myadm	2.6719e-13	0.072515	0.084787	1	1
1	C1qtnf6	9.9853e-39	0.0725	0.054907	1	1
1	Cbfa2t3	4.4403e-69	0.07215	1.2141	1	1
1	Mtap	5.2903e-15	0.07212	0.039123	1	1
1	Ddit4	7.653e-42	0.0721	0.099424	1	1
1	Serpina3g	5.1437e-10	0.0721	-0.25263	1	1
1	Cnih4	2.0458e-12	0.072065	0.074349	1	1
1	Sgo2a	6.3582e-33	0.07205	0.02422	1	1
1	Shmt2	3.2725e-13	0.072	0.034022	1	1
1	Fgr	2.3394e-23	0.07165	0.49355	1	1
1	Cd69	3.3622e-16	0.07145	-0.12908	1	1
1	Tyms	3.4448e-6	0.07135	-0.081559	1	1
1	Acat2	9.8144e-33	0.0713	0.053254	1	1
1	Sik1	7.4493e-24	0.0711	0.15691	1	1
1	F13a1	1.5094e-32	0.07105	0.71128	1	1
1	Prelid1	1.6686e-13	0.070965	0.064185	1	1
1	Aspm	2.3176e-29	0.0709	-0.031733	1	1
1	Srm	1.7925e-6	0.0709	0.019021	1	1
1	Tacc3	1.7973e-9	0.0708	-0.045124	1	1
1	Klf6	0.022468	0.07062	0.070019	1	1
1	Tomm20	8.867e-12	0.07055	0.075147	1	1
1	Gpr183	6.2887e-12	0.0705	0.022465	1	1
1	Adora2b	1.2799e-40	0.0705	0.57686	1	1
1	Pecam1	2.0366e-25	0.07045	0.0046869	1	1
1	Hmgn5	5.5483e-18	0.070275	0.094802	1	1
1	Ahr	1.0882e-40	0.07025	0.3253	1	1
1	Tra2b	6.5545e-12	0.070215	0.080307	1	1
1	Pygl	2.8951e-22	0.07005	0.3593	1	1
1	Il1r2 - CD121b	1.2126e-71	0.06965	1.1369	1	1
1	Clec2d	4.4404e-17	0.06945	0.073294	1	1
1	1810037I17Rik	5.4827e-11	0.069445	0.05376	1	1
1	Vgll4	2.7386e-11	0.06935	0.048391000000000003	1	1
1	Eif3j1	6.6676e-14	0.06913	0.059297	1	1
1	Lpp	1.3642e-9	0.069045	0.059225	1	1
1	Lsm4	1.0069e-9	0.068975	0.051373	1	1
1	Ifi209	4.5169e-16	0.0689	0.20593	1	1
1	Cdv3	4.3616e-10	0.068495	0.061805	1	1
1	Gstm1	2.5401e-23	0.06825	0.077488	1	1
1	Rora	2.2331e-32	0.06825	-0.012341	1	1
1	Mthfd2	7.809e-17	0.0682	0.10874	1	1
1	Pdlim1	3.7584e-45	0.06815	0.18751	1	1
1	Cp	2.4351e-24	0.0681	-0.15745	1	1
1	D030056L22Rik	3.5929e-23	0.06797	0.064728	1	1
1	Cct2	1.919e-13	0.067905	0.072058	1	1
1	Eps8	6.3398e-20	0.067615	0.10136	1	1
1	Magoh	7.5049e-22	0.067575	0.072816	1	1
1	Top1	6.9007e-7	0.06755	0.075738	1	1
1	Rbm5	1.8049e-8	0.067405	0.051927	1	1
1	Ube2d3	2.6927e-19	0.067325	0.064834	1	1
1	Tmem123	0.0014039	0.067165	0.089555	1	1
1	Aurka	3.5045e-25	0.0671	0.030789	1	1
1	Pcbp1	1.577e-13	0.0671	0.056936	1	1
1	Cit	4.136e-25	0.067	0.020738	1	1
1	Notch2	8.1533e-14	0.067	0.0817	1	1
1	Eif4a1	1.5702e-6	0.066675	0.06478	1	1
1	Xlr	4.5975e-36	0.0666	-0.036855	1	1
1	Zcchc11	4.515e-27	0.0666	0.13925	1	1
1	Ifit3	7.7076e-27	0.0665	-0.03241	1	1
1	Spc25	2.684e-17	0.0663	-0.060323	1	1
1	Igtp	2.8694e-5	0.06625	-0.055413	1	1
1	Gm12840	7.5287000000000005e-32	0.0662	0.070541	1	1
1	Slc25a5	1.2345e-6	0.06613	0.071807	1	1
1	Procr	1.4089e-27	0.0661	0.10288	1	1
1	Ifit1	6.3197e-29	0.06605	0.013126	1	1
1	Chic2	1.229e-12	0.065825	0.050165	1	1
1	Ppig	2.6138e-13	0.065775	0.079453	1	1
1	Egr3	8.4801e-33	0.06575	0.030997	1	1
1	Flnb	1.1507e-28	0.0656	0.05158	1	1
1	Bzw2	2.6234e-30	0.065465	0.075136	1	1
1	Nfia	9.5095e-26	0.06545	-0.019146	1	1
1	Xaf1	1.8101e-13	0.0652	0.070871	1	1
1	Smc2	0.032683	0.0652	-0.14558	1	1
1	Nt5e - CD73	6.3731e-33	0.06515	0.32354	1	1
1	Gm17056	6.858e-28	0.06515	0.06107	1	1
1	Rsbn1	1.4557e-26	0.065	0.090141	1	1
1	Car9	1.1976e-25	0.065	-0.061213	1	1
1	Fbxo5	3.6728e-32	0.065	0.0044714	1	1
1	Txk	1.4164e-36	0.0648	-0.030985	1	1
1	Sbno2	0.0012406	0.0648	0.030704	1	1
1	Gls	8.5178e-11	0.06476	0.069967	1	1
1	Egr2	8.7519e-38	0.0647	0.13087	1	1
1	Ect2	6.8132e-32	0.0644	0.019709	1	1
1	Rnase6	1.0991e-24	0.06435	0.2857	1	1
1	C330027C09Rik	3.181e-22	0.06435	-0.0047241	1	1
1	Txnl1	1.6291e-16	0.06417	0.081456	1	1
1	Gramd3	1.82e-34	0.0641	0.0090705	1	1
1	St3gal4	3.8334e-31	0.064	0.078995	1	1
1	Slco3a1	2.7166e-28	0.06395	0.09076	1	1
1	Kif20a	1.1209e-30	0.06395	9.4015e-4	1	1
1	Calu	5.6985e-8	0.06392	0.053399	1	1
1	Cks1b	0.0035187	0.0638	-0.034721	1	1
1	Mgarp	2.0846e-36	0.06375	-0.0086153	1	1
1	Serpine1	8.2859e-9	0.06375	-0.1533	1	1
1	Nsd3	1.2361e-7	0.06367	0.067434	1	1
1	Kmt2e	4.9326e-8	0.06365	0.079521	1	1
1	Ppfibp1	2.3036e-21	0.06361	0.051235	1	1
1	Banf1	2.4801e-8	0.063585	0.067542	1	1
1	Pmaip1	2.1673e-14	0.0635	0.033835	1	1
1	Fbl	6.8007e-12	0.063465	0.064805	1	1
1	Gm4951	1.0296e-18	0.06335	-0.21773	1	1
1	Cdc42ep3	5.8948e-28	0.0633	0.078315	1	1
1	Atp8b4	2.5386e-32	0.06305	0.43889	1	1
1	Impdh2	1.3342e-12	0.062955	0.071078	1	1
1	Ppa1	1.218e-10	0.062925	0.090954	1	1
1	Psph	1.8413e-16	0.0629	0.029275	1	1
1	Coro2a	1.3677e-24	0.06285	0.29679	1	1
1	Snrpb	1.5445e-10	0.06221	0.053492	1	1
1	Rbpms	5.9872e-37	0.06215	0.3736	1	1
1	Cast	9.6246e-25	0.062055	0.088026	1	1
1	Psma3	7.0417e-11	0.06205	0.064695	1	1
1	Dapk1	5.3632e-17	0.06205	0.31199	1	1
1	C4b	1.2339e-19	0.06195	-0.44568	1	1
1	Sorl1	1.6203e-17	0.0619	0.13008	1	1
1	Rbm39	1.0207e-15	0.06176	0.072557	1	1
1	Mgl2 - CD301b	4.5555e-42	0.06175	0.5205	1	1
1	Ankrd11	3.0328e-6	0.06175	0.068066	1	1
1	Cep55	1.6923e-27	0.06155	-0.0094217	1	1
1	Psip1	2.9158e-11	0.06153	0.028644	1	1
1	Dkc1	1.0701e-11	0.06145	0.027659	1	1
1	Lsmem1	3.8653e-30	0.0614	0.031797	1	1
1	Stap1	1.1629e-12	0.06135	0.20255	1	1
1	Map1lc3a	4.4378e-9	0.06126	0.077227	1	1
1	Arid4b	2.1039e-17	0.061094999999999997	0.095638	1	1
1	Fasn	4.5139e-18	0.06095	0.053699	1	1
1	Arl4a	3.7649e-16	0.06085	0.061026	1	1
1	Bambi	3.7456e-29	0.06085	0.13103	1	1
1	Ppp4r2	4.2397e-19	0.06082	0.065011	1	1
1	Adam19	4.8919e-26	0.06075	0.041499	1	1
1	Ext1	3.1298e-20	0.06067	0.070998	1	1
1	Snrpe	2.5255e-9	0.06061	0.052952	1	1
1	Kif2c	3.1511e-29	0.06055	-0.02025	1	1
1	Prpf38b	1.7615e-4	0.060525	0.035392	1	1
1	U2af1	3.4696e-8	0.060185	0.05341	1	1
1	Slc7a2	3.5844e-12	0.06015	-0.087884	1	1
1	Psat1	5.1359e-17	0.06015	0.033649	1	1
1	Cenpq	8.3272e-19	0.05995	0.006583	1	1
1	Rnd3	7.5722e-36	0.05965	0.10971	1	1
1	Diaph3	2.4352e-17	0.05965	-0.014559	1	1
1	Cdkn2d	1.1749e-12	0.05945	0.0037634	1	1
1	Ssr3	3.2923e-12	0.05939	0.055679	1	1
1	Bub1b	5.0657e-14	0.0592	-0.042433	1	1
1	Slbp	3.0751e-6	0.05914	0.054738	1	1
1	Hnrnpdl	3.9483e-12	0.05912	0.060044	1	1
1	Tmem2	9.3743e-32	0.0591	0.056523	1	1
1	Tppp3	1.5745e-36	0.05905	0.53282	1	1
1	Tk1	1.8317e-5	0.059	-0.16863	1	1
1	Tshz1	7.7589e-27	0.0588	0.035247	1	1
1	Ube2t	5.2778e-19	0.05865	8.289e-4	1	1
1	Chchd10	1.4674e-14	0.05855	0.13052	1	1
1	Uhrf1	5.4855e-10	0.05845	-0.10694	1	1
1	Psma2	2.6976e-12	0.058405	0.061252	1	1
1	Kras	5.0875e-5	0.0584	0.033509	1	1
1	Flt1	1.778e-42	0.0584	0.24634	1	1
1	Cblb	2.3508e-39	0.05835	0.10752	1	1
1	Rab11fip2	1.1001e-28	0.0582	0.048908	1	1
1	Acsl3	8.0626e-32	0.0582	0.056423	1	1
1	Stat4	1.326e-46	0.05815	0.21051	1	1
1	Pdcd4	4.637e-22	0.05805	0.043528	1	1
1	Alyref	2.9632e-7	0.05803	0.045772	1	1
1	Hjurp	1.9327e-13	0.058	0.0065427	1	1
1	Maff	1.3605e-15	0.05795	0.079881	1	1
1	Kif5b	3.562e-8	0.057905	0.051121	1	1
1	Kpna2	1.9432e-10	0.0579	0.017311	1	1
1	Snhg6	3.4931e-9	0.057845	0.077184	1	1
1	Dhcr24	4.7306e-57	0.0578	0.12574	1	1
1	St3gal1	1.8612e-27	0.0578	0.12638	1	1
1	Kif4	1.8482e-27	0.05775	-0.0049827	1	1
1	Nedd9	1.0955e-32	0.0577	0.093043	1	1
1	Hmgcr	1.2683e-18	0.05765	0.1069	1	1
1	Fkbp1a	8.1257e-14	0.057505	0.058276	1	1
1	Ska1	9.6857e-29	0.0575	-0.0010013	1	1
1	Hist1h2ab	8.8026e-35	0.05735	-0.023583	1	1
1	Arhgdib	0.059475	0.05733	0.060146	1	1
1	Snrpd3	2.8824e-13	0.05728	0.05836	1	1
1	Crebbp	1.7872e-11	0.05712	0.0424	1	1
1	Eno3	7.5627e-27	0.0571	0.0054107	1	1
1	Prkch	1.0176e-18	0.05705	0.0377	1	1
1	Mcm4	2.0451e-14	0.0569	0.017114	1	1
1	Aaed1	6.7076e-19	0.056655	0.044879	1	1
1	Mvd	5.6392e-31	0.0566	0.050457	1	1
1	Jpt1	0.010336	0.0565	0.038538	1	1
1	Olfml2b	5.8769e-22	0.0565	-0.079168	1	1
1	C1ra	7.3938e-30	0.0564	0.066493	1	1
1	Noct	2.7182e-21	0.0563	0.086434	1	1
1	Etv1	4.9985e-24	0.0563	2.075e-4	1	1
1	Hnrnpa0	4.7758e-8	0.05629	0.051797	1	1
1	Nasp	1.3937e-7	0.05615	0.069265	1	1
1	Fbxo32	2.2606e-27	0.05615	-0.0064125	1	1
1	Ndc80	3.9921e-24	0.05615	-0.032008	1	1
1	Ramp3	1.032e-64	0.056	0.7197	1	1
1	Tsen34	1.1893e-8	0.055985	0.03264	1	1
1	P4ha2	3.6422e-33	0.05595	-0.086862	1	1
1	Pira2	4.7847e-42	0.0558	0.7266	1	1
1	Irgm2	3.9816e-21	0.0558	-0.0171	1	1
1	Shcbp1	2.6303e-29	0.05575	0.010514	1	1
1	Knl1	1.1217e-23	0.0556	-0.046799	1	1
1	Clk1	2.1605e-4	0.055555	0.046857	1	1
1	Nufip2	9.1654e-5	0.055555	0.039866	1	1
1	Nop53	1.255e-7	0.05544	0.06561	1	1
1	Incenp	3.2889e-6	0.0554	-0.11086	1	1
1	Plxnd1	2.5096e-15	0.0554	0.10292	1	1
1	Ube2b	1.5313e-19	0.055345	0.05524	1	1
1	Mpc1	5.2015e-8	0.05514	0.069833	1	1
1	Tbrg1	4.0376e-10	0.05507	0.045473	1	1
1	Pfdn6	3.9019e-12	0.055	0.044138	1	1
1	Kdm5b	2.329e-36	0.05485	0.050364	1	1
1	Ifi44	1.1884e-32	0.0548	-0.042675	1	1
1	Htra3	8.2471e-17	0.05475	-0.12531	1	1
1	Srebf2	1.0072e-26	0.054715	0.085043	1	1
1	Kif22	3.5225e-22	0.0547	-0.030093	1	1
1	Lima1	3.7271e-9	0.0547	-9.2085e-4	1	1
1	Gsto1	8.2343e-10	0.05466	0.083539	1	1
1	Srsf2	0.0010998	0.05463	0.042205	1	1
1	Cdc45	8.1667e-23	0.05445	0.011522	1	1
1	Il21r	3.0886e-13	0.05425	0.070732	1	1
1	Isg20	5.7735e-38	0.05415	0.093906	1	1
1	Cav2	6.5417e-12	0.054035	0.039459	1	1
1	Gtf2b	2.0604e-9	0.05402	0.043549	1	1
1	Arrdc4	2.0954e-19	0.054	0.27258	1	1
1	Ddx46	8.794e-13	0.053965	0.047757	1	1
1	Lpar6	1.6243e-21	0.05395	0.28741	1	1
1	Gm6377	4.4944e-12	0.05395	0.29556	1	1
1	Cyth3	7.6842e-15	0.053900000000000003	0.045585	1	1
1	Add3	1.5694e-32	0.0536	0.16457	1	1
1	Filip1l	4.2507e-14	0.0534	0.11695	1	1
1	Sh3pxd2a	3.8416e-17	0.0534	0.022783	1	1
1	Prdm1	1.73e-20	0.0534	0.087103	1	1
1	Mcub	3.068e-6	0.053365	0.10215	1	1
1	Eif4a3	5.8205e-10	0.053365	0.030063	1	1
1	Grpel1	1.6479e-12	0.05325	0.040525	1	1
1	Rbm25	2.4892e-9	0.053155	0.047461	1	1
1	Il2ra - CD25	2.2881e-42	0.05315	0.093531	1	1
1	Abracl	1.493e-7	0.0531	0.052953	1	1
1	Eif1a	1.9097e-6	0.05306	0.052917	1	1
1	Dbf4	2.6901e-12	0.05305	0.023365	1	1
1	Tbc1d4	2.8243e-30	0.05305	-0.035813	1	1
1	Cd34	1.8323e-40	0.05285	-0.015095	1	1
1	Cd80	3.1495e-61	0.0528	0.81121	1	1
1	Klf13	6.0275e-4	0.05276	0.043788	1	1
1	Bcl3	3.9422e-14	0.05275	0.20645	1	1
1	Gsr	3.8987e-23	0.05275	0.13072	1	1
1	Morf4l2	4.2255e-11	0.052745	0.055555	1	1
1	Timm8a1	6.3253e-8	0.052605	0.038969	1	1
1	Dnajb4	2.5831e-19	0.05255	0.050381	1	1
1	Tipin	6.2721e-4	0.05255	-0.024538	1	1
1	Copz2	9.751e-17	0.05255	-0.0031634	1	1
1	Vmp1	1.4225e-9	0.052535	0.062595	1	1
1	Rrs1	6.0481e-24	0.0524	0.06458	1	1
1	Gas7	3.3697e-17	0.0523	0.065927	1	1
1	Lfng	2.4535e-14	0.05225	0.23003	1	1
1	Kif15	8.1545e-20	0.05225	-0.05407	1	1
1	Dusp6	5.2487e-10	0.0522	0.026776	1	1
1	Psma5	4.8173e-11	0.052055	0.054023	1	1
1	Gcnt2	8.7838e-27	0.05205	0.2909	1	1
1	Nfkb2	2.2138e-22	0.05205	0.11306	1	1
1	Eef1e1	3.1788e-15	0.05196	0.065377	1	1
1	Trp53inp1	1.3075e-28	0.05195	-0.0017136	1	1
1	Prim1	6.7433e-11	0.05195	-0.038049	1	1
1	Jup	7.5957e-25	0.05195	0.0080272	1	1
1	Cox17	2.1655e-8	0.05194	0.063291	1	1
1	Ube2l6	1.8713e-14	0.05175	0.061618	1	1
1	Ckap2l	1.2161e-20	0.05175	-0.057328	1	1
1	Anpep	5.4229e-9	0.05175	-0.077336	1	1
1	Esyt2	2.9397e-22	0.05165	0.045238	1	1
1	Flrt3	3.0507e-61	0.05165	0.55693	1	1
1	Rnf217	2.3253e-45	0.05145	0.10424	1	1
1	Nr1d1	2.3592e-31	0.0514	0.013076	1	1
1	Traf3ip3	7.5118e-23	0.05135	-0.049962	1	1
1	H2-DMb2	1.8137e-34	0.05135	0.24553	1	1
1	Clspn	4.4204e-16	0.0513	-0.068491	1	1
1	Plxdc2	7.7601e-10	0.0513	-0.37329	1	1
1	Fbxo34	4.192e-28	0.05125	0.20044	1	1
1	Ptprs	6.2095e-26	0.05121	0.057464	1	1
1	Acod1	8.7211e-13	0.0511	-0.17497	1	1
1	Cox8a	5.4592e-15	0.05082	0.055672	1	1
1	Stat2	1.6583e-11	0.0508	-0.076358	1	1
1	Hist1h4i	2.3688e-16	0.05075	0.01718	1	1
1	Hist1h3e	9.5703e-31	0.05065	-0.019238	1	1
1	Sc5d	1.6431e-28	0.0506	0.048652	1	1
1	Cdc25b	3.6852e-26	0.05045	-0.0010581	1	1
1	Etf1	6.6118e-8	0.050355	0.044902	1	1
1	Eif2s2	1.0581e-7	0.050275	0.057672	1	1
1	Esco2	2.3679e-29	0.05025	-0.041401	1	1
1	Hspa9	0.0068102	0.05021	0.027829	1	1
1	Cst7	1.7936e-31	0.0502	-0.057938	1	1
1	Slc35e4	2.6716e-22	0.05015	0.058503	1	1
1	Dlgap5	4.7132e-22	0.05005	-0.041545	1	1
1	Sesn3	8.9642e-33	0.05	0.046317	1	1
1	Tnfrsf23	3.3747e-36	0.04985	0.074379	1	1
1	Bcl2	9.8897e-11	0.0498	-0.084197	1	1
1	Sumo2	7.2194e-6	0.049785	0.045781	1	1
1	Ebna1bp2	5.0546e-12	0.04972	0.076538	1	1
1	Srsf7	0.0026287	0.049575	0.043929	1	1
1	Grap	5.9811e-35	0.0494	-0.0751	1	1
1	N4bp2l1	2.3691e-21	0.04935	0.1845	1	1
1	Sertad2	1.4235e-22	0.04925	0.068438	1	1
1	Gpx3	9.9564e-23	0.0492	-0.3173	1	1
1	Slc7a5	2.2486e-28	0.0492	0.053926	1	1
1	Trp53	1.7669e-12	0.0492	0.061004	1	1
1	Dhfr	5.8982e-10	0.04915	-0.045488	1	1
1	Nup210	6.7344e-24	0.04915	-0.082343	1	1
1	Gan	2.3352e-29	0.0491	0.19951	1	1
1	Nsdhl	2.9114e-29	0.04905	0.039537	1	1
1	Phf11d	1.9293e-8	0.04895	-0.02018	1	1
1	Mef2d	9.0245e-8	0.048625	0.064188	1	1
1	Pmm1	3.0663e-21	0.0486	0.041987	1	1
1	Mtdh	1.4141e-8	0.04853	0.054434	1	1
1	Bub1	1.1801e-18	0.0485	-0.052362	1	1
1	Paip2	1.5022e-16	0.048465	0.051746	1	1
1	Sms	6.1344e-8	0.048455	0.039687	1	1
1	Spn	2.3483e-14	0.04845	-0.06404	1	1
1	Sgo1	3.7324e-28	0.04835	-0.0036835	1	1
1	Nfkbid	2.1695e-15	0.04825	-0.012355	1	1
1	Gm26740	3.6569e-18	0.0482	-0.26921	1	1
1	Cdkn1b	5.4283e-19	0.04815	0.069895	1	1
1	E2f8	8.9864e-24	0.04805	8.6692e-4	1	1
1	Polr2f	9.0233e-9	0.047985	0.055395	1	1
1	Jaml	1.4076e-54	0.04795	0.46434	1	1
1	Mbp	1.0418e-15	0.04795	0.091153	1	1
1	Gpr141	3.0119e-54	0.0479	0.87051	1	1
1	Papss1	1.5676e-9	0.047855	0.048454	1	1
1	Hhex	7.2257e-11	0.04785	-0.021756	1	1
1	Nuf2	4.9547e-26	0.0478	-0.012238	1	1
1	39326	1.1003e-12	0.047765	0.051339	1	1
1	Ogfr	1.0768e-7	0.04775	0.030346	1	1
1	Homer1	2.2869e-25	0.04775	0.11042	1	1
1	Snrpd2	3.4272e-6	0.047725	0.03696	1	1
1	Tceal8	6.7498e-7	0.04768	0.036682	1	1
1	Aldoc	2.1586e-35	0.04765	0.24827	1	1
1	Nek2	3.3694e-31	0.04755	-0.010307	1	1
1	Ncapg	4.2066e-20	0.0475	-0.050344	1	1
1	Tmem97	2.3637e-7	0.0475	0.015379	1	1
1	Cfh	2.2175e-12	0.04725	-0.21913	1	1
1	Ripk3	2.9609e-14	0.04725	0.13061	1	1
1	Mrto4	7.2972e-11	0.04721	0.046728	1	1
1	Chchd2	1.414e-7	0.047205	0.053089	1	1
1	Klf7	3.5634e-11	0.04705	0.053917	1	1
1	Chil3	2.3102e-61	0.04695	1.7616	1	1
1	Lrp10	1.5267e-4	0.04692	0.041203	1	1
1	Plk4	5.7628e-23	0.04685	0.020168	1	1
1	Ccnb1ip1	3.4582e-34	0.0467	-0.066146	1	1
1	Dtl	2.6414e-25	0.0466	0.007918	1	1
1	Cbx4	1.285e-9	0.0466	0.0013119	1	1
1	Foxm1	1.1322e-24	0.0465	-0.01827	1	1
1	Jmy	2.2064e-28	0.0465	0.16406	1	1
1	Hist3h2a	5.6883e-14	0.0464	-0.018612	1	1
1	Nars	8.9056e-5	0.0464	0.04885	1	1
1	Arl5b	2.4843e-29	0.04635	0.13004	1	1
1	Nolc1	3.4636e-8	0.04634	0.056323	1	1
1	Rbm8a	7.2137e-14	0.04632	0.047481	1	1
1	Rai14	4.3551e-7	0.04631	0.02902	1	1
1	Oas3	1.3907e-29	0.0463	0.27512	1	1
1	Adrb2	4.7839e-23	0.0463	0.051859	1	1
1	Cyfip2	5.0781e-9	0.04615	-0.23649	1	1
1	Gar1	1.5274e-20	0.04615	0.05027	1	1
1	Sec61b	4.1638e-5	0.046115	0.053919	1	1
1	Arl4d	1.7036e-24	0.0461	-0.10717	1	1
1	Strap	1.9504e-9	0.046075	0.036896	1	1
1	Hsph1	2.0257e-11	0.046	0.031525	1	1
1	Nfatc1	2.0742e-9	0.046	0.014752	1	1
1	Pten	1.967e-10	0.045975	0.044395	1	1
1	Srxn1	1.1522e-9	0.04595	0.042366	1	1
1	St3gal5	5.6202e-35	0.04595	0.015103	1	1
1	Rdm1	3.6517e-14	0.0458	-0.020978	1	1
1	Ifit2	1.7522e-24	0.0458	-0.046472	1	1
1	Srsf6	8.5269e-13	0.045715	0.047434	1	1
1	Inpp4b	1.7631e-13	0.0457	-0.33685	1	1
1	Baiap2	3.0486e-9	0.04568	0.035521	1	1
1	Ptpro	7.2816e-16	0.04565	0.13198	1	1
1	Rbm4b	9.4424e-26	0.04565	0.065552	1	1
1	Mis18bp1	4.1269e-21	0.0456	-0.034083	1	1
1	Psma4	2.3565e-10	0.04559	0.050639000000000003	1	1
1	Lag3 - CD223	1.4617e-25	0.04545	-0.14661	1	1
1	Rock1	2.5468e-5	0.045355	0.038536	1	1
1	Gm26532	1.9012e-26	0.04525	0.020985	1	1
1	9930111J21Rik2	1.1993e-6	0.0452	-0.096914	1	1
1	Tns1	1.9431e-19	0.04515	0.010035	1	1
1	Igf2r - CD222	2.7077e-9	0.0451	-0.025408	1	1
1	Nktr	4.1999e-4	0.04506	0.030586	1	1
1	Socs2	3.0989e-36	0.04505	0.047494	1	1
1	Manf	0.025833	0.045005	0.048438	1	1
1	Hist2h2ac	1.2594e-26	0.045	-0.053561	1	1
1	Pdk1	2.8519e-8	0.04495	-0.07873	1	1
1	Gbp9	1.3105e-27	0.04495	0.077565	1	1
1	Yrdc	2.551e-15	0.044885	0.055863	1	1
1	Phf5a	3.0847e-13	0.04488	0.049524	1	1
1	Pim3	3.7979e-14	0.04475	0.061744	1	1
1	Sptbn1	6.9107e-6	0.044555	0.034325	1	1
1	Ung	1.0575e-20	0.04455	-0.099866	1	1
1	Gdf15	1.4475e-13	0.04455	-0.51353	1	1
1	Phf3	3.9233e-10	0.04451	0.04438	1	1
1	Atp13a3	7.4429e-13	0.04451	0.0707	1	1
1	Crebrf	1.7494e-19	0.0445	0.070168	1	1
1	Rinl	1.6586e-8	0.0445	-0.1906	1	1
1	Cycs	5.6848e-4	0.044485	0.045777	1	1
1	Map3k1	1.4306e-13	0.04435	0.10721	1	1
1	AC127341.3	4.4373e-19	0.04425	0.0051102	1	1
1	C730034F03Rik	6.4924e-27	0.0442	-0.036926	1	1
1	Birc2	3.5483e-13	0.0442	0.034298	1	1
1	Hirip3	2.6689e-11	0.04415	-0.016037	1	1
1	Dscc1	6.4694e-30	0.0441	-0.017668	1	1
1	Crybg1	3.357e-28	0.04405	0.16514	1	1
1	Itga5	2.8755e-7	0.04404	0.034709	1	1
1	Batf	2.1534e-22	0.04395	-0.016774	1	1
1	Rpa3	3.2902e-8	0.0439	0.028898	1	1
1	Melk	1.6494e-22	0.0439	-0.033272	1	1
1	D8Ertd738e	3.1319e-23	0.043875	0.045738	1	1
1	Sumo1	1.7879e-15	0.04376	0.041248	1	1
1	Ptger4	6.2798e-14	0.0437	-0.023134	1	1
1	Lsm5	1.6742e-5	0.0437	0.038891	1	1
1	Cspg4	8.0185e-22	0.0437	-0.2276	1	1
1	Ptp4a3	1.8225e-10	0.04365	-0.013003	1	1
1	Frat2	1.4041e-35	0.0436	0.075402	1	1
1	Txndc5	1.8136e-7	0.04357	0.041562	1	1
1	Rhoh	0.0018023	0.04355	-0.34858	1	1
1	Fam26f	2.5396e-5	0.04355	-0.2249	1	1
1	Atp5l	1.5267e-14	0.04354	0.051744	1	1
1	Pafah1b1	7.932e-11	0.04348	0.042824	1	1
1	Osgin2	1.2587e-28	0.04345	0.20218	1	1
1	Srrm2	2.5157e-8	0.043445	0.057446	1	1
1	H2-Oa	2.9091e-39	0.0434	0.1559	1	1
1	Rsad2	2.7959e-24	0.04335	-0.062262	1	1
1	Rpa2	1.5876e-10	0.0433	-0.030651	1	1
1	Utp14b	1.3736e-29	0.04325	0.028298	1	1
1	Zfp516	1.683e-19	0.04325	0.17718	1	1
1	Ppp1ca	6.2141e-8	0.04321	0.04168	1	1
1	Trim59	3.6946e-15	0.04315	0.0060116	1	1
1	Nav2	3.0299e-11	0.04315	-0.03685	1	1
1	Mefv	6.8741e-45	0.04315	0.82638	1	1
1	Luc7l3	0.0054114	0.043115	0.035606	1	1
1	Rgmb	1.4184e-16	0.0431	0.013594	1	1
1	Cdca7	3.3552e-32	0.04305	-0.0014262	1	1
1	Myef2	5.0333e-15	0.04305	0.014749	1	1
1	Thbd - CD141	6.8963e-35	0.04285	0.30789	1	1
1	Enc1	1.0783e-19	0.0428	0.0026194	1	1
1	Kifc1	1.2825e-28	0.0428	-0.017673	1	1
1	Def6	2.1942e-14	0.04275	0.0066099	1	1
1	Lin54	6.2564e-30	0.04275	0.15932	1	1
1	Gdf3	1.4736e-20	0.04275	-0.35635	1	1
1	Cd24a	6.3554e-58	0.04275	0.64342	1	1
1	Polr2a	4.119e-5	0.04273	0.032893	1	1
1	Rras	9.1147e-10	0.0427	0.030802	1	1
1	Cdkn2c	1.5538e-5	0.0427	-0.040741	1	1
1	Ppid	8.2518e-9	0.042695	0.03633	1	1
1	Madd	1.4507e-10	0.04265	0.021572	1	1
1	Pvr	1.4495e-18	0.04265	0.064781	1	1
1	Raph1	6.615e-18	0.04265	0.036629	1	1
1	Taf7	5.2532e-18	0.04265	0.076075	1	1
1	Zfp131	7.933e-16	0.042525	0.059988	1	1
1	Asf1b	8.5598e-15	0.0425	-0.041776	1	1
1	Gm21188	6.9148e-9	0.0425	-0.079039	1	1
1	Gpnmb	1.3194e-23	0.04245	-0.20723	1	1
1	Dram1	4.0941e-18	0.0423	0.14908	1	1
1	Grap2	1.3118e-26	0.04225	-0.12937	1	1
1	Spsb1	4.345e-7	0.04215	-0.018024	1	1
1	Wee1	2.8558e-15	0.04215	-0.035783	1	1
1	Spdl1	2.7714e-12	0.04215	-0.077768	1	1
1	Rfc4	2.18e-7	0.0421	-0.01516	1	1
1	Xylt1	8.3752e-20	0.04205	0.18701	1	1
1	Plscr1	1.7437e-29	0.04205	0.067096	1	1
1	Cenph	1.7208e-25	0.04205	0.0048271	1	1
1	F830016B08Rik	3.7164e-33	0.04205	-0.11285	1	1
1	Oasl1	4.1122e-18	0.042	-0.12328	1	1
1	Mad2l1	1.1257e-12	0.04195	-0.01522	1	1
1	Ndufa6	1.0301e-10	0.041885	0.045934	1	1
1	Psmc3ip	2.8356e-22	0.04185	6.8627e-4	1	1
1	Slk	5.2781e-9	0.04177	0.055768	1	1
1	Epb41l4aos	7.4175e-7	0.04176	0.018177	1	1
1	Iqgap3	1.6188e-17	0.04175	-0.085145	1	1
1	2310039H08Rik	5.108e-17	0.04174	0.039452	1	1
1	Sltm	1.5292e-8	0.04173	0.049494	1	1
1	Bag3	1.8789e-8	0.04171	0.034309	1	1
1	Nrg1	1.4625e-55	0.0417	0.38864	1	1
1	Rsrc2	7.2475e-7	0.041665	0.038811	1	1
1	Casp4	2.7509e-9	0.04155	0.12747	1	1
1	Ddx58	5.469e-21	0.0415	0.037456	1	1
1	Slfn1	5.722e-32	0.0414	0.18454	1	1
1	Mid1	1.549e-21	0.0414	0.10866	1	1
1	Hist1h1d	4.0522e-36	0.0414	-0.0051385	1	1
1	Arf5	3.9063e-11	0.04137	0.043605	1	1
1	Rnf11	1.6165e-12	0.04133	0.035272	1	1
1	Ggct	5.4495e-20	0.0413	8.9911e-4	1	1
1	Dnajc9	1.6886e-5	0.0413	-0.01173	1	1
1	Inf2	7.8301e-25	0.041275	0.045076	1	1
1	Spag5	8.0994e-25	0.0412	-0.02405	1	1
1	Angptl4	5.3401e-27	0.0412	-0.067196	1	1
1	Stk40	5.9658e-20	0.0412	0.11432	1	1
1	Kdm2b	3.2823e-9	0.0411	-0.024062	1	1
1	Nudt21	1.1787e-16	0.04106	0.049177	1	1
1	Ckap5	2.8602e-5	0.041	-0.040101	1	1
1	Cars	6.002e-25	0.041	0.045185	1	1
1	Lsm2	3.9533e-6	0.04096	0.024827	1	1
1	Lilrb4a - CD85K	1.3408e-10	0.0409	0.02575	1	1
1	Rad51	6.5711e-19	0.04085	-0.052314	1	1
1	Irak2	4.7215e-16	0.04085	0.16268	1	1
1	Ppp1r12a	5.0864e-8	0.04085	0.03469	1	1
1	Smarca5	1.8388e-5	0.04084	0.041747	1	1
1	Acot7	1.1658e-22	0.040665	0.042082	1	1
1	Tmem258	2.5601e-10	0.040655	0.045699	1	1
1	Hist1h1a	2.1953e-39	0.0406	0.0063966	1	1
1	Gclc	2.4805e-8	0.04055	0.05257	1	1
1	Snx9	3.5958e-11	0.04051	0.041	1	1
1	Spon1	2.7119e-45	0.0405	0.1323	1	1
1	Zfp503	5.5468e-33	0.0405	0.023955	1	1
1	40787	1.34e-19	0.040475	0.062181	1	1
1	Pold2	6.7458e-14	0.0404	0.0075344	1	1
1	Samd9l	4.8326e-13	0.04035	0.003362	1	1
1	Sema4b	1.5984e-9	0.04035	-0.059674	1	1
1	Mvk	1.1131e-19	0.04025	0.027851	1	1
1	Syne1	6.9125e-7	0.04025	-0.015655	1	1
1	Plpp2	1.5581e-15	0.04025	0.030081	1	1
1	Ncapd3	3.8036e-20	0.04025	0.016986	1	1
1	Senp6	2.4911e-20	0.04023	0.051426	1	1
1	Ncaph	4.3014e-23	0.0401	-0.010538	1	1
1	Hspa2	1.0614e-18	0.0401	0.027713	1	1
1	Tmem140	4.9439e-9	0.04005	-0.20938	1	1
1	Ifitm1	1.27e-47	0.04005	0.38041	1	1
1	Mdh2	2.3652e-5	0.040025	0.028055	1	1
1	Rhoq	1.7396e-11	0.03995	0.055361	1	1
1	Mxd4	4.7313e-4	0.0399	-0.050431	1	1
1	Bbc3	2.2515e-16	0.03985	0.0084089	1	1
1	Sirpb1b	4.1599e-21	0.0398	0.15621	1	1
1	Sesn2	2.5477e-34	0.0398	0.075223	1	1
1	Hist1h3c	2.2336e-34	0.0398	-0.031668	1	1
1	Mprip	1.2405e-17	0.03971	0.036834	1	1
1	Casp8ap2	4.998e-14	0.0397	0.084234	1	1
1	Fam133b	1.8475e-12	0.039655	0.043016	1	1
1	Fam102a	3.5722e-27	0.0396	-0.061933	1	1
1	Ubtd1	4.9596e-7	0.0396	0.02	1	1
1	Cd151	1.0466e-7	0.039515	0.0086261	1	1
1	Tomm22	6.7303e-9	0.039395	0.035936	1	1
1	38961	2.1668e-30	0.03935	0.0461	1	1
1	Cxcr3	2.5093e-38	0.0393	-0.087777	1	1
1	Fmr1	1.7428e-10	0.03929	0.042055	1	1
1	Ssb	7.5676e-7	0.039275	0.035154	1	1
1	Gbp5	4.0818e-26	0.03925	-0.079335	1	1
1	Ifi206	1.4761e-29	0.03925	0.066037	1	1
1	Jag1	6.0673e-16	0.03925	-0.032241	1	1
1	Camk2n1	2.3504e-30	0.0392	-0.075611	1	1
1	Arrdc3	7.6297e-20	0.0392	0.079005	1	1
1	Tcf12	1.0513e-4	0.039175	0.018605	1	1
1	Rbm38	4.3931e-14	0.03915	0.036575	1	1
1	Chaf1b	2.4214e-14	0.03915	-0.040856	1	1
1	Trim12a	3.2931e-16	0.0391	-0.053321	1	1
1	Ube2j2	4.9152e-10	0.039095	0.034656	1	1
1	Orc6	1.0424e-5	0.03905	-0.012233	1	1
1	Dcun1d5	1.6287e-10	0.03902	0.028311	1	1
1	G2e3	4.887e-25	0.039	0.001742	1	1
1	Spop	6.2836e-6	0.03895	0.024581	1	1
1	Tnfsf9	1.8055e-19	0.03895	-0.068285	1	1
1	Stard4	4.8358e-31	0.03895	0.044176	1	1
1	Map3k14	2.3092e-22	0.0389	0.10355	1	1
1	Trip13	2.5896e-24	0.0389	0.0059172	1	1
1	Usp18	2.6089e-24	0.03885	-0.099896	1	1
1	Neil3	6.3529e-32	0.0388	-0.014356	1	1
1	Nlrc5	9.5871e-13	0.0388	-0.028375	1	1
1	Rrp15	1.5916e-16	0.03865	0.027697	1	1
1	Rad51ap1	9.8716e-19	0.03865	-0.070186	1	1
1	Cltb	2.5209e-8	0.038645	0.046115	1	1
1	Ccne1	9.296e-19	0.0386	-0.066684	1	1
1	Prmt1	1.2596e-7	0.03854	0.052835	1	1
1	Oser1	2.2233e-5	0.038435	0.034647	1	1
1	Prr11	5.5789e-31	0.0384	-0.025013	1	1
1	Slc30a1	3.8614e-10	0.0383	0.00845	1	1
1	Zcchc24	6.974e-11	0.0383	0.0072309	1	1
1	Col15a1	2.7004e-34	0.03825	-0.11915	1	1
1	Mmp12	5.0343e-48	0.03825	0.46489	1	1
1	Il6st - CD130	4.562e-30	0.03825	0.043098	1	1
1	Atp5d	2.4338e-22	0.038205	0.044987	1	1
1	Cebpz	1.4284e-7	0.038085	0.04301	1	1
1	Dapp1	5.6152e-11	0.03805	0.0035963	1	1
1	Zbtb1	2.564e-16	0.03805	0.042394	1	1
1	Ccnd3	5.6699e-18	0.038	0.052397	1	1
1	Vamp5	2.8407e-16	0.03795	-0.063021	1	1
1	Dnase1l3	2.3184e-6	0.03785	-0.88087	1	1
1	Tmem238	2.6766e-23	0.03775	0.035681	1	1
1	2310001H17Rik	1.0238e-29	0.0377	0.057555	1	1
1	Slfn9	1.8244e-18	0.0377	-0.074863	1	1
1	Ppp3ca	8.3242e-6	0.037695	0.049818	1	1
1	Fbxo30	2.2894e-16	0.03765	0.021748	1	1
1	Tsfm	7.6545e-10	0.03757	0.028534	1	1
1	Brix1	1.7435e-14	0.03747	0.046913	1	1
1	Wtip	4.627e-16	0.03745	-0.038465	1	1
1	Glrx5	2.7591e-7	0.03742	0.048828	1	1
1	Cd40	8.0235e-6	0.0374	-0.11512	1	1
1	Herc6	3.1344e-15	0.0372	-0.047669	1	1
1	Hist1h2bj	4.484e-36	0.0372	-0.0083345	1	1
1	Nop16	1.4055e-17	0.0372	0.033861	1	1
1	Tfrc - CD71	7.3818e-16	0.0372	3.4527e-5	1	1
1	Selenok	1.9947e-4	0.03718	0.044636	1	1
1	Lbr	2.3178e-12	0.0371	0.027037	1	1
1	Usp1	2.947e-5	0.03705	1.7089e-4	1	1
1	Alkbh1	2.7053e-17	0.03705	0.04564	1	1
1	Irs2	8.591e-7	0.037	0.0022791	1	1
1	Slc43a3	1.8483e-17	0.0369	-0.28092	1	1
1	Gpcpd1	2.399e-21	0.0369	0.12695	1	1
1	Foxo1	3.8718e-35	0.0369	0.059849	1	1
1	Sh3bp5	3.571e-13	0.03685	-0.16657	1	1
1	Cd38	1.8138e-28	0.03685	-0.058173	1	1
1	Otud1	3.4229e-34	0.03665	0.026085	1	1
1	Hivep2	1.2925e-12	0.0366	0.044367	1	1
1	Pola1	2.6297e-15	0.03655	-0.014907	1	1
1	Padi2	6.516e-26	0.03655	0.01515	1	1
1	Pros1	1.7585e-7	0.03655	-0.067522	1	1
1	Reep4	3.1596e-13	0.0365	0.0018706	1	1
1	Ube2j1	1.4587e-11	0.03641	0.034219	1	1
1	Arhgap11a	2.1116e-13	0.03635	-0.026553	1	1
1	Daam1	1.4233e-21	0.03635	0.024968	1	1
1	P2ry14	1.1449e-7	0.0363	-0.28327	1	1
1	Arhgef3	4.7242e-15	0.0363	0.0042656	1	1
1	Cct4	5.8524e-6	0.036295	0.032835	1	1
1	Trim30d	3.1076e-30	0.03625	0.064246	1	1
1	Slfn8	6.3092e-14	0.03625	-0.085159	1	1
1	Oas1a	8.2385e-16	0.0362	0.0014916	1	1
1	Lsm8	6.0641e-8	0.0362	0.039908	1	1
1	Mcm2 - CDCL - CDCL1	0.0041474	0.03615	-0.10541	1	1
1	Parp14	5.8038e-5	0.03615	0.050437	1	1
1	Wwc2	8.1428e-14	0.03615	0.020473	1	1
1	Med21	4.662e-18	0.03613	0.053501	1	1
1	Matk	8.1416e-24	0.0361	0.0051309	1	1
1	Slc39a14	1.7e-22	0.0361	0.055436	1	1
1	Hnrnph1	9.4954e-5	0.036095	0.025334	1	1
1	Arid5b	1.669e-4	0.03595	-0.0069824	1	1
1	Siah2	2.7523e-24	0.0359	0.057593	1	1
1	Gm45716	2.2349e-14	0.03585	-0.034843	1	1
1	Ifih1	1.1972e-10	0.03585	-0.0042781	1	1
1	Bdh2	5.7657e-34	0.03585	0.0037865	1	1
1	Cenpk	6.2705e-25	0.03585	-0.0036877	1	1
1	Cox7b	8.4361e-8	0.03583	0.030634	1	1
1	Slc2a6	7.8428e-11	0.0358	-0.11819	1	1
1	Ccng2	1.7461e-17	0.0358	0.0028103	1	1
1	Fzr1	1.6531e-6	0.0358	-0.027094	1	1
1	Osgin1	4.6648e-27	0.03575	-0.043428	1	1
1	Usp2	1.1573e-15	0.03575	-0.011267	1	1
1	Gnas	0.010336	0.035665	0.034776	1	1
1	Gsg1	1.1133e-25	0.03565	-0.025311	1	1
1	Arhgap31	5.8809e-12	0.03565	0.03779	1	1
1	Gbp8	1.8408e-10	0.0356	-0.30423	1	1
1	Pdcd6	1.5868e-17	0.035565	0.037663	1	1
1	Cdc6 - CDC18 - CDC18L	7.6964e-32	0.03555	-0.013832	1	1
1	Lncpint	4.7479e-19	0.0355	0.048045	1	1
1	Stx11	8.6921e-36	0.0355	0.09511	1	1
1	Arih1	2.7626e-11	0.03542	0.032971	1	1
1	Slc1a5	2.1517e-21	0.0354	0.051755	1	1
1	Galnt6	4.2999e-11	0.0354	-0.18731	1	1
1	Aen	1.5498e-17	0.03535	0.012091	1	1
1	Rasgrp2 - CDC25L	4.2244e-44	0.0353	0.26596	1	1
1	Cd244	2.1406e-27	0.03525	0.0027205	1	1
1	Cggbp1	1.6895e-6	0.035205	0.023897	1	1
1	Cenpl	3.457e-33	0.0352	0.053804	1	1
1	Hist2h2bb	1.7439e-36	0.0352	-0.021251	1	1
1	Grk3	8.6222e-26	0.0352	0.11176	1	1
1	Ttc3	1.6686e-14	0.0352	0.015784	1	1
1	Cox7a2	2.6135e-9	0.035175	0.040526	1	1
1	Ralgds	1.1749e-9	0.03515	-0.028724	1	1
1	Mak16	4.1741e-18	0.03515	0.051152	1	1
1	Cdh1	1.1771e-41	0.035	0.12325	1	1
1	Amz1	1.6763e-7	0.03495	-0.13171	1	1
1	Bclaf1	8.4862e-5	0.034925	0.028683	1	1
1	Prdm2	1.4507e-19	0.03485	0.083364	1	1
1	Nr1h3	3.9715e-7	0.0348	-0.46724	1	1
1	Ch25h	4.8119e-4	0.0348	-0.85306	1	1
1	Klhl24	7.6864e-7	0.03475	-0.010332	1	1
1	Scn1b	2.4665e-21	0.0347	-0.02309	1	1
1	Lysmd3	1.7075e-20	0.0347	0.051556	1	1
1	Zbtb7a	0.0045415	0.034695	0.01714	1	1
1	Eng - CD105	2.3477e-9	0.03465	-0.10991	1	1
1	Phactr4	2.5698e-15	0.03465	0.033728	1	1
1	Gm26522	1.9933e-29	0.0346	0.07268	1	1
1	Ccne2	1.7432e-30	0.0346	-0.051392	1	1
1	Pilrb2	1.2762e-29	0.0346	0.27655	1	1
1	Rcc1	9.9589e-13	0.03455	-0.0094063	1	1
1	Ecscr	9.0391e-33	0.03455	-0.20177	1	1
1	Trio	1.4176e-9	0.03447	0.02768	1	1
1	Tcf19	4.1082e-25	0.03445	-0.061124	1	1
1	Yod1	3.1066e-26	0.03445	0.010852	1	1
1	Ptpn12	1.0698e-20	0.03445	0.07417	1	1
1	Cbx5	0.0050446	0.03439	-0.020242	1	1
1	Mybl2	9.5773e-28	0.03435	-0.02574	1	1
1	Cysltr1	7.9296e-7	0.03435	-0.048419	1	1
1	Brca1	2.0801e-24	0.0343	-0.041708	1	1
1	Cdc42ep2	3.049e-41	0.0343	0.098084	1	1
1	Fas - CD95	1.1373e-31	0.03425	0.17978	1	1
1	Polr2h	8.7593e-14	0.034235	0.033073	1	1
1	Slc25a20	9.4554e-29	0.0342	0.10242	1	1
1	Ncapd2	5.3956e-24	0.03415	-0.019468	1	1
1	Rif1	2.8499e-9	0.03415	0.0017117	1	1
1	Kif21b	1.4725e-14	0.0341	-0.14322	1	1
1	Batf2	6.8365e-23	0.0341	-0.035447	1	1
1	Arg2	1.595e-47	0.03405	0.87503	1	1
1	Dna2	9.334e-27	0.034	0.15999	1	1
1	Terf1	8.7851e-23	0.034	0.020176	1	1
1	Nes	4.8732e-20	0.03395	-0.20587	1	1
1	Gpatch4	8.0188e-23	0.03395	0.016594	1	1
1	Tgtp2	5.7821e-30	0.03395	-0.099245	1	1
1	Mettl1	2.1939e-17	0.0339	0.028643	1	1
1	Emc6	6.427e-5	0.033895	0.022621	1	1
1	Zfp367	1.0899e-22	0.03385	-0.016992	1	1
1	Eif1ax	6.3e-10	0.03382	0.044498	1	1
1	Serpinb8	5.9129e-11	0.0338	-0.092056	1	1
1	Creb3l1	3.4521e-32	0.0338	-0.12887	1	1
1	Fam104a	2.4969e-11	0.03379	0.029351	1	1
1	Slamf6	1.3279e-7	0.03375	-0.25241	1	1
1	Khk	5.5415e-23	0.03375	0.12018	1	1
1	Lrmp	7.7007e-7	0.03375	-0.074321	1	1
1	Arf1	2.5793e-6	0.033745	0.035217	1	1
1	2900060B14Rik	2.7929e-35	0.0337	0.023242	1	1
1	Fyn	2.9524e-11	0.0337	0.073806	1	1
1	Sdcbp2	3.6685e-51	0.0336	0.12717	1	1
1	Icam2 - CD102	5.1642e-36	0.0336	0.10573	1	1
1	Tnfrsf13b	3.1343e-7	0.03355	-0.14447	1	1
1	Tex30	7.1229e-22	0.03355	0.038348	1	1
1	Rasgrp1	1.9136e-31	0.03355	0.039233	1	1
1	Hpse	8.1065e-26	0.03355	0.13855	1	1
1	Cbr2	7.4249e-21	0.03355	-0.47594	1	1
1	Ankrd28	8.3705e-27	0.0335	0.039686	1	1
1	Eepd1	2.3934e-29	0.0335	0.29533	1	1
1	Ostc	5.7918e-4	0.033455	0.027686	1	1
1	Dhx58	2.9505e-13	0.03345	-0.035831	1	1
1	Prelid2	1.2966e-19	0.03345	-0.16339	1	1
1	Tet2	9.2089e-14	0.0334	0.05886	1	1
1	Cdca2	4.1355e-29	0.0334	-0.017239	1	1
1	Pdcd1lg2	1.4501e-45	0.0334	0.16553	1	1
1	D10Wsu102e	2.4856e-6	0.03335	-0.013208	1	1
1	Brd4	1.1369e-9	0.03335	0.030375	1	1
1	Ppp2r5a	1.9535e-5	0.03335	0.028945	1	1
1	Sash3	8.8779e-5	0.03335	-0.26672	1	1
1	Rabggtb	1.1847e-9	0.03333	0.025421	1	1
1	Kcnab2	2.0604e-9	0.0333	-0.16544	1	1
1	Gm42031	1.5012e-33	0.0333	-0.0066456	1	1
1	Themis2	3.725e-6	0.03325	-0.36599	1	1
1	Vill	6.7304e-16	0.03325	-0.19986	1	1
1	Pde4d	1.0729e-35	0.03325	0.05044	1	1
1	Nab2	1.0717e-8	0.03325	-0.0056098	1	1
1	Rcsd1	9.1943e-12	0.0332	-0.24744	1	1
1	Trp53inp2	5.0704e-9	0.0332	-0.0014603	1	1
1	Mars	2.5819e-15	0.0332	0.020895	1	1
1	Elob	6.3458e-9	0.033165	0.034629	1	1
1	G3bp1	1.3208e-4	0.03309	0.044396	1	1
1	Phb2	0.004921	0.033075	0.017131	1	1
1	Tagap	3.9151e-9	0.03305	-0.42088	1	1
1	Tfdp1	3.7542e-6	0.033045	-7.32e-4	1	1
1	Casp3	4.651e-14	0.033	0.027981	1	1
1	Klhl21	6.3642e-22	0.03295	0.024352	1	1
1	Rfc3	4.204e-7	0.03295	-0.021446	1	1
1	Srsf11	1.5296e-10	0.032725	0.032406	1	1
1	Prpf40a	7.1634e-5	0.03264	0.029883	1	1
1	Gpr18	1.4479e-30	0.0326	-0.04004	1	1
1	Tmod3	2.078e-6	0.0326	0.029505	1	1
1	Notch1	1.6136e-9	0.03255	-0.06794	1	1
1	Trim12c	7.3879e-21	0.03255	-0.030457	1	1
1	Gm26870	2.6764e-44	0.03255	0.0678	1	1
1	Csde1	1.5212e-7	0.032525	0.040912	1	1
1	Tmem88	4.6457e-26	0.0325	-0.0025846	1	1
1	AI837181	8.3119e-16	0.0325	0.028747	1	1
1	Cntln	2.9914e-20	0.03245	0.004035	1	1
1	Hcar2	1.0297e-22	0.03245	-0.0604	1	1
1	Prr5l	9.053e-9	0.0324	-0.28011	1	1
1	Atp2a3	4.9724e-40	0.03235	0.086965	1	1
1	Psd3	1.5753e-11	0.03235	-0.0084166	1	1
1	Lsr	8.6514e-54	0.03225	0.63562	1	1
1	P2ry10b	3.7506e-30	0.03225	0.15392	1	1
1	Sik3	2.3246e-25	0.0322	0.057325	1	1
1	Gbp2b	9.5391000000000007e-21	0.0321	-0.5039	1	1
1	Pde8a	1.469e-14	0.0321	-0.028715	1	1
1	Phf11a	2.065e-33	0.0321	0.12341	1	1
1	Topbp1	1.6435e-6	0.0321	0.0037409	1	1
1	Nde1	2.811e-4	0.0321	-0.024778	1	1
1	Bcl6	5.6352e-24	0.0321	0.029222	1	1
1	Rpgrip1	5.1844e-19	0.032	0.026707	1	1
1	Pitpnc1	9.7401e-7	0.032	-0.13744	1	1
1	Fam241a	9.0016e-24	0.03195	0.11322	1	1
1	Mafk	5.4786e-12	0.03195	0.0076985	1	1
1	Clec10a - CD301 - CD301a	2.5808e-44	0.03195	0.41821	1	1
1	Slc39a11	3.7996e-21	0.0319	0.02643	1	1
1	Bri3bp	1.6879e-46	0.03185	0.072524	1	1
1	Rin2	1.5101e-4	0.03175	-0.094369	1	1
1	Med30	1.5727e-8	0.0317	0.029883	1	1
1	Exosc2	1.9942e-18	0.0317	-0.0035064	1	1
1	Grhpr	1.5565e-17	0.0317	0.02797	1	1
1	Appl2	4.8117e-14	0.0317	-0.034815	1	1
1	Ppil1	4.2441000000000003e-07	0.0317	0.0046881	1	1
1	Miip	3.3301e-22	0.03165	-0.019154	1	1
1	Npl	3.67e-15	0.03165	-0.28527	1	1
1	Mical1	1.524e-7	0.03165	-0.18714	1	1
1	Per1	1.4414e-19	0.03165	0.044033	1	1
1	Gabarapl1	1.3875e-14	0.03163	0.047975	1	1
1	Ddx60	8.9819e-33	0.0316	-0.027174	1	1
1	Ebi3	2.1802e-12	0.0316	-0.14269	1	1
1	Cox5b	1.8354e-6	0.031595	0.034402	1	1
1	Psmb3	7.3911e-6	0.03154	0.051897	1	1
1	Tcf7l2	3.6643e-8	0.031515	0.016331	1	1
1	F10	1.7594e-64	0.03145	1.5764	1	1
1	Serp1	0.02139	0.03143	0.037593	1	1
1	Dhx15	1.0109e-5	0.031365	0.026887	1	1
1	Mfng	2.7192e-5	0.03135	-0.32279	1	1
1	Stx3	2.7164e-15	0.03135	0.062626	1	1
1	Cul3	2.2535e-6	0.03132	0.022116	1	1
1	Map4k1	2.0347e-28	0.0313	0.065834	1	1
1	Pgm2	5.3481e-12	0.03125	-0.015539	1	1
1	Cdkn2aip	8.7898e-25	0.03125	0.020105	1	1
1	Parp3	4.5158e-16	0.03125	0.010731	1	1
1	Ccdc88a	7.1548e-10	0.03125	0.042915	1	1
1	Adprh	7.8958e-8	0.03125	0.021229	1	1
1	Vav3	2.9141e-22	0.0312	0.05366	1	1
1	Gm20186	2.002e-26	0.0312	-0.050003	1	1
1	Clint1	2.3966e-4	0.0312	0.016714	1	1
1	Chd1	7.0365e-18	0.0312	0.067651	1	1
1	Dpy19l1	3.812e-10	0.0312	0.031941	1	1
1	Ifi213	1.9943e-32	0.0311	0.094704	1	1
1	Lifr	2.0733e-17	0.03105	-0.088592	1	1
1	Aig1	1.0213e-5	0.031035	0.0095828	1	1
1	Zfp292	1.6975e-9	0.031	0.01186	1	1
1	Sf3b6	1.1298e-11	0.030965	0.027389	1	1
1	Wapl	6.8148e-4	0.03095	0.025877	1	1
1	Ano6	3.9937e-9	0.0309	0.010816	1	1
1	Rcan1	1.1788e-9	0.0309	-0.10805	1	1
1	Tfpi	7.3004e-22	0.03085	-0.10285	1	1
1	Sarnp	2.2542e-11	0.030795	0.040074	1	1
1	Cyc1	2.6636e-4	0.03076	0.026058	1	1
1	Cep290	1.2285e-16	0.03075	-0.011792	1	1
1	Tubg1	1.8532e-10	0.03075	-0.005529	1	1
1	Drap1	1.0786e-8	0.030745	0.034736	1	1
1	Ube2i	8.8848e-10	0.030715	0.027637	1	1
1	Ezh2	0.0054885	0.0307	-0.059209	1	1
1	Xdh	2.0811e-4	0.0307	-0.21016	1	1
1	Tmem43	3.376e-10	0.03065	0.020691	1	1
1	Tle3	3.8356e-30	0.03065	0.06135	1	1
1	Flcn	1.0958e-11	0.03055	0.068021	1	1
1	Timm9	3.9483e-11	0.03055	0.0032037	1	1
1	Rnasel	8.7333e-14	0.03055	-0.015014	1	1
1	Taf10	1.4493e-7	0.030515	0.02481	1	1
1	Ipo7	4.1709e-13	0.030505	0.045509	1	1
1	Lyz1	1.5023e-32	0.0305	0.046101	1	1
1	Serpina3f	7.8898e-30	0.0305	-0.14172	1	1
1	Zfp704	3.3434e-10	0.03045	-0.052634	1	1
1	Thap1	3.584e-29	0.03045	0.021364	1	1
1	Hook2	3.8703e-25	0.03045	0.0014978	1	1
1	Ruvbl2	1.3966e-14	0.0304	0.021642	1	1
1	Plau	9.1971e-5	0.0304	-0.32147	1	1
1	Cd276	1.3735e-11	0.0304	-0.24251	1	1
1	Slc7a1	4.024e-24	0.0304	0.022692	1	1
1	Polr1d	2.8359e-9	0.03037	0.031473	1	1
1	Ssbp2	1.6661e-31	0.03035	0.035465000000000003	1	1
1	Slc26a2	1.4079e-12	0.03035	0.055676	1	1
1	Yy1	2.8019e-10	0.030285	0.024094	1	1
1	Ints6	2.1371e-7	0.03025	0.016753	1	1
1	Tnni2	3.529e-15	0.03025	-0.19486	1	1
1	Stat5a	5.7468e-27	0.0302	0.015908	1	1
1	Pcyt2	3.4711e-20	0.0302	0.013806	1	1
1	Gdpd5	8.5625e-12	0.03015	-0.1029	1	1
1	Gm29666	3.3738e-38	0.0301	-0.02972	1	1
1	Wbp11	2.0803e-5	0.03009	0.025207	1	1
1	Csnk1d	5.2609e-6	0.030055	0.019805	1	1
1	Nol7	7.2106e-8	0.03005	0.029543	1	1
1	Lsm7	1.3167e-8	0.03004	0.033838	1	1
1	Map1lc3b	0.0097327	0.03001	0.025891	1	1
1	Cdkn1c - CDK - CDKI	4.6686e-38	0.02995	-0.090724	1	1
1	Tmeff1	1.4856e-26	0.02995	-0.158	1	1
1	Rrp1b	5.3375e-36	0.02995	0.1006	1	1
1	Rbx1	2.7871e-4	0.029925	0.027329	1	1
1	Mdn1	5.7214e-25	0.0299	0.065158	1	1
1	Rfc5	1.2741e-4	0.0299	-0.031215	1	1
1	Ipcef1	1.706e-36	0.0299	-0.055856	1	1
1	Hist1h4h	2.5201e-33	0.0299	-0.019641	1	1
1	Slc7a6os	2.1347e-15	0.02985	-0.024263	1	1
1	Cdca5	2.1482e-26	0.02985	-0.030741	1	1
1	Pag1	1.2987e-10	0.0298	-0.084228	1	1
1	Arrb1	2.6208e-10	0.0298	-0.099442	1	1
1	Pck2	7.5728e-11	0.02975	-0.019945	1	1
1	Nup62	1.0141e-13	0.0297	0.019347	1	1
1	Tmem167	1.9034e-12	0.029685	0.038931	1	1
1	Pou3f1	7.209e-33	0.02965	-0.11509	1	1
1	Tecpr1	1.3661e-11	0.02965	-0.085795	1	1
1	Fcho1	1.4577e-34	0.02965	0.0028471	1	1
1	Rictor	2.1287e-17	0.0296	0.040176	1	1
1	Zfp667	1.0684e-19	0.0296	0.0032916	1	1
1	Akr1c13	4.0961e-17	0.0296	-0.038235	1	1
1	Gpx4	0.0062739	0.029575	0.024031	1	1
1	Mrpl52	4.483e-8	0.02955	0.027425	1	1
1	Ubxn4	7.2884e-5	0.02952	0.0259	1	1
1	Il1rl2	6.7468e-37	0.0295	0.005076	1	1
1	Gins2	1.1208e-4	0.0295	-0.050649	1	1
1	Dmxl2	7.0101e-10	0.02945	-0.15109	1	1
1	Mir142hg	1.4787e-31	0.02945	0.039345	1	1
1	Dnajc21	9.9739e-11	0.02945	0.03467	1	1
1	Pdgfrl	1.6853e-43	0.02945	0.026984	1	1
1	Scand1	0.0034569	0.029425	0.021905	1	1
1	Chd2	5.8324e-8	0.0293	0.059807	1	1
1	Irak3	2.0009e-22	0.0293	-0.058669	1	1
1	Rab3d	3.5688e-13	0.0293	-0.06242	1	1
1	Xlr4b	2.5345e-34	0.02925	-0.088476	1	1
1	Rin3	1.3461e-17	0.02925	0.028899	1	1
1	Smarca2	6.2365e-11	0.02925	0.019946	1	1
1	Sft2d2	5.6283e-7	0.0292	-0.040786	1	1
1	Atp1a3	4.5387e-29	0.0292	0.15493	1	1
1	March1	4.2667e-6	0.0292	-0.4184	1	1
1	Tbc1d8	1.1375e-15	0.02915	-0.18448	1	1
1	B3gnt5	2.5788e-59	0.02915	0.86035	1	1
1	Rad50	5.4358e-5	0.0291	-0.0067559	1	1
1	Csf3r	2.122e-6	0.0291	-0.10799	1	1
1	Slc16a1	2.0059e-29	0.02905	0.044739	1	1
1	Atad3a	3.6945e-15	0.02905	0.014736	1	1
1	Card11	1.6013e-36	0.02905	-0.099499	1	1
1	Hist4h4	5.6129e-26	0.02905	-0.087861	1	1
1	Larp1b	9.4388e-22	0.02895	0.038603	1	1
1	Gbp6	1.8133e-32	0.0289	-0.027648	1	1
1	Ascc3	5.7109e-15	0.0289	0.039602	1	1
1	Trir	5.6326e-6	0.02888	0.023642	1	1
1	Sec62	3.8277e-8	0.02881	0.034759	1	1
1	9130401M01Rik	1.2238e-12	0.028805	0.04357	1	1
1	Mthfr	6.7728e-18	0.0288	0.04177	1	1
1	Foxo3	2.4888e-17	0.0288	0.021727	1	1
1	Sirt1	4.602e-11	0.0288	0.0078227	1	1
1	Idh3a	3.6441e-7	0.02878	0.022438	1	1
1	Il1a	5.5321e-24	0.02875	-0.22651	1	1
1	Braf	8.2404999999999993e-27	0.02875	0.088181	1	1
1	Kbtbd11	5.9355e-44	0.02875	0.027695	1	1
1	Arid3a	9.2472e-18	0.02875	-0.061959	1	1
1	Nufip1	2.7442e-20	0.02875	0.10871	1	1
1	Dcstamp	2.768e-56	0.0287	0.47266	1	1
1	Ddx27	9.7374e-8	0.02865	0.019051	1	1
1	Pcnt	2.4068e-14	0.02865	0.0041376	1	1
1	Helz2	4.2346e-34	0.02865	0.070407	1	1
1	Ktn1	2.3372e-6	0.028625	0.028151	1	1
1	Rcn2	1.0798e-6	0.02861	0.022718	1	1
1	Rab43	6.1086e-23	0.0286	0.047544	1	1
1	Unc119	4.3749e-9	0.02855	0.054079	1	1
1	Rasa2	1.0042e-12	0.0285	0.021699	1	1
1	Slc28a2	2.1047e-24	0.0285	-0.053442	1	1
1	Cd200r4	2.8509e-13	0.0285	-0.25879	1	1
1	Psmd7	0.03456	0.028465	0.025648	1	1
1	Chd3	0.041234	0.02845	-0.20535	1	1
1	Lrrk1	3.9797e-11	0.0284	0.01401	1	1
1	Mx1	3.543e-34	0.0284	0.025681	1	1
1	Mad2l1bp	9.167e-19	0.0284	0.023743	1	1
1	Tmem5	1.5201e-11	0.02835	0.027706	1	1
1	Cox7c	1.1427e-8	0.02828	0.028344	1	1
1	Nadk	8.3739e-4	0.0282	0.021129	1	1
1	Dedd2	5.302e-23	0.0282	-0.0015081	1	1
1	Klf10	4.089e-4	0.0281	-0.012559	1	1
1	Rell1	3.7532e-10	0.0281	-8.4556e-4	1	1
1	Gm5547	3.198e-21	0.02805	-0.13761	1	1
1	Mitf	2.6638e-9	0.028	-0.17828	1	1
1	Itpk1	3.1632e-21	0.028	-0.0093895	1	1
1	Pfdn2	1.2496e-8	0.027975	0.0243	1	1
1	Frmd4a	7.8767e-4	0.02795	-0.017435	1	1
1	Fam189b	9.3677e-36	0.02795	-0.019575	1	1
1	Cyth2	3.0247e-13	0.027925	0.037271	1	1
1	Rybp	2.4931e-31	0.0279	0.059389	1	1
1	Irf9	8.0001e-7	0.0279	0.037294	1	1
1	Bbx	8.3504e-13	0.0279	0.020311	1	1
1	Apbb2	2.1239e-5	0.0279	-0.026208	1	1
1	Xrn2	4.4701e-5	0.02787	0.020911	1	1
1	Maml3	7.8561e-21	0.02785	0.02563	1	1
1	Chn2	4.285e-29	0.02785	-0.053035	1	1
1	Rpf2	4.6799e-14	0.02785	0.018556	1	1
1	Mrpl38	2.9061e-12	0.02778	0.021344	1	1
1	Hnrnpc	4.7343e-7	0.027775	0.024091	1	1
1	Syf2	8.4945e-6	0.02777	0.018485	1	1
1	H2-Ob	7.4206e-29	0.02775	-0.12279	1	1
1	Atmin	6.9928e-20	0.02775	0.066883	1	1
1	Nbeal2	3.9216e-20	0.02775	-0.013487	1	1
1	Atxn1	3.153e-13	0.02775	-0.01514	1	1
1	Kdm2a	1.4583e-7	0.027735	0.041012	1	1
1	Arl6ip6	9.475e-13	0.0277	0.02579	1	1
1	Tmem51	3.0418e-8	0.0277	-0.14103	1	1
1	Mbtd1	1.8086e-13	0.0277	0.049791	1	1
1	Plp2	2.182e-7	0.027685	0.024108	1	1
1	Rrp1	6.1104e-5	0.027665	0.018245	1	1
1	Rnf126	1.3677e-8	0.027655	0.022726	1	1
1	Crbn	3.1705e-23	0.02765	-0.0054057	1	1
1	Eif3d	1.3528e-5	0.02765	0.034578	1	1
1	Bex3	0.0019009	0.027635	0.010351	1	1
1	Smad1	1.323e-8	0.0276	-0.0026573	1	1
1	1810013L24Rik	5.0963e-11	0.0276	0.024392	1	1
1	Tia1	4.8809e-17	0.0276	0.018316	1	1
1	Gramd1b	5.2959e-8	0.02755	-0.42574	1	1
1	Glrx3	1.7658e-5	0.02752	0.021607	1	1
1	Tnrc6b	2.9056e-6	0.02751	0.027459	1	1
1	Yeats4	1.2444e-5	0.0275	0.026608	1	1
1	Plcb2	4.8516e-11	0.02745	-0.16138	1	1
1	I830077J02Rik	1.0601e-12	0.02745	-0.22124	1	1
1	Exosc7	1.0996e-13	0.0274	0.013542	1	1
1	Hspb11	1.1391e-10	0.027365	0.030319	1	1
1	Emsy	8.0365e-16	0.02735	0.041539	1	1
1	Chaf1a	7.7102e-17	0.02735	-0.025076	1	1
1	Atp5g1	0.011278	0.027335	0.027382	1	1
1	Vbp1	1.3863e-11	0.027305	0.037335	1	1
1	Cd300lb	1.2448e-13	0.0273	-0.16184	1	1
1	Deptor	3.3023e-44	0.0273	0.080143	1	1
1	Mllt6	1.9715e-19	0.02725	0.057137	1	1
1	Mthfd1	5.0139e-9	0.02725	0.0079036	1	1
1	Unc13d	1.8806e-14	0.02725	-0.11182	1	1
1	Siglece	5.2332e-9	0.0272	-0.43487	1	1
1	Tlr12	5.4842e-6	0.0272	-0.7057	1	1
1	Emd	1.0359e-11	0.02716	0.025876	1	1
1	Siglec1	1.1301e-13	0.02715	-0.23462	1	1
1	BC005561	2.3173e-15	0.02715	0.017624	1	1
1	Ripk2	1.8132e-28	0.02715	0.038511	1	1
1	Rab21	1.1665e-6	0.027145	0.025065	1	1
1	Stk10	6.5159e-8	0.0271	-0.046443	1	1
1	Mms22l	1.3565e-22	0.0271	-0.011609	1	1
1	Nup85	1.5391e-13	0.0271	-0.0025161	1	1
1	Smc3	2.3588e-6	0.02709	0.039718	1	1
1	Dennd1c	7.5171e-18	0.02705	-0.12053	1	1
1	Ddx24	0.071775	0.027045	0.02041	1	1
1	Ppan	1.0293e-15	0.027	0.013735	1	1
1	Lilra5	1.1013e-9	0.027	-0.61207	1	1
1	Uqcrq	1.5185e-5	0.02699	0.02901	1	1
1	Nostrin	2.8371e-22	0.026950000000000002	-0.059708	1	1
1	Tespa1	5.013e-40	0.026950000000000002	-0.068738	1	1
1	Dtx3l	0.0011292	0.0269	-0.083642	1	1
1	Rtl8a	9.2151e-23	0.0269	-0.018845	1	1
1	Zfp608	7.7827e-18	0.0269	6.4582e-4	1	1
1	Degs1	1.6503e-6	0.026895	0.030296	1	1
1	Hepacam2	3.129e-52	0.02685	0.40939	1	1
1	Zufsp	5.9913e-13	0.02685	0.0057471	1	1
1	Hpgd	1.0145e-27	0.02685	-0.092097	1	1
1	A930007I19Rik	5.8265e-16	0.02685	-0.15025	1	1
1	Il17ra	1.2246e-5	0.0268	-0.049718	1	1
1	2610524H06Rik	4.8952e-7	0.0268	-0.20267	1	1
1	Scarb1 - CD36	2.8721e-19	0.0268	0.018025	1	1
1	Tma16	6.0581e-14	0.0268	0.018737	1	1
1	Cmpk2	2.7214e-37	0.0268	0.015328	1	1
1	Agl	2.3772e-24	0.02675	0.021198	1	1
1	Fam49a	1.7416e-11	0.0267	-0.037462	1	1
1	Cdk5rap2	7.8127e-23	0.02665	-0.0049576	1	1
1	AL732506.1	5.0529e-38	0.0266	-0.03574	1	1
1	Pola2	6.7876e-18	0.0266	-0.0016897	1	1
1	Prim2	1.0394e-18	0.02655	-3.462e-4	1	1
1	Psd4	1.401e-5	0.02655	-0.1684	1	1
1	Map3k8	2.6829e-9	0.02655	-0.076343	1	1
1	Ubap2	5.6539e-9	0.02655	0.011057	1	1
1	Fam136a	6.7913e-12	0.02655	0.0035919	1	1
1	Ppwd1	4.8762e-17	0.02655	0.0011312	1	1
1	Dusp11	3.7369e-4	0.02653	0.016032	1	1
1	Pttg1ip	9.6127e-7	0.026525	0.049188	1	1
1	Sar1a	1.1043e-7	0.026505	0.025288	1	1
1	Smpdl3b	2.7407e-21	0.0265	0.09559	1	1
1	Brip1	6.1073e-22	0.0265	-0.046508	1	1
1	Eif2ak2	9.7748e-8	0.0265	-0.0098548	1	1
1	Acin1	9.6153e-5	0.026455	0.023506	1	1
1	Kmt2a	4.9827e-7	0.026425	0.020994	1	1
1	Dok1	2.8553e-4	0.0264	-0.027084	1	1
1	Flot1	1.7939e-9	0.0264	0.0031408	1	1
1	Senp1	4.1252e-14	0.02635	0.0045318	1	1
1	Rgs18	7.0017e-42	0.0263	0.2353	1	1
1	Nr2c2ap	1.8143e-8	0.0263	0.018598	1	1
1	Gbe1	3.5507e-31	0.0263	0.038182	1	1
1	Ypel5	1.169e-9	0.0263	0.02886	1	1
1	1700025G04Rik	1.0451e-18	0.02625	0.036756	1	1
1	Lpin1	5.372e-32	0.02625	0.013558	1	1
1	Tec	2.0893e-5	0.02625	-0.17757	1	1
1	Cyld - CDMT	2.1649e-10	0.0262	0.044004	1	1
1	Ppp1r13b	1.262e-27	0.0262	0.031775	1	1
1	Cd79b	2.21e-26	0.02615	-0.24845	1	1
1	Rapsn	0.0010859	0.02615	-0.54564	1	1
1	Rhov	1.8902e-36	0.0261	0.30093	1	1
1	Cystm1	3.5345e-42	0.0261	0.018252	1	1
1	Supt4a	1.1893e-9	0.02606	0.029655	1	1
1	Rgl1	0.008803	0.02605	-0.122	1	1
1	Dgkh	2.7751e-24	0.02605	0.001471	1	1
1	Arhgap24	2.6545e-12	0.026	-0.019579	1	1
1	Fen1	0.0058921	0.026	-0.041643	1	1
1	Ncoa7	1.4156e-14	0.02595	0.01344	1	1
1	Cd200r1 - CD200 - CD200R	1.3631e-30	0.02595	-0.026142	1	1
1	Txn2	8.1943e-6	0.025885	0.032535	1	1
1	Psmd4	1.0182e-7	0.025845	0.027731	1	1
1	Bach2	4.7465e-36	0.0258	0.075037	1	1
1	Cd3eap	1.7441e-18	0.0258	0.020476	1	1
1	Naip5	2.6946e-15	0.0258	-0.062603	1	1
1	Slc15a2	1.4899e-38	0.0258	0.081529	1	1
1	Mitd1	1.8196e-16	0.02575	0.01387	1	1
1	Tlr1	4.7534e-8	0.0257	-0.31173	1	1
1	Batf3	0.0015408	0.02565	-0.39404	1	1
1	Zbtb38	7.5951e-16	0.02565	-0.007463	1	1
1	Gpr146	3.4269e-19	0.0256	-0.14473	1	1
1	Tcof1	7.3473e-5	0.0256	0.0082736	1	1
1	Arpp19	1.3e-5	0.025575	0.03033	1	1
1	Sra1	3.5054e-10	0.025565	0.025527	1	1
1	Fam71a	3.1671e-36	0.02555	-0.08434	1	1
1	Atad5	1.6351e-25	0.02555	-0.022553	1	1
1	Cped1	2.528e-39	0.0255	-0.091053	1	1
1	Tiam1	5.0495e-60	0.0255	0.20994	1	1
1	Rlf	1.5001e-20	0.0255	0.035733	1	1
1	Evi2	9.6079e-18	0.0255	-0.059346	1	1
1	Tspan33	1.5963e-27	0.0254	-0.11952	1	1
1	Mfhas1	1.151e-14	0.0254	0.0024765	1	1
1	Lyl1	5.7442e-7	0.02535	-0.46462	1	1
1	1110038F14Rik	7.0165e-7	0.025325	0.013553	1	1
1	Arhgap4	1.1229e-8	0.0253	-0.22028	1	1
1	4930589L23Rik	2.0474e-27	0.0253	0.0065801	1	1
1	Tnfsf8 - CD153 - CD30LG	2.2644e-42	0.0253	-0.020851	1	1
1	Rara	4.7585e-28	0.0253	0.06411	1	1
1	St3gal6	1.9178e-25	0.0253	-0.12587	1	1
1	Adsl	4.8308e-8	0.02525	0.0052091	1	1
1	E2f1	0.0028683	0.0252	-0.085523	1	1
1	Steap3	6.7488e-28	0.0252	-0.00169	1	1
1	Fignl1	1.7468e-22	0.0252	-0.035165	1	1
1	Dusp16	2.8543e-27	0.0251	0.07268	1	1
1	C5ar2	3.8742e-12	0.0251	-0.28984	1	1
1	2310022A10Rik	2.5842e-15	0.0251	0.040967	1	1
1	Lrif1	1.0959e-13	0.02505	-0.025451	1	1
1	Pik3r6	1.0131e-28	0.02505	0.080431	1	1
1	Olr1	1.7919e-59	0.025	0.81256	1	1
1	Relb	2.0722e-8	0.025	0.030359	1	1
1	Pkdcc	1.2738e-37	0.025	0.019095	1	1
1	Swt1	2.8765e-10	0.025	0.009015	1	1
1	Arl6ip5	0.014482	0.024955	0.024846	1	1
1	Cenps	2.5151e-14	0.02495	-0.020797	1	1
1	Elmsan1	2.6064e-27	0.02495	0.058775	1	1
1	Zfp467	1.4893e-7	0.02495	-0.27904	1	1
1	Nbeal1	7.2701e-11	0.0249	0.013895	1	1
1	Daxx	3.5487e-15	0.0249	0.043905	1	1
1	Riok1	3.2379e-18	0.0249	0.038274	1	1
1	Clp1	2.487e-21	0.02485	0.039485	1	1
1	Rasgrp4	2.9735e-40	0.02485	0.31934	1	1
1	Ggt5	9.6849e-31	0.02485	-0.11553	1	1
1	Mfsd6	9.1972e-34	0.0248	0.020775	1	1
1	E2f2	2.8275e-12	0.0248	-0.078335	1	1
1	Sco2	1.9521e-9	0.0248	0.0070165	1	1
1	Cela1	1.5437e-16	0.0248	-0.37385	1	1
1	Fam20c	0.0022074	0.02475	-0.40278	1	1
1	Ric1	1.5906e-26	0.02475	0.053275	1	1
1	Fgd3	1.2533e-20	0.0247	-0.042247	1	1
1	Slc6a8	3.7681e-5	0.0247	-0.05357	1	1
1	Cenpc1	8.19e-24	0.0247	0.038396	1	1
1	Acss1	1.7707e-16	0.02465	-0.19342	1	1
1	Cbarp	4.271e-39	0.02465	0.047144	1	1
1	Adgrg5	4.978e-26	0.02465	-0.2246	1	1
1	Snrpa1	2.6125e-7	0.02463	0.0404	1	1
1	Btbd7	1.6761e-15	0.0246	0.029882	1	1
1	Imp3	1.4001e-8	0.024575	0.038439	1	1
1	5430427O19Rik	5.6903e-21	0.02455	3.5526e-4	1	1
1	Las1l	8.3929e-12	0.02455	0.0012714	1	1
1	Sun2	3.575e-10	0.0245	0.0037427	1	1
1	Tmcc1	2.1617e-6	0.0245	-0.027611	1	1
1	Pkmyt1	3.4784e-18	0.0245	-0.023033	1	1
1	Arap3	5.5813e-7	0.02445	-0.40484	1	1
1	Hdlbp	4.1441e-4	0.02444	0.028284	1	1
1	Eif4e3	5.8279e-8	0.0244	-0.024881	1	1
1	Arl13b	1.0762e-17	0.0244	0.010645	1	1
1	Srrm1	2.1925e-4	0.024395	0.021966	1	1
1	Ptov1	6.6772e-5	0.024365	0.018888	1	1
1	Fbxl18	8.6423e-31	0.02435	-0.025226	1	1
1	E2f7	2.9885e-32	0.02435	-0.014083	1	1
1	Timeless	3.6627e-21	0.02435	-0.023823	1	1
1	Snrnp70	2.8108e-5	0.024335	0.021124	1	1
1	Ctla2b	8.9739e-16	0.0243	-0.31087	1	1
1	Cyp27a1	1.0845e-20	0.0243	-0.11491	1	1
1	BC030867	4.4181e-36	0.0243	0.017926	1	1
1	Cldnd1	9.8846e-15	0.02429	0.02777	1	1
1	Matr3	4.3783e-4	0.02428	0.010857	1	1
1	Txnl4a	6.9808e-8	0.024275	0.025441	1	1
1	Peli2	8.7332e-27	0.02425	0.026686	1	1
1	Il18	5.2044e-7	0.02425	-0.071813	1	1
1	Gatsl3	3.1197e-31	0.0242	0.039583	1	1
1	Jmjd6	1.4864e-10	0.0242	0.025741	1	1
1	A630072M18Rik	3.0225e-31	0.02415	-0.027383	1	1
1	Alox5	4.7775e-27	0.02415	-0.11207	1	1
1	Nmrk1	1.5519e-37	0.02415	0.0036468	1	1
1	Krt80	1.7659e-49	0.0241	0.54659	1	1
1	Bmpr2	2.8595e-9	0.0241	0.015681	1	1
1	Mdk	2.4252e-37	0.0241	-0.070725	1	1
1	Dynlrb1	1.6593e-4	0.024055	0.021172	1	1
1	2310040G24Rik	4.4985e-14	0.02405	-0.14954	1	1
1	Rasgrp3	3.8565e-21	0.024	-0.37373	1	1
1	mt-Nd6	4.0122e-5	0.024	0.0050051	1	1
1	Traf5	3.4195e-25	0.024	0.0142	1	1
1	Matn4	1.0321e-41	0.024	-0.029355	1	1
1	Clec4b1	5.8637e-36	0.024	0.13432	1	1
1	Pum1	1.1608e-12	0.023975	0.038724	1	1
1	Ing2	8.199e-15	0.02395	0.025492	1	1
1	Dppa3	3.6014e-27	0.0239	-0.25246	1	1
1	Srf	3.5331e-17	0.0239	0.028709	1	1
1	Akt1	8.5392e-4	0.02388	0.017192	1	1
1	Pcm1	8.2896e-6	0.02385	0.006946	1	1
1	Desi2	1.7467e-9	0.023805	0.020465	1	1
1	Sntb2	2.3803e-7	0.0238	-0.0042815	1	1
1	Selenbp1	1.5586e-22	0.0238	-0.15482	1	1
1	Ctsf	1.4929e-23	0.0238	-0.2905	1	1
1	Fam214a	1.8193e-26	0.02375	-0.019125	1	1
1	Ptrh2	9.6929e-10	0.02375	-0.0034043	1	1
1	Hdac2	1.2415e-10	0.023745	0.020033	1	1
1	Adora2a	3.2029e-57	0.0237	0.37864	1	1
1	Gpr180	6.0054e-18	0.02365	0.0018789	1	1
1	Parp12	1.3127e-8	0.0236	0.0076951	1	1
1	A530032D15Rik	1.0647e-32	0.0236	0.073538	1	1
1	Zbtb18	5.8786e-20	0.0236	0.020696	1	1
1	Stim1	5.7625e-7	0.0236	-0.082477	1	1
1	Irf2bpl	2.1085e-4	0.0236	-0.034033	1	1
1	Rps6kb1	1.8195e-10	0.023595	0.019917	1	1
1	Pam16	8.8244e-10	0.023575	0.021991	1	1
1	Rnaseh2c	0.0026527	0.023555	0.020343	1	1
1	Fam214b	5.8999e-5	0.02355	-0.13575	1	1
1	Txndc16	1.0209e-9	0.02355	-0.18293	1	1
1	Mb21d1	7.7809e-15	0.02355	-0.061347	1	1
1	Stard8	2.6036e-8	0.0235	-0.37853	1	1
1	Wdr12	1.856e-12	0.0235	0.0038458	1	1
1	Spsb2	6.5481e-10	0.0235	-0.0038252	1	1
1	Atxn7	7.6984e-20	0.0235	0.02046	1	1
1	Utp20	7.3884e-17	0.0235	0.003478	1	1
1	Psmg4	9.425e-7	0.02346	0.016876	1	1
1	Arhgap6	4.2026e-39	0.02345	-0.0076432	1	1
1	Il3ra - CD123 - CDw123	1.8281e-9	0.0234	-0.011341	1	1
1	Lyst	3.1088e-22	0.0234	0.012926	1	1
1	Rnf150	1.8269e-11	0.0234	-0.37645	1	1
1	Arid4a	3.6449e-9	0.0234	0.029726	1	1
1	Akap9	1.6243e-7	0.02339	0.024647	1	1
1	Cercam	2.6683e-37	0.02335	-0.089834	1	1
1	Cdk14	6.2006e-10	0.02335	0.0040644	1	1
1	Il15	9.3026e-29	0.02335	-0.032881	1	1
1	Ddhd1	2.7112e-11	0.02335	-0.0076471	1	1
1	Man2a2	1.2874e-6	0.02335	-0.085995	1	1
1	Stk38l	2.0915e-20	0.0233	0.028796	1	1
1	Enpp1 - CD203c	3.804e-16	0.0233	-0.11735	1	1
1	Ciart	1.8418e-22	0.0233	-0.097485	1	1
1	Endod1	0.017	0.02325	-0.031875	1	1
1	Triobp	3.6662e-11	0.02325	0.016145	1	1
1	Snx24	1.7201e-5	0.02325	-0.023	1	1
1	Il10	1.394e-37	0.02325	-0.14655	1	1
1	Chfr	1.3246e-13	0.02325	0.017818	1	1
1	Ikbke	5.5617e-10	0.0232	-0.11064	1	1
1	Atp5h	1.5855e-7	0.023165	0.021833	1	1
1	Mex3c	1.6408e-23	0.02315	0.032004	1	1
1	Ndc1	4.201e-13	0.02315	-0.026716	1	1
1	Arih2	2.4512e-20	0.02315	0.066258	1	1
1	Hs2st1	1.0984e-8	0.0231	0.0080685	1	1
1	Clec2i	5.9444e-44	0.0231	0.13422	1	1
1	Tbcc	1.429e-19	0.0231	0.026027	1	1
1	Psmc4	1.448e-5	0.023095	0.030597	1	1
1	Arpc1a	7.1743e-4	0.023055	0.012432	1	1
1	Nlrc3	1.0046e-35	0.02305	-0.070442	1	1
1	Rbl1	8.2891e-11	0.02305	-0.044461	1	1
1	AL590144.2	1.4755e-24	0.02305	-0.11093	1	1
1	Rps19bp1	8.5198e-6	0.02304	0.022637	1	1
1	Mga	8.2123e-9	0.023	-0.0067941	1	1
1	Fry	2.8759e-39	0.023	0.12496	1	1
1	Parp10	2.7186e-16	0.023	0.006982	1	1
1	Cisd2	6.8259e-9	0.02298	0.017861	1	1
1	Abcb1b	4.1941e-7	0.02295	-0.021698	1	1
1	Calcrl	1.405e-26	0.02295	-0.13004	1	1
1	D430042O09Rik	3.123e-21	0.02295	-0.009152	1	1
1	Ap1g2	1.9513e-15	0.02295	-0.09813	1	1
1	Thap2	5.0495e-18	0.0229	0.015304	1	1
1	Slc25a37	9.753e-20	0.0229	0.020209	1	1
1	Pnpo	2.9538e-19	0.0229	-0.0051866	1	1
1	Grk6	1.5875e-16	0.0229	0.013434	1	1
1	AI839979	7.8219e-31	0.02285	0.18094	1	1
1	Ripor2	5.3823e-43	0.02285	0.042543	1	1
1	Arhgap5	1.4157e-6	0.02285	0.0026108	1	1
1	Arhgap27	3.3469e-4	0.02285	-0.35082	1	1
1	Rb1cc1	9.7006e-9	0.0228	0.02294	1	1
1	4930532G15Rik	3.3356e-39	0.0228	-0.011637	1	1
1	Terf2ip	7.8955e-25	0.0228	0.013384	1	1
1	Nt5dc2	0.0010219	0.0228	-0.057302	1	1
1	Nmi	2.8433e-11	0.02275	0.060746	1	1
1	Tcea3	3.4426e-40	0.02275	0.035648	1	1
1	Zswim4	1.1357e-39	0.02275	0.062754	1	1
1	Ero1lb	1.2772e-20	0.02275	0.036385	1	1
1	Cntrl	2.1384e-7	0.0227	-0.016856	1	1
1	Cers6	4.9778e-14	0.0227	0.053038	1	1
1	Gm5150	1.1372e-29	0.02265	0.16127	1	1
1	Ndufaf4	4.1287e-16	0.02265	0.0067797	1	1
1	Itga9	0.03789	0.0226	-0.7056	1	1
1	Lipo3	1.1036e-21	0.0226	-0.12788	1	1
1	Pcmtd1	9.5179e-6	0.0226	-0.0012719	1	1
1	Zc3h13	2.7273e-10	0.0226	0.027928	1	1
1	Arl1	1.2374e-6	0.022595	0.029472	1	1
1	Gstt2	5.3805e-23	0.02255	-0.086227	1	1
1	Tbc1d31	2.3823e-21	0.02255	-0.0030037	1	1
1	Pgm2l1	7.9363e-16	0.02255	-0.060068	1	1
1	Pdap1	0.00032628000000000003	0.02254	0.024125	1	1
1	Pds5b	1.1994e-13	0.0225	0.012457	1	1
1	Pold1	1.1996e-12	0.0225	-0.02894	1	1
1	Dhx40	1.4704e-19	0.0225	0.044046	1	1
1	Sgms1	3.8182e-22	0.0225	0.021902	1	1
1	Nifk	5.9157e-8	0.0225	0.017196	1	1
1	Phactr2	1.3977e-13	0.02245	-0.012888	1	1
1	Ppih	4.8351e-6	0.02245	-2.3521e-5	1	1
1	Gemin6	3.8862e-20	0.0224	-0.0043873	1	1
1	Fam217b	3.7978e-14	0.0224	-0.21831	1	1
1	Gm13212	9.86e-28	0.0224	-0.030114	1	1
1	Phf13	2.4049e-19	0.0224	-0.0042736	1	1
1	Sfxn3	9.1053e-9	0.0224	0.015643	1	1
1	Espl1	1.8628e-6	0.02235	-0.05452	1	1
1	C130026I21Rik	2.2062e-35	0.02235	-0.016007	1	1
1	Serf1	1.429e-5	0.022345	0.011678	1	1
1	Rab2a	5.8904e-7	0.0223	0.022227	1	1
1	5031425E22Rik	8.7193e-13	0.0223	0.016865	1	1
1	Bend4	7.7335e-34	0.02225	0.030679	1	1
1	Trpm2	1.235e-4	0.02225	-0.48687	1	1
1	Phyh	5.5183e-5	0.02225	-0.12725	1	1
1	Itpr2	0.001178	0.02225	-0.15498	1	1
1	Ciapin1	2.1276e-8	0.02225	0.0099471	1	1
1	Csnk1a1	4.1807e-7	0.022215	0.024568	1	1
1	Samd4b	2.8885e-15	0.0222	0.030767	1	1
1	Dag1	1.0241e-4	0.0222	-0.0089803	1	1
1	Edn1	2.7582e-43	0.0222	-0.0094286	1	1
1	Gkap1	2.8065e-4	0.02215	-0.011334	1	1
1	Tmem171	5.2597e-7	0.02215	-0.40945	1	1
1	Mid1ip1	2.5241e-11	0.02215	-0.0097927	1	1
1	Gm26802	3.7558e-41	0.02215	-0.030092	1	1
1	Nfatc2	1.7884e-8	0.02215	-0.11895	1	1
1	Hnrnph2	0.0045729	0.022135	0.010499	1	1
1	Tmem71	4.5146e-33	0.0221	-0.023207	1	1
1	Usp37	1.0824e-22	0.02205	0.03887	1	1
1	Ccdc186	8.1815e-25	0.02205	0.031682	1	1
1	Exosc3	2.2779e-12	0.022	0.023507	1	1
1	Prkx	2.517e-25	0.02195	0.052022	1	1
1	Tex2	2.6487e-21	0.02195	-0.003016	1	1
1	Narf	8.6896e-28	0.02195	0.013485	1	1
1	Ganc	2.5157e-14	0.0219	-0.1507	1	1
1	Lipe	3.4076e-24	0.0219	0.02479	1	1
1	B3gnt8	1.5125e-6	0.0219	-0.31527	1	1
1	Jak3	6.3675e-22	0.0219	-0.077778	1	1
1	Tmem229b	1.141e-21	0.0219	-0.092876	1	1
1	Creld2	1.4108e-6	0.0219	0.0019072	1	1
1	Sh2b2	5.0686e-21	0.0219	0.043789	1	1
1	Cdk11b - CDK11-p11 - CDK11-p110 - CDK11-p4 - CDK11-p46 - CDK11-p5 - CDK11-p58	0.0069538000000000004	0.021885	0.022592	1	1
1	Ccdc28b	9.9176e-21	0.02185	-0.025655	1	1
1	Ulbp1	2.4146e-14	0.02185	-0.11298	1	1
1	Haus4	1.4316e-6	0.02185	-0.038361	1	1
1	Pafah1b3	9.001e-6	0.02182	0.024439	1	1
1	Xlr4a	5.8981e-41	0.0218	-0.027945	1	1
1	Ppfibp2	1.1214e-24	0.0218	-0.18479	1	1
1	Dynlt1f	2.2588e-4	0.0218	-0.012313	1	1
1	Brca2	1.5841e-30	0.02175	-0.002713	1	1
1	Arglu1	5.7095e-7	0.021745	0.037865	1	1
1	Psmc6	2.3103e-4	0.021705	0.014241	1	1
1	Pabpc4	4.6826e-9	0.0217	0.0077788	1	1
1	Msh2	7.2322e-13	0.0217	-0.0058191	1	1
1	Lrrc8c	6.7847e-12	0.0217	0.009137	1	1
1	AI467606	4.3236e-18	0.0217	-0.081752	1	1
1	Mnt	2.3413e-23	0.0217	0.045646	1	1
1	Slc38a9	7.5968e-10	0.0217	-0.069021	1	1
1	Nmral1	3.239e-17	0.0217	-0.0035762	1	1
1	Nectin2	5.0983e-33	0.02165	-0.072167	1	1
1	Sag	2.1992e-35	0.02165	-0.024971	1	1
1	Hdac4	7.8725e-21	0.02165	0.020186	1	1
1	Slc13a3	3.1802e-24	0.02165	-0.1863	1	1
1	Sh3bgrl2	8.2096e-30	0.02165	-0.022071	1	1
1	Slc39a6	9.2059e-10	0.02165	0.018408	1	1
1	Cfap43	9.4731e-23	0.02165	0.020446	1	1
1	Lrr1	3.303e-32	0.0216	-0.016014	1	1
1	Clcn3	9.0578e-8	0.0216	-0.025508	1	1
1	Cd164	4.4847e-12	0.021595	0.038072	1	1
1	Galk1	0.0017569	0.021555	0.0062332	1	1
1	Kntc1	2.2269e-28	0.02155	-0.013493	1	1
1	Il12rb1 - CD212	1.3807e-27	0.02155	-0.099631	1	1
1	Slc44a2	1.4411e-24	0.02155	0.023123	1	1
1	Sssca1	4.8108e-5	0.02153	0.013181	1	1
1	Hk1	7.7125e-10	0.0215	0.001821	1	1
1	Rnf180	1.7134e-8	0.0215	-0.29049	1	1
1	Ildr1	2.0173e-33	0.02145	-0.037249	1	1
1	Cep192	1.7939e-10	0.02145	-0.017089	1	1
1	Gm1673	9.9519e-33	0.02145	-0.006333	1	1
1	Erf	4.1657e-13	0.02145	0.015391	1	1
1	Kctd14	3.5515e-43	0.02145	0.019053	1	1
1	Rap1gap2	9.356e-26	0.02145	0.032182	1	1
1	Tulp4	4.7328e-4	0.02144	0.02135	1	1
1	Pink1	2.1461e-13	0.0214	-0.010877	1	1
1	Rgs14	5.8175e-26	0.0214	-0.014836	1	1
1	Cbr3	1.0748e-7	0.0214	-0.29441	1	1
1	Bola1	9.1006e-6	0.02138	0.013738	1	1
1	Bloc1s2	1.4141e-12	0.021365	0.028289	1	1
1	Lcorl	7.1416e-12	0.02135	-0.023341	1	1
1	Dnajc12	1.125e-11	0.02135	-0.10661	1	1
1	Cacna1d	5.0741e-13	0.02135	-0.33821	1	1
1	Kmt2c	3.8019e-7	0.0213	6.5441e-4	1	1
1	Stk11	2.78e-7	0.0213	0.021659	1	1
1	Snrk	2.9839e-21	0.0213	0.0028489	1	1
1	Esr1	3.2201e-37	0.02125	-0.05427	1	1
1	Tsix	1.156e-9	0.02125	-0.010686	1	1
1	Hgf	6.2326e-6	0.0212	-0.14768	1	1
1	Erh	1.2134e-5	0.02119	0.033578	1	1
1	Fam167b	2.554e-29	0.02115	-0.28922	1	1
1	Nod1	3.5876e-26	0.02115	-0.093163	1	1
1	Iars	6.0979e-6	0.02115	-0.010391	1	1
1	Usp16	6.3401e-14	0.02115	0.032461	1	1
1	Chmp2a	2.175e-4	0.021135	0.01641	1	1
1	Zfp329	1.2844e-32	0.0211	-1.2308e-4	1	1
1	Kcnk6	8.1982e-10	0.0211	-0.28338	1	1
1	Zdhhc14	1.3534e-15	0.0211	-0.31756	1	1
1	Tlcd2	5.0985e-25	0.0211	-0.0072576	1	1
1	Psmb5	4.2711e-4	0.021095	0.024968	1	1
1	B230219D22Rik	1.9467e-6	0.02109	0.019741	1	1
1	Cse1l	8.3946e-9	0.02105	0.009909	1	1
1	Rab33b	4.6847e-29	0.02105	0.022767	1	1
1	Samd8	5.6984e-8	0.02105	-0.051191	1	1
1	Spata13	3.5291e-5	0.02105	-0.049443	1	1
1	Cep57	2.3496e-11	0.02105	-0.0016295	1	1
1	Depdc7	7.7024e-36	0.021	0.12063	1	1
1	Pno1	4.8463e-9	0.021	0.021377	1	1
1	Ercc6l	1.4172e-26	0.021	-0.0045394	1	1
1	Tbc1d23	6.9086e-8	0.021	-0.0033067	1	1
1	Socs6	1.8456e-6	0.021	-0.019392	1	1
1	Usp38	1.1274e-16	0.02095	0.029852	1	1
1	Pfkfb4	1.112e-10	0.02095	-0.069239	1	1
1	Fam53b	1.2698e-11	0.02095	-0.12501	1	1
1	Mir155hg	6.3607e-44	0.0209	0.043246	1	1
1	Gpr160	1.6501e-21	0.0209	-0.20438	1	1
1	Mcm10	2.0131e-24	0.02085	-0.036191	1	1
1	Cir1	5.2807e-9	0.02085	-5.3895e-4	1	1
1	Gamt	7.9995e-6	0.02085	-0.012705	1	1
1	Gab2	4.1834e-5	0.0208	-0.15697	1	1
1	Nol8	3.8997e-15	0.0208	0.0088779	1	1
1	Carhsp1	3.5244e-8	0.02076	0.024683	1	1
1	Cmtr1	1.7097e-44	0.02075	0.11779	1	1
1	Mbd2	2.4913e-4	0.020725	0.01438	1	1
1	Ssbp3	3.0664e-12	0.0207	-4.359e-4	1	1
1	Atf7ip	2.6111e-8	0.0207	0.015874	1	1
1	Mphosph10	3.0888e-6	0.0207	-9.095e-4	1	1
1	Smndc1	4.9307e-16	0.020695	0.029438	1	1
1	Sap18	5.1466e-5	0.02067	0.02982	1	1
1	Plxna4os1	2.0905e-15	0.02065	-0.37133	1	1
1	Creld1	1.3755e-24	0.02065	-0.09588	1	1
1	Rapgef5	2.5286e-22	0.02065	-0.34492	1	1
1	Wac	3.1531e-10	0.02061	0.039473	1	1
1	Cd101	6.5058e-39	0.0206	0.1208	1	1
1	Gse1	6.0594e-12	0.0206	-0.07069	1	1
1	Ms4a14	1.1984e-6	0.0206	-0.5992	1	1
1	P2ry13	1.0365e-9	0.02055	-0.43618	1	1
1	Abcg2	1.0293e-24	0.02055	-0.0241	1	1
1	Fnbp1l	3.8074e-13	0.02055	-0.0079102	1	1
[truncated: 1,330 more rows]
[truncated: 1 more columns]

## Sheet: arc2_M2_res_pathways_enrichment
archetype #	Feature Name	P value (Mann-Whitney)	Median Difference	Mean Difference	Significant after Benjamini-Hochberg correction?	Is first bin maximal?	Leading Genes
2	REGULATION OF BODY FLUID LEVELS	5.4837e-64	0.30353	0.2903	1	1	COPA, GNA12, FLI1, CD36, GNAQ, PROS1, PF4
2	RECEPTOR MEDIATED ENDOCYTOSIS	2.622e-74	0.28592	0.26868	1	1	PDLIM7, HFE, ARF6, AP1S1, PICALM, RAC1, MRC1, CLN3, CBL, STAB1
2	KEGG LONG TERM DEPRESSION	4.9701e-100	0.2756	0.2397	1	1	PRKCB, IGF1, NRAS, MAPK3, MAPK1, GNA12, GNA13, KRAS, GNAI2, PPP2CA, GNAQ, GNAI3, LYN
2	KEGG PROGESTERONE MEDIATED OOCYTE MATURATION	3.2488e-129	0.26715	0.2743	1	1	ADCY7, IGF1, CDK1, ANAPC11, RPS6KA3, MAPK3, ANAPC5, MAD2L1, RPS6KA1, MAPK1, PIK3R5, PDE3B, MAPK14, KRAS, GNAI2, FZR1, CCNA2, PRKACB, GNAI3, CCNB2, PIK3CG, PIK3R1
2	REACTOME G2 M CHECKPOINTS	2.7354e-43	0.26176	0.19629	1	1	DBF4, ORC6, MCM2, MCM3, MCM4, MCM5, MCM6, MCM7, RFC2, RFC5, RPA1, RPA2, CCNB2, CDK1
2	CARBOHYDRATE BINDING	2.6222e-80	0.25955	0.25366	1	1	LRPAP1, HDGF, PF4, GALK1, MRC1, LPL, LGALS9
2	WOUND HEALING	5.6962e-48	0.25864	0.24641	1	1	GNA12, CD36, GNAQ, PROS1, PF4, MIA3
2	REACTOME GPVI MEDIATED ACTIVATION CASCADE	5.5508e-81	0.25719	0.24915	1	1	PIK3R5, FYN, RHOA, RHOG, LCP2, LYN, PDPK1, PIK3CG, PIK3R1, RAC1, RAC2, SYK, VAV1, CDC42
2	KEGG GLIOMA	5.9552e-116	0.25661	0.24138	1	1	CALM2, E2F1, PRKCB, IGF1, MDM2, NRAS, GRB2, MAPK3, MAPK1, PIK3R5, KRAS, CCND1, PDGFA, CAMK2D, CDK4, CDK6, CALM3, PIK3CG, PIK3R1
2	KEGG HYPERTROPHIC CARDIOMYOPATHY HCM	2.2715e-95	0.2491	0.23541	1	1	TNF, IGF1, LMNA, ATP2A2, TPM1, ITGA5, ITGB5, ITGAV, ITGB1, TPM4, ACTG1, TPM3, DAG1, ACTB, ITGA6
2	BIOCARTA NFAT PATHWAY	1.5554e-132	0.24273	0.21425	1	1	MEF2C, CALM2, IGF1, CREBBP, MAPK3, CAMK1, MAPK1, CSNK1A1, MAPK14, GSK3B, CALR, PRKACB, PPP3CA, PRKAR1A, PRKAR2A, CALM3, PIK3CG, PIK3R1
2	PID RAC1 REG PATHWAY	7.0476e-78	0.23869	0.22514	1	1	RAC1, RACGAP1, ARHGEF7, ARHGDIA, ARHGEF2, ABI1, TRIO, RAP1GDS1, ELMO1, VAV1, DOCK2
2	SKELETAL DEVELOPMENT	4.8419e-83	0.23102	0.20772	1	1	OSTF1, ETS2, TCOF1, PRDX1, CDK6, PAPSS1, EBP, IGF1, ANXA2, RPS6KA3, IGFBP4
2	KEGG FC EPSILON RI SIGNALING PATHWAY	1.0933e-77	0.22751	0.21371	1	1	PRKCB, TNF, INPP5D, RAC2, MAP2K3, VAV1, NRAS, GRB2, MAPK3, RAC1, MAPK1, PIK3R5, MAPK14, KRAS, SYK, LCP2, FYN, PIK3CG, LYN, PIK3R1
2	REACTOME RESPONSE TO ELEVATED PLATELET CYTOSOLIC CA2	1.9951e-96	0.22353	0.2189	1	1	NA
2	KEGG DILATED CARDIOMYOPATHY	6.832e-95	0.21788	0.21248	1	1	ADCY7, TNF, IGF1, LMNA, ATP2A2, TPM1, ITGA5, ITGB5, ITGAV, ITGB1, TPM4, ACTG1, TPM3, DAG1, ACTB, ITGA6, PRKACB
2	VASCULATURE DEVELOPMENT	1.1044e-83	0.21672	0.21108	1	1	CANX, PDPN, NCL, ATPIF1, RNH1, PF4, RASA1, STAB1
2	REACTOME ANTIGEN ACTIVATES B CELL RECEPTOR LEADING TO GENERATION OF SECOND MESSENGERS	2.0915e-55	0.21636	0.20308	1	1	FYN, GRB2, BLNK, LYN, PIK3R1, SYK, VAV1, CALM2, CALM3, CBL
2	REACTOME PLATELET ACTIVATION SIGNALING AND AGGREGATION	2.5299e-132	0.21391	0.19633	1	1	CAP1, GNA13, CFL1, CRK, MAPK14, CSK, DAGLB, FN1, PIK3R5, FYN, GNA12, GNAI2, GNAI3, GNAQ, GNB1, GNB2, GNG5, GRB2, APP, RHOA, RHOG, LAMP2, LCP2, LYN, ARRB2, PDGFA, PDPK1, PF4, PFN1, PIK3CG, PIK3R1, PLEK, APBB1IP, PPIA, PRKCB, MAPK1, MAPK3, GNG12, PROS1, PTPN1, RAC1, RAC2, RAP1A, RAP1B, P2RY12, STXBP3, SYK, TLN1, TMSB4X, VAV1, YWHAZ, CALM2, CALM3, ACTN4, CALU, DGKD, ACTN1, CD9, CD36, CD63, WDR1, CDC…
2	PID AVB3 INTEGRIN PATHWAY	6.0829e-110	0.21248	0.21841	1	1	PXN, ITGAV, PIK3R1, MAPK3, MAPK1, CBL, TGFBR2, RAC1, IGF1, PTPN11, TLN1, CSF1R, ROCK1, CASP8, RHOA, SPP1, COL14A1, FN1, ILK
2	CELL ACTIVATION	4.41e-60	0.2123	0.20342	1	1	TPD52, LAT2, PF4, CD276
2	KEGG MELANOMA	6.2714e-88	0.21029	0.19858	1	1	E2F1, IGF1, MDM2, NRAS, MAPK3, MAPK1, PIK3R5, KRAS, CCND1, PDGFA, CDK4, CDK6, PIK3CG, PIK3R1
2	RAS PROTEIN SIGNAL TRANSDUCTION	9.1478e-93	0.20922	0.20056	1	1	RHOA, RHOG, ROCK1, G3BP1, ELMO1, GNB1, CFL1, GRB2, MYO9B, ARF6, ABCA1, RAC1, ARAP1, ARAP3, ARHGDIA, IGF1, PARK7
2	ANGIOGENESIS	5.3698e-72	0.20783	0.19616	1	1	RNH1, PF4, CANX, NCL, STAB1, ATPIF1
2	PID ER NONGENOMIC PATHWAY	6.5267e-69	0.20534	0.16506	1	1	ROCK2, GNB1, GNAQ, GNA13, NRAS, IGF1, GRB2, KRAS, GNAI3, RHOA, PIK3R1, GNAI2, MSN
2	PID CERAMIDE PATHWAY	4.5329e-79	0.20089	0.18147	1	1	PDGFA, MAPK3, MAPK1, NFKB1, NFKBIA, ASAH1, CTSD, TNF, IGF1, CASP8
2	BIOCARTA MPR PATHWAY	2.3784e-112	0.19974	0.18803	1	1	CDK1, CAP1, PIN1, PRKACB, ARPC4, ARPC5, GNB1, ACTR2, PRKAR1A, ACTR3, PRKAR2A, ARPC3, MAPK3, ARPC2, RPS6KA1, MAPK1
2	SIG CHEMOTAXIS	4.9958e-84	0.19667	0.18869	1	1	ANGPTL2, PIK3R1, ACTR2, ACTR3, RACGAP1, CDC42, GDI2, CFL1, ROCK2, ROCK1, PIK3R5, PAK2, PIK3CG
2	KEGG MTOR SIGNALING PATHWAY	2.2154e-98	0.19423	0.18341	1	1	IGF1, EIF4B, PDPK1, RPS6KA3, ULK2, CAB39, MAPK3, MAPK1, RPS6KA1, PIK3R5, PIK3CG, PIK3R1
2	PID IL8CXCR2 PATHWAY	1.4729e-42	0.19072	0.19439	1	1	PRKCB, GNB1, RAC2, PIK3CG, PPP2CA, ARRB2, PDPK1, LYN, ELMO1, DOCK2, GNAI2, RAB5A, CBL, RAB11A
2	BIOCARTA BCR PATHWAY	5.3144e-49	0.18745	0.16692	1	1	CALM2, MAPK14, PRKCB, SYK, BLNK, VAV1, PPP3CA, GRB2, MAPK3, CALM3, LYN, RAC1
2	ST B CELL ANTIGEN RECEPTOR	5.7216e-53	0.1873	0.17444	1	1	VAV1, NFKBIA, PRDX1, CSK, PIK3R1, BLNK, ITPKB, LYN, GRB2, NFKB1, MAPK1, SYK, DAG1
2	PID ECADHERIN STABILIZATION PATHWAY	4.2379e-65	0.18469	0.14949	1	1	CTNNB1, CTNNA1, ROCK1, LIMA1, IGF1, RHOA, ABI1, CTNND1, ACTN1, ARF6
2	SIG BCR SIGNALING PATHWAY	1.1065e-57	0.18308	0.17207	1	1	VAV1, INPP5D, MAPK3, CSK, PIK3R1, BLNK, PPP3CA, GSK3B, LYN, GRB2, MAPK1, SYK, DAG1
2	REACTOME GLYCOSAMINOGLYCAN METABOLISM	7.4079e-115	0.18253	0.18373	1	1	CSPG4, GLB1, GNS, GUSB, DSE, HEXA, HEXB, ARSB, CHST1, B4GALT6, B4GALT5, CD44, HS2ST1
2	SMALL GTPASE MEDIATED SIGNAL TRANSDUCTION	4.204e-90	0.1819	0.17426	1	1	RHOA, RHOG, ROCK1, G3BP1, ELMO1, GNB1, CFL1, GRB2, MYO9B, ARF6, ABCA1, RRAGC, RAC1, ARAP1, ARAP3, ARHGDIA, IGF1, RGS19, PARK7
2	KEGG NON SMALL CELL LUNG CANCER	2.9285e-84	0.18181	0.1673	1	1	E2F1, PRKCB, PDPK1, NRAS, GRB2, MAPK3, MAPK1, PIK3R5, KRAS, STK4, CCND1, CDK4, CDK6, PIK3CG, PIK3R1
2	KEGG OOCYTE MEIOSIS	1.6742e-127	0.18011	0.18939	1	1	CALM2, IGF1, SLK, ANAPC5, SMC1A, FBXW11, YWHAB, CAMK2D, PRKACB, YWHAZ, YWHAH, CALM3, YWHAG, YWHAE, ADCY7, CDK1, ANAPC11, RPS6KA3, CUL1, PPP1CC, PPP1CB, PPP1CA, MAPK3, MAD2L1, MAPK1, RPS6KA1, YWHAQ, SMC3, PPP2CA, PPP3CA, PPP2R5A, CCNB2, PPP2R5C
2	RHO PROTEIN SIGNAL TRANSDUCTION	8.4329e-57	0.17993	0.1821	1	1	ARF6, ABCA1, RAC1, RHOA, ARAP1, ARAP3, RHOG, ARHGDIA, ROCK1, CFL1
2	CHROMATIN	9.2312e-70	0.17971	0.16758	1	1	HMGN1, TIPIN, CBX1, RCC1, CBX5, MCM7, INCENP, H2AFY, TOP2B, MAF, DNMT3A, RAN, MCM2, ATRX, TMPO
2	PID S1P S1P3 PATHWAY	3.2015e-48	0.17948	0.15756	1	1	GNAI2, GNA12, ITGAV, MAPK1, GNAQ, GNAI3, MAPK3, GNA13, S1PR1, RAC1, RHOA
2	ANATOMICAL STRUCTURE FORMATION	3.264e-74	0.17903	0.18363	1	1	CANX, NCL, ATPIF1, RNH1, PF4, CD9, STAB1
2	PID AURORA B PATHWAY	4.8455e-50	0.17889	0.27198	1	1	PPP1CC, STMN1, SMC2, RHOA, BIRC5, NCL, CBX5, CDCA8, RACGAP1, INCENP, NSUN2, RASA1, SMC4, TACC1, CENPA, CUL3
2	CELL MIGRATION	1.5208e-70	0.17789	0.17535	1	1	RTN4, NRP2, NRP1, SYK, NRD1, CLIC4, OPHN1, PF4, ITGB1, MIA3, DOCK2, CKLF, ARAP3
2	REACTOME SYNTHESIS OF PIPS AT THE PLASMA MEMBRANE	3.7866e-57	0.17604	0.16942	1	1	PIK3R5, PIK3CG, PIK3R1, PIP4K2A, PI4K2A, SYNJ1
2	HEMOPOIESIS	1.6821e-84	0.17518	0.17884	1	1	TPD52, CDC42, LYN, CDK6, PF4, BLNK
2	PID THROMBIN PAR1 PATHWAY	8.0166e-60	0.17517	0.16099	1	1	GNA13, ARHGDIA, DNM2, GNAI2, GNAQ, SNX2, GNB1, PRKCB, ROCK1, RHOA, ROCK2, GNA12, AKAP13, PKN1, GNAI3, PIK3R1, SNX1
2	SMALL GTPASE REGULATOR ACTIVITY	9.3299e-71	0.17388	0.16725	1	1	RANGAP1, RANBP1, ARHGEF2, HERC1, OPHN1, MYO9B, RCC1, DOCK2, ARAP1, ARAP3, ARHGDIA, RASA1, RASA2, CYTH1, GDI2, DOCK4, CYTH4
2	IMMUNE SYSTEM DEVELOPMENT	2.912e-86	0.17239	0.17564	1	1	TPD52, CDC42, LYN, LIG1, CDK6, PF4, BLNK
2	PID RHOA REG PATHWAY	5.1594e-48	0.1721	0.16489	1	1	OPHN1, ARHGDIA, TRIO, MYO9B, RHOA, VAV1, AKAP13, ARAP3, ARAP1, ARHGEF2
2	PID TRKRPATHWAY	4.0411e-105	0.17065	0.1669	1	1	ABL1, MAGED1, RHOA, MAPK1, CRK, KRAS, RHOG, CCND1, EHD4, RAC1, SQSTM1, GRB2, CDC42, RAP1B, PTPN11, RASA1, ELMO1, NRAS, PIK3R1, MAPK3, RGS19, RAP1A
2	HEMOPOIETIC OR LYMPHOID ORGAN DEVELOPMENT	2.1074e-81	0.17051	0.17172	1	1	TPD52, CDC42, LYN, CDK6, PF4, BLNK
2	SIG PIP3 SIGNALING IN CARDIAC MYOCTES	1.288e-100	0.17036	0.16728	1	1	YWHAZ, RPS6KA3, YWHAH, IFI27, GSK3B, CDC42, GRB2, YWHAQ, IGF1, RPS6KA1, BCL2L1, YWHAE, PTPN1, EBP, YWHAB, PIK3R5, CREB1, PAK2, YWHAG
2	REACTOME SIGNAL TRANSDUCTION BY L1	3.5419e-103	0.17014	0.16008	1	1	AP2M1, AP2S1, CLTA, CLTC, CSNK2A1, AP2A2, AP2B1, ITGA5, ITGAV, ITGB1, MAPK1, MAPK3, RAC1, RPS6KA1, RPS6KA3, NRP1
2	PID HDAC CLASSII PATHWAY	4.5572e-88	0.16809	0.1615	1	1	RANGAP1, NCOR2, YWHAB, YWHAE, RANBP2, GNB1, RAN, MEF2C, XPO1, TUBA1B
2	CHROMOSOMAL PART	5.8832e-53	0.16672	0.16329	1	1	HMGN1, CBX1, CDT1, CBX5, MCM7, INCENP, H2AFY, TOP2B, RAN, MCM2, MCM3, RFC5, MAD2L1, RFC1, RFC2, ZWINT, TIPIN, RCC1, RPA1, SUMO3, RPA2, CENPA, PAFAH1B1, BUB3, MAF, DNMT3A, SYCE2, BIRC5, PMF1, SMC2, SMC4, ATRX, PCNA, TMPO, SMC1A
2	BIOCARTA TCR PATHWAY	5.0262e-50	0.16553	0.14829	1	1	CALM2, PRKCB, PTPN7, VAV1, RASA1, GRB2, MAPK3, NFKB1, NFKBIA, RAC1, PPP3CA, CALM3, FYN, PIK3CG, PIK3R1
2	PID TXA2PATHWAY	2.5411e-37	0.165	0.15726	1	1	RAB11A, GNB1, LYN, RHOA, RAC1, GNAQ, MAPK14, GNA12, GNAI2, ROCK1, PIK3R5, PIK3CG, SYK, FYN, PRKCB, GNA13, ARRB2
2	REACTOME SPHINGOLIPID METABOLISM	9.4901e-57	0.16434000000000001	0.14645	1	1	GALC, SGMS1, GBA, GLB1, CERS2, HEXA, HEXB, ARSB, ASAH1, NEU1, CTSA, ACER3, CERK, DEGS1, SGPL1, VAPB, VAPA, SPTLC2
2	KEGG VIBRIO CHOLERAE INFECTION	6.3299e-103	0.16342	0.16209	1	1	ATP6V1G1, PDIA4, PRKCB, SEC61B, ATP6V0A1, KDELR2, ATP6V0B, ATP6AP1, ATP6V1F, ERO1L, ATP6V0D1, ARF1, ACTG1, ATP6V1H, ACTB, TCIRG1, PRKACB, ATP6V1D, ATP6V1A, ATP6V1E1, ATP6V1B2, SEC61A1, ATP6V1C1
2	BIOCARTA FCER1 PATHWAY	3.4649e-49	0.16276	0.14145	1	1	CALM2, PRKCB, PAK2, SYK, VAV1, PPP3CA, GRB2, MAPK3, CALM3, PIK3CG, LYN, PIK3R1, MAPK1
2	PID PI3KCIPATHWAY	7.3377e-60	0.16069	0.15566	1	1	KRAS, CYTH1, ARF1, BLNK, FYN, PLEKHA2, RAP1A, SYK, ARF5, ARF6, RAC1, PIK3CG, PIK3R1, RHOA, INPP5D, ARAP3, PIK3R5, PDPK1, LYN, NRAS
2	REACTOME L1CAM INTERACTIONS	8.0675e-130	0.1603	0.15525	1	1	RANBP9, STIP1, AP2M1, AP2S1, CLTA, CLTC, CSNK2A1, AP2A2, AP2B1, DNM2, DPYSL2, ALCAM, ITGA5, ITGAV, ITGB1, MSN, MAPK1, MAPK3, RAC1, RDX, RPS6KA1, RPS6KA3, SDCBP, EZR, NRP2, NRP1
2	GTPASE REGULATOR ACTIVITY	4.4338e-79	0.1602	0.16062	1	1	IQGAP2, RANGAP1, IQGAP1, OPHN1, SIPA1, CDC42SE1, MYO9B, RCC1, DOCK2, ARAP1, ARAP3, ARHGDIA, TRIO, DOCK4, IPO5, RANBP1, ARHGEF2, HERC1, BNIP2, RASA1, RASA2, GPS1, CYTH1, GDI2, RACGAP1, CYTH4
2	REACTOME GOLGI ASSOCIATED VESICLE BIOGENESIS	9.9201e-112	0.15953	0.15622	1	1	AP1S1, AP3S1, CLTA, CLTC, CPD, DNM2, GAK, SNX5, ARF1, RAB5C, SNX2, TPD52, TXNDC5, PICALM, DTNBP1, NAPA, AP1S2, PUM1
2	GTPASE ACTIVATOR ACTIVITY	1.012e-40	0.15896	0.15265	1	1	RANGAP1, BNIP2, OPHN1, SIPA1, MYO9B, ARAP1, ARAP3, RASA1, RASA2, RACGAP1, DOCK4
2	PID AURORA A PATHWAY	1.4752e-49	0.15853	0.19423	1	1	GSK3B, ARHGEF7, CKAP5, BIRC5, RAN, TPX2, TACC1, OAZ1, TACC3, NFKBIA, FZR1, CENPA, RASA1, MDM2
2	CHROMOSOME	9.1436e-42	0.15818	0.15562	1	1	HMGN1, CBX1, CBX5, INCENP, H2AFY, TUBG1, RAN, RFC5, MAD2L1, SMARCE1, RFC1, RFC2, ZWINT, SMARCA5, HMGB1, HMGB2, TIPIN, RCC1, DNMT3A, SYCE2, PMF1, PCNA, TMPO, SMC1A, CDT1, MCM7, TOP2B, TOP2A, MCM2, MCM3, RPA1, SUMO3, RPA2, CENPA, PAFAH1B1, BUB3, MAF, BIRC5, SMC2, SMC4, ATRX
2	KEGG FC GAMMA R MEDIATED PHAGOCYTOSIS	2.014e-67	0.15788	0.14722	1	1	WASF2, VAV1, DOCK2, ARPC4, ARPC5, ARPC3, PIK3R5, DNM2, CFL1, CRK, ARPC5L, CDC42, PRKCB, ARF6, INPP5D, RAC2, MARCKS, MAPK3, ARPC2, RAC1, MAPK1, MARCKSL1, SYK, NCF1, PIK3CG, LYN, PIK3R1
2	HYDROLASE ACTIVITY ACTING ON ACID ANHYDRIDESCATALYZING TRANSMEMBRANE MOVEMENT OF SUBSTANCES	1.1348e-37	0.15733	0.14548	1	1	ABCF1, ATP1B3, ATP6V1B2, ATP2B1, ATP2B4, ATP1A1, ABCG1, ATP6V1C1, ATP2A2, ABCC3, ABCC1
2	MEMBRANE ORGANIZATION AND BIOGENESIS	1.9401e-112	0.1571	0.15447	1	1	PDLIM7, VAPA, ITSN1, BAK1, PICALM, STAP1, VAMP3, SNX2, SNX1, HFE, NAPA, ARF6, BCL2L1, SNX3, RAC1, HIP1, MRC1, CORO1C, AP2S1, SYNJ1, TIMM50, AP1S1, NECAP2, CLN3, ATP6V1H, ELMO1, RAB5A, EPN1, EEA1, CD9, CBL, STAB1
2	REPRODUCTIVE PROCESS	7.7827e-35	0.15668	0.14674	1	1	GNPDA1, VAPB, IDE, EIF5A, MDFIC, WWP2, WWP1, DERL1, HTATSF1, PPIA, DEK, TOP2A, CTBP1, NCOA4, CD9, CSDE1
2	MICROTUBULE CYTOSKELETON ORGANIZATION AND BIOGENESIS	4.342e-59	0.15648	0.22606	1	1	PRC1, RCC1, HOOK3, PAFAH1B1, TUBG1, ARHGEF2, RAN, CKAP5, SMC3, STMN1, MAPRE1, SMC1A
2	PRIMARY ACTIVE TRANSMEMBRANE TRANSPORTER ACTIVITY	1.6787e-39	0.15593	0.14249	1	1	ABCF1, ATP1B3, ATP6V1B2, ATP2B1, ATP2B4, ATP1A1, ABCG1, ATP6V1C1, SEC61B, ATP2A2, ABCC3, ABCC1
2	KEGG PHOSPHATIDYLINOSITOL SIGNALING SYSTEM	2.6013e-65	0.15429	0.15395	1	1	CALM2, PRKCB, DGKZ, DGKD, INPP5D, SYNJ1, PIK3R5, ITPKB, CDIPT, PIP4K2A, CALM3, PIK3CG, PIK3R1
2	PEPTIDE BINDING	3.7456e-68	0.1535	0.15532	1	1	SLC7A8, SSR1, KPNB1, KDELR2, C5AR1, KPNA3, KPNA2, KPNA1, C3AR1, NFKBIA, TNPO1, PIK3R1, PPIH, SSR3
2	ACTIN CYTOSKELETON	4.184e-114	0.1535	0.14699	1	1	MTSS1, CAPZA2, PDLIM5, CAPZA1, IQGAP2, IQGAP1, TWF1, BIN1, SEPT7, SEPT9, MYL6, DAG1, MYO9B, ANLN, ARPC4, ARPC5, CAPZB, ARPC3, ARPC2, EPB41, MYO1C, SEPT11, CORO1C, LASP1, MARCKS, LIMA1, WASF2, ACTR3, ACTR2, DYNLL2, FLNA, EPB41L2, CLIC4, TPM1, TPM4, TPM3, EZR, WIPF1, LSP1, CAPG
2	REACTOME E2F MEDIATED REGULATION OF DNA REPLICATION	1.5927e-32	0.15343	0.20017	1	1	E2F1, ORC6, PCNA, PPP2CA, RRM2, TFDP1, TYMS, CDT1, CDK1
2	REACTOME CELL SURFACE INTERACTIONS AT THE VASCULAR WALL	4.1911e-53	0.15195	0.15563	1	1	SIRPA, FN1, SLC7A8, FYN, GRB2, ITGA5, ITGAV, ITGB1, KRAS, LYN, ATP1B3, NRAS, PF4, PIK3R1, PPIA, PROS1, PTPN6, DOK2, SLC7A7
2	REACTOME PI METABOLISM	8.5146e-63	0.15166	0.14908	1	1	PIK3R5, ARF1, ARF3, PIK3CG, PIK3R1, PIP4K2A, PI4K2A, VAC14, SYNJ1
2	KEGG GAP JUNCTION	5.4889e-79	0.15161	0.1519	1	1	PRKCB, ADCY7, CDK1, TUBB4B, TUBA1B, NRAS, GRB2, MAPK3, MAPK1, CSNK1D, KRAS, GNAI2, TUBA1C, PDGFA, PRKACB, GNAQ, GNAI3, TUBB6
2	REACTOME SIGNALING BY RHO GTPASES	3.8617e-66	0.1513	0.1485	1	1	AKAP13, ARAP1, SRGAP2, ARHGAP30, GDI2, RACGAP1, RHOA, RHOC, RHOG, ARHGDIA, MYO9B, OPHN1, RAC1, RAC2, ARAP3, ITSN1, TRIO, VAV1, ARHGAP19, ARHGEF2, STARD8, ARHGAP11A, G3BP2, CDC42
2	REACTOME IRON UPTAKE AND TRANSPORT	8.6997e-51	0.15104	0.13822	1	1	TCIRG1, HMOX1, HMOX2, ATP6V1D, ATP6V1H, ATP6V1A, ATP6V1B2, ATP6V1C1, ATP6V1E1, ATP6V0B, ATP6V0D1, ATP6V1F, ATP6V1G1
2	LYTIC VACUOLE	9.2561e-72	0.15029	0.15854	1	1	ARSB, MYO7A, TPP1, RAB14, CLN5, USP4, AP3M1, GALC, LIPA, CD63, LAMP2, SLC17A5
2	LYSOSOME	9.2515e-72	0.15029	0.15854	1	1	ARSB, MYO7A, TPP1, RAB14, CLN5, USP4, AP3M1, GALC, LIPA, CD63, LAMP2, SLC17A5
2	REACTOME PPARA ACTIVATES GENE EXPRESSION	1.1085e-82	0.14955	0.15037	1	1	MED8, PLIN2, CPT1A, CREBBP, ABCA1, EP300, ALAS1, TNFRSF21, ACADM, SLC27A1, FADS1, ACOX1, TXNRD1, NCOA3, MED30, CD36, NCOR1, TGS1
2	KEGG AMINO SUGAR AND NUCLEOTIDE SUGAR METABOLISM	2.5856e-47	0.14669	0.13309000000000001	1	1	GALK1, AMDHD2, NANS, HEXB, HEXA, NAGK, RENBP, NPL, UGP2, GALK2, CMAS, GNPDA1
2	PID INTEGRIN1 PATHWAY	3.758e-28	0.1455	0.14535	1	1	PLAU, ITGB1, ITGA5, SPP1, CSPG4, FN1, ITGAV, ITGA6
2	ATPASE ACTIVITY COUPLED TO MOVEMENT OF SUBSTANCES	6.6126e-38	0.14519	0.13961	1	1	ABCF1, ATP1B3, ATP6V1B2, ATP2B1, ATP2B4, ATP1A1, ABCG1, ATP6V1C1, ATP2A2, ABCC3, ABCC1
2	SIG PIP3 SIGNALING IN B LYMPHOCYTES	4.0084e-34	0.14509	0.13921	1	1	VAV1, RPS6KA3, LYN, PIK3R5, RPS6KA1, SYK
2	PID ATR PATHWAY	2.375e-33	0.14494	0.14243	1	1	FBXW11, MCM7, RPA2, RFC5, MCM2, MDM2, YWHAZ, RPA1, YWHAB, TOPBP1, CCNA2, PPP2CA, TIPIN, RFC2
2	PID AVB3 OPN PATHWAY	2.6342e-52	0.1443	0.14861	1	1	SYK, PLAU, ROCK2, MAPK3, ITGAV, PIK3R1, SPP1, CD44, NFKB1, CDC42, MAPK1, NFKBIA, RHOA, RAC1, ILK
2	REACTOME TRANS GOLGI NETWORK VESICLE BUDDING	1.9022e-99	0.14399	0.14671	1	1	AP1S1, AP3S1, CLTA, CLTC, CPD, DNM2, GAK, SNX5, GNS, ARF1, RAB5C, SNX2, TPD52, TXNDC5, PICALM, DTNBP1, NAPA, AP1S2, PUM1
2	KEGG ADHERENS JUNCTION	5.6537e-95	0.14391	0.14309	1	1	RHOA, CREBBP, ACTN4, PTPN6, ACTN1, WASF2, RAC2, PTPRJ, IQGAP1, MAPK3, ACTG1, CTNNA1, RAC1, MAPK1, CSNK2A1, EP300, CTNNB1, CTNND1, TGFBR2, TGFBR1, ACTB, FYN, ACP1, PTPN1, CDC42
2	CYTOSKELETON ORGANIZATION AND BIOGENESIS	5.3157e-120	0.14381	0.15097	1	1	HOOK3, ROCK1, KIF5B, RAN, MYO9B, ARF6, RCC1, RAC1, TMED10, ARAP1, ARAP3, LASP1, LIMA1, WASF2, PDPK1, ARHGEF2, FLNA, ELMO1, EZR, WIPF1, RASA1, CAPG, YKT6, MTSS1, PRC1, PACSIN2, TUBG1, STMN1, MYL6, SSH2, ARPC4, ANLN, ARPC5, DOCK2, CKAP5, ABL1, SMC1A, DNAJB6, DSTN, CDC42, RHOA, KIF1B, CFL1, MAPRE1, KPNA2, PAFAH1B1, RACGAP1, SMC3, CRK
2	SH3 SH2 ADAPTOR ACTIVITY	4.6407e-48	0.14227	0.13827	1	1	GRB2, BLNK, KHDRBS1, SH3BGRL, LASP1, SH3BP2
2	GUANYL NUCLEOTIDE EXCHANGE FACTOR ACTIVITY	1.2915e-31	0.14207	0.13328	1	1	RCC1, DOCK2, CYTH1, ARHGEF2, TRIO, HERC1, CYTH4
2	PID FOXM1PATHWAY	1.0857e-32	0.14075	0.20907	1	1	CDK1, EP300, CCND1, CENPA, CREBBP, CCNB2, BIRC5, CKS1B, CCNA2, CENPB, CDK4, ETV5
2	KEGG FOCAL ADHESION	6.8307e-114	0.14066	0.14116	1	1	FN1, IGF1, XIAP, PARVG, ROCK1, MYL12A, PIK3R5, CAPN2, FLNA, PPP1R12A, ACTN4, ACTN1, ILK, GRB2, PPP1CC, PPP1CB, ACTG1, CTNNB1, ACTB, ROCK2, RAP1A, RAP1B, CAV2, TLN1, ITGA5, PARVB, VAV1, PDPK1, ITGB5, ITGAV, ITGB1, SPP1, PXN, CCND1, PDGFA, CRK, CDC42, PRKCB, PAK2, RHOA, RAC2, PPP1CA, MAPK3, RAC1, MAPK1, GSK3B, ITGA6, FYN, PIK3CG, PIK3R1
2	ACTIN CYTOSKELETON ORGANIZATION AND BIOGENESIS	1.4992e-104	0.13976	0.13923	1	1	MTSS1, PACSIN2, ROCK1, SSH2, ARF6, ARPC4, ARPC5, DOCK2, RAC1, ARAP1, ABL1, LIMA1, WASF2, DSTN, CDC42, PDPK1, RHOA, ARHGEF2, FLNA, ELMO1, CFL1, EZR, WIPF1, RASA1, RACGAP1, CAPG, CRK
2	REGULATION OF MITOSIS	4.2638e-29	0.13884	0.23522	1	1	ANLN, RCC1, PIN1, TRIAP1, CCNA2, BIRC5, UBE2C, MAD2L1, ZWINT, NEK6
2	KEGG PROSTATE CANCER	1.7412e-87	0.13795	0.13994	1	1	E2F1, IGF1, CREBBP, PDPK1, MDM2, CREB1, NRAS, GRB2, MAPK3, NFKB1, NFKBIA, MAPK1, PIK3R5, EP300, GSK3B, KRAS, CTNNB1, HSP90B1, CCND1, PDGFA, PIK3CG, PIK3R1
2	PERINUCLEAR REGION OF CYTOPLASM	1.2152e-92	0.13786	0.13119	1	1	VAPA, TPD52, ATXN10, ACTN4, KIF5B, NPC1, RAB14, CLN5, SEPT9, CAV2, HMGB2, MYO9B, SET, APEX1, YWHAB, HSP90B1, CYFIP1, DNAJB6
2	TUBULIN BINDING	2.6083e-89	0.1373	0.13864	1	1	VAPB, HOOK3, NDE1, TARDBP, ARHGEF2, KIF5B, BIRC5, RACGAP1, GABARAP, RAB11FIP5, ARL8A, MAPRE1, ARL8B, STMN1
2	KEGG ECM RECEPTOR INTERACTION	5.3206e-34	0.13715	0.14176	1	1	FN1, CD36, ITGA5, ITGB5, ITGAV, ITGB1, SPP1, CD44, DAG1, ITGA6
2	PROTEIN C TERMINUS BINDING	2.3532e-71	0.1366	0.13599	1	1	SAE1, CTNNB1, DAB2, TOP2B, CSK, TOP2A, CTBP1, TOPBP1, NCL, EP300, MAPRE1, USP7, SNX17, SMARCC1, ABL1
2	PROTEIN HETERODIMERIZATION ACTIVITY	4.2887e-60	0.13602	0.15252	1	1	VAPA, VAPB, HEXA, HEXB, SAE1, TPD52, BAK1, TOP2B, TOP2A, SDCBP, RRAGC, DGKD, PPP2CA, BIRC5, SMC2, SMC3, ABCG1, SMC4, TRPC4AP, SMC1A
2	ACTIN BINDING	2.4627e-81	0.13595	0.13206	1	1	MTSS1, LIMA1, PDLIM5, WASF2, CAPZA1, IQGAP2, PARVG, ACTN4, FLNA, SSH2, MYO9B, ARPC4, ANLN, CAPZB, EZR, WIPF1, COTL1, LSP1, CYFIP1, MARCKS
2	ACTIN FILAMENT BASED PROCESS	7.752e-106	0.13573	0.13723	1	1	MTSS1, PACSIN2, ROCK1, MYL6, SSH2, ARF6, ARPC4, MYO9B, ARPC5, DOCK2, RAC1, ARAP1, ABL1, LIMA1, WASF2, DSTN, CDC42, PDPK1, RHOA, ARHGEF2, FLNA, ELMO1, CFL1, EZR, WIPF1, RASA1, RACGAP1, CAPG, CRK
2	KEGG N GLYCAN BIOSYNTHESIS	1.5909e-96	0.13551	0.12746	1	1	RPN1, MGAT5, RPN2, STT3A, DAD1, MGAT2, MAN1C1, GANAB, STT3B, MAN1A2, ALG8, DPAGT1, DDOST, MAN2A1, ST6GAL1
2	KEGG ARRHYTHMOGENIC RIGHT VENTRICULAR CARDIOMYOPATHY ARVC	1.2808e-70	0.13534	0.14204	1	1	LMNA, ATP2A2, ITGA5, ACTN4, ACTN1, ITGB5, ITGAV, ITGB1, ACTG1, CTNNA1, DAG1, CTNNB1, ACTB, ITGA6
2	MOLECULAR ADAPTOR ACTIVITY	1.7704e-48	0.13526	0.13395	1	1	KHDRBS1, GRB2, BLNK, SH3BGRL, LASP1, SH3BP2
2	MEMBRANE FRACTION	1.2022e-94	0.13466	0.12446	1	1	PDLIM5, MGAT2, TMX1, CD36, RAB14, AMFR, DAG1, MMD, AKAP13, ARF6, SLC29A1, CD68, TMED10, HIP1, NCKAP1L, ATP2A2, NRP2, LTC4S, SLC23A2, CLN3, STX2, CLIC1, DEGS1, EEA1, GALK1, CERK, TRIM27, ATP1A1, LRP1, SLC16A6, ABCC3, ABCC1, SSR3, PRKAR2A, CPD, EMP1, ABCA1, FOLR2, ERO1L, SCARB2, CKAP4, GPR137B, LAMP1, LAMP2, VCP, CYFIP1, COPA, HMOX1, SNTB2, MPP1, MAN1A2, ATP6V1F, COMT, SLC35B1, TMED2, TSPAN31, SLC3…
2	CELL CELL ADHESION	9.6963e-21	0.13325	0.11985	1	1	CD93, SYK, CD84, NPTN, TNF, ITGB1, RASA1
2	PID ANGIOPOIETINRECEPTOR PATHWAY	5.426e-52	0.13226	0.1153	1	1	TNF, MAPK1, GRB2, ITGA5, PXN, RASA1, MAPK3, MAPK14, PTPN11, FYN, RAC1, ITGB1, CRK, FN1, DOK2, ELF1, PIK3R1, ELF2, NFKB1
2	PID AJDISS 2PATHWAY	1.9192e-88	0.1321	0.13193	1	1	CTNNA1, CTNNB1, ARF6, GNA12, DNM2, CTNND1, RAC1, FYN, CREBBP, GNA13, NME1, SNX1, ABL1, RAB5A, PTPN6, IQGAP1, PTPN1, CDC42, ADAM10
2	REACTOME HEMOSTASIS	4.2917e-103	0.1319	0.13292	1	1	SH2B3, CAP1, GNA13, CFL1, EHD1, CREBBP, CRK, SIRPA, MAPK14, CSK, DOCK2, EP300, DAGLB, FN1, SLC7A8, CBX5, PIK3R5, ABL1, FYN, GNA12, GNAI2, GNAI3, GNAQ, GNB1, GNB2, GNG5, GRB2, RACGAP1, H3F3A, HDAC1, HDAC2, APP, ITGA5, ITGAV, ITGB1, KIF5B, KRAS, RHOA, RHOG, LAMP2, LCP2, LYN, ARRB2, ATP1B3, ATP2A2, NRAS, PDE3B, PDGFA, PDPK1, PF4, PFN1, PIK3CG, PIK3R1, PLAU, PLEK, APBB1IP, PPIA, PPP2CA, PPP2R5A, PPP2…
2	PROTEIN HOMODIMERIZATION ACTIVITY	2.2697e-84	0.13133	0.13454	1	1	VAPB, TPD52, PLOD1, ACTN4, STK4, ATPIF1, CAV2, SNX6, MYO9B, ABCG1, HEXB, TOP2A, ADAM10, EEA1, SH3GLB1, DGKD, BIRC5, TRPC4AP
2	PROTEIN BINDING BRIDGING	4.2342e-60	0.13128	0.12963	1	1	KHDRBS1, ST13, GRB2, FKBP4, ARPC4, STUB1, BLNK, ANXA1, SH3BGRL, LASP1, SH3BP2
2	PID INTEGRIN A4B1 PATHWAY	3.6787e-28	0.12999	0.1358	1	1	PXN, RAC1, FN1, ITGB1, PTPRA, ABI1, TLN1, PRKACB, CRK, PRKAR1A, YWHAZ, SPP1, ARF6
2	KEGG REGULATION OF ACTIN CYTOSKELETON	9.8973e-91	0.12947	0.12358	1	1	BRK1, FN1, SSH2, ROCK1, ARHGEF7, ARPC4, ARPC5, MYL12A, NRAS, ARPC3, PFN1, PIK3R5, KRAS, CFL1, CSK, ARPC5L, PPP1R12A, ACTN4, ACTN1, IQGAP1, PPP1CC, PPP1CB, ACTG1, PIP4K2A, ACTB, ROCK2, MSN, IQGAP2, ITGA5, WASF2, VAV1, ITGB5, ITGAV, ITGB1, GNA12, GNA13, CYFIP1, RDX, PXN, PDGFA, TMSB4X, CRK, EZR, CDC42, PAK2, RHOA, RAC2, PPP1CA, MAPK3, ARPC2, RAC1, MAPK1, NCKAP1L, GNG12, ITGA6, DIAPH2, PIK3CG, PIK3R1
2	SIG INSULIN RECEPTOR PATHWAY IN CARDIAC MYOCYTES	9.8554e-74	0.12912	0.12449	1	1	YWHAZ, RPS6KA3, PIK3R1, YWHAH, GSK3B, CDC42, GRB2, YWHAQ, RPS6KA1, MAPK3, YWHAE, BRD4, PTPN1, CBL, CAP1, YWHAB, MAPK1, YWHAG
2	VACUOLE	6.2629e-66	0.12661	0.13435	1	1	ARSB, MYO7A, TPP1, RAB14, CLN5, USP4, AP3M1, GALC, LIPA, CD63, LAMP2, SLC17A5
2	MICROTUBULE BASED PROCESS	9.8882e-72	0.12645	0.15456	1	1	LIMA1, PRC1, HOOK3, TUBG1, ARHGEF2, KIF5B, RAN, KIF1B, MAPRE1, STMN1, KPNA2, ARF6, RCC1, TMED10, PAFAH1B1, ARAP1, RASA1, CKAP5, SMC3, CAPG, SMC1A, YKT6
2	HYDROLASE ACTIVITY ACTING ON GLYCOSYL BONDS	1.8306e-50	0.12637	0.1255	1	1	HEXB, GLB1, NAGPA, NAGA, APEX1, MAN1A2, GUSB, FUCA1, MAN1C1, MANBA, MAN2A1, MGEA5, NEU1
2	MUSCLE DEVELOPMENT	3.9675e-55	0.12596	0.11583	1	1	MEF2C, MEF2A, NRD1, MBNL1, GAA, MYL6, IGF1, SIRT2, TCF12
2	NUCLEOTIDE METABOLIC PROCESS	2.843e-89	0.12567	0.14535	1	1	CMPK1, ADCY7, PGD, DCK, ABCA1, TYMS, NUDT4, NUDT5, OLA1, ACLY, UMPS, PGLS
2	KEGG LONG TERM POTENTIATION	4.5044e-79	0.12509	0.11785	1	1	CALM2, PRKCB, CREBBP, PPP1R12A, RPS6KA3, NRAS, PPP1CC, PPP1CA, PPP1CB, MAPK3, RPS6KA1, MAPK1, EP300, KRAS, RAP1A, RAP1B, CAMK2D, GNAQ, PRKACB, PPP3CA, CALM3
2	CELL PROJECTION	1.9282e-84	0.12502	0.12464	1	1	ACTN4, PDPN, ACTN1, ARF6, ITGB1, ARAP3, MYO1C, DOCK4, ITGA5, CYFIP1, TLN1, MYO7A, WASF2, CDC42, CLN3, CDK6, CLIC1, CLIC4, MYO5A, ABI1, DTNBP1, EZR, RAB35, APBB2
2	KEGG VEGF SIGNALING PATHWAY	1.0018e-56	0.12493	0.11349	1	1	PRKCB, RAC2, NRAS, MAPK3, RAC1, MAPK1, PIK3R5, MAPK14, MAPKAPK2, KRAS, PXN, PPP3CA, PIK3CG, PIK3R1, CDC42
2	PROTEIN DOMAIN SPECIFIC BINDING	9.5834e-55	0.12439	0.12056	1	1	TLN1, GPX1, ADAM9, ELMO1, LAT2, ADAM15, STUB1, SQSTM1, PTPN12, DOCK4, YWHAH, NUP62, CRK
2	BIOCARTA RHO PATHWAY	8.1627e-85	0.12436	0.12298	1	1	CFL1, RHOA, OPHN1, ROCK1, ARPC4, ARPC5, ACTR2, ACTR3, ARPC3, TLN1, ARPC2, PFN1
2	KEGG COLORECTAL CANCER	1.471e-65	0.12397	0.1211	1	1	BIRC5, RHOA, RAC2, MAPK3, RAC1, MAPK1, PIK3R5, GSK3B, KRAS, CTNNB1, TGFBR2, TGFBR1, CCND1, PIK3CG, PIK3R1
2	REACTOME ACTIVATION OF CHAPERONE GENES BY XBP1S	2.9599e-82	0.12385	0.11846	1	1	PREB, PDIA6, TPP1, SEC31A, HDGF, LMNA, DNAJB11, DNAJC3, SSR1, TLN1, ATP6V0D1, EDEM1
2	KEGG PATHOGENIC ESCHERICHIA COLI INFECTION	2.0733e-63	0.12366	0.11898	1	1	TUBB4B, RHOA, ROCK1, ABL1, TUBA1B, ARPC4, ARPC5, ITGB1, ARPC3, ACTG1, ARPC2, NCL, YWHAQ, CTNNB1, TUBA1C, ACTB, ROCK2, EZR, ARHGEF2, TUBB6, ARPC5L, YWHAZ, FYN, CDC42
2	REACTOME SIGNALING BY INSULIN RECEPTOR	3.5481e-105	0.12323	0.11892	1	1	TCIRG1, CRK, EIF4B, EIF4G1, GRB2, KRAS, NRAS, ATP6V1D, PDE3B, ATP6V1H, PDPK1, CAB39, ATP6V1A, ATP6V1B2, ATP6V1C1, ATP6V1E1, PIK3R1, ATP6V0B, MAPK1, MAPK3, YWHAB, ATP6V0D1, ATP6V1F, ATP6V1G1, CDK1
2	REACTOME APOPTOTIC EXECUTION PHASE	3.46e-47	0.12302	0.12426	1	1	CTNNB1, HIST1H1C, HMGB1, HMGB2, KPNA1, KPNB1, LMNA, LMNB1, PAK2, PLEC, ROCK1, CASP8
2	REACTOME G ALPHA1213 SIGNALLING EVENTS	3.3025e-43	0.12289	0.11073	1	1	GNA13, AKAP13, GNA12, GNB1, GNB2, GNG5, RHOA, RHOC, RHOG, PIK3R1, GNG12, RAC1, RAC2, ROCK1, ITSN1, TRIO, VAV1, ARHGEF2, ROCK2, CDC42
2	CYTOSKELETON	3.7745e-115	0.12271	0.14328	1	1	PDLIM5, TUBB4B, CCT3, CTNNB1, ACTG1, INCENP, KIF5B, ARL8A, ARL8B, BIN1, LMNB1, DAG1, MYO9B, CAPZB, PXN, HIP1, SEPT11, LASP1, MARCKS, LIMA1, WASF2, ACTR3, ACTR2, DYNLL2, TOP2A, PARVG, ARHGEF2, CDK1, TPX2, FLNA, EPB41L2, CLIC4, CETN3, NUMA1, EZR, WIPF1, BIRC5, LSP1, CCNB2, CAPG, MTSS1, PRC1, CAPZA2, CAPZA1, IQGAP2, IQGAP1, TUBG1, TWF1, SEPT7, SEPT9, MYL6, ANLN, ARPC4, ARPC5, ARPC3, ARPC2, ARHGDIA, …
2	PID MAPKTRKPATHWAY	1.5783e-54	0.12218	0.1156	1	1	MAPK1, NRAS, MEF2C, RAP1B, KRAS, RPS6KA1, EHD4, MAPK14, MAP2K3, MAPKAPK2, MAPK3, RAP1A, CREB1
2	BIOCARTA AT1R PATHWAY	3.1265e-51	0.12214	0.118	1	1	MEF2C, CALM2, PRKCB, MEF2A, GNAQ, GRB2, MAPK3, CALM3, RAC1, MAPK1
2	KEGG PPAR SIGNALING PATHWAY	2.1513e-17	0.12168	0.10941	1	1	ACADL, ACADM, CD36, SLC27A1, DBI, GK, PDPK1, ILK, LPL, CPT1A, SCP2, ACSL5, ACOX1
2	PROTEIN DIMERIZATION ACTIVITY	4.3553e-79	0.12113	0.11571	1	1	VAPA, VAPB, SAE1, TPD52, BAK1, PLOD1, ACTN4, STK4, SDCBP, ATPIF1, CAV2, SNX6, MYO9B, RRAGC, ABCG1, SMC1A, HEXA, HEXB, TOP2B, TOP2A, ADAM10, EEA1, SH3GLB1, DGKD, PPP2CA, BIRC5, SMC2, SMC3, SMC4, TRPC4AP
2	KEGG CELL CYCLE	5.4706e-41	0.12109	0.11708	1	1	DBF4, CREBBP, MDM2, ABL1, ANAPC5, RBL1, SMC1A, STAG1, STAG2, MCM4, ORC6, CCND1, MCM3, MCM6, MCM5, YWHAB, CCNA2, MCM7, MCM2, BUB3, YWHAZ, YWHAH, YWHAG, YWHAE, E2F1, TFDP1, CDK1, RAD21, ANAPC11, CUL1, MAD2L1, YWHAQ, EP300, GSK3B, CDKN2D, CDKN2C, FZR1, SMC3, PCNA, CDK4, CDK6, CCNB2, HDAC1, HDAC2
2	TRANSMEMBRANE RECEPTOR PROTEIN TYROSINE KINASE SIGNALING PATHWAY	1.4301e-48	0.12085	0.1153	1	1	MTSS1, AP3S1, PDPK1, PTPRJ, LCP2, GRB2, ABI1, PXN, PIK3R1, CBL, EPS15
2	PID LKB1 PATHWAY	2.3278e-90	0.12059	0.1193	1	1	YWHAQ, CREB1, YWHAE, CAB39, CTSD, YWHAB, EZR, YWHAG, GSK3B, YWHAZ, YWHAH
2	CELL CYCLE CHECKPOINT GO 0000075	1.36e-43	0.12058	0.15077	1	1	TIPIN, CDT1, TRIAP1, CCNA2, DDB1, BIRC5, FOXN3, MAD2L1, ZWINT, SMC1A
2	PID SYNDECAN 2 PATHWAY	5.7538e-54	0.12021	0.12465	1	1	ITGA5, MAPK1, FN1, CAV2, RHOA, MAPK3, SDCBP, EZR, RASA1, ITGB1, EPB41
2	CYTOSKELETAL PROTEIN BINDING	1.5779e-121	0.11957	0.12245	1	1	MTSS1, VAPB, PDLIM5, CAPZA1, IQGAP2, HOOK3, TARDBP, ACTN4, KIF5B, ACTN1, CTNNA1, ARL8A, ARL8B, STMN1, SSH2, MYO9B, ANLN, ARPC4, CAPZB, PXN, CYFIP1, MARCKS, TLN1, LIMA1, WASF2, NDE1, PARVG, ARHGEF2, FLNA, RAB11FIP5, KIF1B, MAPRE1, ABI1, EZR, WIPF1, BIRC5, RACGAP1, COTL1, GABARAP, LSP1
2	PID NCADHERINPATHWAY	8.1815e-67	0.11848	0.12495	1	1	PTPN1, CDC42, CTNNA1, RAC1, RHOA, PIK3R1, CTNND1, MAPRE1, DAGLB, KIF5B, ROCK1, CTNNB1, PTPN11
2	PID PDGFRBPATHWAY	6.3388e-73	0.11823	0.11069	1	1	RAC1, ARPC4, MAPK1, PIK3R5, WASF2, ARPC3, PPP2CA, FYN, LRP1, DOCK4, ACTN4, MAPK3, KRAS, YWHAQ, DNM2, ABI1, ARAP1, PTPN11, RASA1, PIN1, PIK3CG, ITGAV, ARPC5, PTPN1, ARHGDIA, YWHAH, CRK, YWHAE, S1PR1, PTPRJ, BRK1, ACTR3, YWHAG, NRAS, CSK, ACTR2, RPS6KA3, ARPC2, YWHAZ, SIPA1, CBL, GRB2, RAP1B, RHOA, ABL1, LYN, RAP1A, YWHAB, PIK3R1, RAB5A, IQGAP1
2	KEGG VASCULAR SMOOTH MUSCLE CONTRACTION	4.0672e-60	0.11798	0.10991	1	1	CALM2, ROCK1, GNA12, GNA13, MYL6, GNAQ, PRKACB, CALM3, ADCY7, PRKCB, RHOA, PPP1R12A, PPP1CC, PPP1CA, PPP1CB, MAPK3, MAPK1, ROCK2
2	KEGG LEUKOCYTE TRANSENDOTHELIAL MIGRATION	4.1452e-39	0.1177	0.11344	1	1	SIPA1, ROCK1, VAV1, ITGB1, MYL12A, CTNNA1, PIK3R5, MAPK14, GNAI2, CTNND1, PXN, GNAI3, EZR, CDC42, PTPN11, PRKCB, RHOA, ACTN4, ACTN1, RAC2, ACTG1, RAC1, CTNNB1, ACTB, ROCK2, RAP1A, RAP1B, MSN, NCF1, PIK3CG, PIK3R1
2	KEGG NEUROTROPHIN SIGNALING PATHWAY	1.7984e-92	0.11761	0.11466	1	1	CALM2, ABL1, NRAS, NFKB1, NFKBIA, PIK3R5, MAPK14, KRAS, SH2B3, CSK, YWHAB, CAMK2D, CRK, YWHAZ, ARHGDIA, CALM3, YWHAH, YWHAG, YWHAE, CDC42, PTPN11, RHOA, MAGED1, RPS6KA3, GRB2, MAPK3, RAC1, MAPK1, RPS6KA1, YWHAQ, MAPKAPK2, GSK3B, RAP1A, RAP1B, PIK3CG, PIK3R1
2	PID CXCR4 PATHWAY	3.486e-38	0.11673	0.10393	1	1	PTPN6, RAC1, RALB, ITGAV, PDPK1, RHOC, PTPN11, VAV1, RAP1B, LYN, CFL1, ARRB2, ITGA5, GNAI3, GNA13, INPP5D, RHOA, ITGA6, GNB1, CRK, PIK3R5, PIK3R1, CSK, GNAI2, PIK3CG, PXN, ITGB1, UBQLN1, FYN, CDC42
2	CYTOKINE PRODUCTION	2.0838e-22	0.11656999999999999	0.09862	1	1	ATP6AP2, TLR7, NLRP3, ABCA1, CD276
2	ACTIVE TRANSMEMBRANE TRANSPORTER ACTIVITY	4.3855e-37	0.1165	0.099836	1	1	SLC44A1, ATP1B3, SLC7A8, ATP2B1, ATP2B4, PDPN, SEC61B, ATP6V1B2, SERINC1, ABCG1, ATP2A2, ABCF1, ATP6V1C1, ATP1A1, SLC17A5, SLC6A8, SLC6A6, ABCC3, ABCC1
2	CHROMATIN BINDING	3.4654e-48	0.11569	0.12754	1	1	CBX3, CBX1, RCC1, CENPA, ACTL6A, TOP2B, TOP2A, RAN, SMARCE1, SMC1A
2	KEGG NATURAL KILLER CELL MEDIATED CYTOTOXICITY	2.5589e-33	0.11554	0.11057	1	1	VAV1, NRAS, PIK3R5, KRAS, LCP2, PTPN11, PRKCB, TNF, PTPN6, RAC2, SH3BP2, GRB2, MAPK3, RAC1, MAPK1, IFNGR2, SYK, PPP3CA, FYN, PIK3CG, PIK3R1
2	PID NFAT 3PATHWAY	4.7415e-64	0.11542	0.1147	1	1	MAPK14, CREBBP, YWHAG, YWHAH, RAN, YWHAZ, KPNB1, MAPK3, YWHAE, CSNK1A1, CSNK2A1, YWHAQ, PRKCB, YWHAB, BCL2L1, KPNA2, EP300, XPO1, PPP3CA, GSK3B
2	LEADING EDGE	2.1161e-39	0.1151	0.10903	1	1	MYO5A, TLN1, WASF2, ABI1, ARF6, ITGB1, EZR, ARAP3, PDPN, CDK6, ITGA5, CYFIP1, APBB2
2	VESICLE MEDIATED TRANSPORT	5.2316e-72	0.11475	0.11015	1	1	PDLIM7, ITSN1, RAB1A, PICALM, ERGIC3, TMX1, RAB14, HFE, RER1, ARF6, RAC1, TMED10, ARAP3, HIP1, AP2S1, SYNJ1, COPB2, AP1S1, COPB1, CLN3, LRPAP1, ELMO1, RAB5A, BET1, EEA1, SQSTM1, EXOC5, CYTH1, STAB1, RAB35, YKT6, SCAMP2, VAMP3, STX7, SNX2, SNX1, NAPA, ABCA1, SNX3, PLIN3, MRC1, CORO1C, SEC24B, NECAP2, ATP6V1H, KIF1C, SEC23B, EPN1, CBL, MON2
2	NUCLEOBASENUCLEOSIDE AND NUCLEOTIDE METABOLIC PROCESS	4.2326e-88	0.11446	0.1286	1	1	ADCY7, PGD, NUDT4, NUDT5, OLA1, UMPS, PGLS, CMPK1, DCK, ABCA1, TYMS, ACLY, PAICS
2	REACTOME ACTIVATION OF THE PRE REPLICATIVE COMPLEX	2.6032e-25	0.11444	0.15152	1	1	DBF4, ORC6, MCM2, MCM3, MCM4, MCM5, MCM6, MCM7, RPA1, RPA2, CDT1
2	PID FCER1PATHWAY	3.1177e-33	0.11401	0.10187	1	1	GRB2, PIK3R1, LYN, RASA1, MAPK3, PAK2, PRKCB, LAT2, FYN, MAPK1, INPP5D, S1PR1, PTPN11, LCP2, SYK, VAV1, WIPF1, CBL, NFKB1, PXN
2	KEGG SMALL CELL LUNG CANCER	1.3688e-55	0.1138	0.10939	1	1	E2F1, FN1, XIAP, ITGAV, ITGB1, NFKB1, NFKBIA, PIK3R5, PIAS1, ITGA6, CCND1, BCL2L1, CDK4, CDK6, PIK3CG, PIK3R1, CKS1B
2	REACTOME ACTIVATION OF ATR IN RESPONSE TO REPLICATION STRESS	1.0327e-23	0.11326	0.14775	1	1	DBF4, ORC6, MCM2, MCM3, MCM4, MCM5, MCM6, MCM7, RFC2, RFC5, RPA1, RPA2
2	REACTOME NEURONAL SYSTEM	5.2585e-75	0.11282	0.10299	1	1	ADCY7, AP2M1, AP2S1, COMT, CREB1, AP2A2, AP2B1, STX2, ALDH2, STX12, GLUL, GNAI2, GNAI3, GNB1, GNB2, GNG5, KCNN4, MDM2, NSF, PDPK1, PRKACB, PRKCB, MAPK1, GNG12, KCNK13, RPS6KA1, RPS6KA3, DNAJC5, CALM2, CALM3, CAMK2D, STX7, KCNAB2
2	PID ERBB1 INTERNALIZATION PATHWAY	6.5239e-58	0.11277	0.10261	1	1	RAB5A, CDC42, NRAS, PIK3R1, EPS15, UBE2D3, KRAS, EPN1, SYNJ1, ARHGEF7, TSG101, CBL, ITSN1, USP8, GRB2
2	PID UPA UPAR PATHWAY	1.0493e-26	0.11275	0.10893	1	1	ITGA5, LRP1, FN1, NCL, ITGB5, RAC1, CRK, PLAU, ITGB1, ITGAV
2	PID EPHBFWDPATHWAY	2.7417e-75	0.11227	0.1053	1	1	MAPK1, GRB2, PXN, CRK, CDC42, KRAS, MAPK3, SYNJ1, ROCK1, NRAS, ITSN1, RAP1A, RAC1, RAP1B, PIK3R1, RASA1
2	PID E2F PATHWAY	2.2027e-39	0.11157	0.14267	1	1	E2F1, RBBP4, CBX5, CREBBP, YY1, RRM2, HDAC1, RBL1, CDK1, PLAU, EP300, TOPBP1, TRIM28, RANBP1, RRM1, CDKN2C, TK1, CCNA2, TYMS, MCM3, TFDP1
2	PID P73PATHWAY	1.075e-48	0.11152	0.11134	1	1	EP300, BIN1, MDM2, CDK6, CCNA2, PIN1, BUB3, CDK1, MAPK14, ABL1, PRKACB, JAK1, NDUFS2, BAK1
2	KEGG ENDOMETRIAL CANCER	1.6096e-55	0.11151	0.1021	1	1	PDPK1, ILK, NRAS, GRB2, MAPK3, CTNNA1, MAPK1, PIK3R5, GSK3B, KRAS, CTNNB1, CCND1, PIK3CG, PIK3R1
2	KEGG INOSITOL PHOSPHATE METABOLISM	4.8231e-30	0.11117	0.095887	1	1	ISYNA1, SYNJ1, ITPKB, CDIPT, PIP4K2A, PIK3CG
2	ST T CELL SIGNAL TRANSDUCTION	1.4093e-23	0.11104	0.089679	1	1	VAV1, NFKBIA, LCP2, PRDX1, CSK, ITPKB, CBL, GRB2, NFKB1, PAK2, MAPK1, DTYMK, DAG1
2	CALCIUM ION BINDING	3.7368e-50	0.11058	0.10385	1	1	S100A4, TPD52, LETM1, CALR, CALU, PDCD6, CANX, CAMKK2, LRPAP1, BNIP2, PLEK, ANXA1, MAN1C1, HSP90B1, LRP1, CALM3
2	SPINDLE	5.2409e-37	0.11034	0.23061	1	1	PRC1, NDE1, NUMA1, INCENP, PAFAH1B1, TUBG1, CDK1, TPX2, BIRC5, SMC3, ARL8A, ARL8B, MAPRE1
2	GLYCOPROTEIN BIOSYNTHETIC PROCESS	2.725e-40	0.10992	0.098342	1	1	ALG8, RPN1, MAN1A2, CD37, MAGT1, GALNT1, GALNT7, GALNT6, STT3B, STT3A, MPDU1, GCNT1, LIPA, MAN1C1
2	DNA REPLICATION	4.6737e-49	0.10894	0.12048	1	1	DBF4, CDKN2D, RBMS1, RFC1, HMGB2, TIPIN, ABL1, DUT, NAP1L1, CDT1, MCM7, MCM2, MCM3, MCM5, CDK2AP1, RPA1, RPA2, SET, GMNN, NASP, IGF1
2	KEGG LYSOSOME	4.0362e-42	0.10867	0.11673	1	1	NAGPA, ATP6V0A1, ATP6V0B, LGMN, LAMP2, ATP6AP1, LAPTM4A, LAMP1, AP3M1, GBA, ATP6V1H, HGSNAT, CTSD, CTSB, ARSB, TCIRG1, GNS, ASAH1, GALC, NEU1, GUSB, FUCA1, ATP6V0D1, CD68, CD63, GLB1, MANBA, LIPA, AP1S2, HEXB, AP3S1, AP1S1, HEXA, NPC1, SLC17A5, SCARB2, CLN5, CTSA, TPP1, CLTA, CLTB, CLN3, CLTC, GAA, NAGA
2	KEGG CHRONIC MYELOID LEUKEMIA	1.1544e-59	0.10862	0.10124	1	1	E2F1, PTPN11, CTBP1, MDM2, ABL1, NRAS, GRB2, MAPK3, NFKB1, NFKBIA, MAPK1, PIK3R5, KRAS, CBL, TGFBR2, TGFBR1, CCND1, BCL2L1, CDK4, CRK, CDK6, HDAC1, HDAC2, PIK3CG, PIK3R1
2	REACTOME ASPARAGINE N LINKED GLYCOSYLATION	1.8204e-113	0.10855	0.1087	1	1	PREB, SEC24B, MAN1A2, DAD1, DDOST, DPAGT1, SEC31A, GANAB, PDIA3, STT3A, MAN2A1, MGAT2, MGAT5, PRKCSH, UGGT1, MAN1C1, RPN1, RPN2, SEC13, ST6GAL1, ALG8, CALR, CANX, MCFD2, B4GALT6, B4GALT5, SEC24C, EDEM1, MLEC
2	REGULATION OF CELL DIFFERENTIATION	3.7006e-37	0.10837	0.11233	1	1	CDK6, PF4, YWHAG, YWHAH
2	ST PHOSPHOINOSITIDE 3 KINASE PATHWAY	9.2258e-39	0.10808	0.11034	1	1	YWHAZ, INPP5D, RPS6KA3, YWHAE, YWHAH, IARS, GSK3B, GRB2, YWHAB, YWHAQ, RPS6KA1, YWHAG
2	REACTOME POST TRANSLATIONAL PROTEIN MODIFICATION	1.602e-97	0.10808	0.10323	1	1	PREB, SEC24B, MAN1A2, GALNT6, DAD1, DDOST, DPAGT1, EIF5A, SEC31A, GANAB, GALNT1, GCNT1, PDIA3, STT3A, ARSB, MAN2A1, MGAT2, MGAT5, FURIN, GALNT7, PRKCSH, PROS1, UGGT1, MAN1C1, RPN1, RPN2, SEC13, ST6GAL1, ALG8, CALR, CANX, MCFD2, B4GALT6, B4GALT5, SEC24C, EDEM1, MLEC
2	NUCLEAR CHROMOSOME PART	3.1115e-22	0.10783	0.098531	1	1	TIPIN, CBX1, RCC1, CBX5, RPA1, RPA2, MCM7, H2AFY, SYCE2, MCM3, ATRX
2	CELL FRACTION	1.3658e-82	0.10726	0.099828	1	1	RANGAP1, NCF1, ARF6, ACP1, SLC29A1, GARS, LTC4S, SLC23A2, CLN3, STX2, CLIC1, CLIC4, DEGS1, ABI1, EEA1, CERK, TRIM27, LRP1, SSR3, IDE, PRKAR2A, ABCA1, PCYT1A, GPR137B, LAMP1, LAMP2, VCP, HMOX1, SNTB2, IK, MAN1A2, ATP6V1F, IARS, SLC35B1, TMED2, TSPAN31, PLP2, ANXA2, HSP90B1, PDLIM5, AARS, MGAT2, TMX1, CD36, RAB14, AMFR, MMD, DAG1, AKAP13, CD68, TMED10, HIP1, NCKAP1L, PTPN12, ATP2A2, NRP2, CXCL2, GA…
2	PID AMB2 NEUTROPHILS PATHWAY	1.0971e-18	0.10649	0.11236	1	1	ROCK1, RAP1B, LRP1, LYN, TNF, FYN, PLAU, RAP1A, TLN1, RHOA, NFKB1, HMGB1
2	REACTOME SIGNALING BY EGFR IN CANCER	1.575e-88	0.10593	0.098129	1	1	ADAM10, ADCY7, AP2M1, AP2S1, CLTA, CLTC, CREB1, CSK, AP2A2, AP2B1, EPS15, GRB2, EPN1, KRAS, MDM2, NRAS, PDPK1, PIK3R1, PRKACB, PRKAR1A, PRKAR2A, MAPK1, MAPK3, ADAM17, YWHAB, CALM2, CALM3, CBL, CDK1, CDC42
2	ATPASE ACTIVITY COUPLED	1.7462e-66	0.10533	0.10731	1	1	ABCF1, ATP1B3, SNRNP200, ATP2B1, ATP2B4, DDX18, DDX21, TOP2A, RBBP4, G3BP1, ATP6V1C1, EIF4A3, BPTF, MYL6, ATP6V1B2, DDX3X, CHD4, DHX9, ATP1A1, ABCG1, ATP2A2, CCT8, ABCC3, ABCC1
2	OXIDOREDUCTASE ACTIVITY GO 0016616	4.7943e-37	0.10533	0.10009	1	1	LDHA, HADH, HADHB, AKR1A1, IDH1, HSD17B4
2	SENSORY PERCEPTION	1.3574e-50	0.10508	0.096197	1	1	PITPNA, C5AR1, TIMM8B, WDR1, CYB5R4, MYO7A, DHRS3, OAT, TIMM13
2	GTPASE ACTIVITY	2.5993e-98	0.10495	0.10525	1	1	GNA13, GNA12, RAB1A, NCF1, RAN, EFTUD2, SEPT9, GNAI3, GNAI2, ARF6, ARF5, RRAGC, RAC2, RAC1, ARF1, ARF3, RAP1A, RAB5C, CDC42, RHOA, RHOC, RHOG, ARL1, RAP2A, GNAQ, GNB2, GNB1, RAB5A, ARL4C, RAB11B, RAB31, GSPT1, RAB35
2	NUCLEAR CHROMOSOME	5.7494e-17	0.10492	0.096039	1	1	CBX1, CBX5, MCM7, H2AFY, TUBG1, MCM3, SMARCE1, HMGB2, TIPIN, RCC1, RPA1, RPA2, SYCE2, SMC2, ATRX, SMC1A
2	HYDROLASE ACTIVITY ACTING ON ACID ANHYDRIDES	4.743e-119	0.1049	0.10412	1	1	ATP1B3, RAB1A, ATP2B1, DDX18, ATP2B4, RAN, NCF1, GNAI3, ENPP1, GNAI2, MYO9B, ARF6, ARF5, RAC2, RAC1, DHX9, ABCG1, ARF1, ATP2A2, ARF3, CCT8, ABCF1, RAB5C, TOP2A, RAP2A, RBBP4, ATP6V1C1, EIF4A3, GNB2, GNAQ, GNB1, RAB5A, ARL4C, RAB11B, ATP1A1, RAB31, RAB35, ABCC3, ABCC1, GNA13, SNRNP200, GNA12, DDX21, NUDT4, EFTUD2, NUDT5, SMARCA5, SEPT9, MYL6, ATP6V1B2, RRAGC, DDX3X, PSMC6, VCP, PSMC1, RAP1A, DUT, …
2	PYROPHOSPHATASE ACTIVITY	4.743e-119	0.1049	0.10412	1	1	ATP1B3, RAB1A, ATP2B1, ATP2B4, DDX18, RAN, NCF1, GNAI3, GNAI2, ENPP1, ARF6, MYO9B, ARF5, RAC2, RAC1, DHX9, ABCG1, ARF1, ATP2A2, ARF3, CCT8, ABCF1, RAB5C, TOP2A, RAP2A, RBBP4, ATP6V1C1, EIF4A3, GNAQ, GNB2, GNB1, RAB5A, ARL4C, RAB11B, ATP1A1, RAB31, RAB35, ABCC3, ABCC1, GNA13, SNRNP200, GNA12, DDX21, NUDT4, EFTUD2, NUDT5, SMARCA5, SEPT9, MYL6, ATP6V1B2, RRAGC, DDX3X, PSMC6, VCP, PSMC1, RAP1A, DUT, …
2	PID VEGFR1 2 PATHWAY	1.666e-57	0.10397	0.095559	1	1	MAPK1, ROCK1, MAPK14, FYN, GRB2, PIK3R1, CDC42, PTPRJ, PRKCB, MAPKAPK2, PTPN11, ARF1, DNM2, PTPN6, FBXW11, CBL, PDPK1, MAP2K3, CAMKK2, MAPK3, IQGAP1, ITGAV, CTNNB1, PAK2, CTNNA1, PXN, RHOA
2	KEGG ACUTE MYELOID LEUKEMIA	2.6316e-38	0.10376	0.097146	1	1	NRAS, GRB2, MAPK3, NFKB1, MAPK1, PIK3R5, KRAS, CCND1, PIK3CG, PIK3R1
2	PID CDC42 PATHWAY	3.4707e-90	0.1036	0.10448	1	1	ARHGDIA, MAP2K3, PAK2, CTNNA1, MAPK1, ACTR2, ARHGEF7, MAPK3, ARPC5, ARPC3, RAC1, GSK3B, ARPC2, ACTR3, CTNNB1, PIK3R1, ARPC4, CDC42, CFL1, MAPK14, IQGAP1, CBL
2	ORGANELLE ORGANIZATION AND BIOGENESIS	8.8261e-121	0.10355	0.10985	1	1	ROCK1, KIF5B, NOP58, ZWINT, ARF6, BCL2L1, RCC1, RAC1, ARAP1, ARAP3, LASP1, LIMA1, AP2S1, EZH2, NAP1L1, NAP1L4, CLN3, ARHGEF2, FLNA, ELMO1, CLN5, NUMA1, NAGPA, EZR, WIPF1, RASA1, YKT6, MTSS1, PRC1, PACSIN2, TUBG1, ARID1A, SMARCE1, SMARCA5, STMN1, HMGB1, ARPC4, ANLN, ABCA1, ARPC5, DOCK2, EPS15, HDAC2, HDAC1, SMARCC1, ABL1, DNAJB6, PTGES3, CDC42, NDUFS5, NDE1, RHOA, KIF1B, GAA, MAPRE1, PAFAH1B1, SMC…
2	NUCLEOSIDE TRIPHOSPHATASE ACTIVITY	2.0319e-113	0.10339	0.10138	1	1	ATP1B3, RAB1A, ATP2B1, ATP2B4, DDX18, RAN, NCF1, GNAI3, GNAI2, ARF6, MYO9B, ARF5, RAC2, RAC1, DHX9, ABCG1, ARF1, ATP2A2, ARF3, CCT8, ABCF1, RAB5C, TOP2A, RAP2A, RBBP4, ATP6V1C1, EIF4A3, GNAQ, GNB2, GNB1, RAB5A, ARL4C, RAB11B, ATP1A1, RAB31, RAB35, ABCC3, ABCC1, GNA13, GNA12, SNRNP200, DDX21, EFTUD2, SMARCA5, SEPT9, MYL6, ATP6V1B2, RRAGC, DDX3X, PSMC6, VCP, PSMC1, RAP1A, CDC42, RHOA, RHOC, RHOG, A…
2	REPRODUCTION	1.5301e-33	0.10294	0.097262	1	1	VAPB, WWP2, WWP1, HTATSF1, TOP2A, CTBP1, CSDE1, TRIM27, GNPDA1, IDE, EIF5A, MDFIC, TESK1, XRN2, DERL1, DAZAP1, PPIA, DEK, NCOA4, USP9X, CD9, RACGAP1
2	KEGG B CELL RECEPTOR SIGNALING PATHWAY	1.1769e-39	0.10272	0.11234	1	1	PRKCB, PTPN6, INPP5D, RAC2, VAV1, NRAS, GRB2, MAPK3, NFKB1, RAC1, NFKBIA, MAPK1, PIK3R5, GSK3B, KRAS, SYK, BLNK, PPP3CA, PIK3CG, LYN, PIK3R1
2	KEGG TIGHT JUNCTION	1.4245e-68	0.10264	0.1016	1	1	MYL12A, NRAS, CTNNA1, CSNK2A1, KRAS, GNAI2, VAPA, GNAI3, CDC42, PRKCB, RHOA, ACTN4, ACTN1, ACTG1, CTNNB1, PPP2CA, ACTB, CDK4, EPB41L2, EPB41
2	BIOCARTA FMLP PATHWAY	1.522e-47	0.10261	0.10089	1	1	CALM2, MAPK14, MAP2K3, PPP3CA, GNB1, MAPK3, CALM3, CAMK1, NFKB1, RAC1, NFKBIA, MAPK1
2	KEGG PANCREATIC CANCER	3.0801e-47	0.10256	0.095887	1	1	E2F1, RAC2, JAK1, MAPK3, NFKB1, RAC1, MAPK1, PIK3R5, KRAS, TGFBR2, TGFBR1, CCND1, RALB, BCL2L1, CDK4, CDK6, PIK3CG, PIK3R1, CDC42
2	PID ARF6 TRAFFICKINGPATHWAY	3.3811e-50	0.10245	0.090126	1	1	DNM2, ARF6, NME1, ITGB1, VAMP3, CTNNB1, ITGA6, ITGA5, CTNNA1, ITGAV, CTNND1, SCAMP2, CLTC, EXOC5, BIN1
2	PID ILK PATHWAY	6.5046e-76	0.102	0.098754	1	1	RAC1, TACC3, PPP1R14B, CDC42, RHOG, PARP1, GSK3B, LIMS1, XPO1, GIT2, PPP1R12A, PARVG, ILK, CCND1, CREB1, PARVB, ACTN1, CTNNB1, ARHGEF7, PXN, IQGAP1, CKAP5
2	REACTOME DNA STRAND ELONGATION	1.1187e-15	0.10175	0.13443	1	1	FEN1, LIG1, MCM2, MCM3, MCM4, MCM5, MCM6, MCM7, PCNA, GINS2, RFC2, RFC5, RPA1, RPA2
2	PID PLK1 PATHWAY	4.7446e-34	0.10144	0.20945	1	1	ROCK2, SPC24, FBXW11, RHOA, CDK1, NUDC, FZR1, PPP1CB, PPP2CA, INCENP, TUBG1, PPP1R12A, TPX2, STAG2, PRC1, RAB1A
2	LEUKOCYTE ACTIVATION	1.0249e-15	0.10138	0.091327	1	1	TPD52, LAT2, CD276
2	REACTOME MEMBRANE TRAFFICKING	3.2191e-111	0.10107	0.10197	1	1	PREB, SEC24B, AP2M1, AP1S1, AP3S1, CLTA, CLTB, CLTC, COPA, COPB1, CPD, DAB2, DNM2, SEC31A, GAK, SNX5, CHMP2A, GNS, ARCN1, ARF1, VPS36, VPS28, CHMP5, RAB5C, SEC13, SNX2, TPD52, TSG101, TXNDC5, PICALM, DTNBP1, NAPA, AP1S2, COPB2, SEC24C, PUM1
2	REACTOME INSULIN RECEPTOR SIGNALLING CASCADE	9.0688e-79	0.10092	0.095286	1	1	CRK, EIF4B, EIF4G1, GRB2, KRAS, NRAS, PDE3B, PDPK1, CAB39, PIK3R1, MAPK1, MAPK3, YWHAB, CDK1
2	PID FAK PATHWAY	4.9438e-62	0.10092	0.09788	1	1	FYN, GIT2, TLN1, ACTN1, ITGA5, PIK3R1, CCND1, RASA1, ITGB5, RAP1B, ELMO1, ARHGEF7, RAP1A, ITGB1, CAPN2, ROCK2, RAC1, RHOA, MAPK1, PXN, ITGAV, CRK, GRB2
2	LYMPHOCYTE ACTIVATION	7.4819e-16	0.10071	0.093748	1	1	TPD52, LAT2, CD276
2	REACTOME NGF SIGNALLING VIA TRKA FROM THE PLASMA MEMBRANE	1.8969e-89	0.10006	0.099358	1	1	ADCY7, AP2M1, AP2S1, CLTA, CLTC, CREB1, CRK, MAPK14, AP2A2, AP2B1, DNM2, DUSP3, GRB2, KRAS, RHOA, MDM2, MEF2A, MEF2C, ATF1, NRAS, PDPK1, PIK3R1, PPP2CA, PRKACB, PRKAR1A, PRKAR2A, MAPK1, MAPK3, RALB, RAP1A, RPS6KA1, RPS6KA3, YWHAB, CALM2, CALM3, MAPKAPK2, CDK1
2	PID TGFBRPATHWAY	2.2415e-65	0.099885	0.09467	1	1	CTNNB1, TAB2, GRB2, RNF111, PPP2CA, WWP1, DAB2, PDPK1, RHOA, TGFBR1, YWHAE, PPP1CA, STRAP, ARRB2, DYNLRB1, XIAP, TGFBR2
2	DNA PACKAGING	1.5323e-22	0.099853	0.14382	1	1	NAP1L1, NAP1L4, SET, TOP2A, SMC4, SMARCA5
2	CYTOSOL	9.4566e-86	0.099803	0.10043	1	1	LDHA, PDLIM5, NCF1, RAB14, MDH1, CALR, IDH1, MYO7A, BAG3, COPB1, SPG21, TOP2B, ABI1, EEA1, EZR, SQSTM1, PPP2CA, BIRC5, XIAP, NRD1, NPEPPS, ISCU, PDCD6IP, VPS26A, GRB2, VCP, PRDX3, LCP1, VPS35, PIK3R1, TCP1, HSP90B1, VPS28
2	ORGAN DEVELOPMENT	9.649e-85	0.099342	0.091089	1	1	MEF2C, MEF2A, FLI1, SYK, PDPN, ATPIF1, OSTF1, TCOF1, LYN, STX2, TLE1, CLN5, CSDE1, PAPSS1, RASA1, IGF1, RPS6KA3, STAB1, NRD1, PRDX1, CDC42, CDK6, MBNL1, NCL, NCOA4, GAA, RNH1, PF4, EBP, ANXA2, TPD52, PLOD1, BLNK, IKZF1, ATP2A2, ETS2, TCF12, NRP1, CANX, AES, EMP1, MYL6, BPTF, UBE3A, SIRT2, IGFBP4
2	CLATHRIN COATED VESICLE	5.3318e-33	0.098707	0.092038	1	1	AP2S1, AP1S1, NECAP2, SPG21, CLN3, FURIN, RAB35, RAB14
2	KEGG AXON GUIDANCE	1.8957e-47	0.098449	0.087917	1	1	PLXNB2, PLXNC1, ROCK1, ABL1, ITGB1, NRAS, KRAS, CFL1, GNAI2, GNAI3, CDC42, SRGAP2, PAK2, RHOA, RAC2, RASA1, NRP1, MAPK3, RAC1, MAPK1, GSK3B, DPYSL2, ROCK2, PPP3CA, FYN
2	KEGG DNA REPLICATION	9.3579e-18	0.098071	0.1196	1	1	POLE4, RFC5, RPA1, RNASEH2B, RPA2, PCNA, RNASEH2C, MCM4, MCM3, MCM6, MCM5, MCM7, RFC1, RFC2, MCM2, FEN1, LIG1
2	NEUROLOGICAL SYSTEM PROCESS	7.1764e-73	0.097978	0.092569	1	1	PITPNA, C5AR1, MAPK1, NPTN, PMP22, MYO7A, GCH1, GABARAP, YWHAG, YWHAH, TIMM8B, WDR1, CYB5R4, DHRS3, KIF1B, OAT, TIMM13, CD9
2	CYTOSKELETAL PART	2.1415e-84	0.097887	0.13869	1	1	INCENP, KIF5B, ARL8A, ARL8B, LMNB1, MYO9B, CAPZB, PXN, SEPT11, LASP1, LIMA1, ACTR3, ACTR2, DYNLL2, TOP2A, ARHGEF2, CDK1, TPX2, EPB41L2, CETN3, NUMA1, EZR, BIRC5, CAPG, PRC1, CAPZA2, CAPZA1, IQGAP1, TUBG1, SEPT7, SEPT9, MYL6, ANLN, ARPC4, ARPC5, ARPC3, ARPC2, NIN, MYO1C, EPB41, CKAP5, RANBP9, NDE1, KIF1B, MAPRE1, PPP4R2, TPM1, TPM4, TPM3, PAFAH1B1, SMC3, SIRT2
2	POSITIVE REGULATION OF PROTEIN METABOLIC PROCESS	6.1577e-35	0.09781	0.095258	1	1	EIF5A, TLR7, TPP1, LYN, UBE2N, CCND1, ARF6, STUB1, CD276
2	POSITIVE REGULATION OF CELLULAR PROTEIN METABOLIC PROCESS	6.1598e-35	0.09781	0.095258	1	1	EIF5A, TLR7, TPP1, LYN, UBE2N, CCND1, ARF6, STUB1, CD276
2	ATPASE ACTIVITY	7.1806e-76	0.097379	0.098131	1	1	ATP1B3, SNRNP200, ATP2B1, DDX18, ATP2B4, DDX21, SMARCA5, MYL6, MYO9B, ATP6V1B2, DDX3X, DHX9, ABCG1, PSMC6, ATP2A2, VCP, PSMC1, CCT8, ABCF1, TOP2A, RBBP4, G3BP1, ATP6V1C1, EIF4A3, KIF1B, BPTF, CHD4, ATP1A1, ABCC3, ABCC1
2	REACTOME MAP KINASE ACTIVATION IN TLR CASCADE	8.6895e-38	0.097328	0.091791	1	1	CREB1, MAPK14, DUSP3, TAB2, MEF2A, MEF2C, ATF1, PPP2CA, MAPK1, MAPK3, MAP2K3, RPS6KA1, RPS6KA3, MAPKAPK2, CDK1
2	PHOSPHOLIPID METABOLIC PROCESS	3.1066e-37	0.097326	0.086217	1	1	SGMS1, GPX4, CLN3, PI4K2A, CLN8, PLAA, LPCAT1, SERINC1, PIK3R1, LPL, FADS1
2	REACTOME AXON GUIDANCE	1.8231e-84	0.096495	0.090123	1	1	RANBP9, PLXNC1, CAP1, CFL1, STIP1, AP2M1, AP2S1, CLTA, CLTC, CREB1, CSNK2A1, AP2A2, AP2B1, DNM2, DPYSL2, ALCAM, SRGAP2, ABL1, FYN, ABL2, GRB2, ITGA5, ITGAV, ITGB1, KRAS, RHOA, RHOC, RHOG, MSN, MYL6, NRAS, PAK2, PFN1, PITPNA, MAPK1, MAPK3, RAC1, RAC2, RDX, ROCK1, RPS6KA1, RPS6KA3, SDCBP, TLN1, TRIO, EZR, YWHAB, NRP2, NRP1, ROCK2, CDK1, CDC42
2	CHROMOSOMEPERICENTRIC REGION	5.8047e-27	0.096479	0.17486	1	1	SUMO3, CENPA, INCENP, PAFAH1B1, BUB3, BIRC5, PMF1, MAD2L1, ZWINT, SMC1A
2	REACTOME CELL CELL COMMUNICATION	8.9168e-46	0.095998	0.10104	1	1	SIRPA, MAPK14, CTNNA1, CTNNB1, CTNND1, FYN, GRB2, PARVB, ILK, ITGB1, LIMS1, PIK3R1, PLEC, FBLIM1, PTPN6, RAC1, RSU1, TESK1, ACTN4, ACTN1, IQGAP1
2	REACTOME PURINE METABOLISM	8.0976e-19	0.095849	0.08627	1	1	PAICS, DCK, GART, GPX1, ATIC, CAT
2	KEGG NEUROACTIVE LIGAND RECEPTOR INTERACTION	5.4739e-22	0.095736	0.11088	1	1	C5AR1, C3AR1, S1PR1, P2RY13
2	REACTOME METABOLISM OF NUCLEOTIDES	2.0594e-29	0.095611	0.091035	1	1	PAICS, DCK, DTYMK, DUT, GART, GPX1, ATIC, NME1, CMPK1, RRM1, RRM2, TK1, TXNRD1, TYMS, UMPS, CAT
2	INTERPHASE	2.6835e-46	0.095276	0.11274	1	1	E2F1, DBF4, CUL3, CDKN2C, CDKN2D, CUL1, KHDRBS1, ANAPC5, CDK6, CDK4, FOXN3, CDK2AP1, KPNA2, TIPIN, RCC1, PRUNE2, BIRC5, GSPT1, APBB2, ABL1
2	REACTOME FATTY ACID TRIACYLGLYCEROL AND KETONE BODY METABOLISM	3.7554e-80	0.094992	0.093009	1	1	MED8, PLIN2, CPT1A, CREBBP, ECHS1, ABCA1, EP300, ALAS1, SIN3B, GK, TNFRSF21, HADHB, HADH, ACADL, ACADM, ACADS, SLC27A1, ACAT1, FADS1, ACLY, OXCT1, ACOX1, HSD17B12, ACSL5, AGPAT5, ELOVL1, TXNRD1, LPCAT1, NCOA3, MED30, CD36, TECR, NCOR1, NCOR2, TGS1
2	REACTOME TRANSMEMBRANE TRANSPORT OF SMALL MOLECULES	1.5679e-53	0.094856	0.085616	1	1	TCIRG1, NUP50, SLC2A6, ADCY7, SLCO2B1, SLC16A10, SLC15A4, SLC43A2, SLC25A10, SLC29A1, NUP205, SLC7A8, SLC44A1, NUP62, SLC39A6, SLC17A5, SLC39A1, GNB1, GNB2, GNG5, SLC9A9, HMOX1, HMOX2, SLC35B2, SLC27A1, ABCC1, ATP1A1, ATP1B3, ATP2A2, NUP88, ATP6V1D, ATP6V1H, ATP6V1A, ATP6V1B2, ATP6V1C1, ATP6V1E1, ATP6V0B, PRKACB, PRKAR1A, PRKAR2A, GNG12, RANBP2, SLC30A5, SLC6A6, SLC39A7, ABCC3, RAB11A, SLC7A7, AT…
2	CYTOPLASMIC VESICLE	4.5553e-82	0.0948	0.092586	1	1	MTSS1, RAB14, CAV2, ABCA1, STX12, SLC30A5, TMED10, FURIN, LAMP2, COPA, AP2S1, AP3S1, COPB2, AP1S1, COPB1, NECAP2, SPG21, CLN3, ADAM10, ANP32E, KIF1B, ARCN1, TMED2, DGKD, RAB35
2	KEGG CALCIUM SIGNALING PATHWAY	1.9044e-32	0.094799	0.08771	1	1	CALM2, ATP2A2, VDAC1, VDAC2, VDAC3, CAMK2D, PRKACB, GNAQ, SLC25A5, ATP2B4, ATP2B1, CALM3, PRKCB, ADCY7, ITPKB, PPP3CA
2	CYTOPLASMIC MEMBRANE BOUND VESICLE	5.9234e-83	0.094768	0.095538	1	1	MTSS1, RAB14, CAV2, ABCA1, STX12, TMED10, SLC30A5, FURIN, LAMP2, COPA, AP2S1, AP3S1, COPB2, AP1S1, COPB1, NECAP2, SPG21, CLN3, ADAM10, ANP32E, KIF1B, ARCN1, TMED2, DGKD, RAB35
2	COATED VESICLE	1.3926e-38	0.094255	0.083203	1	1	COPA, AP2S1, COPB2, AP1S1, COPB1, NECAP2, SPG21, CLN3, FURIN, RAB35, ARCN1, RAB14
2	PID FASPATHWAY	4.8046e-37	0.094117	0.096597	1	1	MAPK14, CLTC, PDPK1, CASP8, RFC1, CFLAR, EZR, PIK3R1, SYK
2	REACTOME UNFOLDED PROTEIN RESPONSE	1.6299e-57	0.094064	0.086889	1	1	PREB, PDIA6, EXOSC8, TPP1, EIF2S1, SEC31A, HDGF, LMNA, DNAJB11, DNAJC3, SSR1, TLN1, HSP90B1, CALR, KHSRP, ATP6V0D1, EDEM1
2	MEMBRANE BOUND VESICLE	9.232e-83	0.093794	0.094991	1	1	MTSS1, RAB14, CAV2, ABCA1, STX12, SLC30A5, TMED10, FURIN, LAMP2, COPA, AP2S1, AP3S1, COPB2, AP1S1, COPB1, NECAP2, SPG21, CLN3, ADAM10, ANP32E, KIF1B, ARCN1, TMED2, DGKD, RAB35
2	ALCOHOL METABOLIC PROCESS	2.5539e-37	0.093703	0.090764	1	1	PGD, ALDH3B1, CHST1, PGLS, CLN8, UGP2, CNBP, HDLBP, ADH5, ARPP19, GALK1, AKR1A1, SOAT1, ABCG1, SLC25A10, ALDH2
2	PROTEIN AMINO ACID DEPHOSPHORYLATION	2.3965e-19	0.09338	0.079407	1	1	TIMM50, PTPRJ, PPM1G, PPP1CA, PPP5C, SSH2, PPP2CA, PTPN7, PTPN6, PTPN12, DUSP3
2	ELECTRON CARRIER ACTIVITY	2.3899e-59	0.093129	0.088175	1	1	CYB5R4, CYC1, COX5A, HMOX2, NDUFS2, NCF1, QDPR, POR, UQCR11, DHRS3, TXNRD1, DEGS1, ADH5, AKR1A1, ETFB, ETFA, SDHD, ALDH2
2	REACTOME MITOTIC PROMETAPHASE	3.1072e-33	0.093111	0.15806	1	1	STAG1, CENPA, NUDC, STAG2, ZWINT, PMF1, SPC24, MAPRE1, BIRC5, INCENP, MAD2L1, PAFAH1B1, PPP1CC, CDCA8, PPP2CA, PPP2R5A, PPP2R5C, RCC2, TAOK1, RAD21, RANBP2, RANGAP1, SEC13, XPO1, SMC1A, SMC3, BUB3, CKAP5
2	DEPHOSPHORYLATION	1.0397e-18	0.093013	0.074728	1	1	TIMM50, PTPRJ, PPM1G, PPP1CA, PPP5C, SSH2, PPP2CA, PTPN7, PTPN6, PTPN12, DUSP3
2	TRANSMISSION OF NERVE IMPULSE	5.7583e-34	0.092202	0.085143	1	1	MAPK1, NPTN, PMP22, KIF1B, GCH1, CD9, GABARAP, YWHAG, YWHAH
2	PID P75NTRPATHWAY	3.3778e-72	0.091486	0.088459	1	1	PSENEN, PRKACB, RHOC, APP, RHOA, E2F1, APH1A, ADAM17, XIAP, PIK3R1, NCSTN, FURIN, SQSTM1, YWHAE, ARHGDIA, MAGED1, RTN4, RAC1
2	OXIDOREDUCTASE ACTIVITY ACTING ON CH OH GROUP OF DONORS	1.7452e-36	0.091272	0.091901	1	1	LDHA, HADH, MDH1, HADHB, AKR1A1, IDH1, HSD17B4
2	REACTOME NRAGE SIGNALS DEATH THROUGH JNK	5.6618e-14	0.090727	0.082278	1	1	AKAP13, RAC1, ITSN1, TRIO, VAV1, ARHGEF2, MAGED1
2	REACTOME FACTORS INVOLVED IN MEGAKARYOCYTE DEVELOPMENT AND PLATELET PRODUCTION	4.1638e-48	0.090525	0.10017	1	1	SH2B3, EHD1, CREBBP, DOCK2, EP300, CBX5, ABL1, RACGAP1, H3F3A, HDAC1, HDAC2, KIF5B, DOCK10, PRKACB, PRKAR1A, PRKAR2A, RAB5A, RAC1, DOCK8, CAPZA1, CAPZA2, DOCK4, CDC42
2	SUBSTRATE SPECIFIC TRANSPORTER ACTIVITY	1.0735e-51	0.090343	0.086579	1	1	CDIPT, PDPN, GLTP, NPC1, SLC29A1, LASP1, SLC23A2, HSD17B4, LRP1, SLC7A8, PITPNC1, ABCA1, SLC35B1, SLC35B2, PLP2, ATP1B3, PITPNA, ATP2B1, ATP2B4, SERINC1, ABCG1, ATP2A2, SLC25A3, SLC25A5, CYB5A, ATP6V1C1, ATP1A1, SLC16A6, ABCC3, COX5A, SEC61B, ATP6V1B2, SLC30A5, SLC25A10, UQCRC1, COX4I1, KCNN4, SLC17A5, SLC6A8, SLC6A6
2	POSITIVE REGULATION OF CELL PROLIFERATION	6.7909e-32	0.089913	0.079719	1	1	PDGFA, SSR1, CUL3, CAPNS1, NME1, TIPIN, CDC123, DNAJA2, TGFBR1, TGFBR2, CD276, NRP1, NAP1L1, TNFRSF11A, RHOG, LYN, CDK6, CDK4, TSPAN31, TCIRG1, IGF1
2	ENZYME REGULATOR ACTIVITY	2.1564e-64	0.089836	0.087082	1	1	PPP2R5A, RANGAP1, APP, RFC1, ATPIF1, MYO9B, RCC1, PLAA, ARAP1, ARAP3, TAOK3, TRIO, UBA2, GPX1, TRIAP1, ABCE1, ARHGEF2, ANP32E, HERC1, BNIP2, SET, ALOX5AP, RASA1, RASA2, CYTH1, GDI2, BIRC5, XIAP, CYTH4, DBF4, IQGAP2, SAE1, IQGAP1, CDKN2C, CDKN2D, DNAJC3, RENBP, TNFAIP8, OPHN1, EID1, FZR1, SIPA1, CDC42SE1, CTSA, TIMP2, DOCK2, OAZ1, ARHGDIA, DOCK4, PRKAR1A, DNAJB6, IPO5, RANBP1, ARL1, PROS1, RNH1, S…
2	PLASMA MEMBRANE PART	3.1937e-44	0.089753	0.08477	1	1	HNRNPM, APP, PDPN, NPC1, SLC29A1, AP2S1, LYN, DEGS1, TRIM27, LRP1, STAB1, YKT6, BUD31, GPR183, BST2, C3AR1, BMPR2, ABCA1, MYO1C, EPS15, LAMP1, SNTB2, EBP, NCSTN, ATP2B1, ATP2B4, PICALM, PSENEN, C5AR1, CD37, LETM1, CD36, CD33, MMD, STX12, CD63, ATP2A2, CLCN5, GOLM1, SLC16A6, RAB35, CAV2, CSF1R, ITGA5, CD84, CD83, CTNNB1, ADAM9, SYK, PTPRJ, HFE, TGFBR1, LIMA1, SLC23A2, CLN3, STX2, EEA1, ATP6AP2, TS…
2	ENZYME BINDING	1.1308e-65	0.089577	0.086534	1	1	VAPB, PDLIM5, UBQLN1, CDKN2C, CDKN2D, ADAM9, CUTA, PPP6R3, ATPIF1, EID1, NFKBIA, ABCA1, GCLM, UBE2L3, DOCK4, HDAC2, HDAC1, CYFIP1, HINT1, PRDX3, RANBP9, IPO5, RANBP1, RANBP2, TOP2B, TOP2A, ARHGEF2, ADAM10, TOPORS, MDM2, SQSTM1, RASA1, PIK3R1, COTL1, YWHAE, SIRT2, YWHAG
2	NON MEMBRANE BOUND ORGANELLE	1.2943e-91	0.089472	0.1034	1	1	TUBB4B, CTNNB1, ACTG1, INCENP, KIF5B, EMG1, PTBP1, NOP58, ZWINT, ARL8A, ARL8B, RCC1, DNMT3A, SEPT11, LASP1, PCNA, MARCKS, PARP1, LIMA1, TCOF1, DYNLL2, PARVG, ARHGEF2, CDK1, TPX2, FLNA, EPB41L2, CLIC4, NUMA1, EZR, WIPF1, BUB3, LSP1, ATRX, CCNB2, MTSS1, PRC1, CAPZA2, CAPZA1, IQGAP2, IQGAP1, DDX21, TUBG1, IMP4, TWF1, SMARCE1, SMARCA5, XRN2, HMGB1, HMGB2, ANLN, ARPC4, ARPC5, ARPC3, ARPC2, ARHGDIA, MY…
2	INTRACELLULAR NON MEMBRANE BOUND ORGANELLE	1.2943e-91	0.089472	0.1034	1	1	TUBB4B, CTNNB1, ACTG1, INCENP, KIF5B, EMG1, PTBP1, NOP58, ZWINT, ARL8A, ARL8B, RCC1, DNMT3A, SEPT11, LASP1, PCNA, MARCKS, PARP1, LIMA1, TCOF1, DYNLL2, PARVG, ARHGEF2, CDK1, TPX2, FLNA, EPB41L2, CLIC4, NUMA1, EZR, WIPF1, BUB3, ATRX, LSP1, CCNB2, MTSS1, PRC1, CAPZA2, CAPZA1, IQGAP2, IQGAP1, DDX21, TUBG1, IMP4, TWF1, SMARCE1, SMARCA5, XRN2, HMGB1, HMGB2, ANLN, ARPC4, ARPC5, ARPC3, ARPC2, ARHGDIA, EP…
2	SYSTEM DEVELOPMENT	8.8291e-85	0.089358	0.082689	1	1	MEF2C, MEF2A, PDPN, LIG1, PMP22, OSTF1, TCOF1, LYN, PAPSS1, IGF1, STAB1, NRD1, EP300, DYRK1A, GAA, CD9, EBP, TPD52, ATXN10, NPTN, BLNK, IKZF1, ATP2A2, ETS2, TCF12, NRP2, NRP1, CANX, AES, YWHAG, YWHAH, OPHN1, EMP1, CYFIP1, BPTF, UBE3A, SIRT2, IGFBP4, FLI1, SYK, ATPIF1, RTN4, STX2, TLE1, FLNA, CLN8, CLN5, CSDE1, RASA1, RPS6KA3, PRDX1, CDC42, CDK6, MBNL1, NCL, NCOA4, RNH1, PF4, PAFAH1B1, DPYSL2, ANX…
2	MITOSIS	7.9075e-34	0.089101	0.19168	1	1	TRIAP1, TARDBP, CCNA2, ANAPC5, RAN, TPX2, UBE2C, MAD2L1, ZWINT, NEK6, PPP5C, ANLN, ANAPC11, RCC1, PIN1, NUMA1, PBRM1, BIRC5, SMC3, SMC4, SMC1A
2	REACTOME TRANSMISSION ACROSS CHEMICAL SYNAPSES	7.7381e-50	0.088901	0.081233	1	1	ADCY7, AP2M1, AP2S1, COMT, CREB1, AP2A2, AP2B1, ALDH2, GLUL, GNAI2, GNAI3, GNB1, GNB2, GNG5, MDM2, NSF, PDPK1, PRKACB, PRKCB, MAPK1, GNG12, RPS6KA1, RPS6KA3, DNAJC5, CALM2, CALM3, CAMK2D
2	VESICLE	1.0582e-78	0.08877	0.087933	1	1	MTSS1, VAPA, RAB14, CAV2, ABCA1, STX12, TMED10, SLC30A5, FURIN, LAMP2, COPA, AP2S1, AP3S1, COPB2, AP1S1, COPB1, NECAP2, SPG21, CLN3, ADAM10, ANP32E, KIF1B, ARCN1, TMED2, DGKD, RAB35
2	REACTOME MEIOTIC SYNAPSIS	1.1225e-31	0.08844	0.099472	1	1	STAG1, STAG2, H2AFZ, LMNA, LMNB1, RAD21, SMC1A, HIST1H2BC, SMC3
2	REACTOME METABOLISM OF LIPIDS AND LIPOPROTEINS	7.1121e-71	0.088425	0.08264	1	1	LPCAT3, CDIPT, EBP, MED8, PLIN2, CPT1A, CRAT, CREBBP, ECHS1, ABCA1, EP300, ALAS1, SIN3B, SLC44A1, PIK3R5, PLD3, GALC, SGMS1, GBA, GK, GLB1, TNFRSF21, CERS2, HADHB, HADH, HEXA, HEXB, HSD17B4, ACADL, ACADM, IDH1, ACADS, ARF1, SLC27A1, ARF3, ACAT1, LBR, FADS1, LPL, ARSB, ASAH1, ACLY, NEU1, OXCT1, P4HB, ACOX1, HSD17B12, PCYT1A, ACSL5, PIK3CG, PIK3R1, PIP4K2A, CTSA, PPP1CA, PPP1CB, PPP1CC, AGPAT5, ACE…
2	INTERPHASE OF MITOTIC CELL CYCLE	2.953e-36	0.088407	0.11281	1	1	E2F1, DBF4, CUL3, CDKN2C, CDKN2D, CUL1, KHDRBS1, ANAPC5, CDK6, CDK4, FOXN3, CDK2AP1, KPNA2, RCC1, BIRC5, GSPT1, APBB2, ABL1
2	CELL CYCLE PROCESS	3.0073e-44	0.088363	0.15496	1	1	CUL3, CCNA2, CUL1, ANAPC5, RAN, MAD2L1, ZWINT, NEK6, RCC1, PIN1, PBRM1, ARAP1, TRIAP1, TPX2, CETN3, NUMA1, BIRC5, APBB2, PRC1, DBF4, RAD21, CDKN2C, CDKN2D, TARDBP, TUBG1, FOXN3, STMN1, PPP5C, TIPIN, ANLN, ANAPC11, PRUNE2, CKAP5, SMC1A, ABL1, E2F1, NDE1, KHDRBS1, CDK6, CDK4, UBE2C, CDK2AP1, KPNA2, PAFAH1B1, RACGAP1, SMC3, SMC4, GSPT1
2	REACTOME DNA REPLICATION	5.0801e-23	0.087745	0.093744	1	1	PSMD14, STAG1, CENPA, NUDC, STAG2, DBF4, ZWINT, PMF1, SPC24, E2F1, FEN1, MAPRE1, PSME4, ORC6, BIRC5, INCENP, LIG1, MAD2L1, MCM2, MCM3, MCM4, MCM5, MCM6, MCM7, PAFAH1B1, GMNN, PCNA, GINS2, PPP1CC, CDCA8, PPP2CA, PPP2R5A, PPP2R5C, RCC2, PSMA1, PSMA6, PSMB2, PSMB4, PSMB5, PSMB6, PSMB7, PSMC1, PSMC2, PSMC3, PSMC6, PSMD1, PSMD2, PSMD3, PSMD7, PSMD8, PSMD11, PSMD12, PSMD13, TAOK1, RAD21, RANBP2, RANGAP…
2	M PHASE OF MITOTIC CELL CYCLE	1.9283e-33	0.087537	0.19157	1	1	TRIAP1, TARDBP, CCNA2, ANAPC5, RAN, TPX2, UBE2C, MAD2L1, ZWINT, NEK6, PPP5C, ANLN, ANAPC11, RCC1, PIN1, NUMA1, PBRM1, BIRC5, SMC3, SMC4, SMC1A
2	ENZYME ACTIVATOR ACTIVITY	1.2752e-32	0.087396	0.085238	1	1	DBF4, SAE1, RANGAP1, RFC1, OPHN1, FZR1, SIPA1, CTSA, MYO9B, PLAA, ARAP1, ARAP3, DOCK4, UBA2, DNAJB6, ARL1, BNIP2, ALOX5AP, RASA1, RASA2, RACGAP1, GMFB
2	REACTOME SIGNALLING BY NGF	1.3666e-71	0.086995	0.082811	1	1	AKAP13, ADCY7, AP2M1, AP2S1, CLTA, CLTC, CREB1, CRK, MAPK14, AP2A2, AP2B1, DNM2, DUSP3, NCSTN, GRB2, HDAC1, HDAC2, KRAS, RHOA, ARHGDIA, MDM2, MEF2A, MEF2C, ATF1, NFKBIA, NRAS, FURIN, APH1A, PDPK1, PIK3R1, PPP2CA, PRKACB, PRKAR1A, PRKAR2A, PSENEN, MAPK1, MAPK3, RTN4, RAC1, RALB, RAP1A, RPS6KA1, RPS6KA3, ITSN1, ADAM17, TRIO, VAV1, YWHAB, YWHAE, CALM2, CALM3, SQSTM1, ARHGEF2, MAPKAPK2, MAGED1, CDK1
2	KEGG P53 SIGNALING PATHWAY	3.4175e-35	0.086983	0.088356	1	1	CASP8, IGF1, CDK1, MDM2, RRM2, CCND1, CDK4, CDK6, CCNB2, SHISA5
2	REACTOME TRAF6 MEDIATED INDUCTION OF NFKB AND MAP KINASES UPON TLR7 8 OR 9 ACTIVATION	1.3829e-48	0.086681	0.088326	1	1	CREB1, MAPK14, DUSP3, TAB2, HMGB1, APP, MEF2A, MEF2C, ATF1, NFKBIA, TLR7, PPP2CA, MAPK1, MAPK3, MAP2K3, PELI1, RPS6KA1, RPS6KA3, UBE2N, MAPKAPK2, CDK1
2	REACTOME CELL JUNCTION ORGANIZATION	8.1324e-21	0.086656	0.084647	1	1	CTNNA1, CTNNB1, CTNND1, PARVB, ILK, ITGB1, LIMS1, PLEC, FBLIM1, RSU1, TESK1, ACTN1
2	REACTOME CELL CYCLE MITOTIC	1.8302e-29	0.086554	0.10026	1	1	CDK4, CDK6, PSMD14, STAG1, CDKN2C, CDKN2D, TUBB4B, CENPA, NUDC, STAG2, DBF4, UBE2C, ZWINT, PMF1, CKS1B, CSNK1D, CSNK1E, SPC24, DYNC1H1, DYNC1I2, DYRK1A, E2F1, FEN1, MAPRE1, PSME4, ORC6, HDAC1, BIRC5, INCENP, LIG1, MAD2L1, MCM2, MCM3, MCM4, MCM5, MCM6, MCM7, NUMA1, PAFAH1B1, GMNN, PCNA, ANAPC5, ANAPC11, GINS2, PPP1CC, CDCA8, PPP2CA, PPP2R5A, PPP2R5C, RCC2, PSMA1, PSMA6, PSMB2, PSMB4, PSMB5, PSMB6,…
2	STEROID METABOLIC PROCESS	1.5083e-27	0.086486	0.098091	1	1	NPC1, CLN8, HDLBP, CNBP, STUB1, SOAT1, ABCG1, YWHAH, SCP2
2	ORGAN MORPHOGENESIS	2.8254e-38	0.086098	0.082189	1	1	FLI1, SYK, ATPIF1, NRP1, CANX, AES, STX2, TLE1, NCL, GAA, RNH1, PF4, RASA1, STAB1
2	ST ERK1 ERK2 MAPK PATHWAY	1.5254e-28	0.086031	0.075691	1	1	RPS6KA3, MAPK3, KLF6, RAP1A, GRB2, ATF1, NFKB1, CREB1, RPS6KA1, MAPK1
2	INTEGRAL TO ORGANELLE MEMBRANE	8.7712e-38	0.085994	0.088218	1	1	RTN4, SGMS1, LBR, CLN3, AMFR, DERL1, RER1, EDEM1, MAN1C1, SPCS1
2	INTRINSIC TO ORGANELLE MEMBRANE	8.7712e-38	0.085994	0.088218	1	1	RTN4, SGMS1, LBR, CLN3, AMFR, DERL1, RER1, EDEM1, MAN1C1, SPCS1
2	METAL ION TRANSMEMBRANE TRANSPORTER ACTIVITY	4.0725e-15	0.085874	0.067612	1	1	ATP2B1, ATP2B4, SLC30A5, ATP2A2, KCNN4
2	REACTOME CELL CYCLE CHECKPOINTS	3.6604e-19	0.085746	0.066361	1	1	PSMD14, DBF4, UBE2C, PSME4, ORC6, MAD2L1, MCM2, MCM3, MCM4, MCM5, MCM6, MCM7, MDM2, ANAPC5, ANAPC11, PSMA1, PSMA6, PSMB2, PSMB4, PSMB5, PSMB6, PSMB7, PSMC1, PSMC2, PSMC3, PSMC6, PSMD1, PSMD2, PSMD3, PSMD7, PSMD8, PSMD11, PSMD12, PSMD13, RFC2, RFC5, RPA1, RPA2, CCNB2, BUB3, CDK1, PSMD6
2	REACTOME DEVELOPMENTAL BIOLOGY	3.3843e-83	0.085644	0.082738	1	1	RANBP9, PLXNC1, CDK4, CAP1, CFL1, STIP1, MED8, AP2M1, AP2S1, CLTA, CLTC, CREB1, CREBBP, MAPK14, CSNK2A1, CTNNA1, CTNNB1, AP2A2, AP2B1, DNM2, DPYSL2, EP300, ALCAM, SRGAP2, ABL1, FYN, ABL2, GRB2, RBPJ, ITGA5, ITGAV, ITGB1, KRAS, RHOA, RHOC, RHOG, LPL, MEF2A, MEF2C, MSN, MYL6, NRAS, FURIN, PAK2, PFN1, PITPNA, MAPK1, MAPK3, RAC1, RAC2, RDX, ROCK1, RPS6KA1, RPS6KA3, SDCBP, BNIP2, TCF4, TCF12, TLN1, TN…
2	REACTOME PI3K CASCADE	9.4123e-38	0.085496	0.073313	1	1	EIF4B, EIF4G1, GRB2, PDE3B, PDPK1, CAB39, PIK3R1
2	LYASE ACTIVITY	3.5182e-19	0.084826	0.059739	1	1	ADCY7, LTC4S, UMPS, ECHS1, HADHB, APEX1
2	PROTEIN TYROSINE PHOSPHATASE ACTIVITY	1.921e-14	0.084342	0.068137	1	1	TIMM50, PTPRJ, PTPN7, PTPN6, PTPRA, PTPN12, PTPN11, DUSP3, PTP4A2, PTPN1
2	MEMBRANE LIPID METABOLIC PROCESS	5.471e-32	0.084239	0.076775	1	1	SGMS1, SGPL1, PI4K2A, PLAA, LPCAT1, SERINC1, LPL, ASAH1, GPX4, CLN3, CLN8, CERK, PIK3R1, FADS1
2	REGULATION OF HYDROLASE ACTIVITY	3.9732e-21	0.084051	0.082342	1	1	GPX1, CDKN2D, BUD31, C5AR1, NLRP3, GNAQ, PPP6R3, ATPIF1, MTCH1, ARAP1, HIP1, BIRC5, VCP, DNAJB6
2	KEGG PATHWAYS IN CANCER	2.665e-67	0.084028	0.078198	1	1	TFG, BIRC5, FN1, IGF1, XIAP, CTBP1, ABL1, JAK1, NRAS, NFKB1, CTNNA1, NFKBIA, TPM3, PIK3R5, CSF1R, NCOA4, KRAS, TGFBR2, TGFBR1, HSP90B1, RALB, CASP8, GRB2, CBL, CTNNB1, STK4, CREBBP, MDM2, ITGAV, ITGB1, PIAS1, CCND1, PDGFA, BCL2L1, CRK, CDC42, E2F1, PRKCB, RHOA, RAC2, MAPK3, RAC1, MAPK1, EP300, GSK3B, ITGA6, CDK4, CDK6, HDAC1, HDAC2, PIK3CG, CKS1B, PIK3R1
2	REGULATION OF SIGNAL TRANSDUCTION	2.2548e-53	0.08343	0.075597	1	1	VAPA, GIT2, NEK6, ARF6, TAB2, RAC1, ARAP1, ARAP3, LGALS1, TAOK3, LGALS9, NUP62, CANT1, LTBR, LYN, FLNA, TFG, SQSTM1, IGF1, ATP6AP2, TMEM9B, MIER1, MDFIC, BUD31, BST2, GOLT1B, PPP5C, LITAF, SNX6, CFLAR, SHISA5, HMOX1, CASP8, RHOA, RHOC, UBE2N, REL, SLC35B2
2	ANATOMICAL STRUCTURE DEVELOPMENT	1.1545e-83	0.083388	0.077408	1	1	MEF2C, MEF2A, PDPN, LIG1, PMP22, OSTF1, ARF6, RAC1, TCOF1, LYN, PAPSS1, IGF1, STAB1, NRD1, EP300, DYRK1A, GAA, CD9, EBP, TPD52, ATXN10, NPTN, BLNK, IKZF1, ATP2A2, ETS2, TCF12, NRP2, NRP1, CANX, AES, CAP1, YWHAG, YWHAH, OPHN1, EMP1, CYFIP1, BPTF, UBE3A, SIRT2, IGFBP4, FLI1, SYK, ATPIF1, ARAP1, ARAP3, RTN4, LIMA1, ARHGEF2, STX2, TLE1, FLNA, CLN8, CLN5, CSDE1, RASA1, RPS6KA3, PES1, PRDX1, CDC42, CDK…
2	SINGLE STRANDED DNA BINDING	2.5955e-31	0.083255	0.082872	1	1	RAD23B, HMGB2, RAD23A, WBP11, YBX1, RPA1, RPA2, PCBP1, RBMS1, HNRNPA2B1, HNRNPA1
2	ENZYME LINKED RECEPTOR PROTEIN SIGNALING PATHWAY	6.9725e-34	0.083076	0.084367	1	1	MTSS1, PTPRJ, SNX6, GRB2, BMPR2, PXN, TGFBR1, TRIO, EPS15, AP3S1, PDPK1, LCP2, ABI1, STUB1, PIK3R1, CBL
2	PID AR PATHWAY	6.8887e-61	0.082707	0.079603	1	1	HNRNPA1, NCOA4, CDK6, NRIP1, CTNNB1, CASP8, RANBP9, HIP1, RPS6KA3, PA2G4, FKBP4, CCND1, UBE3A, TMF1, PRDX1, PIAS1, ZMIZ1, TCF4
2	MITOTIC CELL CYCLE	2.2978e-38	0.082411	0.15967	1	1	PRC1, DBF4, CUL3, CDKN2C, TARDBP, CDKN2D, CCNA2, CUL1, ANAPC5, RAN, FOXN3, MAD2L1, ZWINT, STMN1, NEK6, PPP5C, ANLN, ANAPC11, RCC1, PIN1, CDC123, PBRM1, ABL1, SMC1A, E2F1, TRIAP1, KHDRBS1, TPX2, CDK6, UBE2C, CDK4, CDK2AP1, KPNA2, NUMA1, PAFAH1B1, BIRC5, SMC3, SMC4, GSPT1, APBB2
2	KEGG T CELL RECEPTOR SIGNALING PATHWAY	1.6359e-22	0.082295	0.068939	1	1	VAV1, NRAS, NFKB1, NFKBIA, PIK3R5, MAPK14, KRAS, LCP2, CDC42, TNF, PAK2, RHOA, PTPN6, GRB2, MAPK3, MAPK1, GSK3B, CBL, CDK4, PPP3CA, FYN, PIK3CG, PIK3R1
2	REGULATION OF CELL CYCLE	3.0397e-42	0.082043	0.089992	1	1	CUL3, CDKN2C, CDKN2D, CCNA2, CUL1, FOXN3, PA2G4, UHRF2, MAD2L1, ZWINT, NEK6, TIPIN, ANLN, RCC1, UHMK1, PIN1, CDC123, SMC1A, CDT1, TRIAP1, KHDRBS1, DDB1, UBE2C, GTF2H1, EIF4G2, PPM1G, CCND1, ING4, CKS1B, GMNN, BIRC5, PPP1R9B, CKS2, APBB2
2	PLASMA MEMBRANE	1.628e-49	0.082037	0.081011	1	1	SGMS1, HNRNPM, APP, PDPN, NPC1, ARF6, SLC29A1, ARF1, AP2S1, LYN, ELMO1, LRPAP1, EPB41L2, DEGS1, TRIM27, LRP1, STAB1, LRP6, YKT6, CSNK2A1, S1PR1, BUD31, GPR183, BST2, ARRB2, C3AR1, HDLBP, BMPR2, ABCA1, MYO1C, EPS15, LAMP1, SNTB2, EBP, CBL, NCSTN, CD53, ATP2B1, PICALM, ATP2B4, PSENEN, C5AR1, CD37, LETM1, CD36, CD33, RAB14, MMD, STX12, CD63, ATP2A2, CLCN5, PDPK1, GOLM1, IL10RB, GABARAP, FYN, SLC16A6…
2	PID ECADHERIN NASCENTAJ PATHWAY	1.9512e-43	0.081896	0.077106	1	1	RAC1, CCND1, WASF2, CTNNA1, RAP1A, CRK, ABI1, RAP1B, CTNND1, ARF6, CTNNB1, RHOA, IQGAP1, PIK3R1, CDC42, NME1, CSNK2A1
2	M PHASE	2.6113e-32	0.081728	0.18278	1	1	RAD21, TARDBP, CCNA2, ANAPC5, RAN, MAD2L1, ZWINT, NEK6, PPP5C, ANLN, ANAPC11, RCC1, PIN1, PBRM1, SMC1A, TRIAP1, TPX2, UBE2C, KPNA2, NUMA1, BIRC5, SMC3, SMC4
2	REACTOME MITOTIC M M G1 PHASES	3.5445e-26	0.081644	0.093965	1	1	PSMD14, STAG1, CENPA, NUDC, STAG2, DBF4, ZWINT, PMF1, SPC24, E2F1, MAPRE1, PSME4, ORC6, BIRC5, INCENP, MAD2L1, MCM2, MCM3, MCM4, MCM5, MCM6, MCM7, PAFAH1B1, GMNN, PPP1CC, CDCA8, PPP2CA, PPP2R5A, PPP2R5C, RCC2, PSMA1, PSMA6, PSMB2, PSMB4, PSMB5, PSMB6, PSMB7, PSMC1, PSMC2, PSMC3, PSMC6, PSMD1, PSMD2, PSMD3, PSMD7, PSMD8, PSMD11, PSMD12, PSMD13, TAOK1, RAD21, RANBP2, RANGAP1, RPA1, RPA2, SEC13, XPO…
2	CENTROSOME	1.6429e-25	0.081621	0.13324	1	1	NDE1, TOP2A, PPP4R2, CETN3, NIN, CKAP5, BIRC5
2	DNA METABOLIC PROCESS	2.6157e-41	0.081477	0.084401	1	1	RAN, LIG1, RFC1, RAD23B, RAD23A, DNMT3A, PARP1, NAP1L1, CDT1, TOP2A, GTF2H1, SET, FEN1, NASP, GMNN, IGF1, ATRX, CSNK1D, CSNK1E, DBF4, RAD21, CDKN2D, RBMS1, XRN2, HMGB1, HMGB2, TIPIN, TSN, VCP, DNMT1, ABL1, SMC1A, DUT, PTGES3, MCM7, UBE2A, DDB1, MCM2, MCM3, MCM5, UBE2N, CDK2AP1, KPNA2, KPNA1, RPA1, RPA2, APEX1, IGFBP4
2	STRUCTURE SPECIFIC DNA BINDING	2.4234e-30	0.081404	0.074861	1	1	YBX1, PCBP1, RBMS1, HNRNPA2B1, RAD23B, HMGB2, RAD23A, WBP11, RPA1, RPA2, SAFB, FEN1, HNRNPA1
2	REACTOME NEUROTRANSMITTER RECEPTOR BINDING AND DOWNSTREAM TRANSMISSION IN THE POSTSYNAPTIC CELL	2.6894e-39	0.081275	0.075811	1	1	ADCY7, AP2M1, AP2S1, CREB1, AP2A2, AP2B1, GNAI2, GNAI3, GNB1, GNB2, GNG5, MDM2, NSF, PDPK1, PRKACB, PRKCB, MAPK1, GNG12, RPS6KA1, RPS6KA3, CALM2, CALM3, CAMK2D
2	GENERATION OF PRECURSOR METABOLITES AND ENERGY	6.25e-55	0.080743	0.081489	1	1	GNPDA1, PGD, PLOD1, TXNL1, POR, ATPIF1, ENPP1, CRAT, UQCRC1, GPX4, SLC25A3, ACO2, GAA, UQCRB, DLST, SDHA, BLVRA, SDHB, GSK3B, SDHD
2	GLYCOPROTEIN METABOLIC PROCESS	1.3405e-27	0.080298	0.073005	1	1	ALG8, RPN1, PSENEN, CLN3, MAN1A2, CD37, MAGT1, MGEA5, GALNT1, APH1A, GALNT7, GALNT6, STT3B, STT3A, MPDU1, GCNT1, LIPA, MAN1C1, ABCG1, NCSTN
2	REACTOME SLC MEDIATED TRANSMEMBRANE TRANSPORT	2.9836e-31	0.079777	0.068529	1	1	NUP50, SLC2A6, SLCO2B1, SLC16A10, SLC15A4, SLC43A2, SLC25A10, SLC29A1, NUP205, SLC7A8, SLC44A1, NUP62, SLC39A6, SLC17A5, SLC39A1, SLC9A9, SLC35B2, SLC27A1, NUP88, RANBP2, SLC30A5, SLC6A6, SLC39A7, SLC7A7, POM121
2	REACTOME DEPOSITION OF NEW CENPA CONTAINING NUCLEOSOMES AT THE CENTROMERE	5.6355e-20	0.079653	0.1048	1	1	CENPA, H2AFZ, MIS18A, RBBP4, RBBP7, HIST1H2BC, SMARCA5
2	REACTOME MYD88 MAL CASCADE INITIATED ON PLASMA MEMBRANE	1.9637e-37	0.079531	0.078564	1	1	CREB1, MAPK14, DUSP3, TAB2, HMGB1, APP, MEF2A, MEF2C, ATF1, NFKBIA, PPP2CA, MAPK1, MAPK3, MAP2K3, PELI1, RPS6KA1, RPS6KA3, TLR2, UBE2N, MAPKAPK2, CDK1
2	ST INTEGRIN SIGNALING PATHWAY	1.346e-48	0.079203	0.083909	1	1	ANGPTL2, ILK, ITGA5, ACTR2, ITGA6, ABL1, CDC42, GRB2, ROCK1, TLN1, FYN, P4HB, ARHGEF7, CRK, ACTN1, CSE1L, ACTR3, ROCK2, PAK2, MAPK1
2	REACTOME MEIOSIS	8.8939e-32	0.079167	0.088308	1	1	CDK4, STAG1, STAG2, H2AFZ, H3F3A, LMNA, LMNB1, RAD21, RPA1, RPA2, SMC1A, HIST1H2BC, SMC3
2	REACTOME MITOTIC G2 G2 M PHASES	1.989e-41	0.079143	0.11508	1	1	TUBB4B, CSNK1D, CSNK1E, DYNC1H1, DYNC1I2, E2F1, MAPRE1, NUMA1, PAFAH1B1, TUBG1, XPO1, YWHAE, YWHAG, SSNA1, CCNA2, CCNB2, CKAP5, CDK1
2	CELL CYCLE PHASE	5.1981e-39	0.078872	0.14698	1	1	DBF4, CUL3, RAD21, CDKN2C, CDKN2D, TARDBP, CCNA2, CUL1, ANAPC5, RAN, FOXN3, MAD2L1, ZWINT, NEK6, PPP5C, TIPIN, ANLN, ANAPC11, RCC1, PIN1, PRUNE2, PBRM1, ABL1, SMC1A, E2F1, TRIAP1, KHDRBS1, TPX2, CDK6, CDK4, UBE2C, CDK2AP1, KPNA2, NUMA1, BIRC5, SMC3, SMC4, GSPT1, APBB2
2	ENDOMEMBRANE SYSTEM	1.6488e-106	0.078865	0.075242	1	1	VAPB, RANGAP1, SGMS1, WTAP, NPC1, TMX1, RAB14, AMFR, GLG1, LMNB1, RER1, SERINC1, NUP50, TMED10, NUP62, PARP1, RTN4, AP2S1, COPB2, AP1S1, COPB1, CLN3, BNIP2, SRP9, BET1, EDEM1, STT3B, STT3A, TRIM27, XPO1, EIF5A, CBX5, RPN1, RPN2, DDOST, USO1, DERL1, LAMP2, SPCS1, TMPO, COPA, IPO5, NECAP2, RANBP2, LBR, KPNB1, NUP88, MAGT1, KIF1B, NRM, ARCN1, KPNA3, KPNA1, MATR3, TMED2, DAD1, AGFG1, PLP2, MAN1C1, HS…
2	KEGG CARDIAC MUSCLE CONTRACTION	2.2264e-45	0.07866	0.077941	1	1	UQCR10, ATP2A2, TPM1, ATP1B3, COX7A2, COX4I1, ATP1A1, UQCRB, TPM4, COX6A1, UQCRFS1, TPM3, UQCRC1, UQCR11, UQCRQ, COX5A, CYC1
2	KINASE BINDING	9.1677e-36	0.078561	0.075194	1	1	PDLIM5, HINT1, PRDX3, UBQLN1, CDKN2C, CDKN2D, TOP2B, TOP2A, ADAM9, ADAM10, SQSTM1, YWHAG
2	INTRINSIC TO PLASMA MEMBRANE	4.2925e-32	0.078311	0.075758	1	1	HNRNPM, APP, PDPN, NPC1, SLC29A1, DEGS1, TRIM27, LRP1, STAB1, YKT6, BUD31, GPR183, BST2, C3AR1, BMPR2, ABCA1, LAMP1, EBP, NCSTN, ATP2B1, ATP2B4, PSENEN, C5AR1, CD37, LETM1, CD36, CD33, MMD, CD63, ATP2A2, CLCN5, GOLM1, SLC16A6, CAV2, CSF1R, ITGA5, CD84, CD83, ADAM9, PTPRJ, HFE, TGFBR1, SLC23A2, TSPAN4, SLC7A8, SLC7A7, MRC1, GPR137B, GPR34, SYNGR1, ATP6V1A, APH1A, TSPAN31, TCIRG1, CLPTM1, ADCY7, AT…
2	PROTEIN N TERMINUS BINDING	5.8244e-51	0.078231	0.079195	1	1	EIF5A, CSNK2A1, GTF2H2, SMARCE1, NCOA3, ZWINT, SMARCC1, CALM3, SDCBP, PARP1, SMARCA4
2	REACTOME PROTEIN FOLDING	5.8188e-54	0.07774	0.077459	1	1	TUBA1B, TUBB4B, CCT7, CCT8, TBCB, XRN2, CCT5, FBXL3, AP3M1, PFDN4, ACTB, TCP1, CCT3, VBP1, TUBB6, TUBA1C
2	INTEGRAL TO PLASMA MEMBRANE	1.7183e-31	0.077571	0.075198	1	1	HNRNPM, APP, PDPN, NPC1, SLC29A1, DEGS1, TRIM27, LRP1, STAB1, YKT6, BUD31, GPR183, BST2, C3AR1, BMPR2, ABCA1, LAMP1, EBP, NCSTN, ATP2B1, ATP2B4, PSENEN, C5AR1, CD37, LETM1, CD36, CD33, MMD, CD63, ATP2A2, CLCN5, GOLM1, SLC16A6, CAV2, CSF1R, ITGA5, CD84, CD83, ADAM9, PTPRJ, HFE, TGFBR1, SLC23A2, TSPAN4, SLC7A8, SLC7A7, MRC1, GPR137B, GPR34, SYNGR1, ATP6V1A, APH1A, TSPAN31, TCIRG1, CLPTM1, ADCY7, AT…
2	REACTOME CELL CYCLE	4.8062e-31	0.077424	0.09817	1	1	CDK4, CDK6, PSMD14, STAG1, CDKN2C, CDKN2D, TUBB4B, CENPA, NUDC, STAG2, DBF4, UBE2C, ZWINT, PMF1, CKS1B, CSNK1D, CSNK1E, SPC24, DYNC1H1, DYNC1I2, DYRK1A, E2F1, FEN1, MAPRE1, PSME4, ORC6, H2AFZ, HDAC1, BIRC5, INCENP, LIG1, LMNA, LMNB1, MAD2L1, MCM2, MCM3, MCM4, MCM5, MCM6, MCM7, MDM2, NUMA1, PAFAH1B1, GMNN, PCNA, ANAPC5, ANAPC11, GINS2, MIS18A, PPP1CC, CDCA8, PPP2CA, PPP2R5A, PPP2R5C, NHP2, RCC2, P…
2	TRANSFERASE ACTIVITY TRANSFERRING HEXOSYL GROUPS	1.2727e-23	0.077192	0.065278	1	1	ALG8, RPN1, MGAT2, MAGT1, GALNT1, GALNT7, GALNT6, STT3B, UGGT1, STT3A, B4GALT6, GCNT1, B4GALT5
2	ENZYME INHIBITOR ACTIVITY	4.8217e-37	0.077156	0.072819	1	1	IQGAP2, IQGAP1, APP, CDKN2C, CDKN2D, DNAJC3, RENBP, TNFAIP8, ATPIF1, CDC42SE1, TIMP2, OAZ1, TAOK3, GPX1, TRIAP1, IPO5, ABCE1, ANP32E, PROS1, RNH1, STUB1, SET, GPS1, BIRC5, XIAP, ANXA5, ANXA2, SH3BP5, GMFB
2	KEGG ERBB SIGNALING PATHWAY	3.4331e-39	0.077081	0.072961	1	1	PRKCB, PAK2, ABL1, ABL2, NRAS, GRB2, MAPK3, MAPK1, PIK3R5, GSK3B, KRAS, CBL, CAMK2D, CRK, PIK3CG, PIK3R1
2	SYNAPTIC TRANSMISSION	4.0471e-24	0.076866	0.073824	1	1	MAPK1, NPTN, PMP22, KIF1B, GCH1, GABARAP, YWHAG, YWHAH
2	MICROTUBULE ORGANIZING CENTER	4.8964e-26	0.076575	0.13217	1	1	NDE1, TUBG1, TOP2A, PPP4R2, CETN3, NIN, CKAP5, BIRC5
2	SYSTEM PROCESS	3.542e-66	0.07652	0.07882	1	1	MAPK1, PMP22, CELF2, ATP6AP2, RENBP, C3AR1, EPB41, CYB5R4, DHRS3, KIF1B, GAA, OAT, TIMM13, CD9, PITPNA, CLNS1A, C5AR1, NPTN, DAG1, CLCN5, MYO7A, GPX1, GCH1, GABARAP, YWHAG, YWHAH, TIMM8B, MYL6, GCLM, LPL, WDR1, COPA, TPM1, SLC6A8
2	PROTEIN KINASE BINDING	2.8552e-33	0.076491	0.078364	1	1	HINT1, PDLIM5, PRDX3, CDKN2C, CDKN2D, TOP2B, TOP2A, ADAM9, ADAM10, SQSTM1, YWHAG
2	KEGG MELANOGENESIS	1.8308e-52	0.076429	0.082274	1	1	CALM2, CREBBP, CREB1, NRAS, KRAS, GNAI2, CAMK2D, GNAQ, PRKACB, GNAI3, CALM3, ADCY7, PRKCB, MAPK3, MAPK1, EP300, GSK3B, CTNNB1
2	REACTOME CHROMOSOME MAINTENANCE	6.8886e-33	0.076299	0.096354	1	1	STAG1, CENPA, STAG2, FEN1, H2AFZ, LIG1, LMNA, LMNB1, PCNA, MIS18A, NHP2, RAD21, RBBP4, RBBP7, RFC2, RFC5, RPA1, RPA2, SMC1A, HIST1H2BC, SMARCA5, SMC3
2	ANATOMICAL STRUCTURE MORPHOGENESIS	3.6329e-56	0.076268	0.074257	1	1	TPD52, FLI1, SYK, PDPN, LIG1, ATPIF1, ARF6, RAC1, ARAP1, ARAP3, NRP2, RTN4, LIMA1, NRP1, CANX, AES, CAP1, ARHGEF2, STX2, TLE1, RASA1, YWHAH, STAB1, PES1, STK4, OPHN1, GCLM, CYFIP1, CDC42, MBNL1, NCL, GAA, RNH1, PF4, CD9
2	REACTOME METABOLISM OF CARBOHYDRATES	8.546e-57	0.076212	0.078185	1	1	NUP50, CSPG4, SLC25A10, NUP205, NUP62, PGLS, GALK1, GLB1, GNS, GOT2, GUSB, DSE, HEXA, HEXB, ARSB, MDH1, MDH2, NUP88, PGAM1, PGD, PGK1, PPP2CA, PRKACB, RANBP2, UGP2, CALM2, CALM3, CHST1, B4GALT6, B4GALT5, CD44, HS2ST1, POM121
2	BIOCARTA GPCR PATHWAY	7.3149e-26	0.075978	0.073282	1	1	CALM2, PRKCB, GNAQ, PRKACB, CREB1, PPP3CA, RPS6KA3, GNB1, PRKAR1A, PRKAR2A, MAPK3, CALM3
2	PROTEIN TYROSINE KINASE ACTIVITY	1.2008e-8	0.075895	0.060542	1	1	NRP2, NRP1, CAMKK2, TWF1, LYN, CSF1R, TRIM27, DYRK1A
2	CHROMOSOME SEGREGATION	3.6857e-25	0.075884	0.19115	1	1	INCENP, TOP2A, PMF1, SRPK1, SMC4, RIOK3, ZWINT, ARL8A, ARL8B, SMC1A, NEK6
2	AMINE METABOLIC PROCESS	3.5023e-28	0.075787	0.06943	1	1	GNPDA1, SLC7A8, SLC7A7, GOT2, PLOD1, DARS, AARS, QDPR, GNS, GLUD1, NAGK, GCLM, OAZ1, GCSH, P4HB, GUSB, BCKDK, PEPD, CHST1, SLC6A6
2	GOLGI APPARATUS	3.8363e-71	0.075672	0.072659	1	1	VAPB, RAB1B, SGMS1, HOOK3, PSENEN, RAB14, GLG1, RER1, CALU, LPCAT1, TMED10, ARAP1, HIP1, LAPTM4A, ABCG1, COPB2, AP1S1, COPB1, SPG21, GKAP1, GOLM1, KDELR2, CLN3, ADAM10, HERC1, CLN5, BET1, SEC14L1, RAB11A, YKT6, DSE, USO1, STIP1, PLIN3, SLC30A5, FURIN, CXCL14, COPA, CLINT1, ARL1, KIF1C, ARCN1, APH1A, SNX17, SLC35B2, RGS19, MAN1C1, NCSTN
2	BIOCARTA RACCYCD PATHWAY	6.2535e-32	0.075607	0.079436	1	1	E2F1, TFDP1, RHOA, CCND1, CDK4, CDK6, MAPK3, NFKB1, NFKBIA, PIK3R1, RAC1, MAPK1
2	PID BCR 5PATHWAY	1.1233e-17	0.075598	0.064291	1	1	BLNK, PPP3CA, RASA1, PDPK1, GRB2, PTPN6, MAPK3, LYN, NFKB1, CSNK2A1, PIK3R1, INPP5D, SH3BP5, MAPK1, CSK, NFKBIA, SYK, POU2F2, MAPK14, RAC1
2	REACTOME AMINO ACID AND OLIGOPEPTIDE SLC TRANSPORTERS	3.0118e-7	0.075586	0.050743	1	1	SLC16A10, SLC15A4, SLC43A2, SLC25A10, SLC7A8, SLC17A5, SLC6A6, SLC7A7
2	BIOCARTA DEATH PATHWAY	1.3649e-32	0.075561	0.070548	1	1	CASP8, XIAP, LMNA, CFLAR, NFKB1, NFKBIA
2	CELL CYCLE GO 0007049	3.008e-43	0.075382	0.11164	1	1	CUL3, CCNA2, CUL1, ANAPC5, RAN, MAD2L1, UHRF2, ZWINT, NEK6, RCC1, UHMK1, PIN1, CDC123, PBRM1, ARAP1, CDT1, TRIAP1, TPX2, GTF2H1, CCND1, CETN3, NUMA1, NASP, GMNN, BIRC5, APBB2, PRC1, DBF4, DTYMK, RAD21, CDKN2C, CDKN2D, TARDBP, TUBG1, FOXN3, PA2G4, STMN1, PPP5C, TIPIN, ANLN, ANAPC11, PRUNE2, CKAP5, ABL1, SMC1A, E2F1, NDE1, KHDRBS1, DDB1, CDK6, MCM2, UBE2C, CDK4, EIF4G2, PPM1G, CDK2AP1, KPNA2, CKS1B…
2	ESTABLISHMENT OF LOCALIZATION	5.9578e-79	0.075359	0.073291	1	1	ITSN1, KIF5B, PDPN, GLTP, NPC1, ZWINT, RER1, ARF6, BCL2L1, SLC29A1, CKLF, RAC1, VDAC2, VDAC3, VDAC1, LASP1, AP2S1, KDELR2, CLIC1, ELMO1, LRPAP1, EXOC5, STAB1, GSK3B, YKT6, STAP1, VAMP3, ABCA1, KIF1C, KIF1B, EPN1, SLC35B2, CBL, TPD52, RAB1A, PICALM, WNK1, TMX1, RAB14, MYO9B, CALR, STX12, TMED10, HIP1, HNRNPA1, CLCN5, ARSB, CANX, RAB5A, BET1, BIRC5, GABARAP, YWHAH, SLC16A6, RAB35, EIF5A, ERP29, TCN…
2	KEGG VASOPRESSIN REGULATED WATER REABSORPTION	2.8938e-60	0.075293	0.076569	1	1	DYNLL2, RAB11A, RAB5A, NSF, RAB11B, PRKACB, CREB1, DYNC1H1, DYNC1I2, ARHGDIA, RAB5C
2	REACTOME PREFOLDIN MEDIATED TRANSFER OF SUBSTRATE TO CCT TRIC	4.2065e-35	0.075032	0.074074	1	1	TUBB4B, CCT7, CCT8, CCT5, PFDN4, ACTB, TCP1, CCT3, VBP1, TUBB6, TUBA1C
2	TISSUE DEVELOPMENT	1.46e-17	0.074996	0.073942	1	1	PLOD1, EMP1, OSTF1, IKZF1, ATP2A2, STX2, CDK6
2	REACTOME SIGNALLING TO ERKS	3.5678e-41	0.074805	0.078747	1	1	CRK, MAPK14, GRB2, KRAS, NRAS, MAPK1, MAPK3, RALB, RAP1A, YWHAB, MAPKAPK2, CDK1
2	KEGG TYPE II DIABETES MELLITUS	2.4425e-6	0.074442	0.05732	1	1	PIK3R5, TNF, MAPK3, PIK3CG, PIK3R1, MAPK1
2	KEGG RENAL CELL CARCINOMA	7.534e-43	0.074222	0.076562	1	1	PTPN11, PAK2, CREBBP, NRAS, GRB2, MAPK3, RAC1, MAPK1, PIK3R5, EP300, KRAS, RAP1A, RAP1B, CRK, PIK3CG, PIK3R1, CDC42
2	OXIDOREDUCTASE ACTIVITY	1.6867e-69	0.074169	0.068805	1	1	LDHA, TXNL1, NCF1, UQCR11, TMX1, MDH1, HADHB, IDH1, GPX4, CYB5A, DEGS1, HSD17B4, ETFB, ETFA, FADS1, SDHA, BLVRA, SDHD, COX5A, HADH, NUDT5, QDPR, POR, GLUD1, P4HB, ALDH2, CYB5R4, UQCRC1, CYC1, PRDX4, PRDX3, HMOX2, HMOX1, CAT, NDUFS2, ACADM, COX4I1, ACADL, ALDH3B1, DHRS3, TXNRD1, ADH5, AKR1A1, APEX1, MGST3, FRRS1
2	CARBOHYDRATE METABOLIC PROCESS	1.2497e-47	0.073775	0.076797	1	1	GNPDA1, PGD, GNS, PGLS, NAGK, IDH1, ST6GAL1, GUSB, SLC25A10, ALDH2, ACO2, CHST1, GAA, UGP2, GALNT7, ARPP19, GALK1, NAGPA, AKR1A1, MPDU1, ACLY, SDHA, SDHB, GSK3B, SDHD
2	INTRACELLULAR SIGNALING CASCADE	1.4961e-66	0.07366	0.070083	1	1	CCNA2, ADAM9, ROCK1, MED13, GNAI3, GNAI2, ARF6, BCL2L1, RAC1, ARAP1, ARAP3, TAOK3, VDAC1, SRPK2, LYN, SRPK1, FLNA, ELMO1, GNAQ, GNB1, IGF1, GSK3B, ATP6AP2, PRKAR2A, MDFIC, MIER1, BUD31, BST2, NUDT4, GOLT1B, ARID1A, STMN1, LITAF, MAPKAPK2, ABCA1, ARHGDIA, VCP, PRKAR1A, ABL1, PRDX4, HMOX1, CASP8, RHOA, RHOC, RHOG, PKN1, REL, SLC35B2, MED30, VAPA, ADCY7, VAPB, BAK1, C5AR1, WNK1, PIAS1, AMFR, NEK6, M…
2	MULTICELLULAR ORGANISMAL DEVELOPMENT	1.0072e-70	0.073423	0.067983	1	1	MEF2C, MEF2A, PDPN, LIG1, PMP22, OSTF1, ARIH2, TCOF1, LYN, PAPSS1, IGF1, STAB1, LMO2, BST2, NRD1, EP300, DYRK1A, GAA, CD9, EBP, ID2, TPD52, ATXN10, LETM1, NPTN, BLNK, IKZF1, DDX1, ATP2A2, ETS2, TCF12, NRP2, NRP1, CANX, AES, RBBP7, YWHAG, YWHAH, OPHN1, EMP1, CSF1R, CYFIP1, BPTF, CUX1, UBE3A, SIRT2, IGFBP4, FLI1, SYK, ATPIF1, NUDC, RTN4, STX2, TLE1, FLNA, CLN8, CLN5, CSDE1, LIMD1, RASA1, ELAVL1, RP…
2	MAGNESIUM ION BINDING	4.4452e-38	0.073249	0.069918	1	1	PRKACB, SRPK2, STK4, SRPK1, NME1, NEK6, CERK, ABL1, ABL2
2	REACTOME TOLL RECEPTOR CASCADES	7.9051e-32	0.072734	0.069985	1	1	CNPY3, CREB1, MAPK14, CTSB, DNM2, DUSP3, TAB2, HMGB1, APP, CD180, MEF2A, MEF2C, ATF1, NFKBIA, TLR7, PPP2CA, MAPK1, MAPK3, MAP2K3, LGMN, PELI1, RPS6KA1, RPS6KA3, TLR2, HSP90B1, UBE2N, EEA1, MAPKAPK2, CDK1
2	PHOSPHOPROTEIN PHOSPHATASE ACTIVITY	4.267e-20	0.072533	0.06982	1	1	TIMM50, PTPRJ, PPM1G, PPP1CA, PPP5C, PTPN7, PTPN6, PTPRA, PTPN12, PTPN11, DUSP3, PTP4A2, PTPN1
2	MICROTUBULE CYTOSKELETON	2.7172e-33	0.072221	0.1332	1	1	PRC1, INCENP, TUBG1, KIF5B, ARL8A, ARL8B, SEPT9, PXN, NIN, CKAP5, NDE1, RANBP9, TOP2A, ARHGEF2, CDK1, TPX2, KIF1B, MAPRE1, PPP4R2, CETN3, NUMA1, PAFAH1B1, BIRC5, SIRT2, SMC3, CCNB2
2	REGULATION OF BIOLOGICAL QUALITY	2.2268e-34	0.07217	0.06307	1	1	SGMS1, APP, FLI1, NOP58, NPC1, HFE, ARF6, BCL2L1, ARAP1, ARAP3, LIMA1, CLN3, LYN, GNAQ, CLN5, RASA1, ATP6AP2, GNA12, CDKN2C, CDKN2D, BUD31, RENBP, EP300, XRN2, C3AR1, ABCA1, CDK6, PF4, CD9, PPP1R9B, BAK1, C5AR1, CD36, NPTN, CALR, STX12, ABCG1, GPX1, GCH1, ATP1A1, YWHAG, YWHAH, CAPG, APBB2, DERL1, GCLM, SLC30A5, COPA, TPP1, PROS1
2	PID MET PATHWAY	2.1551e-40	0.072079	0.064763	1	1	MAPK1, RANBP9, CBL, PTPN1, PAK2, GRB2, PDPK1, PIK3R1, EPS15, PTPN11, RAB5A, CRK, CDC42, RHOA, KPNB1, MAPK3, ARF6, CTNNB1, INPP5D, RAP1A, RAC1, RAP1B, PTPRJ, CTNNA1, PXN
2	PID LYSOPHOSPHOLIPID PATHWAY	8.1281e-21	0.072075	0.062533	1	1	GNAI3, GSK3B, LYN, ADCY7, GNA12, NFKBIA, NFKB1, GNB1, CRK, RHOA, PIK3R1, PXN, RAC1, GNAI2, GNA13, GNAQ
2	REACTOME SIGNALING BY GPCR	3.0688e-21	0.072007	0.065474	1	1	RGS19, GNA13, AKAP13, ADCY7, CREB1, CX3CR1, S1PR1, DAGLB, PIK3R5, GNA12, GNAI2, GNAI3, GNAQ, GNB1, GNB2, GNG5, GRB2, CXCL2, ANXA1, APP, KRAS, RHOA, RHOC, RHOG, NRAS, HEBP1, PDE3B, PDPK1, PF4, PIK3CG, PIK3R1, P2RY13, PPP1CA, PPP2CA, PPP3CA, PRKACB, PRKAR1A, PRKAR2A, PRKCB, MAPK1, MAPK3, GNG12, RAC1, RAC2, ROCK1, RPS6KA1, RPS6KA3, ITSN1, P2RY12, C3AR1, TRIO, C5AR1, VAV1, YWHAB, CALM2, CALM3, DGKD, …
2	SECOND MESSENGER MEDIATED SIGNALING	4.9486e-12	0.071071	0.065765	1	1	ADCY7, PRKACB, BUD31, C5AR1, NUDT4, LAT2, GNAI3, GNAI2, WASF2, CAMKK2, CAP1, GNAQ
2	KEGG PURINE METABOLISM	3.6834e-35	0.070896	0.068602	1	1	POLR2E, ENPP1, POLR2J, CANT1, NME1, ATIC, PDE3B, PAICS, DCK, ADCY7, GART, PAPSS1, ITPA, POLE4, RRM1, RRM2, NUDT5
2	TRANSPORT	4.0432e-69	0.070888	0.067191	1	1	ITSN1, KIF5B, PDPN, GLTP, NPC1, RER1, ARF6, BCL2L1, SLC29A1, CKLF, RAC1, VDAC2, VDAC3, VDAC1, LASP1, AP2S1, KDELR2, CLIC1, ELMO1, LRPAP1, EXOC5, STAB1, GSK3B, YKT6, STAP1, VAMP3, ABCA1, KIF1C, KIF1B, EPN1, SLC35B2, CBL, RAB1A, PICALM, WNK1, TMX1, RAB14, MYO9B, CALR, STX12, TMED10, HIP1, HNRNPA1, ARSB, RAB5A, BET1, GABARAP, YWHAH, SLC16A6, RAB35, EIF5A, ERP29, TCN2, SNX2, SNX1, SNX3, FOLR2, PLIN3,…
2	GOLGI APPARATUS PART	1.0055e-48	0.07027	0.065764	1	1	SGMS1, HOOK3, USO1, RAB14, GLG1, RER1, TMED10, FURIN, COPA, COPB2, AP1S1, COPB1, SPG21, CLN3, ADAM10, ARCN1, BET1, RAB11A, MAN1C1
2	KINASE ACTIVITY	2.6943e-59	0.070234	0.068591	1	1	ILK, PIK3CG, ROCK1, ROCK2, WNK1, MAPK1, NME1, NEK6, UHMK1, TK1, VRK1, TGFBR1, MAP2K3, TGFBR2, TAOK3, TRIO, NRP2, BCKDK, NRP1, CKB, CAMKK2, PDPK1, SRPK2, LYN, CDK1, SRPK1, GTF2H1, CMPK1, GALK2, GALK1, DGKD, CERK, CSNK1A1, TRIM27, RPS6KA3, CSNK1D, RPS6KA1, CSNK1E, GSK3B, MAPK14, DGKZ, PGK1, DTYMK, ITPKB, PRKCB, CSNK2A1, PRKACB, TWF1, STK4, PI4K2A, TESK1, STK10, MAPKAPK2, CSF1R, DYRK1A, PAK2, MPP1, …
2	CELLULAR CARBOHYDRATE METABOLIC PROCESS	1.2171e-39	0.070173	0.078128	1	1	GNPDA1, PGD, GNS, PGLS, NAGK, IDH1, GUSB, SLC25A10, ACO2, CHST1, GAA, UGP2, ARPP19, GALK1, AKR1A1, ACLY, SDHA, SDHB, GSK3B, SDHD
2	REACTOME CIRCADIAN CLOCK	2.0325e-35	0.070025	0.063846	1	1	CPT1A, CREB1, CREBBP, CSNK1D, CSNK1E, EP300, FBXL3, MEF2C, BHLHE41, NCOA3, CUL1, NCOR1, TGS1
2	TRANSFERASE ACTIVITY TRANSFERRING GLYCOSYL GROUPS	2.8775e-31	0.06974	0.065416	1	1	RPN1, MGAT2, UGGT1, B4GALT6, GCNT1, B4GALT5, ST6GAL1, PARP1, ALG8, UMPS, MAGT1, GALNT1, GALNT7, GALNT6, STT3B, STT3A
2	REACTOME G1 PHASE	1.3637e-18	0.069481	0.06636	1	1	CDK4, CDK6, CDKN2C, CDKN2D, CKS1B, E2F1, PPP2CA, RBL1, CCND1, TFDP1, CUL1
2	REGULATION OF CELLULAR COMPONENT ORGANIZATION AND BIOGENESIS	4.4665e-56	0.069346	0.068626	1	1	EIF5A, HMGB1, ARF6, EIF3C, EIF3A, RAC1, ARAP1, ARAP3, EIF4B, EIF4H, RTN4, LIMA1, AP2S1, CDC42, ARHGEF2, EIF1B, UBE2N, EIF4G2, MAPRE1, SET, RASA1, CBL, ETF1, YWHAH, CAPG
2	BIOCARTA KERATINOCYTE PATHWAY	1.7497e-9	0.069334	0.053139	1	1	PRKCB, MAPK14, TNF, PPP2CA, MAP2K3, TNFRSF1B, MAPK3, ETS2, NFKB1, NFKBIA, MAPK1
2	REACTOME PHOSPHOLIPID METABOLISM	3.5143e-36	0.068989	0.069448	1	1	LPCAT3, CDIPT, SLC44A1, PIK3R5, PLD3, GALC, SGMS1, GBA, GLB1, CERS2, HADHB, HEXA, HEXB, ARF1, ARF3, ARSB, ASAH1, NEU1, PCYT1A, PIK3CG, PIK3R1, PIP4K2A, CTSA, AGPAT5, ACER3, PI4K2A, VAC14, CERK, LPCAT1, DEGS1, SYNJ1, SGPL1, VAPB, VAPA, SPTLC2
2	REACTOME SIGNALING BY NOTCH	7.4104e-42	0.068906	0.06717	1	1	ADAM10, TMED2, CREBBP, E2F1, EP300, DTX4, NCSTN, TNRC6A, HDAC1, HDAC2, RBPJ, ARRB2, ATP2A2, FURIN, APH1A, PSENEN, MIB1, CCND1, SEL1L, ADAM17, TFDP1, TLE1, CUL1, NCOR1, NCOR2
2	REACTOME P75 NTR RECEPTOR MEDIATED SIGNALLING	5.8769e-26	0.068721	0.062472	1	1	AKAP13, NCSTN, HDAC1, HDAC2, RHOA, ARHGDIA, NFKBIA, APH1A, PSENEN, RTN4, RAC1, ITSN1, ADAM17, TRIO, VAV1, YWHAE, SQSTM1, ARHGEF2, MAGED1
2	INORGANIC CATION TRANSMEMBRANE TRANSPORTER ACTIVITY	1.294e-32	0.068698	0.069847	1	1	UQCRC1, COX5A, ATP2B1, ATP2B4, COX4I1, CYB5A, ATP6V1C1, ATP6V1B2, SLC30A5, ATP2A2
2	PID RAC1 PATHWAY	7.6053e-31	0.068682000000000007	0.069411	1	1	ABI1, PAK2, ARPC3, ARPC2, ARHGDIA, RACGAP1, ARPC4, CTNNA1, ACTR2, RAC1, ARPC5, CTNNB1, IQGAP1, CFL1, CRK, BRK1, ACTR3, MAPK14, NCF1, WASF2, MAP2K3
2	POSITIVE REGULATION OF SIGNAL TRANSDUCTION	1.7912e-40	0.068343	0.061902	1	1	VAPA, TMEM9B, MIER1, BUD31, BST2, GOLT1B, NEK6, PPP5C, LITAF, TAB2, RAC1, CFLAR, LGALS1, TAOK3, LGALS9, NUP62, CANT1, SHISA5, HMOX1, CASP8, RHOA, RHOC, LTBR, LYN, FLNA, UBE2N, TFG, REL, SLC35B2
2	CATION BINDING	5.6163e-43	0.068315	0.060742	1	1	S100A4, TPD52, YY1, LETM1, CALR, CALU, ARIH2, CRIP1, CSRP1, RNF7, RNF4, RNF5, CANX, CAMKK2, ACO2, LRPAP1, BNIP2, EEA1, LIMD1, PLEK, BIRC5, LRP1, CALM3, TIMM8B, ISCU, ABL1, PDCD6, ABL2, CTCF, KPNB1, MDM2, TIMM13, CHD4, ANXA1, MAN1C1, SIRT2, HSP90B1
2	PID ENDOTHELINPATHWAY	1.9235e-19	0.068251	0.067385	1	1	MAPK14, ADCY7, GNA12, GNAQ, CRK, RHOA, CDC42, GNAI2, RAC1, GNAI3, MAPK1, PRKCB, MAPK3
2	PID MTOR 4PATHWAY	8.2427e-64	0.068023	0.060922	1	1	KRAS, FBXW11, PXN, MAPK1, YWHAG, EIF4B, YWHAZ, YWHAQ, ULK2, RPS6KA1, YY1, RAC1, YWHAH, MAPK3, PDPK1, EIF4A1, RHOA, RRAGC, NRAS, YWHAE, YWHAB
2	GOLGI MEMBRANE	1.1315e-23	0.067797	0.061713	1	1	GLG1, BET1, RER1, SGMS1, AP1S1, COPB1, CLN3, MAN1C1, USO1
2	NUCLEAR ENVELOPE	3.7e-51	0.06779	0.07823	1	1	RTN4, XPO1, EIF5A, RANGAP1, WTAP, CBX5, IPO5, RANBP2, LBR, KPNB1, NUP88, NPC1, NRM, BNIP2, KPNA3, MATR3, KPNA1, LMNB1, NUP50, AGFG1, TRIM27, NUP62, TMPO, PARP1
2	PROTEIN DNA COMPLEX ASSEMBLY	2.0205e-32	0.067761	0.063877	1	1	NAP1L1, NAP1L4, MAZ, MED13, GTF2I, SMARCA5, HMGB1, SET, MED30, THRAP3
2	CHROMOSOME ORGANIZATION AND BIOGENESIS	2.9829e-32	0.067433	0.088031	1	1	ARID1A, RFC1, HUWE1, SMARCE1, ZWINT, SMARCA5, HMGB1, PBRM1, CREBBP, HDAC2, HDAC1, SMARCC1, SMC1A, PTGES3, EZH2, NAP1L1, NAP1L4, TOP2A, RBBP4, UBE2N, BPTF, SET, SAFB, ACTL6A, NASP, SIRT2, SMC4, RBM14
2	REACTOME PRE NOTCH EXPRESSION AND PROCESSING	1.3376e-25	0.067268	0.066983	1	1	TMED2, CREBBP, E2F1, EP300, TNRC6A, RBPJ, ATP2A2, FURIN, CCND1, SEL1L, TFDP1
2	PID CASPASE PATHWAY	2.0551e-27	0.067156	0.067659	1	1	APP, LMNA, LMNB1, NUMA1, XIAP, CASP8, SLK, TNF, PARP1
2	INTRACELLULAR ORGANELLE PART	7.7009e-94	0.067028	0.070419	1	1	HNRNPK, HNRNPF, SGMS1, WTAP, HNRNPM, INCENP, KIF5B, PTBP1, MED13, NPC1, ZWINT, ARL8A, ARL8B, RER1, ZCRB1, RCC1, VDAC2, VDAC3, SEPT11, VDAC1, LASP1, PARP1, BCKDK, AP2S1, TCOF1, EZH2, EPB41L2, TAF13, BNIP2, SRP9, SF3B4, SF3B2, DHX15, ETFB, ETFA, CS, TRIM27, SF3A3, ATRX, SDHA, SDHD, RALY, PRC1, SNRPD1, NDUFAB1, SNRPD2, TUBG1, IMP4, API5, TOPBP1, SMARCA5, SMARCA4, ARPC4, ARPC5, ARPC3, ARPC2, MYO1C, F…
2	REACTOME REGULATION OF INSULIN SECRETION	8.2631e-30	0.066787	0.069351	1	1	CTNNB1, GNAI2, GNAQ, GNB1, GNB2, GNG5, SPCS1, SLC25A5, MARCKS, PRKACB, PRKAR1A, PRKAR2A, GNG12, RAP1A, RAP1B, SPCS3, IQGAP1, SEC11C, SPCS2
2	PID EPOPATHWAY	5.2904e-9	0.066649	0.058411	1	1	PIK3R1, SH2B3, RAP1A, INPP5D, PTPN11, CBL, GRB2, PTPN6, NFKB1, BCL2L1, MAPK14, LYN
2	NUCLEAR ENVELOPE ENDOPLASMIC RETICULUM NETWORK	1.5683e-70	0.06662	0.065998	1	1	RTN4, XPO1, VAPB, EIF5A, RPN1, RPN2, DDOST, CLN3, MAGT1, TMX1, RAB14, AMFR, SRP9, DERL1, EDEM1, STT3B, STT3A, SERINC1, DAD1, PLP2, HSP90B1, OSTC, SPCS1
2	ADENYL RIBONUCLEOTIDE BINDING	2.0328e-43	0.066586	0.069725	1	1	PRKACB, WNK1, OLA1, STK4, RFC1, RFC2, NME1, SMARCA5, NEK6, MYO9B, TGFBR1, ABCG1, ABL1, ABCF1, BCKDK, ABCF2, SRPK2, TPX2, SRPK1, EIF4A3, GALK1, SMC4, ABCC3, DGKZ, ABCC1, PGK1
2	ADENYL NUCLEOTIDE BINDING	2.0328e-43	0.066586	0.069725	1	1	PRKACB, WNK1, OLA1, STK4, RFC1, RFC2, NME1, SMARCA5, NEK6, MYO9B, TGFBR1, ABCG1, ABL1, ABCF1, BCKDK, ABCF2, SRPK2, TPX2, SRPK1, EIF4A3, GALK1, SMC4, ABCC3, DGKZ, ABCC1, PGK1
2	REACTOME DOWNSTREAM SIGNALING OF ACTIVATED FGFR	1.6051e-40	0.066567	0.069708	1	1	ADCY7, CREB1, GRB2, KRAS, MDM2, NRAS, PDPK1, PIK3R1, PRKACB, PRKAR1A, PRKAR2A, MAPK1, MAPK3, YWHAB, CALM2, CALM3, CDK1
2	TRANSFERASE ACTIVITY TRANSFERRING PHOSPHORUS CONTAINING GROUPS	2.6761e-61	0.06624	0.064273	1	1	SGMS1, ILK, PIK3CG, ROCK1, ROCK2, DPAGT1, MAPK1, NME1, MAP2K3, TGFBR1, TAOK3, TGFBR2, BCKDK, USP14, SRPK2, LYN, CDK1, SRPK1, GTF2H1, CMPK1, DGKD, CERK, PAPSS1, TRIM27, RPS6KA3, CSNK1D, RPS6KA1, CSNK1E, GSK3B, DGKZ, CSNK2A1, TWF1, TESK1, STK10, MAPKAPK2, POLE4, PCYT1A, DYRK1A, PTGES3, PBK, GAK, UGP2, DCK, WNK1, NEK6, UHMK1, TK1, VRK1, TRIO, NRP2, NRP1, CAMKK2, CKB, PDPK1, POLR2E, POLR2J, GALK2, GA…
2	REACTOME SIGNALING BY SCF KIT	2.7667e-18	0.066108	0.052742	1	1	SH2B3, CREB1, FYN, GRB2, KRAS, LYN, MDM2, NRAS, PDPK1, PIK3R1, MAPK1, MAPK3, PTPN6, RAC1, VAV1, YWHAB, CBL, CDK1
2	TRANSFERASE ACTIVITY TRANSFERRING ACYL GROUPS	1.922e-23	0.066049	0.063489	1	1	SPTLC2, EP300, SMARCE1, NCOA3, ACAT1, HADHB, LPCAT1, SOAT1, CREBBP, CS, ACLY, CPT1A, NAA15, YKT6
2	KEGG AMYOTROPHIC LATERAL SCLEROSIS ALS	1.8833e-21	0.06589	0.060496	1	1	TNF, CAT, MAP2K3, TNFRSF1B, RAC1, MAPK14, GPX1, RAB5A, BCL2L1, PPP3CA, DERL1, TOMM40
2	ORGANELLE PART	4.8151e-94	0.06586	0.069899	1	1	HNRNPK, HNRNPF, SGMS1, WTAP, HNRNPM, INCENP, KIF5B, PTBP1, MED13, NPC1, ZWINT, ARL8A, ARL8B, ZCRB1, RER1, RCC1, VDAC2, VDAC3, SEPT11, VDAC1, LASP1, PARP1, BCKDK, AP2S1, TCOF1, EZH2, EPB41L2, TAF13, BNIP2, SRP9, SF3B4, SF3B2, DHX15, ETFB, ETFA, CS, TRIM27, SF3A3, SDHA, ATRX, SDHD, RALY, PRC1, NDUFAB1, SNRPD1, SNRPD2, TUBG1, IMP4, API5, TOPBP1, SMARCA5, SMARCA4, ARPC4, ARPC5, ARPC3, ARPC2, MYO1C, F…
2	PID INSULIN PATHWAY	2.7466e-33	0.06578	0.065959	1	1	INPP5D, EXOC5, RASA1, CBL, PDPK1, PTPN1, PIK3R1, PTPN11, GRB2, CRK, PTPRA
2	PROTEIN KINASE ACTIVITY	2.8641e-42	0.065671	0.063732	1	1	ILK, ROCK1, ROCK2, WNK1, MAPK1, NEK6, UHMK1, VRK1, TGFBR1, MAP2K3, TAOK3, TGFBR2, TRIO, NRP2, BCKDK, NRP1, CAMKK2, PDPK1, SRPK2, LYN, CDK1, SRPK1, GTF2H1, CSNK1A1, TRIM27, RPS6KA3, RPS6KA1, CSNK1D, CSNK1E, MAPK14, GSK3B, PRKCB, CSNK2A1, PRKACB, TWF1, STK4, TESK1, STK10, MAPKAPK2, CSF1R, DYRK1A, PAK2, PBK, GAK, HIPK3
2	REACTOME TELOMERE MAINTENANCE	5.94e-19	0.065484	0.084076	1	1	FEN1, H2AFZ, LIG1, PCNA, NHP2, RFC2, RFC5, RPA1, RPA2, HIST1H2BC
2	TRANSMEMBRANE RECEPTOR ACTIVITY	2.472e-13	0.064583	0.06178	1	1	PTPRJ, TGFBR1, TGFBR2, LRPAP1, TRIM27, STAB1, LRP6, C3AR1, EBP, C5AR1, NRP2, NRP1, IL10RB, CSF1R, IFNGR2, TNFRSF1B, PTPRA
2	RESPONSE TO ABIOTIC STIMULUS	7.4709e-31	0.064582	0.066388	1	1	COPS3, GPX1, CDKN2D, TOPBP1, GTF2H2, ATPIF1, DYNLRB1, ERO1L, FEN1, SMC1A
2	REACTOME TRANSCRIPTIONAL REGULATION OF WHITE ADIPOCYTE DIFFERENTIATION	2.2898e-12	0.064535	0.053823	1	1	CDK4, MED8, CREBBP, EP300, LPL, TNF, NCOA3, MED30, CD36, NCOR1, NCOR2, TGS1
2	REACTOME SIGNALING BY NOTCH1	3.9247e-33	0.064372	0.062938	1	1	ADAM10, CREBBP, EP300, DTX4, NCSTN, HDAC1, HDAC2, RBPJ, ARRB2, APH1A, PSENEN, MIB1, ADAM17, TLE1, CUL1, NCOR1, NCOR2
2	ION BINDING	2.3722e-52	0.06436	0.061856	1	1	S100A4, TPD52, YY1, LETM1, NME1, NEK6, CALR, CALU, ARIH2, CRIP1, CSRP1, RNF7, RNF4, RNF5, CANX, CAMKK2, SRPK2, ACO2, SRPK1, LRPAP1, BNIP2, EEA1, LIMD1, CERK, PLEK, TRIM27, BIRC5, LRP1, CALM3, PRKACB, STK4, TIMM8B, ISCU, ABL1, ABL2, PDCD6, CTCF, KPNB1, MDM2, TIMM13, CHD4, ANXA1, MAN1C1, SIRT2, HSP90B1
2	SUBSTRATE SPECIFIC TRANSMEMBRANE TRANSPORTER ACTIVITY	1.5353e-33	0.064269	0.062264	1	1	ATP1B3, ATP2B1, ATP2B4, PDPN, SLC29A1, SERINC1, ATP2A2, LASP1, SLC23A2, SLC25A3, SLC25A5, CYB5A, ATP6V1C1, ATP1A1, SLC16A6, ABCC3, SLC7A8, COX5A, SEC61B, ATP6V1B2, SLC30A5, SLC25A10, UQCRC1, COX4I1, SLC35B1, SLC35B2, PLP2, KCNN4, SLC17A5, SLC6A8, SLC6A6
2	REACTOME NFKB AND MAP KINASES ACTIVATION MEDIATED BY TLR4 SIGNALING REPERTOIRE	4.6897e-25	0.064245	0.057786	1	1	CREB1, MAPK14, DUSP3, TAB2, HMGB1, APP, MEF2A, MEF2C, ATF1, NFKBIA, PPP2CA, MAPK1, MAPK3, MAP2K3, RPS6KA1, RPS6KA3, MAPKAPK2, CDK1
2	CYTOPLASMIC PART	3.9269e-139	0.064187	0.063987	1	1	LDHA, SGMS1, KIF5B, NPC1, RER1, ARF6, BCL2L1, TMEM50A, LPCAT1, GCSH, LAPTM4A, VDAC2, VDAC3, VDAC1, LASP1, BCKDK, TSG101, AP2S1, GKAP1, KDELR2, ANP32E, EPB41L2, EIF4A1, SRP9, DEGS1, ABI1, ETFB, ETFA, CS, SDHA, SDHB, GSK3B, SDHD, YKT6, MTSS1, SRP14, IDE, NDUFAB1, SRP19, GHITM, TUBG1, NRD1, TMEM126A, PDCD6IP, GLUD1, STIP1, ABCA1, FURIN, LAMP1, LAMP2, CXCL14, DNAJB6, CYC1, NDE1, CASP8, SNTB2, ARL1, A…
2	ENDOPLASMIC RETICULUM	2.2348e-81	0.063936	0.063897	1	1	VAPB, SGMS1, TPD52, SSR1, DNAJB11, PSENEN, NPC1, TMX1, TXNDC5, RAB14, AMFR, CALR, CALU, TMEM50A, LPCAT1, SERINC1, TRAM1, RTN4, NRP1, PDIA3, PDIA6, PDIA4, CANX, KDELR2, CLN3, CLN8, CLN5, SRP9, DEGS1, ABI1, EDEM1, STT3B, SET, STT3A, PCMT1, SOAT1, YKT6, DSE, RPN1, RPN2, DDOST, GOLT1B, ERP29, POR, SEC61B, DERL1, CTSA, ITGB1, UGGT1, ERO1L, P4HB, VCP, SPCS1, PDCD6, HMOX1, IFNGR2, KIF1C, MAGT1, PLIN2, F…
2	KEGG CHEMOKINE SIGNALING PATHWAY	4.2596e-8	0.063835	0.046407	1	1	CX3CR1, ROCK1, CXCL14, VAV1, DOCK2, ARRB2, NRAS, NFKB1, NFKBIA, PIK3R5, GNG5, KRAS, GNB2, GNAI2, PXN, CSK, PRKACB, GNAI3, CRK, GNB1, CDC42, PRKCB, ADCY7, RHOA, RAC2, GRB2, MAPK3, RAC1, MAPK1, GSK3B, GNG12, ROCK2, RAP1A, RAP1B, PF4, CXCL2, NCF1, ELMO1, PIK3CG, PIK3R1, LYN
2	PID PI3KPLCTRKPATHWAY	6.4609e-31	0.063758	0.058836	1	1	PDPK1, YWHAH, YWHAB, PIK3R1, GRB2, KRAS, YWHAG, GSK3B, CCND1, YWHAE, CREB1, YWHAQ, YWHAZ, NRAS
2	KEGG OXIDATIVE PHOSPHORYLATION	1.7886e-90	0.063434	0.066589	1	1	ATP6V1G1, UQCR10, NDUFA5, NDUFA4, ATP5J2, ATP6V0A1, ATP6V0B, ATP6AP1, COX4I1, NDUFA2, NDUFA3, NDUFA1, UQCRQ, ATP6V1H, ATP5G3, ATP5G2, ATP5G1, ATP5F1, COX5A, TCIRG1, ATP6V1D, ATP5A1, ATP5J, SDHA, ATP6V1A, ATP6V1E1, ATP6V1B2, ATP6V1C1, SDHD, SDHB, COX7A2, ATP5B, ATP6V1F, UQCRB, ATP6V0D1, COX6A1, UQCRFS1, UQCRC1, NDUFB2, NDUFAB1, NDUFA8, UQCR11, NDUFV3, NDUFA11, NDUFB10, NDUFC1, NDUFB6, NDUFB7, NDUF…
2	DNA DEPENDENT DNA REPLICATION	9.2069e-12	0.063374	0.083165	1	1	CDT1, MCM3, RFC1, CDK2AP1, HMGB2, TIPIN, RPA1, RPA2, GMNN, ABL1
2	PID TCR PATHWAY	1.8665e-13	0.063289	0.057336	1	1	SH3BP2, PTPN6, NRAS, CBL, FYN, PRKCB, CSK, FLNA, RAP1A, KRAS, LCP2, GRB2, PTPN11, VAV1, CDC42, PDPK1, INPP5D
2	ENDOPLASMIC RETICULUM MEMBRANE	6.954e-57	0.063239	0.060222	1	1	RTN4, VAPB, RPN1, RPN2, DDOST, CLN3, TMX1, MAGT1, AMFR, SRP9, DERL1, EDEM1, STT3B, STT3A, SERINC1, DAD1, PLP2, HSP90B1, OSTC, SPCS1
2	REACTOME SIGNALING BY TGF BETA RECEPTOR COMPLEX	8.6031e-32	0.063226	0.060887	1	1	STUB1, STRAP, PARP1, HDAC1, RHOA, FURIN, UCHL5, PPP1CA, PPP1CB, PPP1CC, PMEPA1, RBL1, SKI, TFDP1, TGFBR1, TGFBR2, UBE2D3, XPO1, USP9X, NCOR1, NCOR2
2	NEUROGENESIS	5.4486e-23	0.062985	0.073765	1	1	RTN4, NRP2, NRP1, CDK6, NPTN, OPHN1, CLN5, RACGAP1, YWHAG, YWHAH, CYFIP1
2	NUCLEOTIDE BINDING	4.4887e-49	0.062667	0.063935	1	1	RAN, NCF1, WNK1, OLA1, RFC1, NME1, RFC2, ARL8A, ARL8B, NEK6, ARF6, MYO9B, TGFBR1, ABCG1, ARF3, ABCF1, BCKDK, ABCF2, RAP2B, SRPK2, TPX2, SRPK1, EIF4A3, GALK1, ABCC3, DGKZ, ABCC1, PGK1, RALB, PRKACB, STK4, SMARCA5, SEPT7, RRAGC, ABL1, DHRS3, SMC4
2	PROTEIN SERINE THREONINE KINASE ACTIVITY	7.1349e-49	0.062542	0.066551	1	1	ILK, ROCK1, ROCK2, WNK1, MAPK1, NEK6, UHMK1, VRK1, TGFBR1, TAOK3, TGFBR2, TRIO, BCKDK, PDPK1, SRPK2, CDK1, SRPK1, GTF2H1, CSNK1A1, RPS6KA3, RPS6KA1, CSNK1D, CSNK1E, MAPK14, GSK3B, PRKCB, CSNK2A1, PRKACB, STK4, TESK1, STK10, MAPKAPK2, DYRK1A, PAK2, PBK, GAK, HIPK3
2	REACTOME G1 S TRANSITION	4.2648e-16	0.062407	0.071703	1	1	PSMD14, DBF4, CKS1B, E2F1, ORC6, MCM2, MCM3, MCM4, MCM5, MCM6, MCM7, PCNA, PPP2CA, PSMA1, PSMA6, PSMB2, PSMB4, PSMB5, PSMB6, PSMB7, PSMC1, PSMC2, PSMC3, PSMC6, PSMD1, PSMD2, PSMD3, PSMD7, PSMD8, PSMD11, PSMD12, PSMD13, RPA1, RPA2, RRM2, TFDP1, TYMS, CDT1, CUL1, CCNA2, CDK1, PSMD6
2	REACTOME DIABETES PATHWAYS	4.6708e-40	0.062338	0.059483	1	1	PREB, PDIA6, EXOC5, EXOSC8, TPP1, EIF2S1, SEC31A, SPCS1, ERO1L, HDGF, IGFBP4, KIF5B, LMNA, MYO5A, DNAJB11, DNAJC3, SPCS3, SLC30A5, SSR1, TLN1, HSP90B1, CALR, KHSRP, SEC11C, ATP6V0D1, EDEM1, SPCS2
2	ATP BINDING	5.1399e-40	0.0623	0.064849	1	1	PRKACB, WNK1, OLA1, STK4, RFC1, NME1, RFC2, SMARCA5, NEK6, MYO9B, TGFBR1, ABL1, ABCF1, BCKDK, ABCF2, SRPK2, TPX2, SRPK1, EIF4A3, GALK1, SMC4, ABCC3, DGKZ, ABCC1, PGK1
2	REGULATION OF I KAPPAB KINASE NF KAPPAB CASCADE	1.2264e-37	0.062262	0.061204	1	1	VAPA, SHISA5, CANT1, TMEM9B, MIER1, HMOX1, CASP8, RHOA, RHOC, BUD31, LTBR, BST2, GOLT1B, FLNA, UBE2N, NEK6, PPP5C, LITAF, TFG, TAB2, REL, SQSTM1, SLC35B2, CFLAR, LGALS1, LGALS9, NUP62
2	KEGG NUCLEOTIDE EXCISION REPAIR	4.5722e-21	0.062164	0.07401	1	1	POLE4, GTF2H5, RFC5, RPA1, RAD23B, RPA2, RAD23A, PCNA, DDB1, RFC1, RFC2, GTF2H2, GTF2H1, LIG1
2	MEMBRANE	4.4378e-54	0.062011	0.060857	1	1	WTAP, APP, CKLF, PARP1, AP2S1, ELMO1, TRIM27, SDHA, LRP1, SDHD, LRP6, YKT6, S1PR1, BUD31, ARRB2, BMPR2, MYO1C, EPS15, LAMP1, LAMP2, SNTB2, UQCRB, TIMM13, TMED2, CBL, HSP90B1, CD53, C5AR1, TMX1, CD37, CD36, CD33, AMFR, LMNB1, CD68, STX12, CD63, ATP5B, MYO7A, PDPK1, GOLM1, ATP5J, BET1, STT3B, STT3A, IL10RB, FYN, SLC16A6, ATP5A1, PRKCB, EMP1, CSF1R, SPCS1, TMPO, COPA, CD84, CD83, CTNNB1, SYK, PTPRJ,…
2	REACTOME MITOTIC G1 G1 S PHASES	1.0055e-19	0.061962	0.07522	1	1	CDK4, CDK6, PSMD14, CDKN2C, CDKN2D, DBF4, CKS1B, DYRK1A, E2F1, ORC6, HDAC1, MCM2, MCM3, MCM4, MCM5, MCM6, MCM7, PCNA, PPP2CA, PSMA1, PSMA6, PSMB2, PSMB4, PSMB5, PSMB6, PSMB7, PSMC1, PSMC2, PSMC3, PSMC6, PSMD1, PSMD2, PSMD3, PSMD7, PSMD8, PSMD11, PSMD12, PSMD13, RBBP4, RBL1, CCND1, RPA1, RPA2, RRM2, TFDP1, TYMS, CDT1, CUL1, CCNA2, CDK1, PSMD6
2	MEMBRANE PART	5.8447e-44	0.061524	0.05702	1	1	APP, CKLF, AP2S1, TRIM27, SDHA, LRP1, LRP6, YKT6, BUD31, BMPR2, MYO1C, EPS15, LAMP1, LAMP2, SNTB2, UQCRB, TIMM13, TMED2, HSP90B1, C5AR1, TMX1, CD37, CD36, CD33, AMFR, LMNB1, CD68, STX12, CD63, ATP5B, GOLM1, BET1, STT3B, STT3A, IL10RB, SLC16A6, ATP5A1, EMP1, CSF1R, SPCS1, COPA, CD84, CD83, CTNNB1, SYK, PTPRJ, HFE, ATP6V0B, TGFBR1, TGFBR2, LIMA1, AP3S1, LTC4S, COPB2, SLC23A2, COPB1, NAGPA, XPO1, SL…
2	POSITIVE REGULATION OF CELLULAR PROCESS	9.9253e-63	0.061388	0.061358	1	1	SSR1, CUL3, CUL1, PDPN, MED13, MAPK1, NME1, ARF6, RAC1, CDC123, ARAP1, TCF4, TGFBR1, MAP2K3, TAOK3, TGFBR2, ELF1, NAP1L1, LYN, FLNA, GTF2H1, CCND1, PPP2CA, TRIM28, IGF1, NAA15, GSK3B, PHF5A, CDKN2C, MIER1, MDFIC, DAP, BUD31, BST2, ACTN4, GOLT1B, ARID1A, LITAF, ABCA1, PRUNE2, MIA3, DNAJA2, SMARCC1, HIVEP3, ABL1, CTCF, CDC42, HMOX1, CASP8, RHOA, RHOC, RHOG, CDK6, CDK4, STUB1, REL, SLC35B2, TSPAN31,…
2	PROTEIN UBIQUITINATION	2.1161e-29	0.061364	0.059927	1	1	SAE1, ANAPC11, STUB1, WWP1, CBL, PCNP, UBE2C, UBE2N, UHRF2, HUWE1, MDM2, CAND1, AMFR
2	RESPONSE TO DNA DAMAGE STIMULUS	5.6719e-20	0.061345	0.050788	1	1	RAD21, CDKN2D, CCNA2, LIG1, FOXN3, RAD23B, HMGB1, HMGB2, RAD23A, VCP, SMC1A, ABL1, PARP1, TRIAP1, MCM7, UBE2A, DDB1, TOPORS, GTF2H1, UBE2N, RPA1, APEX1, FEN1, ATRX, CSNK1D, CSNK1E
2	REACTOME TRANSPORT OF INORGANIC CATIONS ANIONS AND AMINO ACIDS OLIGOPEPTIDES	3.8643e-12	0.061136	0.054713	1	1	SLC16A10, SLC15A4, SLC43A2, SLC25A10, SLC7A8, SLC17A5, SLC9A9, SLC6A6, SLC7A7
2	ORGANELLE MEMBRANE	8.5699e-125	0.060935	0.060978	1	1	VAPB, RANGAP1, SGMS1, WTAP, TMX1, AMFR, GLG1, LMNB1, RER1, SERINC1, NUP50, TMED10, CD63, VDAC2, VDAC3, VDAC1, NUP62, RTN4, ATP5B, TIMM17A, MYO7A, AP2S1, COPB2, AP1S1, COPB1, SLC25A3, ATP5J, CLN3, RAB11FIP5, SRP9, CLN5, BET1, EDEM1, STT3B, STT3A, IMMT, TRIM27, SDHA, SDHD, ATP5A1, NDUFAB1, EIF5A, RPN1, RPN2, DDOST, TIMM8B, USO1, ANKFY1, DERL1, LAMP2, SPCS1, COPA, UQCRC1, TIMM50, IPO5, NECAP2, RANBP…
2	TRANSMEMBRANE TRANSPORTER ACTIVITY	4.9778e-32	0.060919	0.059799	1	1	ATP1B3, ATP2B1, ATP2B4, PDPN, SLC29A1, SERINC1, ABCG1, ATP2A2, LASP1, ABCF1, SLC23A2, SLC25A3, SLC25A5, CYB5A, ATP6V1C1, ATP1A1, SLC16A6, ABCC3, ABCC1, SLC44A1, SLC7A8, COX5A, SEC61B, ATP6V1B2, SLC30A5, SLC25A10, UQCRC1, COX4I1, SLC35B1, SLC35B2, PLP2, KCNN4, SLC17A5, SLC6A8, SLC6A6
2	RESPONSE TO ENDOGENOUS STIMULUS	3.683e-31	0.060886	0.057612	1	1	CCNA2, LIG1, RAD23B, RAD23A, PARP1, TRIAP1, LYN, GTF2H1, FEN1, ATRX, CSNK1D, CSNK1E, RBM14, RAD21, CDKN2D, FOXN3, HMGB1, HMGB2, VCP, ABL1, SMC1A, MCM7, UBE2A, DDB1, ADIPOR2, ADIPOR1, TOPORS, UBE2N, RPA1, APEX1
2	POSITIVE REGULATION OF BIOLOGICAL PROCESS	2.8346e-63	0.060741	0.062521	1	1	SSR1, CUL3, CUL1, PDPN, MED13, MAPK1, NME1, ARF6, RAC1, CDC123, ARAP1, TCF4, MAP2K3, TGFBR1, TGFBR2, TAOK3, ELF1, NAP1L1, LYN, FLNA, GTF2H1, CCND1, PPP2CA, TRIM28, IGF1, NAA15, GSK3B, PHF5A, ATP6AP2, MIER1, MDFIC, CDKN2C, DAP, BUD31, ACTN4, BST2, GOLT1B, ARID1A, LITAF, ABCA1, PRUNE2, MIA3, DNAJA2, SMARCC1, HIVEP3, ABL1, CTCF, CDC42, HMOX1, CASP8, RHOA, RHOC, RHOG, CDK6, CDK4, STUB1, REL, SLC35B2,…
2	PHOSPHORIC ESTER HYDROLASE ACTIVITY	3.9098e-16	0.060692	0.054008	1	1	PDE3B, PTPRJ, PLD3, PPP1CA, PPP5C, C3AR1, ACP1, PTPN7, PTPN6, PTPN12, PTPN11, PTPN1, PDIA3, SYNJ1, TIMM50, PPM1G, INPP5D, APEX1, PTPRA, DUSP3, PTP4A2
2	PID KITPATHWAY	2.461e-14	0.060459	0.054589	1	1	MAPK3, PTPN11, VAV1, PIK3R1, CBL, SPRED1, GRB2, CREBBP, GSK3B, SH2B3, LYN, PTPN6, PDPK1, STAP1
2	KEGG GNRH SIGNALING PATHWAY	1.7954e-19	0.06019	0.056712	1	1	CALM2, NRAS, MAPK14, KRAS, CAMK2D, GNAQ, PRKACB, CALM3, CDC42, ADCY7, PRKCB, MAP2K3, GRB2, MAPK3, MAPK1
2	POSITIVE REGULATION OF CELLULAR METABOLIC PROCESS	2.1205e-48	0.059895	0.058203	1	1	MED13, ARF6, TCF4, MAP2K3, CREBBP, NUP62, ELF1, CAMKK2, LYN, GTF2H1, CCND1, MRPL12, SQSTM1, TRIM28, ILF3, YWHAH, NAA15, ILF2, PHF5A, RBM14, HNRNPAB, EIF5A, TLR7, MDFIC, ARID1A, ABCA1, CD276, SMARCC1, HIVEP3, CTCF, TPP1, NRIP1, UBE2N, BPTF, ARPP19, STUB1, THRAP3
2	POSITIVE REGULATION OF METABOLIC PROCESS	2.1205e-48	0.059895	0.058203	1	1	MED13, ARF6, TCF4, MAP2K3, CREBBP, NUP62, ELF1, CAMKK2, LYN, GTF2H1, CCND1, MRPL12, SQSTM1, TRIM28, ILF3, YWHAH, NAA15, ILF2, PHF5A, RBM14, HNRNPAB, EIF5A, TLR7, MDFIC, ARID1A, ABCA1, CD276, SMARCC1, HIVEP3, CTCF, TPP1, NRIP1, UBE2N, BPTF, ARPP19, STUB1, THRAP3
2	REACTOME MEIOTIC RECOMBINATION	9.7041e-18	0.059861	0.084782	1	1	CDK4, H2AFZ, H3F3A, RPA1, RPA2, HIST1H2BC
2	KEGG INSULIN SIGNALING PATHWAY	5.3389e-29	0.059811	0.054069	1	1	CALM2, PDPK1, NRAS, PIK3R5, PDE3B, KRAS, PRKACB, CRK, PRKAR1A, PRKAR2A, CALM3, PTPN1, INPP5D, GRB2, PPP1CC, PPP1CA, PPP1CB, MAPK3, MAPK1, GSK3B, CBL, PIK3CG, PIK3R1
2	SIGNAL TRANSDUCTION	5.4931e-47	0.059786	0.055612	1	1	OSTF1, TAOK3, GAS6, GKAP1, ELMO1, IGF1, CSNK1D, CSNK1E, GSK3B, LRP6, GNA13, MTSS1, GNA12, MDFIC, S1PR1, BUD31, BMPR2, ARHGDIA, EPS15, HINT1, PRMT1, PKN1, MAPRE2, CBL, TXNL1, C5AR1, WNK1, TANK, CD33, CAMK1, PIAS1, AMFR, NEK6, MYO9B, PLAA, PLAU, NRP1, PDPK1, TFG, IL10RB, FYN, PDGFA, FOXN3, OPHN1, PPP5C, CSF1R, CFLAR, CD83, CFL1, TNF, PARK7, THRAP3, GIT2, CCNA2, PTPRJ, GNAI3, GNAI2, TGFBR1, MAP2K3, …
2	BIOCARTA MET PATHWAY	1.5159e-12	0.059666	0.046963	1	1	PTPN11, PXN, RAP1A, RAP1B, RASA1, CRK, ITGB1, GRB2, MAPK3, PIK3CG, PIK3R1, MAPK1
2	PID CMYB PATHWAY	7.0452e-25	0.059401	0.05609	1	1	MAF, CDK6, CSF1R, CREBBP, ZFHX3, EP300, COPA, CCND1, TAB2, H2AFZ, SLC25A3, ETS2, KRAS, ATP2B1, SKI, NRAS, PPP3CA, TRIM28, IQGAP1, CLTA, NCOR1, MCM4
2	PHOSPHOTRANSFERASE ACTIVITY ALCOHOL GROUP AS ACCEPTOR	2.0741e-43	0.059137	0.058793	1	1	ILK, PIK3CG, ROCK1, ROCK2, WNK1, MAPK1, NEK6, UHMK1, VRK1, MAP2K3, TGFBR1, TGFBR2, TAOK3, TRIO, NRP2, BCKDK, NRP1, CAMKK2, PDPK1, SRPK2, LYN, CDK1, SRPK1, GTF2H1, GALK2, GALK1, DGKD, CSNK1A1, TRIM27, RPS6KA3, CSNK1D, RPS6KA1, CSNK1E, GSK3B, MAPK14, DGKZ, ITPKB, PRKCB, CSNK2A1, PRKACB, TWF1, STK4, PI4K2A, TESK1, STK10, MAPKAPK2, CSF1R, DYRK1A, PAK2, PBK, GAK, HIPK3
2	REACTOME SIGNALING BY FGFR	1.4117e-39	0.058825	0.059	1	1	ADCY7, CREB1, GRB2, KRAS, MDM2, NRAS, PDPK1, PIK3R1, PPP2CA, PRKACB, PRKAR1A, PRKAR2A, MAPK1, MAPK3, YWHAB, CALM2, CALM3, CBL, CDK1
2	PID RB 1PATHWAY	1.9565e-22	0.058809	0.057736	1	1	PPP2CA, CREBBP, CDK4, SMARCA4, MAPK14, TFDP1, DNMT1, CTBP1, RBBP4, ELF1, ABL1, EP300, CCNA2, E2F1, CCND1, HDAC1, CDK6, MDM2, MEF2C
2	REACTOME CELL DEATH SIGNALLING VIA NRAGE NRIF AND NADE	2.0496e-14	0.058108	0.056074	1	1	AKAP13, NCSTN, APH1A, PSENEN, RAC1, ITSN1, TRIO, VAV1, YWHAE, SQSTM1, ARHGEF2, MAGED1
2	PROTEIN MODIFICATION BY SMALL PROTEIN CONJUGATION	3.9952e-29	0.058025	0.057501	1	1	SAE1, ANAPC11, STUB1, WWP1, CBL, PCNP, UBE2C, UBE2N, UHRF2, HUWE1, MDM2, CAND1, AMFR
2	REGULATION OF TRANSLATION	4.0865e-24	0.057654	0.046941	1	1	EIF5A, TLR7, EIF1B, EIF4A3, EIF4G2, EIF3C, EIF3A, CD276, ETF1, FURIN, EIF4B, EIF4H
2	REACTOME GASTRIN CREB SIGNALLING PATHWAY VIA PKC AND MAPK	2.6251e-17	0.057644	0.059782	1	1	RGS19, CREB1, DAGLB, GNAQ, GNB1, GNB2, GNG5, GRB2, ANXA1, APP, KRAS, NRAS, PIK3R1, MAPK1, MAPK3, GNG12, RPS6KA1, RPS6KA3, TRIO, YWHAB, DGKD, CDK1
2	REGULATION OF MULTICELLULAR ORGANISMAL PROCESS	9.3284e-9	0.057584	0.042214	1	1	ATP6AP2, LAT2, MIA3, CELF2, CD276, UBE2N, TPM1, FYN
2	REACTOME EXTENSION OF TELOMERES	7.1181e-12	0.057265	0.082772	1	1	FEN1, LIG1, PCNA, NHP2, RFC2, RFC5, RPA1, RPA2
2	REACTOME SEMAPHORIN INTERACTIONS	1.3965e-18	0.057254	0.065733	1	1	PLXNC1, CFL1, DPYSL2, FYN, ITGB1, RHOA, RHOC, RHOG, MYL6, PAK2, RAC1, RAC2, ROCK1, TLN1, NRP1, ROCK2, CDC42
2	NUCLEAR PORE	9.7237e-56	0.05718	0.059572	1	1	EIF5A, RANGAP1, IPO5, NUP50, RANBP2, KPNB1, AGFG1, NUP88, NUP62, KPNA3, KPNA1
2	PROTEIN CATABOLIC PROCESS	1.3227e-42	0.057043	0.064879	1	1	TSG101, UBE2G2, UBE2A, ANAPC5, UBE2C, UHRF2, UBE2K, MDM2, AMFR, FZR1, DERL1, UBE3A, STUB1, EDEM1, ARIH1, UBE2D3, SQSTM1, PCNP, UBE2L3, PSMD14, VCP
2	PID HEDGEHOG GLIPATHWAY	5.1291e-31	0.056979	0.056805	1	1	HDAC2, PIAS1, HDAC1, GNB1, RBBP7, CREBBP, GSK3B, FBXW11, GNAI3, XPO1, CSNK1E, CSNK1D, MTSS1, CSNK1A1, SIN3B, RBBP4, ARRB2, GNAI2, SAP30
2	CELLULAR PROTEIN CATABOLIC PROCESS	3.323e-43	0.056568	0.066923	1	1	TSG101, UBE2G2, UBE2A, ANAPC5, UBE2C, UHRF2, UBE2K, AMFR, FZR1, DERL1, UBE3A, EDEM1, STUB1, ARIH1, UBE2D3, SQSTM1, PCNP, UBE2L3, PSMD14, VCP
2	CELL SURFACE RECEPTOR LINKED SIGNAL TRANSDUCTION GO 0007166	2.7314e-20	0.056559	0.053115	1	1	GIT2, PTPRJ, PIK3CG, GNAI3, GNAI2, TGFBR1, AP3S1, DOK2, GNAQ, GNB2, GNB1, ABI1, LRP6, MTSS1, GNA12, MDFIC, S1PR1, BUD31, GPR183, C3AR1, BMPR2, ABCA1, EPS15, GPR34, PRMT1, LCP2, APH1A, PF4, STUB1, CBL, ANXA1, NCSTN, ADCY7, PSENEN, C5AR1, CX3CR1, PXN, TRIO, NUP62, WASF2, PDPK1, BAG1, CAP1, ADAM10, FYN, MAPK14, CALM3, PDGFA, PRKACB, LAT2, SNX6, GRB2, PTPN6, IFNGR2, KHDRBS1, UBE2N, PIK3R1, RGS19
2	REACTOME RNA POL I PROMOTER OPENING	6.8915e-12	0.056557	0.079644	1	1	H2AFZ, H3F3A, MAPK3, HIST1H2BC
2	POSITIVE REGULATION OF I KAPPAB KINASE NF KAPPAB CASCADE	2.0269e-41	0.056355	0.061333	1	1	VAPA, SHISA5, CANT1, TMEM9B, MIER1, HMOX1, CASP8, RHOA, RHOC, BUD31, LTBR, BST2, GOLT1B, FLNA, UBE2N, NEK6, PPP5C, LITAF, TFG, TAB2, REL, SLC35B2, CFLAR, LGALS1, LGALS9, NUP62
2	REACTOME PLATELET HOMEOSTASIS	5.5085e-13	0.056328	0.059644	1	1	MAPK14, GNB1, GNB2, GNG5, ATP2A2, PDE3B, PPP2CA, PPP2R5A, PPP2R5C, GNG12, PTPN6
2	PID HDAC CLASSI PATHWAY	3.3074e-27	0.056311	0.054422	1	1	MBD3, CREBBP, SIRT2, RAN, YY1, NCOR2, RANGAP1, HDAC1, RANBP2, RBBP4, RBBP7, NCOR1, NFKB1, NFKBIA, CHD4, TNF, GATAD2B, HDAC2, SIN3B, XPO1, SAP30, EP300
2	INTEGRAL TO MEMBRANE	2.5208e-25	0.056292	0.049536	1	1	PPP2R5C, SGMS1, HNRNPM, APP, PDPN, NPC1, RER1, SLC29A1, CKLF, VDAC1, KDELR2, LRPAP1, DEGS1, TRIM27, LRP1, STAB1, LRP6, YKT6, BUD31, GPR183, BST2, VAMP3, C3AR1, BMPR2, ABCA1, LAMP1, TMED2, EBP, NCSTN, ATP2B1, ATP2B4, PSENEN, C5AR1, CD37, LETM1, CD36, CD33, AMFR, MMD, CD68, TMED10, CD63, ATP2A2, CLCN5, GOLM1, EDEM1, IL10RB, SLC16A6, EIF5A, EMP1, CAV2, CSF1R, ITGA5, SPCS1, IPO5, RANBP2, CD84, CD83, …
2	NERVOUS SYSTEM DEVELOPMENT	2.3614e-36	0.056256	0.05316	1	1	MEF2C, PMP22, RTN4, FLNA, CLN8, CLN5, RPS6KA3, EP300, DYRK1A, CDK6, MBNL1, CD9, PAFAH1B1, DPYSL2, ATXN10, NPTN, NRP2, NRP1, YWHAG, YWHAH, OPHN1, NINJ1, CYFIP1, TPP1, BPTF, UBE3A, RACGAP1, GMFB
2	PHOSPHORIC MONOESTER HYDROLASE ACTIVITY	5.4195e-15	0.056173	0.053732	1	1	PTPRJ, PPP1CA, PPP5C, ACP1, PTPN7, PTPN6, PTPN12, PTPN11, PTPN1, SYNJ1, TIMM50, PPM1G, INPP5D, PTPRA, DUSP3, PTP4A2
2	REACTOME INTEGRATION OF ENERGY METABOLISM	7.707e-31	0.056145	0.059324	1	1	ADCY7, CTNNB1, GNAI2, GNAQ, GNB1, GNB2, GNG5, SPCS1, SLC25A5, MARCKS, ACLY, PPP2CA, PRKACB, PRKAR1A, PRKAR2A, GNG12, RAP1A, RAP1B, SPCS3, IQGAP1, SEC11C, SPCS2
2	REGULATION OF PROTEIN METABOLIC PROCESS	9.1514e-40	0.056101	0.053453	1	1	ATP6AP2, EIF5A, TLR7, ARF6, EIF3C, EIF3A, CD276, FURIN, EIF4B, EIF4H, LIMA1, CDC42, TPP1, ARHGEF2, LYN, EIF1B, UBE2N, EIF4G2, EIF4A3, CCND1, MDM2, MAPRE1, STUB1, SET, RASA1, ETF1, CAPG
2	INTRINSIC TO MEMBRANE	9.5349e-26	0.05609	0.049708	1	1	PPP2R5C, SGMS1, HNRNPM, APP, PDPN, NPC1, RER1, SLC29A1, CKLF, VDAC1, KDELR2, LRPAP1, DEGS1, TRIM27, LRP1, STAB1, LRP6, YKT6, BUD31, GPR183, BST2, VAMP3, C3AR1, BMPR2, ABCA1, LAMP1, TMED2, EBP, NCSTN, ATP2B1, ATP2B4, PSENEN, C5AR1, LETM1, CD37, CD36, CD33, AMFR, MMD, CD68, TMED10, CD63, ATP2A2, CLCN5, GOLM1, EDEM1, IL10RB, SLC16A6, EIF5A, EMP1, CAV2, CSF1R, ITGA5, SPCS1, IPO5, RANBP2, CD84, CD83, …
2	REACTOME RECRUITMENT OF MITOTIC CENTROSOME PROTEINS AND COMPLEXES	4.0685e-33	0.055767	0.089039	1	1	TUBB4B, CSNK1D, CSNK1E, DYNC1H1, DYNC1I2, MAPRE1, NUMA1, PAFAH1B1, TUBG1, YWHAE, YWHAG, SSNA1, CKAP5, CDK1
2	ENDOPLASMIC RETICULUM PART	9.519e-50	0.055398	0.054194	1	1	VAPB, RPN1, RPN2, DDOST, TMX1, AMFR, DERL1, CALR, SERINC1, SPCS1, RTN4, PDIA4, CLN3, MAGT1, SRP9, EDEM1, STT3B, STT3A, DAD1, PLP2, HSP90B1, OSTC, TRPC4AP
2	PURINE NUCLEOTIDE BINDING	5.883e-36	0.055171	0.054891	1	1	NCF1, RAN, WNK1, OLA1, RFC1, RFC2, NME1, ARL8A, ARL8B, NEK6, ARF6, MYO9B, TGFBR1, ABCG1, ARF3, ABCF1, BCKDK, ABCF2, RAP2B, SRPK2, TPX2, SRPK1, EIF4A3, GALK1, ABCC3, DGKZ, ABCC1, PGK1, RALB, PRKACB, STK4, SMARCA5, SEPT7, RRAGC, ABL1, SMC4
2	PURINE RIBONUCLEOTIDE BINDING	5.883e-36	0.055171	0.054891	1	1	RAN, NCF1, WNK1, OLA1, RFC1, NME1, RFC2, ARL8A, ARL8B, NEK6, MYO9B, ARF6, TGFBR1, ABCG1, ARF3, ABCF1, BCKDK, ABCF2, RAP2B, SRPK2, TPX2, SRPK1, EIF4A3, GALK1, ABCC3, DGKZ, ABCC1, PGK1, RALB, PRKACB, STK4, SMARCA5, SEPT7, RRAGC, ABL1, SMC4
2	PID MYC ACTIVPATHWAY	5.3696e-17	0.055065	0.053419	1	1	TK1, NCL, DDX18, PRDX3, PTMA, NME1, HSPD1, BIRC5, LDHA, MTDH, HSPA4, CDK4, EP300, CREBBP, ID2, EIF4G1, HUWE1, ACTL6A, RCC1, EIF4A1, EIF2S1
2	TRANSLATION REGULATOR ACTIVITY	1.5175e-39	0.054861	0.048588	1	1	ABCF1, EIF5A, EIF3C, EIF3B, GTF2H2, EIF4G1, EIF4B, EIF4G2, GSPT1, EIF4H, EIF2S1, EIF2S2
2	REGULATION OF MAP KINASE ACTIVITY	2.6029e-12	0.054622	0.047951	1	1	MDFIC, SPRED1, C5AR1, PKN1, HIPK3, GPS1
2	REACTOME LOSS OF NLP FROM MITOTIC CENTROSOMES	1.124e-32	0.054598	0.078925	1	1	TUBB4B, CSNK1D, CSNK1E, DYNC1H1, DYNC1I2, MAPRE1, PAFAH1B1, TUBG1, YWHAE, YWHAG, SSNA1, CKAP5, CDK1
2	TRANSFERASE ACTIVITY TRANSFERRING GROUPS OTHER THAN AMINO ACYL GROUPS	7.312e-30	0.05454	0.052399	1	1	SPTLC2, EP300, NCOA3, SMARCE1, ACAT1, HADHB, LPCAT1, SOAT1, CREBBP, CPT1A, NAA15, YKT6
2	POSITIVE REGULATION OF TRANSFERASE ACTIVITY	1.7036e-12	0.054518	0.043707	1	1	MDFIC, C5AR1, PKN1, CCND1, SERINC1, MAP2K3
2	GOLGI VESICLE TRANSPORT	1.1557e-73	0.05442	0.054688	1	1	STX7, BET1, RER1, NAPA, COPB2, COPB1, TMED10, EXOC5, SCAMP2, MON2, ERGIC3, KIF1C, TMX1, RAB14, YKT6
2	PORE COMPLEX	3.2503e-64	0.054169	0.059915	1	1	EIF5A, RANGAP1, BAK1, IPO5, NUP50, RANBP2, KPNB1, AGFG1, NUP88, VDAC1, NUP62, KPNA3, KPNA1
2	PID ERBB1 DOWNSTREAM PATHWAY	6.2347e-30	0.054115	0.04908	1	1	BRK1, YWHAE, ACTR2, IQGAP1, PPP5C, ARPC4, YWHAG, ATF1, YWHAQ, RPS6KA3, YWHAB, CAPN2, YWHAZ, NRAS, MAPK1, PIK3R1, WASF2, MAPK3, RAB5A, BCL2L1, PDPK1, KRAS, MEF2C, ARPC3, CREB1, CDC42, ARPC5, YWHAH, ABI1, RAC1, PPP2CA, GRB2, ARPC2, ACTR3
2	KEGG FATTY ACID METABOLISM	7.277e-22	0.054083	0.051269	1	1	CPT1A, ACADS, ACADL, ALDH2, ACADM, ACAT1, HADH, HADHB, ECHS1, ADH5, ACSL5, ACOX1
2	ESTABLISHMENT AND OR MAINTENANCE OF CHROMATIN ARCHITECTURE	4.6269e-35	0.053883	0.052092	1	1	EZH2, NAP1L1, NAP1L4, RBBP4, ARID1A, UBE2N, BPTF, SMARCE1, HUWE1, SMARCA5, HMGB1, SET, SAFB, PBRM1, ACTL6A, NASP, CREBBP, SIRT2, HDAC2, HDAC1, SMARCC1, RBM14
2	GENERATION OF NEURONS	1.5203e-15	0.053776	0.06706	1	1	RTN4, NRP2, NRP1, NPTN, OPHN1, RACGAP1, YWHAG, YWHAH, CYFIP1
2	REACTOME MRNA SPLICING	1.2062e-54	0.05372	0.053411	1	1	HNRNPR, SF3B4, PRPF8, PAPOLA, RNPS1, SF3A3, SF3B2, HNRNPUL1, U2AF2, DHX9, HNRNPA3, DNAJC8, SNRNP200, SF3B1, FUS, HNRNPA1, HNRNPA2B1, HNRNPC, HNRNPD, HNRNPF, HNRNPH1, HNRNPH2, HNRNPK, HNRNPU, HNRNPM, YBX1, PCBP1, PCBP2, CPSF2, POLR2E, POLR2J, CCAR1, PTBP1, LSM2, SRSF1, SRSF2, SRSF3, SRSF6, SRSF7, SNRNP70, SNRPA1, SNRPB, SNRPB2, SNRPD1, SNRPD2, SNRPE, U2AF1, SMC1A, SF3B5, PHF5A, SRSF9, EFTUD2, SNRN…
2	PID ERBB4 PATHWAY	2.8533e-13	0.053687	0.049797	1	1	FYN, MDM2, TAB2, PIK3R1, WWP1, MAPK3, MAPK1, NCOR1, GRB2, ADAM17
2	ION TRANSMEMBRANE TRANSPORTER ACTIVITY	9.0794e-22	0.053674	0.054069	1	1	ATP1B3, ATP2B1, ATP2B4, ATP2A2, LASP1, SLC25A3, CYB5A, ATP6V1C1, ATP1A1, ABCC3, COX5A, ATP6V1B2, SLC30A5, UQCRC1, COX4I1, PLP2, KCNN4, SLC17A5, SLC6A8, SLC6A6
2	PROTEIN COMPLEX	3.5183e-78	0.053664	0.059126	1	1	INCENP, KIF5B, MED13, ZWINT, ARIH1, GCSH, UBE2L3, BCKDK, AP2S1, EZH2, TAF13, EIF4A1, SRP9, SDHA, GSK3B, YKT6, NDUFAB1, TUBG1, SMARCA5, ARPC4, ARPC5, ARPC3, ARPC2, MYO1C, HDAC2, HDAC1, SMARCC1, SNTB2, KIF1B, TIMM13, STUB1, GTF3C6, MED30, WWP2, ANAPC5, MYO9B, ATP5B, STT3B, STT3A, BIRC5, CAPG, ATP5A1, EIF5A, PRKACB, MRPS18C, MRPS15, EIF3C, EIF3A, EIF3B, MRPS28, MRPS21, EIF4B, ITGA5, EIF4H, SPCS1, PU…
2	CYTOPLASM	2.748e-111	0.053536	0.054794	1	1	NFKBIA, DHX9, GARS, LASP1, BCKDK, TSG101, AP2S1, UBE2G2, BRD7, GKAP1, ANP32E, ELMO1, EIF4A3, PDCL3, EIF4A1, SDHA, SDHB, GSK3B, SDHD, YKT6, MTSS1, CDKN2C, PACSIN2, CDKN2D, TMEM126A, NRD1, ARRB2, FBXO11, GLUD1, MYO1C, LAMP1, LAMP2, HDAC2, HDAC1, PRMT1, NDE1, SNTB2, ACADM, ACADS, PLIN2, MAPRE1, OAT, UQCRB, VPS29, SNX17, TIMM13, TMED5, TMED2, VPS35, EHD4, TMED9, HSP90B1, VPS28, DNAJB11, TXNL1, WNK1, …
2	REACTOME DNA REPAIR	3.1152e-20	0.05325	0.059888	1	1	DDB1, FEN1, GTF2H1, GTF2H2, APEX1, LIG1, PCNA, POLR2E, POLR2J, RAD23B, RFC2, RFC5, RPA1, RPA2, USP1
2	KEGG ALZHEIMERS DISEASE	5.7216e-53	0.053115	0.050902	1	1	UQCR10, CALM2, NDUFA5, NDUFA4, ATP2A2, ADAM17, PSENEN, LRP1, COX4I1, NDUFA2, NDUFA3, NDUFA1, CAPN2, LPL, APH1A, UQCRQ, IDE, ATP5G3, ATP5G2, ADAM10, ATP5G1, ATP5F1, COX5A, GNAQ, ATP5A1, ATP5J, SDHA, CALM3, NCSTN, CASP8, TNF, SDHD, SDHB, COX7A2, ATP5B, UQCRB, MAPK3, COX6A1, UQCRFS1, UQCRC1, MAPK1, NDUFB2, NDUFAB1, GSK3B, NDUFA8, UQCR11, NDUFV3, NDUFB10, NDUFC1, NDUFB6, NDUFB7, NDUFB8, NDUFS6, NDUFS…
2	MAPKKK CASCADE GO 0000165	4.3641e-14	0.052622	0.043752	1	1	ATP6AP2, MDFIC, SPRED1, C5AR1, MAPKAPK2, TAOK3, CAMKK2, PKN1, GPS1
2	REACTOME TRANSPORT OF GLUCOSE AND OTHER SUGARS BILE SALTS AND ORGANIC ACIDS METAL IONS AND AMINE COMPOUNDS	1.9421e-9	0.052504	0.052207	1	1	SLC2A6, SLC44A1, SLC39A6, SLC39A1, SLC30A5, SLC6A6, SLC39A7
2	G PROTEIN COUPLED RECEPTOR PROTEIN SIGNALING PATHWAY	6.4611e-6	0.051772	0.04564	1	1	ADCY7, GIT2, PIK3CG, C5AR1, CX3CR1, GNAI3, GNAI2, WASF2, CAP1, GNAQ, GNB2, GNB1, CALM3, GNA12, S1PR1, PRKACB, BUD31, GPR183, C3AR1, ABCA1, PTPN6, GPR34, RGS19
2	BIOCARTA PROTEASOME PATHWAY	4.1418e-48	0.051548	0.053233	1	1	PSMD14, RPN1, PSMC3, PSMD12, PSMA1, PSMD6, RPN2, PSMC2, UBA1, PSMB2, PSMB5, PSMB4, PSMD11, PSMB7, PSMB6, UBE2A, UBE3A, PSMA6, PSMD8, PSMC6
2	PROTEIN FOLDING	2.4263e-38	0.051266	0.048925	1	1	PDIA6, CCT3, CLN3, ERP29, LRPAP1, ST13, PFDN4, FKBP5, FKBP4, STUB1, UGGT1, ERO1L, CCT7, PPIH, PPIA, DNAJB6
2	KEGG GLYCEROPHOSPHOLIPID METABOLISM	1.5159e-16	0.051057	0.05308	1	1	LPCAT1, DGKZ, DGKD, PCYT1A, LPCAT3, CDIPT
2	REACTOME RNA POL I TRANSCRIPTION	6.4692e-21	0.050791	0.073414	1	1	CBX3, GTF2H1, GTF2H2, H2AFZ, H3F3A, MAPK3, HIST1H2BC
2	REACTOME NUCLEOTIDE EXCISION REPAIR	4.952e-20	0.050488	0.057364	1	1	DDB1, GTF2H1, GTF2H2, LIG1, PCNA, POLR2E, POLR2J, RAD23B, RFC2, RFC5, RPA1, RPA2
2	REACTOME PROCESSING OF CAPPED INTRON CONTAINING PRE MRNA	9.1929e-50	0.050463	0.052588	1	1	HNRNPR, SF3B4, PRPF8, NUP50, PAPOLA, RNPS1, SF3A3, SF3B2, HNRNPUL1, U2AF2, DHX9, HNRNPA3, DNAJC8, SNRNP200, NUP205, SF3B1, NUP62, FUS, HNRNPA1, HNRNPA2B1, HNRNPC, HNRNPD, HNRNPF, HNRNPH1, HNRNPH2, HNRNPK, HNRNPU, HNRNPM, YBX1, NUP88, PCBP1, PCBP2, CPSF2, POLR2E, POLR2J, CCAR1, PTBP1, LSM2, RANBP2, SRSF1, SRSF2, SRSF3, SRSF6, SRSF7, SNRNP70, SNRPA1, SNRPB, SNRPB2, SNRPD1, SNRPD2, SNRPE, U2AF1, SMC…
2	REACTOME SIGNALING BY PDGF	3.791e-19	0.050247	0.049151	1	1	ADCY7, CREB1, CRK, GRB2, KRAS, MDM2, NRAS, FURIN, PDGFA, PDPK1, PIK3R1, PRKACB, PRKAR1A, PRKAR2A, MAPK1, MAPK3, RASA1, SPP1, STAT6, YWHAB, CALM2, CALM3, CDK1
2	NUCLEAR PART	1.3215e-43	0.050154	0.048305	1	1	HNRNPK, HNRNPF, LSM6, RANGAP1, WTAP, HNRNPM, GIT2, LSM4, EMG1, NOP58, PTBP1, MED13, NPC1, ZCRB1, RCC1, SNRNP40, DNMT3A, PARP1, RTN4, EZH2, TCOF1, NAP1L1, NAP1L4, GTF2H1, TAF13, BNIP2, SF3B4, SF3B2, DHX15, SNRNP70, TRIM27, SF3A3, ATRX, NAA15, PHF5A, RALY, XPO1, SNRNP200, SNRPD1, SNRPD2, DDX21, TUBG1, IMP4, API5, SNRPA1, HNRNPA2B1, TOPBP1, ARID1A, HNRNPR, HNRNPU, SMARCE1, SMARCA5, XRN2, SMARCA4, HM…
2	PID FOXOPATHWAY	4.9966e-37	0.049804	0.056561	1	1	CAT, CSNK1E, RAN, EP300, CREBBP, USP7, CSNK1A1, CTNNB1, CSNK1D, YWHAE, RALB, YWHAB, YWHAH, XPO1, YWHAQ, YWHAG, YWHAZ
2	REGULATION OF TRANSPORT	1.6224e-8	0.049791	0.04363	1	1	AP2S1, KHDRBS1, NUDT4, NLRP3, FLNA, ARF6, UHMK1, RAC1, CBL, GSK3B
2	PID PI3KCIAKTPATHWAY	3.1371e-22	0.049466	0.048383	1	1	BCL2L1, YWHAQ, YWHAH, YWHAG, YWHAE, PDPK1, KPNA1, YWHAZ, YWHAB, GSK3B
2	REACTOME RNA POL I RNA POL III AND MITOCHONDRIAL TRANSCRIPTION	1.8994e-24	0.049448	0.065685	1	1	CBX3, GTF2H1, GTF2H2, H2AFZ, H3F3A, POLR2E, MAPK3, SSB, HIST1H2BC
2	KEGG RNA DEGRADATION	3.4558e-38	0.049392	0.04475	1	1	LSM5, XRN2, LSM6, PAPOLA, DDX6, EXOSC8, HSPA9, CNOT6L, NAA38, LSM4, CNOT1, LSM3, CNOT6, LSM2, HSPD1
2	REGULATION OF CYCLIN DEPENDENT PROTEIN KINASE ACTIVITY	8.7834e-14	0.049305	0.050228	1	1	CKS1B, CDKN2C, CDKN2D, GTF2H1, CCND1, CKS2
2	PID FRA PATHWAY	0.0029037	0.04929	0.031605	1	1	EP300, HMOX1, CCNA2, PLAU, CCND1, USF2
2	SOLUBLE FRACTION	3.194e-11	0.049163	0.0451	1	1	IDE, RANGAP1, DARS, NCF1, AARS, ACP1, GCLM, PCYT1A, GARS, PTPN12, COPA, OS9, TPP1, IK, STX2, CLIC1, TARS, CLIC4, TNF, CXCL2, ABI1, COMT, IARS, ANXA2
2	COFACTOR METABOLIC PROCESS	4.0019e-31	0.049051	0.047343	1	1	PGD, GPX1, ALAS1, ACO2, COQ7, ISCU, PGLS, GCLM, ACLY, SDHA, BLVRA, SDHB, SDHD
2	SEXUAL REPRODUCTION	5.5402e-24	0.049042	0.045739	1	1	GNPDA1, TESK1, XRN2, DAZAP1, USP9X, CD9, TRIM27, RACGAP1
2	REACTOME LATE PHASE OF HIV LIFE CYCLE	2.14e-37	0.048983	0.0472	1	1	NUP50, RCC1, NUP205, NUP62, GTF2A1, GTF2A2, GTF2H1, GTF2H2, NMT1, NUP88, VPS28, POLR2E, POLR2J, RAN, RANBP1, RANBP2, RANGAP1, SSRP1, TAF13, TSG101, XPO1, POM121
2	PEPTIDASE ACTIVITY	1.6602e-16	0.048878	0.038817	1	1	LGMN, PPP2R5C, IDE, CAPNS1, USP1, NPEPPS, CPD, ZMPSTE24, GGH, FURIN, METAP2, PDIA3, TPP1, TPP2, CASP8, USP12, USP15, USP14, PEPD, BLMH, CTSD, UCHL3, CTSB, USP7, USP8, USP9X, USP4
2	REACTOME MRNA PROCESSING	5.6059e-51	0.048631	0.052859	1	1	HNRNPR, SF3B4, PRPF8, NUP50, PAPOLA, RNPS1, SF3A3, SF3B2, HNRNPUL1, U2AF2, DHX9, HNRNPA3, DNAJC8, SNRNP200, NUP205, SF3B1, NUP62, FUS, GTF2H1, GTF2H2, HNRNPA1, HNRNPA2B1, HNRNPC, HNRNPD, HNRNPF, HNRNPH1, HNRNPH2, HNRNPK, HNRNPU, HNRNPM, YBX1, NUP88, PCBP1, PCBP2, CPSF2, POLR2E, POLR2J, CCAR1, PTBP1, LSM2, RANBP2, SRSF1, SRSF2, SRSF3, SRSF6, SRSF7, SNRNP70, SNRPA1, SNRPB, SNRPB2, SNRPD1, SNRPD2, S…
2	REACTOME METABOLISM OF NON CODING RNA	2.4734e-26	0.048289	0.051106	1	1	NUP50, CLNS1A, NUP205, NUP62, NUP88, RANBP2, SNRPB, SNRPD1, SNRPD2, SNRPE, TGS1, POM121
2	PID RHOA PATHWAY	3.951e-19	0.04779	0.043447	1	1	PKN1, ROCK2, RHOA, EZR, MAP2K3, ITGB1, CFL1, MSN, ROCK1, TLN1, RDX, CDC42, PPP1R12A
2	CATION TRANSMEMBRANE TRANSPORTER ACTIVITY	6.9948e-20	0.047453	0.050079	1	1	ATP2B1, ATP2B4, ATP2A2, CYB5A, ATP6V1C1, COX5A, ATP6V1B2, SLC30A5, UQCRC1, COX4I1, KCNN4, SLC17A5, SLC6A8, SLC6A6
2	PID BETACATENIN NUC PATHWAY	1.1883e-17	0.047417	0.046381	1	1	CTNNB1, EP300, YWHAZ, TCF4, SMARCA4, YWHAQ, ADCY7, YWHAG, INCENP, YWHAB, ID2, YWHAE, CTNNBIP1, MDFIC, CTBP1, CUL1, AES, TLE1, HDAC2, CCND1, YWHAH, XPO1, HDAC1
2	NUCLEAR MEMBRANE	1.1108e-28	0.047294	0.047243	1	1	EIF5A, RANGAP1, WTAP, IPO5, RANBP2, KPNB1, LBR, NUP88, KPNA3, MATR3, KPNA1, LMNB1, NUP50, AGFG1, TRIM27, NUP62
2	REACTOME DOWNSTREAM SIGNAL TRANSDUCTION	2.6163e-17	0.047274	0.04438	1	1	ADCY7, CREB1, CRK, GRB2, KRAS, MDM2, NRAS, PDGFA, PDPK1, PIK3R1, PRKACB, PRKAR1A, PRKAR2A, MAPK1, MAPK3, RASA1, STAT6, YWHAB, CALM2, CALM3, CDK1
2	MACROMOLECULAR COMPLEX	1.4257e-73	0.04722	0.051974	1	1	HNRNPK, HNRNPF, HNRNPM, INCENP, KIF5B, PTBP1, MED13, ZWINT, ZCRB1, ARIH1, GCSH, UBE2L3, BCKDK, AP2S1, EZH2, TAF13, EIF4A1, SRP9, SF3B4, SF3B2, DHX15, SF3A3, SDHA, GSK3B, YKT6, RALY, SRP14, NDUFAB1, SNRPD1, SNRPD2, SRP19, TUBG1, API5, SMARCA5, ARPC4, ARPC5, ARPC3, ARPC2, MYO1C, HDAC2, HDAC1, SMARCC1, PTGES3, SNTB2, KIF1B, TIMM13, STUB1, PRPF8, GTF3C6, MED30, WWP2, ANAPC5, MYO9B, HNRNPA1, DDX6, ATP…
2	NUCLEAR MEMBRANE PART	8.0659e-28	0.046832	0.049471	1	1	LMNB1, EIF5A, RANGAP1, IPO5, NUP50, RANBP2, LBR, KPNB1, AGFG1, NUP88, NUP62, KPNA3, MATR3, KPNA1
2	REACTOME G ALPHA S SIGNALLING EVENTS	3.3458e-6	0.046233	0.040276	1	1	ADCY7, GNAI2, GNAI3, GNB1, GNB2, GNG5, PDE3B, GNG12
2	REACTOME HIV LIFE CYCLE	6.8558e-20	0.046199	0.040631	1	1	NUP50, RCC1, FEN1, NUP205, NUP62, GTF2A1, GTF2A2, GTF2H1, GTF2H2, LIG1, NMT1, NUP88, VPS28, POLR2E, POLR2J, PPIA, RAN, RANBP1, RANBP2, RANGAP1, SSRP1, TAF13, TSG101, XPO1, BANF1, POM121
2	BIOCARTA HIVNEF PATHWAY	8.3739e-15	0.046043	0.048488	1	1	CASP8, TNF, XIAP, PAK2, LMNA, LMNB1, NUMA1, CFLAR, MDM2, TNFRSF1B, RASA1, ACTG1, NFKB1, NFKBIA, PARP1
2	REGULATION OF CELLULAR PROTEIN METABOLIC PROCESS	1.6168e-31	0.045987	0.045112	1	1	EIF5A, TLR7, ARF6, EIF3C, EIF3A, CD276, FURIN, EIF4B, EIF4H, LIMA1, TPP1, ARHGEF2, LYN, EIF1B, UBE2N, EIF4A3, EIF4G2, CCND1, MAPRE1, STUB1, SET, RASA1, ETF1, CAPG
2	ENDOSOME	2.765e-21	0.045679	0.045515	1	1	TSG101, RAB21, CLN3, TM9SF2, RAB14, ANKFY1, VPS29, SNX17, ARF6, PLIN3, VPS35, LAMP1, LAMP2, FYN, VPS28, YKT6
2	HELICASE ACTIVITY	4.7789e-36	0.04565	0.047213	1	1	SNRNP200, DDX18, DDX21, G3BP1, EIF4A3, SMARCA5, SMARCA4, DDX3X, DHX15, CHD4, DHX9, DDX1, DDX6, ATRX
2	REACTOME TRANSCRIPTION COUPLED NER TC NER	8.0478e-17	0.045606	0.057497	1	1	GTF2H1, GTF2H2, LIG1, PCNA, POLR2E, POLR2J, RFC2, RFC5, RPA1, RPA2
2	UBIQUITIN PROTEIN LIGASE ACTIVITY	8.6252e-14	0.045479	0.044327	1	1	WWP2, WWP1, ANAPC5, UBE2C, UHRF2, HUWE1, UBE2K, MDM2, AMFR, ANAPC11, STUB1, UBE2D3, CBL, UBE2L3
2	REACTOME DEADENYLATION DEPENDENT MRNA DECAY	5.1162e-32	0.045163	0.043974	1	1	LSM6, EXOSC8, DDX6, EIF4A1, EIF4B, EIF4G1, LSM5, LSM4, LSM3, CNOT6, LSM2, EIF4A3
2	REACTOME MRNA SPLICING MINOR PATHWAY	2.955e-34	0.045043	0.042184	1	1	SF3B4, PRPF8, SF3B2, SNRNP200, SF3B1, POLR2E, POLR2J, LSM2, SRSF1, SRSF2, SRSF6, SRSF7, SNRPB, SNRPD1, SNRPD2, SNRPE, SF3B5, EFTUD2, SNRNP40
2	REACTOME GPCR DOWNSTREAM SIGNALING	1.803e-7	0.044975	0.038279	1	1	RGS19, GNA13, AKAP13, ADCY7, S1PR1, DAGLB, PIK3R5, GNA12, GNAI2, GNAI3, GNAQ, GNB1, GNB2, GNG5, CXCL2, ANXA1, APP, RHOA, RHOC, RHOG, HEBP1, PDE3B, PDPK1, PF4, PIK3CG, PIK3R1, P2RY13, PRKCB, GNG12, RAC1, RAC2, ROCK1, ITSN1, P2RY12, C3AR1, TRIO, C5AR1, VAV1, DGKD, ARHGEF2, ROCK2, CDC42
2	PROTEIN PROCESSING	6.1353e-19	0.044855	0.041221	1	1	METAP2, PPP2R5C, CAMKK2, PAK2, PSENEN, STK4, APH1A, UHMK1, TAOK3, FURIN, NCSTN, DYRK1A
2	KEGG HUNTINGTONS DISEASE	5.8236e-68	0.044783	0.045183	1	1	POLR2E, UQCR10, NDUFA5, NDUFA4, POLR2J, CREBBP, COX4I1, CREB1, HIP1, AP2A2, AP2B1, NDUFA2, NDUFA3, NDUFA1, VDAC1, VDAC2, VDAC3, UQCRQ, ATP5G3, ATP5G2, ATP5G1, ATP5F1, COX5A, GNAQ, ATP5A1, SLC25A5, ATP5J, SDHA, CASP8, SDHD, SDHB, COX7A2, ATP5B, UQCRB, COX6A1, UQCRFS1, UQCRC1, NDUFB2, EP300, NDUFAB1, NDUFA8, UQCR11, NDUFV3, GPX1, AP2S1, AP2M1, NDUFB10, NDUFC1, NDUFB6, NDUFB7, NDUFS6, NDUFB8, NDUFS5…
2	SMALL CONJUGATING PROTEIN LIGASE ACTIVITY	3.4285e-14	0.044345	0.043543	1	1	WWP2, WWP1, ANAPC5, UBE2C, UHRF2, HUWE1, UBE2K, MDM2, AMFR, ANAPC11, STUB1, ARIH1, UBE2D3, CBL, UBE2L3
2	ST FAS SIGNALING PATHWAY	9.8673e-15	0.044311	0.042761	1	1	EZR, PARP1, PFN1, AGFG1, BAK1, ROCK1, NFKBIA, TPX2, XIAP, CASP8, CDK2AP1, CSNK1A1, NFKB1, MAPK1
2	ANTI APOPTOSIS	3.3768e-15	0.044245	0.040435	1	1	CDKN2D, API5, TMX1, TXNDC5, TNFAIP8, HMGB1, BCL2L1, ARHGDIA, CFLAR, RNF7, HDAC1, RTN4, NFKB1, TRIAP1, GPX1, BAG1, CDK1, BNIP2, HIPK3, CFL1, YWHAZ, TNF, SH3GLB1, DAD1, RASA1, HSPA9, ANXA1, BIRC6, BIRC5, XIAP, ANXA5, ANXA4, HSP90B1
2	BIOCARTA P38MAPK PATHWAY	1.0108e-11	0.044149	0.039184	1	1	MEF2C, MAPK14, MEF2A, MAPKAPK2, TGFBR1, HMGN1, CREB1, GRB2, RAC1, CDC42
2	ENVELOPE	2.8489e-53	0.043916	0.048652	1	1	XPO1, NDUFAB1, EIF5A, RANGAP1, WTAP, CBX5, TIMM8B, NPC1, LMNB1, HADHB, NUP50, VDAC2, VDAC3, VDAC1, NUP62, TMPO, PARP1, RTN4, ABCF2, UQCRC1, ATP5B, TIMM17A, TIMM50, IPO5, SLC25A3, RANBP2, KPNB1, NDUFS2, LBR, ATP5J, NUP88, RAB11FIP5, NRM, BNIP2, KPNA3, MATR3, KPNA1, UQCRB, NDUFB6, ATP5G2, ATP5G1, TIMM13, ATP5G3, AGFG1, NDUFA2, IMMT, TRIM27, NDUFA1, SDHA, PHB2, SDHD, ATP5A1
2	ORGANELLE ENVELOPE	2.8489e-53	0.043916	0.048652	1	1	XPO1, NDUFAB1, EIF5A, RANGAP1, WTAP, CBX5, TIMM8B, NPC1, LMNB1, HADHB, NUP50, VDAC2, VDAC3, VDAC1, NUP62, TMPO, PARP1, RTN4, ABCF2, UQCRC1, TIMM17A, ATP5B, TIMM50, IPO5, SLC25A3, RANBP2, KPNB1, LBR, NDUFS2, ATP5J, NUP88, RAB11FIP5, NRM, BNIP2, KPNA3, MATR3, KPNA1, UQCRB, NDUFB6, ATP5G2, TIMM13, ATP5G1, ATP5G3, AGFG1, NDUFA2, IMMT, TRIM27, NDUFA1, SDHA, PHB2, SDHD, ATP5A1
2	KEGG NOTCH SIGNALING PATHWAY	1.462e-11	0.043887	0.039997	1	1	EP300, APH1A, ADAM17, RBPJ, CREBBP, NCOR2, CTBP1, PSENEN, HDAC1, HDAC2, NCSTN, DTX4
2	LIGASE ACTIVITY FORMING CARBON NITROGEN BONDS	9.1692e-20	0.043188	0.045794	1	1	WWP2, WWP1, ANAPC5, UBE2C, UHRF2, HUWE1, UBE2K, MDM2, AMFR, ANAPC11, GCLM, STUB1, ARIH1, UBE2D3, CBL, UBE2L3, PAICS
2	DNA REPAIR	4.0716e-15	0.043027	0.046	1	1	RAD21, CDKN2D, LIG1, HMGB1, RAD23B, HMGB2, RAD23A, VCP, SMC1A, ABL1, PARP1, UBE2A, DDB1, GTF2H1, UBE2N, RPA1, APEX1, FEN1, ATRX, CSNK1D, CSNK1E
2	REACTOME HOST INTERACTIONS OF HIV FACTORS	3.5678e-26	0.042737	0.041356	1	1	PSMD14, NUP50, RCC1, AP2M1, AP1S1, AP2S1, AP2A2, AP2B1, DOCK2, NUP205, PSME4, NUP62, FYN, SLC25A5, ARF1, KPNA1, KPNB1, NUP88, PAK2, ATP6V1H, PPIA, PSMA1, PSMA6, PSMB2, PSMB4, PSMB5, PSMB6, PSMB7, PSMC1, PSMC2, PSMC3, PSMC6, PSMD1, PSMD2, PSMD3, PSMD7, PSMD8, PSMD11, PSMD12, PSMD13, RAC1, RAN, RANBP1, RANBP2, RANGAP1, XPO1, BANF1, AP1S2, ELMO1, PSMD6, POM121
2	SPLICEOSOME	4.9353e-48	0.042663	0.04157	1	1	U2AF2, SNRNP200, SNRPD2, HNRNPM, U2AF1, LSM4, API5, SNRPA1, EFTUD2, HNRNPA2B1, SF1, SNRPB, SNRPB2, ZCRB1, IVNS1ABP, SF3B4, SF3B2, SNRNP40, PRPF8, DHX15, HNRNPC, BCAS2, SNRNP70, HNRNPA1, SF3A3, PPIH, PHF5A
2	REACTOME ACTIVATED TLR4 SIGNALLING	2.3333e-13	0.042623	0.041629	1	1	CREB1, MAPK14, DUSP3, TAB2, HMGB1, APP, MEF2A, MEF2C, ATF1, NFKBIA, PPP2CA, MAPK1, MAPK3, MAP2K3, PELI1, RPS6KA1, RPS6KA3, TLR2, UBE2N, MAPKAPK2, CDK1
2	HYDROLASE ACTIVITY ACTING ON ESTER BONDS	4.6537e-16	0.042605	0.043349	1	1	PTPRJ, PLD3, PPP1CA, NME1, ACP1, PTPN12, PTPN11, PON2, ARSB, PDIA3, SYNJ1, USP12, FEN1, DUSP3, PTP4A2, PDE3B, GNS, XRN2, PPP5C, C3AR1, PTPN7, PTPN6, LPL, PTPN1, TIMM50, PPM1G, UCHL3, INPP5D, APEX1, PTPRA, SULF2, ERI1
2	ACID AMINO ACID LIGASE ACTIVITY	8.2577e-18	0.042474	0.046814	1	1	WWP2, WWP1, ANAPC5, UBE2C, UHRF2, HUWE1, UBE2K, MDM2, AMFR, ANAPC11, GCLM, STUB1, ARIH1, UBE2D3, CBL, UBE2L3, PAICS
2	KEGG EPITHELIAL CELL SIGNALING IN HELICOBACTER PYLORI INFECTION	1.0593e-9	0.042453	0.040972	1	1	ATP6V1G1, PTPN11, ADAM17, ATP6V0A1, ATP6V0B, ATP6AP1, ATP6V1F, ATP6V0D1, NFKB1, RAC1, NFKBIA, MAPK14, ATP6V1H, ADAM10, CSK, TCIRG1, ATP6V1D, ATP6V1A, ATP6V1E1, ATP6V1B2, LYN, CDC42, ATP6V1C1
2	NEGATIVE REGULATION OF CELL CYCLE	1.838e-12	0.0421	0.040301	1	1	CUL3, CDKN2C, CDKN2D, CUL1, KHDRBS1, PPM1G, EIF4G2, PA2G4, ING4, UHMK1, CDC123, GMNN, PPP1R9B, APBB2
2	REACTOME SIGNALING BY ERBB2	6.1888e-24	0.04209	0.046529	1	1	STUB1, ADCY7, CREB1, FYN, GRB2, KRAS, MDM2, NRAS, PDPK1, PIK3R1, PRKACB, PRKAR1A, PRKAR2A, MAPK1, MAPK3, YWHAB, CALM2, CALM3, USP8, CDK1
2	IDENTICAL PROTEIN BINDING	6.4317e-29	0.042009	0.04148	1	1	VAPB, TPD52, NONO, ACTG1, BAK1, APP, PLOD1, ROCK1, ATPIF1, OSTF1, NFKBIA, MYO9B, BCL2L1, ACP1, RILPL2, USF2, ABCG1, PARP1, TOP2A, EXOSC8, ADAM10, DOK2, EEA1, DGKD, PCMT1, PDS5A, ELAVL1, BIRC5, FYN, PAICS, DPY30, ACTN4, STK4, SMARCA4, CAV2, SNX6, ITGB1, HNRNPC, ARHGDIA, DCTPP1, HDAC1, HEXB, PAK2, CASP8, MCM6, PSME3, COMMD1, DTNBP1, SH3GLB1, TRPC4AP
2	SUBSTRATE SPECIFIC CHANNEL ACTIVITY	5.4442e-5	0.041997	0.043284	1	1	PDPN, KCNN4
2	RECEPTOR ACTIVITY	1.0858e-9	0.041846	0.042542	1	1	PTPRJ, MED13, TGFBR1, TGFBR2, LRPAP1, TRIM27, LRP1, STAB1, LRP6, C3AR1, ABCA1, MRC1, SEC63, EBP, MED30, C5AR1, CD33, AMFR, MMD, TRAM1, NRP2, NRP1, TNFRSF11A, IL10RB, TLR2, PRKCB, CSF1R, IFNGR2, TNFRSF1B, TNPO3, PTPRA, THRAP3
2	PID NOTCH PATHWAY	1.4877e-30	0.04153	0.045378	1	1	NCOR1, FURIN, RAB11A, CTBP1, CBL, YY1, NCOR2, RBPJ, EPS15, APH1A, PSENEN, NCSTN, CCND1, EP300, HDAC1, MIB1, ADAM10, CUL1
2	SMALL PROTEIN CONJUGATING ENZYME ACTIVITY	6.6726e-15	0.041269	0.043606	1	1	WWP2, WWP1, ANAPC5, UBE2C, UHRF2, HUWE1, UBE2K, UBL4A, MDM2, AMFR, ANAPC11, STUB1, UBE2D3, CBL, UBE2L3
2	PROTEIN MODIFICATION PROCESS	1.1286e-30	0.040882	0.038914	1	1	PPP2R5C, ILK, PTPRJ, ROCK1, ROCK2, PPP1CA, MAPK3, UBL4A, NAA50, TGFBR1, TAOK3, PCNP, PARP1, TSG101, SRPK2, LYN, SRPK1, CCND1, CAND1, ABI1, NAGPA, PPP2CA, MPDU1, DUSP3, NAA15, CSNK1D, CSNK1E, GSK3B, CSNK2A1, RPN1, RPN2, TWF1, EP300, FBXO11, STK10, MAPKAPK2, FURIN, NMT1, DYRK1A, ABL1, ABL2, PRDX4, DPH3, ALG8, PRMT1, MAN1A2, PKN1, PPM1G, CDK2AP1, GALNT1, GALNT7, APH1A, GALNT6, STUB1, CBL, ANXA1, MAN…
2	I KAPPAB KINASE NF KAPPAB CASCADE	1.3891e-19	0.04078	0.042628	1	1	VAPA, TMEM9B, MIER1, BUD31, BST2, GOLT1B, NEK6, PPP5C, LITAF, TAB2, CFLAR, LGALS1, LGALS9, NUP62, PRDX4, SHISA5, CANT1, HMOX1, CASP8, RHOA, RHOC, LTBR, FLNA, UBE2N, TFG, REL, SLC35B2, SQSTM1
2	KEGG PYRIMIDINE METABOLISM	1.8614e-15	0.040445	0.056279	1	1	POLR2E, POLR2J, TYMS, TXNRD1, CANT1, NME1, DTYMK, DCK, CMPK1, DUT, ITPA, POLE4, RRM1, RRM2, UMPS, TK1
2	REACTOME MRNA 3 END PROCESSING	9.4765e-29	0.040305	0.039762	1	1	PAPOLA, RNPS1, U2AF2, CPSF2, SRSF1, SRSF2, SRSF3, SRSF6, SRSF7, U2AF1, SRSF9
2	PID FGF PATHWAY	6.4544e-6	0.039971	0.03506	1	1	PIK3R1, PDPK1, MAPK1, RPS6KA1, PLAU, CTNND1, CBL, PTPN11, MAPK3, SPP1, GRB2
2	RNA SPLICING	1.5098e-40	0.039575	0.039797	1	1	HNRNPF, LSM6, CWC15, SNRNP200, SNRPD1, SNRPD2, SYNCRIP, NONO, SRSF6, SRSF7, SRSF9, U2AF1, LSM4, SNRPA1, SRPK2, EFTUD2, PTBP1, SF1, SRSF1, SRPK1, SRSF2, SNRPB, KHSRP, LUC7L3, SNRPB2, IVNS1ABP, SF3B4, SF3B2, SNRNP40, PRPF8, SCAF11, HNRNPC, BCAS2, SNRNP70, CELF1, RNPS1, SF3A3, SFPQ, ZRANB2, PHF5A
2	REACTOME LATENT INFECTION OF HOMO SAPIENS WITH MYCOBACTERIUM TUBERCULOSIS	6.5072e-4	0.039571	0.033026	1	1	TCIRG1, ATP6V1D, ATP6V1H, ATP6V1A, ATP6V1B2, ATP6V1C1, ATP6V1E1, ATP6V0B, ATP6V0D1, ATP6V1F, ATP6V1G1
2	BIOPOLYMER MODIFICATION	1.6365e-31	0.03941	0.039118	1	1	PPP2R5C, ILK, PTPRJ, ROCK1, ROCK2, PPP1CA, MAPK3, UBL4A, NAA50, DNMT3A, TGFBR1, TAOK3, PCNP, PARP1, TSG101, SRPK2, LYN, SRPK1, CCND1, CAND1, ABI1, NAGPA, PPP2CA, MPDU1, ATRX, DUSP3, NAA15, CSNK1D, CSNK1E, GSK3B, CSNK2A1, RPN1, RPN2, TWF1, EP300, FBXO11, STK10, MAPKAPK2, FURIN, NMT1, DYRK1A, ABL1, ABL2, PRDX4, DPH3, ALG8, PRMT1, MAN1A2, PKN1, PPM1G, CDK2AP1, GALNT1, GALNT7, APH1A, GALNT6, STUB1, N…
2	POSITIVE REGULATION OF RNA METABOLIC PROCESS	3.7113e-20	0.039363	0.036823	1	1	HNRNPAB, MDFIC, ARID1A, MED13, TCF4, MAP2K3, SMARCC1, ELF1, CTCF, NRIP1, GTF2H1, BPTF, MRPL12, SQSTM1, TRIM28, ILF3, NAA15, ILF2, THRAP3, PHF5A, RBM14
2	NUCLEOPLASM	1.0844e-34	0.039191	0.039996	1	1	HNRNPK, GIT2, U2AF1, PTBP1, MED13, SRSF2, PMF1, HNRNPA1, EZH2, NAP1L1, NAP1L4, TOP2B, TOP2A, GTF2H1, TAF13, MED8, POLR2E, POLR2J, ACTL6A, TRIM27, NAA15, RBM14, XPO1, CBX1, ARID1A, TOPBP1, SUZ12, SMARCE1, SMARCA5, SMARCA4, HDAC2, HDAC1, SMARCC1, DYRK1A, TIMM50, SAP30, MCM7, TOPORS, MDM2, KPNA2, IVNS1ABP, RPA1, GTF3C6, SCAF11, ACTB, PPP1R9B, MED30, THRAP3
2	REACTOME CLEAVAGE OF GROWING TRANSCRIPT IN THE TERMINATION REGION	1.8588e-25	0.039145	0.040382	1	1	NA
2	REACTOME TRANSPORT OF MATURE TRANSCRIPT TO CYTOPLASM	8.3123e-28	0.038892	0.047262	1	1	NUP50, RNPS1, U2AF2, NUP205, NUP62, NUP88, CPSF2, RANBP2, SRSF1, SRSF2, SRSF3, SRSF6, SRSF7, U2AF1, SRSF9, POM121
2	BIOCARTA PPARA PATHWAY	8.3488e-4	0.038463	0.026355	1	1	PRKCB, TNF, CD36, CREBBP, NCOR2, NCOR1, HSD17B4, DUT, MAPK3, NFKBIA, MAPK1, LPL, EP300, NRIP1, PDGFA, PRKACB, PRKAR1A, PRKAR2A, ACOX1, PIK3CG, PIK3R1
2	REACTOME S PHASE	3.3976e-9	0.038415	0.047786	1	1	CDK4, PSMD14, CKS1B, FEN1, PSME4, ORC6, LIG1, MCM2, MCM3, MCM4, MCM5, MCM6, MCM7, PCNA, GINS2, PSMA1, PSMA6, PSMB2, PSMB4, PSMB5, PSMB6, PSMB7, PSMC1, PSMC2, PSMC3, PSMC6, PSMD1, PSMD2, PSMD3, PSMD7, PSMD8, PSMD11, PSMD12, PSMD13, CCND1, RFC2, RFC5, RPA1, RPA2, CDT1, CUL1, CCNA2, PSMD6
2	REACTOME TRANSCRIPTION	1.6871e-32	0.038231	0.047016	1	1	PAPOLA, RNPS1, CBX3, U2AF2, GTF2A1, GTF2A2, GTF2H1, GTF2H2, H2AFZ, H3F3A, CPSF2, POLR2E, POLR2J, MAPK3, SRSF1, SRSF2, SRSF3, SRSF6, SRSF7, SNRPB, SNRPE, SSB, SSRP1, TAF13, U2AF1, HIST1H2BC, SRSF9
2	POSITIVE REGULATION OF TRANSCRIPTIONDNA DEPENDENT	4.5401e-19	0.038012	0.035984	1	1	HNRNPAB, MDFIC, ARID1A, MED13, TCF4, MAP2K3, SMARCC1, ELF1, CTCF, NRIP1, GTF2H1, BPTF, MRPL12, SQSTM1, TRIM28, ILF3, NAA15, ILF2, THRAP3, PHF5A, RBM14
2	PID P53REGULATIONPATHWAY	3.0567e-28	0.037704	0.040421	1	1	TRIM28, HUWE1, CSNK1E, CSE1L, CSNK1D, CSNK1A1, PPP2CA, PIN1, CCNA2, EP300, MDM2, FBXO11, ABL1, GSK3B, CREBBP, MAPK14, USP7, YY1
2	PID TAP63PATHWAY	3.4561e-10	0.037702	0.04372	1	1	EP300, YWHAQ, MDM2, NOC2L, WWP1, SSRP1, DHRS3, ABL1
2	REACTOME MITOCHONDRIAL PROTEIN IMPORT	2.2034e-35	0.037334	0.040258	1	1	TIMM17A, TOMM40, CS, CYC1, SAMM50, TIMM13, TIMM8B, HSPA9, HSPD1, ATP5A1, ACO2, ATP5B, ATP5G1, VDAC1, GRPEL1, TIMM50, TOMM70A
2	REGULATION OF TRANSFERASE ACTIVITY	2.165e-13	0.037283	0.033216	1	1	CDKN2C, MDFIC, CDKN2D, SPRED1, C5AR1, RBL1, SERINC1, MAP2K3, CAMKK2, PAK2, PKN1, GTF2H1, CCND1, HIPK3, CKS1B, GPS1, CKS2
2	KEGG WNT SIGNALING PATHWAY	5.3439e-26	0.037192	0.037072	1	1	LRP6, CREBBP, ROCK1, CTBP1, CTNNBIP1, CSNK2A1, CSNK1A1, CSNK1E, FBXW11, CCND1, CAMK2D, PRKACB, CACYBP, PRKCB, RHOA, RAC2, CUL1, RAC1, EP300, GSK3B, CTNNB1, PPP2CA, ROCK2, PPP3CA, PPP2R5A, PPP2R5C
2	REGULATION OF KINASE ACTIVITY	7.616e-13	0.037169	0.032709	1	1	MDFIC, CDKN2C, CDKN2D, SPRED1, C5AR1, RBL1, MAP2K3, CAMKK2, PAK2, PKN1, GTF2H1, CCND1, HIPK3, CKS1B, GPS1, CKS2
2	POST TRANSLATIONAL PROTEIN MODIFICATION	3.6435e-21	0.036905	0.035402	1	1	PPP2R5C, ILK, PTPRJ, ROCK1, ROCK2, PPP1CA, MAPK3, TGFBR1, TAOK3, PCNP, PARP1, TSG101, SRPK2, LYN, SRPK1, CCND1, CAND1, ABI1, PPP2CA, DUSP3, CSNK1D, CSNK1E, GSK3B, CSNK2A1, TWF1, STK10, MAPKAPK2, FURIN, NMT1, DYRK1A, ABL1, ABL2, PRDX4, PRMT1, PKN1, PPM1G, CDK2AP1, APH1A, STUB1, CBL, ANXA1, NCSTN, WWP1, PSENEN, WNK1, UHRF2, HUWE1, CAMK1, AMFR, NEK6, UHMK1, VRK1, CREBBP, PTPN12, CAMKK2, PDPK1, CTBP1…
2	ENDOPEPTIDASE ACTIVITY	7.6667e-7	0.03686	0.021856	1	1	LGMN, IDE, CAPNS1, USP1, FURIN, PDIA3, TPP2, CASP8, USP15, USP14, BLMH, CTSD, CTSB, USP7, USP8, USP9X, USP4
2	NUCLEUS	4.5168e-32	0.036794	0.038099	1	1	HNRNPK, MEF2A, HNRNPF, PPP2R5C, SYNCRIP, SGMS1, WTAP, HNRNPM, STAG2, STAG1, LIG1, PTBP1, MED13, NPC1, RAD23B, ZCRB1, NFKBIA, RCC1, ARIH2, DHX9, PARP1, EZH2, CWC15, TCOF1, BRD7, LYN, ANP32E, CLIC1, TAF13, BNIP2, ARL4C, CMPK1, SF3B4, SF3B2, DHX15, FEN1, TRIM28, TRIM27, SF3A3, ATRX, GSK3B, SSNA1, RALY, PRC1, SNRPD1, SNRPD2, CSNK2A1, CDKN2C, CDKN2D, TUBG1, IMP4, API5, TOPBP1, EP300, SMARCA5, SMARCA4,…
2	CHROMATIN MODIFICATION	8.5769e-25	0.036765	0.037243	1	1	RBBP4, ARID1A, UBE2N, BPTF, HUWE1, SET, PBRM1, ACTL6A, NASP, CREBBP, SIRT2, HDAC2, HDAC1, SMARCC1, RBM14
2	NUCLEAR IMPORT	5.2366e-6	0.036702	0.031899	1	1	PDIA3, IPO5, RANBP2, KPNB1, NOP58, NLRP3, FLNA, NUP205, KPNA3, KPNA2, KPNA1, TNF, TNPO1, HNRNPA1, PPIH
2	KINETOCHORE	1.3757e-12	0.036681	0.10459	1	1	SUMO3, PAFAH1B1, BUB3, PMF1, MAD2L1, ZWINT, SMC1A
2	SECRETION BY CELL	3.7553e-5	0.036109	0.022602	1	1	SCAMP2, ERGIC3, TMX1, RAB14, VAMP3, STX7, RER1, NAPA, ABCA1, CKLF, TMED10, PDIA4, DPH3, CANX, COPB2, COPB1, NLRP3, KIF1C, BET1, EXOC5, MON2, YKT6
2	REGULATION OF BINDING	6.451e-7	0.036098	0.033222	1	1	DPH3, PRDX3, BAK1, NLRP3, FLNA, UBE2N, EP300, NME1, TNF, APEX1, ID2
2	LIPID METABOLIC PROCESS	3.6548e-9	0.036097	0.028128	1	1	SGMS1, AGPS, SGPL1, NPC1, HADHB, PLAA, LPCAT1, SERINC1, ABCG1, ASAH1, GPX4, CLN3, CLN8, DEGS1, CERK, SOAT1, FADS1, CPT1A, YWHAH, LRP1, PI4K2A, HDLBP, CNBP, LPL, PTGES3, ACOX1, APOBR, TPP1, ACADM, ACADS, ADIPOR2, ADIPOR1, ALDH3B1, DHRS3, ECHS1, STUB1, PIK3R1, ANXA1, MGST3, SCP2
2	REACTOME SIGNALING BY THE B CELL RECEPTOR BCR	7.4901e-21	0.035963	0.039416	1	1	PSMD14, CREB1, PSME4, FBXW11, FYN, GRB2, BLNK, KRAS, LYN, MDM2, NFKBIA, NRAS, PDPK1, PIK3R1, PRKCB, PSMA1, PSMA6, PSMB2, PSMB4, PSMB5, PSMB6, PSMB7, PSMC1, PSMC2, PSMC3, PSMC6, PSMD1, PSMD2, PSMD3, PSMD7, PSMD8, PSMD11, PSMD12, PSMD13, REL, SYK, VAV1, CALM2, CALM3, CUL1, CBL, PSMD6
2	REGULATION OF PROTEIN KINASE ACTIVITY	2.2329e-11	0.03584	0.030725	1	1	MDFIC, CDKN2C, CDKN2D, SPRED1, C5AR1, MAP2K3, CAMKK2, PAK2, PKN1, GTF2H1, CCND1, HIPK3, CKS1B, GPS1, CKS2
2	NEGATIVE REGULATION OF PROTEIN METABOLIC PROCESS	1.0132e-12	0.035789	0.030789	1	1	LIMA1, CDC42, SET, ARHGEF2, FURIN, EIF4A3, CAPG, MAPRE1
2	SECRETION	3.368e-7	0.035763	0.026863	1	1	TPD52, SCAMP2, ERGIC3, TMX1, RAB14, VAMP3, STX7, RER1, NAPA, ABCA1, CKLF, TMED10, CLCN5, COPA, DPH3, PDIA4, CANX, COPB2, COPB1, NLRP3, KIF1C, BET1, EXOC5, MON2, YKT6
2	REGULATION OF DNA BINDING	1.3414e-4	0.035163	0.029245	1	1	TNF, PRDX3, APEX1, NLRP3, FLNA, UBE2N, EP300, ID2, NME1
2	REACTOME TCA CYCLE AND RESPIRATORY ELECTRON TRANSPORT	1.2845e-34	0.035146	0.034413	1	1	UQCR11, NDUFA11, COX4I1, COX6A1, CS, CYC1, DLST, ETFA, ETFB, UQCRQ, IDH1, IDH2, IDH3A, LDHA, MDH2, NDUFA1, NDUFA2, NDUFA3, NDUFA4, NDUFA5, NDUFA8, NDUFAB1, NDUFB2, NDUFB4, NDUFB5, NDUFB6, NDUFB7, NDUFB8, NDUFB10, NDUFC1, NDUFS2, NDUFS5, NDUFS6, NDUFV3, ATP5A1, ACO2, ATP5B, ATP5F1, ATP5G1, ATP5J, SDHA, SDHB, SDHD, UQCRB, UQCRC1, UQCRFS1, SUCLG1, COX5A, ATP5J2
2	MITOCHONDRIAL MEMBRANE	1.7639e-45	0.035131	0.034392	1	1	UQCRC1, TIMM17A, ATP5B, NDUFAB1, TIMM50, SLC25A3, NDUFS2, ATP5J, TIMM8B, RAB11FIP5, UQCRB, NDUFB6, ATP5G2, ATP5G1, TIMM13, ATP5G3, NDUFA2, IMMT, VDAC2, VDAC3, NDUFA1, VDAC1, SDHA, PHB2, SDHD, ATP5A1
2	PROTEIN TARGETING	2.6064e-14	0.034876	0.035386	1	1	EIF5A, SSR1, NOP58, CALR, UHMK1, TRAM1, PPIH, PDIA3, TIMM17A, IPO5, RANBP2, KPNB1, NLRP3, FLNA, NUP205, KPNA3, KPNA2, KPNA1, TNF, SEC63, NAGPA, AP3M1, TNPO1, GABARAP, GSK3B
2	PROTEIN IMPORT INTO NUCLEUS	2.5537e-5	0.034868	0.031546	1	1	TNF, PDIA3, IPO5, RANBP2, TNPO1, KPNB1, NOP58, NLRP3, FLNA, PPIH, NUP205, KPNA3, KPNA2, KPNA1
2	POSITIVE REGULATION OF NUCLEOBASENUCLEOSIDENUCLEOTIDE AND NUCLEIC ACID METABOLIC PROCESS	1.6282e-18	0.034329	0.03392	1	1	HNRNPAB, MDFIC, ARID1A, MED13, ABCA1, TCF4, MAP2K3, CREBBP, NUP62, SMARCC1, HIVEP3, ELF1, CTCF, CAMKK2, GTF2H1, NRIP1, UBE2N, BPTF, MRPL12, SQSTM1, TRIM28, ILF3, YWHAH, ILF2, NAA15, THRAP3, PHF5A, RBM14
2	PHOSPHORYLATION	4.6474e-15	0.034313	0.033063	1	1	ILK, ROCK1, ROCK2, WNK1, MAPK3, CAMK1, NEK6, UHMK1, VRK1, TGFBR1, TAOK3, BCKDK, TOLLIP, CAMKK2, PDPK1, SRPK2, CTBP1, ADAM10, LYN, SRPK1, CCND1, ABI1, CSNK1A1, CSNK1D, CSNK1E, GSK3B, PGK1, PRKCB, CSNK2A1, CDKN2C, CDKN2D, PRKACB, TWF1, STK4, STK10, MAPKAPK2, DYRK1A, ABL1, ABL2, UQCRC1, PRDX4, MCM7, PAK2, CSK, PKN1, HIPK3, CDK2AP1, UQCRB, PIK3R1, GMFB
2	MRNA PROCESSING GO 0006397	1.8799e-24	0.034309	0.031434	1	1	CWC15, SNRPD1, SNRPD2, NONO, SRSF6, SRSF7, SRSF9, LSM5, LSM3, KHDRBS1, SRPK2, EFTUD2, PTBP1, SF1, SRSF1, HNRNPR, SRPK1, SRSF2, KHSRP, DHX15, SCAF11, CELF1, SF3A3, SFPQ, PHF5A
2	LIGASE ACTIVITY	2.747e-17	0.034078	0.035992	1	1	WWP2, WWP1, DARS, ANAPC5, UHRF2, HUWE1, AMFR, ANAPC11, GCLM, ARIH1, UBE2D3, GARS, UBE2L3, SARS, UBE2C, UBE2K, MDM2, VARS, STUB1, CBL, PAICS
2	NUCLEOCYTOPLASMIC TRANSPORT	2.8245e-11	0.034074	0.034511	1	1	PDIA3, EIF5A, IPO5, RANBP2, KPNB1, KHDRBS1, NUDT4, NOP58, NLRP3, FLNA, NUP205, KPNA3, KPNA2, KPNA1, TNF, CALR, UHMK1, TNPO1, AGFG1, HNRNPA1, PPIH, GSK3B
2	REACTOME SIGNALING BY ERBB4	8.044e-16	0.033978	0.031761	1	1	WWP1, CREB1, TAB2, NCSTN, GRB2, KRAS, MDM2, NRAS, APH1A, PDPK1, PIK3R1, PSENEN, MAPK1, MAPK3, ADAM17, YWHAB, CUL1, NCOR1, CDK1
2	NUCLEOPLASM PART	5.5616e-30	0.033956	0.033405	1	1	U2AF1, MED13, SRSF2, PMF1, EZH2, NAP1L1, NAP1L4, GTF2H1, TAF13, MED8, POLR2E, POLR2J, ACTL6A, NAA15, RBM14, ARID1A, TOPBP1, SUZ12, SMARCE1, SMARCA5, HDAC2, HDAC1, SMARCC1, DYRK1A, TIMM50, SAP30, MCM7, TOPORS, IVNS1ABP, RPA1, GTF3C6, SCAF11, ACTB, MED30, THRAP3
2	REACTOME NOTCH1 INTRACELLULAR DOMAIN REGULATES TRANSCRIPTION	1.9595e-10	0.033933	0.031597	1	1	CREBBP, EP300, HDAC1, HDAC2, RBPJ, TLE1, CUL1, NCOR1, NCOR2
2	ORGANELLE LUMEN	1.3569e-35	0.033889	0.033413	1	1	HNRNPK, GIT2, EMG1, NOP58, PTBP1, MED13, DNMT3A, PARP1, BCKDK, TCOF1, EZH2, NAP1L1, PDIA4, NAP1L4, GTF2H1, TAF13, ETFB, ETFA, CS, TRIM27, NAA15, XPO1, NDUFAB1, DDX21, IMP4, TOPBP1, ARID1A, SMARCE1, SMARCA5, XRN2, SMARCA4, HDAC2, HDAC1, SMARCC1, DYRK1A, ABL1, ACADM, TOPORS, NCL, IVNS1ABP, GTF3C6, NSUN2, PNO1, ATP5F1, SMC3, PPP1R9B, HSP90B1, MED30, MRPL41, U2AF1, MRPL52, MRPL51, SRSF2, CALR, PMF1, …
2	MEMBRANE ENCLOSED LUMEN	1.3569e-35	0.033889	0.033413	1	1	HNRNPK, GIT2, EMG1, PTBP1, NOP58, MED13, DNMT3A, PARP1, BCKDK, TCOF1, EZH2, NAP1L1, PDIA4, NAP1L4, GTF2H1, TAF13, ETFB, ETFA, CS, TRIM27, NAA15, XPO1, NDUFAB1, DDX21, IMP4, ARID1A, TOPBP1, SMARCE1, SMARCA5, XRN2, SMARCA4, HDAC2, HDAC1, SMARCC1, DYRK1A, ABL1, ACADM, TOPORS, NCL, IVNS1ABP, GTF3C6, NSUN2, PNO1, ATP5F1, SMC3, PPP1R9B, HSP90B1, MED30, MRPL41, U2AF1, MRPL52, MRPL51, SRSF2, CALR, PMF1, …
2	MITOCHONDRIAL MATRIX	1.2942e-51	0.033686	0.032745	1	1	BCKDK, GRPEL1, MRPS15, MRPL41, MRPS10, NDUFAB1, MRPL12, ETFB, ETFA, MRPL52, MRPL51, MRPS28, ACADM, CS, ATP5F1, MRPS21, MRPS18C
2	MITOCHONDRIAL LUMEN	1.2937e-51	0.033686	0.032745	1	1	BCKDK, GRPEL1, MRPS15, MRPL41, MRPS10, NDUFAB1, MRPL12, ETFB, ETFA, MRPL52, MRPL51, ACADM, MRPS28, CS, ATP5F1, MRPS21, MRPS18C
2	REACTOME RESPIRATORY ELECTRON TRANSPORT	4.1201e-42	0.033577	0.035187	1	1	UQCR11, NDUFA11, COX4I1, COX6A1, CYC1, ETFA, ETFB, UQCRQ, NDUFA1, NDUFA2, NDUFA3, NDUFA4, NDUFA5, NDUFA8, NDUFAB1, NDUFB2, NDUFB4, NDUFB5, NDUFB6, NDUFB7, NDUFB8, NDUFB10, NDUFC1, NDUFS2, NDUFS5, NDUFS6, NDUFV3, SDHA, SDHB, SDHD, UQCRB, UQCRC1, UQCRFS1, COX5A
2	POSITIVE REGULATION OF HYDROLASE ACTIVITY	0.0011109	0.033318	0.034793	1	1	BUD31, C5AR1, NLRP3, GNAQ, MTCH1, ARAP1, HIP1, VCP
2	CYSTEINE TYPE PEPTIDASE ACTIVITY	1.0574e-12	0.03309	0.033831	1	1	PDIA3, LGMN, CASP8, USP12, USP15, USP14, CAPNS1, USP1, BLMH, UCHL3, CTSB, USP7, USP8, USP9X, USP4
2	REACTOME RESPIRATORY ELECTRON TRANSPORT ATP SYNTHESIS BY CHEMIOSMOTIC COUPLING AND HEAT PRODUCTION BY UNCOUPLING PROTEINS	2.962e-33	0.033077	0.032573	1	1	NA
2	PROTEIN AMINO ACID PHOSPHORYLATION	1.7796e-10	0.033047	0.028942	1	1	ILK, ROCK1, ROCK2, WNK1, MAPK3, CAMK1, NEK6, UHMK1, VRK1, TGFBR1, TAOK3, CAMKK2, PDPK1, SRPK2, CTBP1, ADAM10, LYN, SRPK1, CCND1, ABI1, CSNK1A1, CSNK1D, CSNK1E, GSK3B, PRKCB, CSNK2A1, PRKACB, TWF1, STK4, STK10, MAPKAPK2, DYRK1A, ABL1, ABL2, PRDX4, PAK2, CSK, PKN1, HIPK3, CDK2AP1, GMFB
2	RNA SPLICINGVIA TRANSESTERIFICATION REACTIONS	8.416e-24	0.033008	0.031591	1	1	CWC15, SNRPD1, SNRPD2, SRSF6, SRSF9, SCAF11, SRPK2, CELF1, SF1, SRSF1, SF3A3, PHF5A
2	NUCLEAR TRANSPORT	9.3419e-11	0.032941	0.032648	1	1	PDIA3, EIF5A, IPO5, RANBP2, KPNB1, KHDRBS1, NUDT4, NOP58, NLRP3, FLNA, NUP205, KPNA3, KPNA2, KPNA1, TNF, CALR, UHMK1, TNPO1, AGFG1, HNRNPA1, PPIH, GSK3B
2	PROTEIN IMPORT	1.2821e-5	0.032626	0.030556	1	1	PDIA3, IPO5, RANBP2, KPNB1, NOP58, NLRP3, FLNA, NUP205, KPNA3, KPNA2, KPNA1, TNF, TNPO1, PPIH
2	GTP BINDING	6.8376e-7	0.032173	0.029414	1	1	ARF6, RRAGC, RALB, RAP2B, NCF1, RAN, TPX2, NME1, ARF3, ARL8A, ARL8B, SEPT7
2	GUANYL NUCLEOTIDE BINDING	6.8376e-7	0.032173	0.029414	1	1	ARF6, RRAGC, RALB, RAP2B, NCF1, RAN, TPX2, NME1, ARF3, ARL8A, ARL8B, SEPT7
2	NUCLEAR LUMEN	2.62e-33	0.032044	0.034841	1	1	HNRNPK, GIT2, EMG1, NOP58, PTBP1, MED13, DNMT3A, PARP1, TCOF1, EZH2, NAP1L1, NAP1L4, GTF2H1, TAF13, TRIM27, NAA15, XPO1, DDX21, IMP4, TOPBP1, ARID1A, SMARCE1, SMARCA5, XRN2, SMARCA4, HDAC2, HDAC1, SMARCC1, DYRK1A, ABL1, TOPORS, NCL, IVNS1ABP, GTF3C6, NSUN2, PNO1, SMC3, PPP1R9B, MED30, U2AF1, SRSF2, PMF1, HNRNPA1, RBPJ, TOP2B, TOP2A, MED8, POLR2E, POLR2J, ACTL6A, ILF2, RBM14, MORF4L2, CBX1, RRP1, …
2	REGULATION OF DEVELOPMENTAL PROCESS	3.9148e-18	0.031956	0.032695	1	1	MAGED1, CUL3, CUL1, MAPK1, NME1, BCL2L1, ARAP1, ARAP3, RTN4, CLN3, CDK1, BNIP2, PPP2CA, RASA1, STAB1, GSK3B, CDKN2C, CDKN2D, DAP, API5, TNFAIP8, HMGB1, PRUNE2, ARHGDIA, HDAC1, VCP, HSPD1, ABL1, DNAJB6, CDC42, CDK6, RNH1, PF4, DAD1, HSPA9, ANXA1, ANXA5, ANXA4, HSP90B1, BAK1, TMX1, TXNDC5, NPTN, CALR, HIP1, LGALS1, RNF7, NUP62, NFKB1, TRIAP1, GPX1, BAG1, TOP2A, YWHAZ, BIRC6, BIRC5, XIAP, YWHAG, YWH…
2	KEGG PARKINSONS DISEASE	2.6009e-32	0.031637	0.032699	1	1	UQCR10, NDUFA5, NDUFA4, COX4I1, NDUFA2, NDUFA3, NDUFA1, UBE2G2, VDAC1, VDAC2, VDAC3, UQCRQ, UBE2L3, ATP5G3, ATP5G2, ATP5G1, ATP5F1, COX5A, UBA1, SLC25A5, ATP5A1, ATP5J, SDHA, SDHD, SDHB, COX7A2, ATP5B, UQCRB, COX6A1, UQCRFS1, UQCRC1, NDUFB2, NDUFAB1, NDUFA8, UQCR11, NDUFV3, NDUFB10, NDUFC1, NDUFB6, NDUFB7, NDUFB8, NDUFS6, NDUFS5, NDUFS2, NDUFB4, NDUFB5, PARK7, CYC1
2	ZINC ION BINDING	4.5751e-7	0.031524	0.024141	1	1	CTCF, KPNB1, YY1, TIMM8B, MDM2, EEA1, TIMM13, ARIH2, LIMD1, CHD4, CRIP1, BIRC5, CSRP1, SIRT2, RNF7, RNF4, RNF5
2	POSITIVE REGULATION OF DEVELOPMENTAL PROCESS	1.6674e-10	0.031176	0.030173	1	1	CUL3, BAK1, CUL1, MAPK1, NPTN, ARAP1, RNF7, TOP2A, PPP2CA, TLR2, EIF5A, CDKN2C, DAP, STK4, PRUNE2, MTCH1, CFLAR, PDCD5, ABL1, PDCD6, CDC42
2	RNA PROCESSING	5.1801e-26	0.031163	0.029903	1	1	HNRNPF, RBM3, LSM6, SNRNP200, HNRNPD, SNRPD1, SNRPD2, SYNCRIP, SRSF6, NONO, SRSF7, SRSF9, U2AF1, LSM5, LSM4, LSM3, RBMS1, SNRPA1, HNRNPUL1, EFTUD2, NOP58, AARS, PTBP1, SRSF1, HNRNPR, SRSF2, SNRPB, LUC7L3, SNRPB2, SNRNP40, NHP2, HNRNPC, CELF1, SSB, RNPS1, CWC15, KHDRBS1, SRPK2, SARS, SF1, SRPK1, KHSRP, IVNS1ABP, SF3B4, SF3B2, PRPF8, DHX15, SCAF11, NSUN2, BCAS2, SNRNP70, SF3A3, SFPQ, ZRANB2, PHF5A
2	BIOPOLYMER METABOLIC PROCESS	6.111e-35	0.031008	0.032899	1	1	SYNCRIP, PTBP1, PPP1CA, ARIH1, CELF1, TAOK3, UBE2L3, PARP1, TSG101, UBE2G2, CWC15, EZH2, YBX1, BRD7, SF3B4, SF3B2, DHX15, FEN1, TRIM28, TRIM27, IGF1, SF3A3, ATRX, DUSP3, CSNK1D, CSNK1E, GSK3B, SNRPD1, SNRPD2, MDFIC, CDKN2D, EP300, SMARCA5, FBXO11, TFDP1, NMT1, HDAC2, SMARCC1, DYRK1A, E2F1, TMF1, PRMT1, DDB1, PKN1, GAA, CBL, WWP2, WWP1, ANAPC5, WNK1, CD37, CAMK1, AMFR, NEK6, VRK1, RBPJ, ZFHX3, HSB…
2	TRANSITION METAL ION BINDING	5.6471e-10	0.030879	0.028192	1	1	YY1, TIMM8B, ISCU, ARIH2, CRIP1, CSRP1, RNF7, RNF4, RNF5, ABL1, ABL2, CTCF, KPNB1, ACO2, MDM2, EEA1, TIMM13, LIMD1, CHD4, BIRC5, SIRT2
2	REACTOME SIGNALING BY FGFR IN DISEASE	6.8287e-10	0.030693	0.026274	1	1	ADCY7, CREB1, CUX1, FGFR1OP2, GRB2, KRAS, MDM2, NRAS, PDPK1, PIK3R1, PPP2CA, PRKACB, PRKAR1A, PRKAR2A, MAPK1, MAPK3, YWHAB, CALM2, CALM3, CBL, CDK1
2	NUCLEAR BODY	1.0033e-6	0.030139	0.026244	1	1	TIMM50, RPA1, U2AF1, TOPBP1, TOPORS, SRSF2, DYRK1A
2	REACTOME RNA POL II TRANSCRIPTION	2.5097e-30	0.030091	0.03235	1	1	PAPOLA, RNPS1, U2AF2, GTF2A1, GTF2A2, GTF2H1, GTF2H2, CPSF2, POLR2E, POLR2J, SRSF1, SRSF2, SRSF3, SRSF6, SRSF7, SNRPB, SNRPE, SSRP1, TAF13, U2AF1, SRSF9
2	CELLULAR MACROMOLECULE CATABOLIC PROCESS	5.0855e-18	0.030066	0.032352	1	1	GNPDA1, PGD, HNRNPD, ANAPC5, GNS, PGLS, UHRF2, AMFR, XRN2, FZR1, DERL1, ARIH1, UBE2D3, GUSB, PCNP, UBE2L3, VCP, TSG101, UBE2G2, ABCE1, UBE2A, UBE2C, UBE2K, GAA, UBE3A, EDEM1, STUB1, SQSTM1, PSMD14, GSPT1
2	MACROMOLECULE CATABOLIC PROCESS	4.5539e-19	0.030033	0.031585	1	1	GNPDA1, HNRNPD, PGD, ANAPC5, GNS, PGLS, UHRF2, AMFR, XRN2, FZR1, DERL1, ARIH1, UBE2D3, GUSB, PCNP, UBE2L3, VCP, TSG101, UBE2G2, ABCE1, UBE2A, UBE2C, UBE2N, UBE2K, GAA, MDM2, UBE3A, EDEM1, STUB1, SQSTM1, PSMD14, GSPT1
2	NUCLEOTIDYLTRANSFERASE ACTIVITY	1.6111e-9	0.029644	0.027102	1	1	PTGES3, POLR2E, POLR2J, POLE4, PCYT1A, PAPSS1, USP14, UGP2
2	REACTOME HIV INFECTION	1.2131e-18	0.029519	0.030618	1	1	PSMD14, NUP50, RCC1, AP2M1, AP1S1, AP2S1, AP2A2, AP2B1, DOCK2, FEN1, NUP205, PSME4, NUP62, FYN, SLC25A5, GTF2A1, GTF2A2, GTF2H1, GTF2H2, ARF1, KPNA1, KPNB1, LIG1, NMT1, NUP88, PAK2, VPS28, ATP6V1H, POLR2E, POLR2J, PPIA, PSMA1, PSMA6, PSMB2, PSMB4, PSMB5, PSMB6, PSMB7, PSMC1, PSMC2, PSMC3, PSMC6, PSMD1, PSMD2, PSMD3, PSMD7, PSMD8, PSMD11, PSMD12, PSMD13, RAC1, RAN, RANBP1, RANBP2, RANGAP1, SSRP1, …
2	KEGG UBIQUITIN MEDIATED PROTEOLYSIS	6.8872e-21	0.029208	0.034787	1	1	HERC1, XIAP, HERC2, PRPF19, UBE2S, MDM2, UBE2K, UBE3A, UBE2E3, ANAPC5, PIAS1, STUB1, UBE2G2, FBXW11, UBE2L3, UBE2N, MGRN1, DDB1, RNF7, UBE2Z, UBA1, UBE2A, HUWE1, CDC34, UBE2D3, UBE2Q1, WWP1, ANAPC11, SAE1, UBA2, KEAP1, CUL1, CUL3, CBL, FZR1, TRIP12, WWP2, UBE2C, BIRC6
2	POSITIVE REGULATION OF CATALYTIC ACTIVITY	3.8621e-5	0.029065	0.020239	1	1	ADCY7, MDFIC, PSENEN, BUD31, C5AR1, SERINC1, MTCH1, ARAP1, HIP1, MAP2K3, VCP, ABL1, ABL2, CAP1, PKN1, NLRP3, UBE2N, CCND1, GNAQ, APH1A, NCSTN
2	MITOCHONDRIAL INNER MEMBRANE	1.5131e-28	0.028834	0.028338	1	1	UQCRC1, ATP5B, TIMM17A, NDUFAB1, TIMM50, SLC25A3, NDUFS2, ATP5J, TIMM8B, UQCRB, NDUFB6, ATP5G2, TIMM13, ATP5G1, ATP5G3, NDUFA2, IMMT, NDUFA1, SDHA, PHB2, SDHD, ATP5A1
2	MITOCHONDRIAL MEMBRANE PART	1.5759e-22	0.028802	0.027234	1	1	UQCRC1, ATP5B, TIMM17A, NDUFAB1, TIMM50, NDUFS2, TIMM8B, UQCRB, NDUFB6, ATP5G2, ATP5G1, TIMM13, ATP5G3, NDUFA2, NDUFA1, SDHA, ATP5A1
2	RIBONUCLEOPROTEIN COMPLEX	7.0475e-26	0.028565	0.025508	1	1	RALY, HNRNPK, SRP14, MRPL41, HNRNPF, LSM6, U2AF2, SNRNP200, SNRPD1, SNRPD2, SRP19, HNRNPM, U2AF1, LSM4, API5, MRPL52, SNRPA1, MRPL51, HNRNPUL1, EMG1, EFTUD2, HNRNPA2B1, PTBP1, HNRNPR, HNRNPU, PSMA1, MRPS18C, EIF2S1, SNRPB, MRPS15, SNRPB2, MRPS10, ZCRB1, SNRNP40, NHP2, HNRNPC, HNRNPH2, HNRNPH1, MRPS28, MRPS21, SSB, HNRNPA1, DDX6, PPIH, PTGES3, SF1, IVNS1ABP, SF3B4, SF3B2, MRPL12, PRPF8, DHX15, APE…
2	BIOCARTA INTEGRIN PATHWAY	4.2627e-12	0.027799	0.02627	1	1	CAPNS1, RHOA, ACTN1, PXN, ROCK1, CSK, RAP1A, ITGB1, GRB2, TLN1, MAPK3, FYN, MAPK1
2	NUCLEOLUS	3.5659e-14	0.027713	0.026836	1	1	MORF4L2, DDX21, IMP4, RRP1, EMG1, PTBP1, NOP58, XRN2, NHP2, PARP1, ABL1, RBPJ, TCOF1, TOP2B, TOP2A, NCL, MDM2, NSUN2, PNO1, ILF2
2	MITOCHONDRION	7.3088e-35	0.027661	0.02668	1	1	MRPL41, GOT2, BAK1, MRPL52, MRPL51, SUCLG1, LETM1, ATPIF1, BCL2L1, ACAT1, HADHB, IDH2, GCSH, VDAC2, VDAC3, VDAC1, BCKDK, ABCF2, ATP5B, TIMM17A, TRIAP1, AGPAT5, GPX4, SLC25A3, ATP5J, CLN3, ABCE1, ACO2, NDUFA11, RAB11FIP5, MRPL12, ETFB, ETFA, IMMT, CS, CPT1A, SDHA, SDHB, SDHD, ATP5A1, GRPEL1, NDUFAB1, GHITM, HADH, TMEM126A, TIMM8B, ISCU, MRPS18C, MRPS15, GLUD1, MRPS10, MTCH1, MRPS28, MRPS21, HSPD1,…
2	REACTOME M G1 TRANSITION	5.7772e-6	0.027549	0.034004	1	1	PSMD14, DBF4, E2F1, PSME4, ORC6, MCM2, MCM3, MCM4, MCM5, MCM6, MCM7, GMNN, PSMA1, PSMA6, PSMB2, PSMB4, PSMB5, PSMB6, PSMB7, PSMC1, PSMC2, PSMC3, PSMC6, PSMD1, PSMD2, PSMD3, PSMD7, PSMD8, PSMD11, PSMD12, PSMD13, RPA1, RPA2, CDT1, PSMD6
2	ORGANELLE INNER MEMBRANE	5.5054e-21	0.027337	0.026628	1	1	UQCRC1, TIMM17A, ATP5B, NDUFAB1, TIMM50, SLC25A3, NDUFS2, LBR, ATP5J, TIMM8B, MATR3, UQCRB, NDUFB6, LMNB1, ATP5G2, ATP5G1, TIMM13, ATP5G3, NDUFA2, IMMT, NDUFA1, SDHA, PHB2, SDHD, ATP5A1
2	ION TRANSPORT	1.0226e-4	0.027261	0.018976	1	1	ATP6AP1, WNK1, HFE, ATP6V0B, SLC30A5, VDAC2, VDAC1, LASP1, CLIC1, ATP6V1F, ATP6V1C1, SLC39A1, TCIRG1, PLP2, KCNN4, SLC17A5, ATP6V1E1
2	REGULATION OF TRANSCRIPTION FACTOR ACTIVITY	0.00216	0.027113	0.026883	1	1	TNF, PRDX3, NLRP3, FLNA, UBE2N, EP300, ID2
2	KEGG ENDOCYTOSIS	4.6609e-10	0.027023	0.031871	1	1	SMAP2, MDM2, VPS28, ARRB2, AP2A2, AP2B1, EEA1, CSF1R, SH3GLB1, DNM2, VPS36, RAB31, RAB11A, PDCD6IP, CHMP5, ARAP3, RAB11B, RAB11FIP5, AGAP1, ARAP1, ACAP2, EHD1, CDC42, ARF6, USP8, WWP1, TSG101, EPS15, SMAP1, GIT2, RAB5C, DAB2, CBL, EHD4, RAB5A, AP2S1, AP2M1, CHMP2A, CLTA, CLTB, CLTC, EPN1
2	REGULATION OF MOLECULAR FUNCTION	1.5743e-7	0.026872	0.021111	1	1	ADCY7, BAK1, PSENEN, C5AR1, NME1, PPP6R3, ATPIF1, GNAI3, GNAI2, SERINC1, ARAP1, HIP1, MAP2K3, CAMKK2, GPX1, CAP1, FLNA, GTF2H1, CCND1, GNAQ, CAND1, BIRC5, MDFIC, CDKN2C, CDKN2D, SPRED1, BUD31, RBL1, EP300, MTCH1, VCP, ABL1, ABL2, DNAJB6, DPH3, PRDX3, PAK2, PKN1, NLRP3, UBE2N, HIPK3, CKS1B, TNF, APH1A, APEX1, GPS1, NCSTN, ID2, CKS2
2	KEGG MAPK SIGNALING PATHWAY	2.9799e-7	0.026671	0.026893	1	1	MEF2C, STMN1, ARRB2, NRAS, NFKB1, MAPK14, FLNA, KRAS, TAB2, TGFBR2, TGFBR1, DUSP3, MAP2K3, RASA2, RASA1, RPS6KA3, GRB2, RPS6KA1, STK4, RAP1A, RAP1B, PPP3CA, PPP5C, GNA12, TAOK1, PDGFA, PRKACB, CRK, CDC42, PRKCB, TNF, PAK2, PTPN7, RAC2, MAPK3, RAC1, MAPK1, MAPKAPK2, TAOK3, GNG12
2	ST P38 MAPK PATHWAY	1.2583e-6	0.026229	0.026494	1	1	MAPK14, CDC42, MAP2K3, TAB2, ATF1, NFKB1, MAPKAPK2, CREB1, MAPK1
2	HOMEOSTATIC PROCESS	0.0029687	0.026121	0.018442	1	1	BAK1, APP, C5AR1, NPC1, HFE, BCL2L1, CALR, ABCG1, GPX1, CLN3, LYN, CLN5, ATP1A1, BUD31, EP300, C3AR1, DERL1, ABCA1, SLC30A5, TPP1, CDK6
2	REACTOME APOPTOSIS	2.8423e-14	0.025692	0.029732	1	1	PSMD14, DYNLL2, CTNNB1, E2F1, PSME4, HIST1H1C, HMGB1, HMGB2, XIAP, KPNA1, KPNB1, LMNA, LMNB1, NMT1, PAK2, PLEC, PSMA1, PSMA6, PSMB2, PSMB4, PSMB5, PSMB6, PSMB7, PSMC1, PSMC2, PSMC3, PSMC6, PSMD1, PSMD2, PSMD3, PSMD7, PSMD8, PSMD11, PSMD12, PSMD13, BAK1, BCL2L1, ROCK1, TFDP1, TNF, YWHAB, CASP8, CFLAR, MAGED1, PSMD6
2	REACTOME OPIOID SIGNALLING	1.3961e-4	0.024673	0.025048	1	1	ADCY7, CREB1, GNAI2, GNAI3, GNB1, GNB2, GNG5, PPP1CA, PPP2CA, PPP3CA, PRKACB, PRKAR1A, PRKAR2A, MAPK1, GNG12, CALM2, CALM3
2	RIBONUCLEOPROTEIN COMPLEX BIOGENESIS AND ASSEMBLY	1.3264e-16	0.024585	0.0239	1	1	SNRPD1, EIF5A, SNRPD2, SRSF6, EIF1AX, SRSF9, SRPK2, NOP58, SF1, EIF1B, SRSF1, EIF4G2, EIF3C, NHP2, EIF3A, EIF3B, SCAF11, CELF1, SF3A3, EIF4B, EIF4H
2	DNA BINDING	1.6739e-12	0.024391	0.0247	1	1	FLI1, LIG1, RAD23B, RAD23A, TCF4, DNMT3A, USF2, PARP1, ELF1, TSG101, EZH2, YBX1, TAF13, FEN1, SSRP1, TRIM28, TRIM25, PHF5A, CBFB, HNRNPA2B1, ARID1A, HNRNPU, PA2G4, EP300, SMARCA5, SMARCA4, HMGB1, HMGB2, CNBP, ATF1, TFDP1, VAV1, HDAC2, HDAC1, HIVEP2, E2F1, CTCF, LBR, DDB1, TOPORS, CDK2AP1, WBP11, TSC22D3, GTF3C6, CHD4, CREB1, CBL, ZRANB2, HMGN1, YY1, UHRF1, HUWE1, IKZF1, CREBBP, HNRNPA1, RNF4, RBP…
2	CELLULAR MACROMOLECULE METABOLIC PROCESS	2.1588e-25	0.024166	0.023175	1	1	PPP2R5C, ILK, PPP1CA, MAPK3, ARF6, ARIH1, RAC1, NAA50, TAOK3, UBE2L3, PARP1, TSG101, UBE2G2, LYN, EIF1B, LRPAP1, EIF4A3, MGEA5, ABI1, MPDU1, ETF1, DUSP3, CSNK1D, CSNK1E, GSK3B, IDE, CSNK2A1, EP300, STMN1, FBXO11, MAPKAPK2, FURIN, NMT1, DYRK1A, ABL1, ABL2, DNAJB6, PRMT1, MAZ, CASP8, PKN1, GAA, MAPRE1, FKBP5, FKBP4, STUB1, CBL, NCSTN, CCT3, WWP2, WWP1, EIF1AX, PSENEN, ANAPC5, WNK1, CD37, CAMK1, AMF…
2	PROTEIN KINASE CASCADE	1.0525e-5	0.023969	0.015827	1	1	VAPA, ADAM9, C5AR1, WNK1, PIAS1, NEK6, TAB2, LGALS1, TAOK3, LGALS9, NUP62, CAMKK2, CANT1, SRPK2, LTBR, LYN, FLNA, SRPK1, TFG, SQSTM1, FYN, MAPK14, ATP6AP2, TMEM9B, MDFIC, MIER1, SPRED1, BUD31, BST2, GOLT1B, STK4, PPP5C, LITAF, MAPKAPK2, CFLAR, PRDX4, SHISA5, HMOX1, CASP8, RHOA, RHOC, PKN1, UBE2N, REL, SLC35B2, GPS1
2	CENTRAL NERVOUS SYSTEM DEVELOPMENT	5.0275e-4	0.023874	0.010854	1	1	BPTF, CLN5, UBE3A, RPS6KA3
2	REACTOME SYNTHESIS OF DNA	1.5839e-5	0.023629	0.038784	1	1	PSMD14, FEN1, PSME4, ORC6, LIG1, MCM2, MCM3, MCM4, MCM5, MCM6, MCM7, PCNA, GINS2, PSMA1, PSMA6, PSMB2, PSMB4, PSMB5, PSMB6, PSMB7, PSMC1, PSMC2, PSMC3, PSMC6, PSMD1, PSMD2, PSMD3, PSMD7, PSMD8, PSMD11, PSMD12, PSMD13, RFC2, RFC5, RPA1, RPA2, CDT1, CCNA2, PSMD6
2	REGULATION OF CATALYTIC ACTIVITY	2.7834e-6	0.023529	0.02015	1	1	ADCY7, PSENEN, C5AR1, PPP6R3, ATPIF1, GNAI3, GNAI2, SERINC1, ARAP1, HIP1, MAP2K3, CAMKK2, GPX1, CAP1, GTF2H1, CCND1, GNAQ, CAND1, BIRC5, MDFIC, CDKN2C, CDKN2D, BUD31, SPRED1, RBL1, MTCH1, VCP, ABL1, ABL2, DNAJB6, PAK2, PKN1, NLRP3, UBE2N, HIPK3, CKS1B, APH1A, GPS1, NCSTN, CKS2
2	MITOCHONDRIAL PART	6.2127e-27	0.023515	0.025302	1	1	GRPEL1, MRPL41, NDUFAB1, MRPL52, MRPL51, TIMM8B, MRPS18C, MRPS15, MRPS10, HADHB, MRPS28, MRPS21, VDAC2, VDAC3, VDAC1, BCKDK, UQCRC1, ABCF2, TIMM17A, ATP5B, TIMM50, SLC25A3, NDUFS2, ATP5J, ACADM, RAB11FIP5, UQCRB, NDUFB6, ATP5G2, ATP5G1, TIMM13, ATP5G3, MRPL12, ETFB, ETFA, NDUFA2, IMMT, CS, ATP5F1, NDUFA1, SDHA, PHB2, SDHD, ATP5A1
2	CELLULAR PROTEIN METABOLIC PROCESS	1.3509e-24	0.023341	0.022818	1	1	PPP2R5C, ILK, PPP1CA, MAPK3, ARF6, ARIH1, RAC1, NAA50, TAOK3, UBE2L3, PARP1, TSG101, UBE2G2, LYN, EIF1B, LRPAP1, EIF4A3, MGEA5, ABI1, MPDU1, ETF1, DUSP3, CSNK1D, CSNK1E, GSK3B, IDE, CSNK2A1, EP300, STMN1, FBXO11, MAPKAPK2, FURIN, NMT1, DYRK1A, ABL1, ABL2, DNAJB6, PRMT1, MAZ, CASP8, PKN1, MAPRE1, FKBP5, FKBP4, STUB1, CBL, NCSTN, CCT3, WWP2, EIF1AX, WWP1, PSENEN, ANAPC5, WNK1, CD37, CAMK1, AMFR, NE…
2	TRANSCRIPTION FACTOR COMPLEX	1.1304e-21	0.023341	0.026482	1	1	SAP30, GTF2H1, TAF13, IVNS1ABP, GTF3C6, ACTL6A, ACTB, PMF1, HDAC2, NAA15, HDAC1, RBM14
2	REGULATION OF METABOLIC PROCESS	2.2035e-16	0.022783	0.021954	1	1	HNRNPF, MED13, ARF6, ELF1, ELF2, EZH2, BRD7, LYN, EIF1B, EIF4A3, TRIM28, TRIM27, ETF1, ATRX, CDKN2C, MDFIC, CDKN2D, EP300, SMARCA5, LITAF, ABCA1, TFDP1, FURIN, HDAC2, SMARCC1, ABL1, E2F1, TMF1, LRRFIP1, MAPRE1, STUB1, ID2, WWP1, CALR, NR1H2, RNF4, RBPJ, TCF12, ZFHX3, HSBP1, PREB, YWHAH, CAPG, APBB2, EIF5A, FOXN3, SNX6, EIF3C, EIF3A, EIF4B, EIF4H, DNMT1, NLRP3, NRIP1, UBE2N, BPTF, MDM2, CUX1, TNF,…
2	CELLULAR LOCALIZATION	1.3815e-11	0.022726	0.023569	1	1	SSR1, HOOK3, BAK1, KIF5B, NOP58, ERGIC3, NPC1, TMX1, ZWINT, RAB14, RER1, MYO9B, BCL2L1, CALR, UHMK1, CKLF, TMED10, TRAM1, HNRNPA1, ABCG1, ARSB, PDIA3, TIMM17A, PDIA4, CANX, COPB2, COPB1, KDELR2, FLNA, NUP205, BET1, EEA1, NAGPA, SQSTM1, EXOC5, BIRC5, GABARAP, YWHAH, GSK3B, RAB35, YKT6, EIF5A, SCAMP2, NUDT4, STAP1, ERP29, VAMP3, MYL6, DERL1, STX7, NAPA, CTSA, ABCA1, NIN, PPIH, VCP, DPH3, IPO5, RANB…
2	ESTABLISHMENT OF CELLULAR LOCALIZATION	1.1668e-10	0.022612	0.022741	1	1	SSR1, BAK1, KIF5B, NOP58, ERGIC3, NPC1, TMX1, ZWINT, RAB14, RER1, MYO9B, BCL2L1, CALR, UHMK1, CKLF, TMED10, TRAM1, HNRNPA1, ABCG1, ARSB, PDIA3, TIMM17A, PDIA4, CANX, COPB2, COPB1, KDELR2, FLNA, NUP205, BET1, EEA1, NAGPA, SQSTM1, EXOC5, BIRC5, GABARAP, YWHAH, GSK3B, RAB35, YKT6, EIF5A, SCAMP2, NUDT4, STAP1, ERP29, VAMP3, MYL6, STX7, DERL1, CTSA, NAPA, ABCA1, PPIH, VCP, DPH3, IPO5, RANBP2, KPNB1, K…
2	PROTEIN RNA COMPLEX ASSEMBLY	4.2893e-17	0.022544	0.02357	1	1	SNRPD1, EIF5A, SNRPD2, SRSF6, EIF1AX, SRSF9, SRPK2, SF1, EIF1B, SRSF1, EIF4G2, EIF3C, EIF3A, EIF3B, SCAF11, CELF1, SF3A3, EIF4B, EIF4H
2	REACTOME REGULATION OF MITOTIC CELL CYCLE	4.6638e-6	0.021746	0.054996	1	1	PSMD14, UBE2C, PSME4, MAD2L1, ANAPC5, ANAPC11, PSMA1, PSMA6, PSMB2, PSMB4, PSMB5, PSMB6, PSMB7, PSMC1, PSMC2, PSMC3, PSMC6, PSMD1, PSMD2, PSMD3, PSMD7, PSMD8, PSMD11, PSMD12, PSMD13, CUL1, CCNA2, BUB3, CDK1, PSMD6
2	PID HES HEYPATHWAY	3.5122e-7	0.021702	0.023086	1	1	PARP1, RBPJ, GAA, E2F1, CTBP1, YY1, TLE1, CREBBP, HDAC1, EP300, NCOR2, NCOR1, CAMK2D
2	BIOCARTA TOLL PATHWAY	0.017966	0.021683	0.022046	1	1	MAPK14, TOLLIP, TAB2, MAP2K3, TLR7, TLR2, NFKB1, NFKBIA
2	NUCLEOBASENUCLEOSIDENUCLEOTIDE AND NUCLEIC ACID METABOLIC PROCESS	1.1058e-20	0.021653	0.026098	1	1	HNRNPF, HNRNPD, SYNCRIP, LIG1, PTBP1, MED13, RAD23B, RAD23A, SLC29A1, CELF1, PARP1, ELF1, ELF2, EZH2, CWC15, YBX1, BRD7, CMPK1, SF3B4, SF3B2, DHX15, FEN1, TRIM28, TRIM27, IGF1, SF3A3, ATRX, CSNK1D, CSNK1E, SFPQ, DBF4, SNRPD1, SNRPD2, MDFIC, CDKN2D, EP300, SMARCA5, LITAF, ABCA1, TFDP1, HDAC2, SMARCC1, ABL1, PTGES3, E2F1, PTMA, TMF1, MAZ, LRRFIP1, DDB1, UGP2, ATIC, PRPF8, GTF3C6, NSUN2, MAF, MED30,…
2	CELL PROLIFERATION GO 0008283	4.7378e-10	0.021532	0.024446	1	1	SSR1, CUL3, MAGED1, CUL1, SYK, NME1, ATPIF1, CDC123, CKLF, NUDC, MKI67, TGFBR1, TGFBR2, GAS6, PCNA, NAP1L1, ARHGEF2, LYN, TPX2, LRPAP1, ABI1, BUB3, TRIM27, IGF1, LRP1, DAB2, CDKN2C, CDKN2D, BST2, NRD1, PA2G4, SIPA1, BMPR2, DNAJA2, TFDP1, EPS15, E2F1, PRDX1, RHOG, CDK6, CDK4, MAPRE2, MAPRE1, TSPAN31, TCIRG1, CAPNS1, UHRF1, UHRF2, CD33, BIN1, CRIP1, NUP62, NRP1, GPX1, TNFRSF11A, CTBP1, RBBP4, RBBP7…
2	REGULATION OF CELLULAR METABOLIC PROCESS	5.3272e-14	0.021255	0.020032	1	1	HNRNPF, MED13, ARF6, ELF1, ELF2, EZH2, BRD7, LYN, EIF1B, EIF4A3, TRIM28, TRIM27, ETF1, ATRX, MDFIC, CDKN2C, CDKN2D, EP300, SMARCA5, LITAF, ABCA1, TFDP1, FURIN, HDAC2, SMARCC1, ABL1, E2F1, TMF1, LRRFIP1, MAPRE1, STUB1, ID2, WWP1, CALR, NR1H2, RNF4, RBPJ, ZFHX3, TCF12, HSBP1, PREB, YWHAH, CAPG, APBB2, EIF5A, FOXN3, SNX6, EIF3C, EIF3A, EIF4B, EIF4H, DNMT1, NLRP3, NRIP1, UBE2N, BPTF, MDM2, CUX1, TNF,…
2	INTRACELLULAR TRANSPORT	7.3007e-12	0.021141	0.020676	1	1	SSR1, BAK1, KIF5B, NOP58, ERGIC3, TMX1, NPC1, RAB14, RER1, MYO9B, BCL2L1, CALR, UHMK1, TMED10, TRAM1, HNRNPA1, ABCG1, ARSB, PDIA3, TIMM17A, COPB2, COPB1, KDELR2, FLNA, NUP205, BET1, EEA1, NAGPA, SQSTM1, EXOC5, GABARAP, YWHAH, RAB35, GSK3B, YKT6, EIF5A, SCAMP2, STAP1, NUDT4, ERP29, MYL6, DERL1, STX7, CTSA, NAPA, ABCA1, PPIH, VCP, IPO5, RANBP2, KPNB1, KHDRBS1, NLRP3, KIF1C, KIF1B, ARCN1, KPNA3, KPN…
2	REACTOME G ALPHA Q SIGNALLING EVENTS	0.0054922	0.020657	0.024521	1	1	RGS19, DAGLB, GNAQ, GNB1, GNB2, GNG5, ANXA1, APP, PIK3R1, GNG12, TRIO, DGKD
2	REACTOME RNA POL II PRE TRANSCRIPTION EVENTS	6.0565e-23	0.020653	0.021872	1	1	GTF2A1, GTF2A2, GTF2H1, GTF2H2, POLR2E, POLR2J, SSRP1, TAF13
2	TRANSLATIONAL INITIATION	4.7324e-9	0.0206	0.018632	1	1	EIF5A, EIF3C, EIF3A, EIF3B, EIF1AX, EIF1B, EIF4B, EIF4G2, EIF4H
2	BIOCARTA MAPK PATHWAY	0.0012929	0.019973	0.01566	1	1	MEF2C, MEF2A, PAK2, MAP2K3, CREB1, RPS6KA3, GRB2, MAPK3, NFKB1, RAC1, NFKBIA, RPS6KA1, MAPK1, MAPK14, MAPKAPK2, TGFBR1
2	MITOCHONDRIAL ENVELOPE	1.1769e-15	0.019494	0.023391	1	1	NDUFAB1, TIMM8B, HADHB, VDAC2, VDAC3, VDAC1, UQCRC1, ABCF2, ATP5B, TIMM17A, TIMM50, SLC25A3, NDUFS2, ATP5J, RAB11FIP5, UQCRB, NDUFB6, ATP5G2, ATP5G1, TIMM13, ATP5G3, NDUFA2, IMMT, NDUFA1, SDHA, PHB2, SDHD, ATP5A1
2	POSITIVE REGULATION OF TRANSCRIPTION FROM RNA POLYMERASE II PROMOTER	0.0045678	0.019049	0.0096773	1	1	ELF1, MED13, NRIP1, GTF2H1, SQSTM1, THRAP3, RBM14
2	PID TCPTP PATHWAY	0.0077318	0.018342	0.018564	1	1	CREBBP, KPNA2, PTPN1, GRB2, CSF1R, PIK3R1, PIAS1, ITGB1, JAK1, KPNB1, STAT6
2	REGULATION OF GENE EXPRESSION	1.2654e-10	0.018194	0.016479	1	1	MED13, BCL2L1, TCF4, DNMT3A, TGFBR1, MAP2K3, ELF1, ELF2, EZH2, BRD7, TLE1, EIF1B, FLNA, GTF2H1, EIF4A3, LIMD1, TRIM28, TRIM27, ETF1, ATRX, NAA15, PHF5A, MDFIC, ARID1A, PA2G4, EP300, SMARCE1, SMARCA5, EID1, HMGB1, HMGB2, CNBP, LITAF, TFDP1, FURIN, HDAC2, SMARCC1, PRKAR1A, HIVEP3, ABL1, E2F1, DEK, CTCF, PRDX3, TMF1, LRRFIP1, CDK6, CDK4, TSC22D3, CHD4, ID2, WWP1, H2AFY, YY1, UHRF1, CALR, NR1H2, HTAT…
2	PROTEIN METABOLIC PROCESS	4.5469e-14	0.018093	0.016839	1	1	PPP2R5C, ILK, PPP1CA, MAPK3, ARF6, ARIH1, RAC1, NAA50, TAOK3, UBE2L3, SEPT11, PARP1, TSG101, UBE2G2, LYN, EIF1B, LRPAP1, EIF4A3, MGEA5, ABI1, MPDU1, ETF1, DUSP3, CSNK1D, CSNK1E, GSK3B, IDE, CSNK2A1, EP300, VAMP3, STMN1, FBXO11, MAPKAPK2, FURIN, NMT1, DYRK1A, ABL1, ABL2, DNAJB6, PRMT1, MAZ, CASP8, PKN1, MAPRE1, FKBP5, FKBP4, STUB1, CD9, CBL, NCSTN, CCT3, PICALM, WWP2, WWP1, EIF1AX, PSENEN, ANAPC5,…
2	MACROMOLECULE LOCALIZATION	1.3193e-6	0.018022	0.020443	1	1	SSR1, NOP58, CALR, UHMK1, TRAM1, ABCG1, PDIA3, TIMM17A, PDIA4, CANX, KDELR2, FLNA, NUP205, NAGPA, SQSTM1, BIRC5, GABARAP, YWHAH, GSK3B, RAB35, EIF5A, CUTA, STAP1, NUDT4, HNRNPA2B1, ERP29, DERL1, CTSA, ABCA1, CKAP5, PPIH, VCP, DPH3, IPO5, RANBP2, KPNB1, KHDRBS1, TOPORS, NLRP3, ARCN1, KPNA3, KPNA2, KPNA1, TNF, SEC63, AP3M1, TNPO1, AGFG1, TRPC4AP
2	REACTOME INTRINSIC PATHWAY FOR APOPTOSIS	4.3417e-4	0.017974	0.016615	1	1	DYNLL2, E2F1, XIAP, NMT1, BAK1, BCL2L1, TFDP1, YWHAB, CASP8
2	CELLULAR COMPONENT ASSEMBLY	5.0928e-8	0.014628	0.017155	1	1	SRSF6, PICALM, EIF1AX, SRSF9, SYK, MED13, SRSF1, ATPIF1, AMFR, DAG1, HFE, PXN, HIP1, CELF1, TGFBR1, CREBBP, SEPT11, AP2S1, NAP1L1, NAP1L4, SRPK2, SF1, EIF1B, GTF2I, NUP205, LPXN, SET, DGKD, WIPF1, SF3A3, CAPZA2, TSPAN4, CAPZA1, SNRPD1, EIF5A, SNRPD2, SLC7A7, DARS, SMARCA5, VAMP3, SEPT7, SEPT9, HMGB1, ANLN, EIF3C, EIF3A, EIF3B, EIF4B, PPIH, ITGA6, EIF4H, TLN1, CDC42, RANBP9, NDUFS5, MAZ, NLRP3, ST…
2	REGULATION OF NUCLEOBASENUCLEOSIDENUCLEOTIDE AND NUCLEIC ACID METABOLIC PROCESS	3.0618e-6	0.013612	0.013146	1	1	HNRNPF, MED13, TCF4, TGFBR1, MAP2K3, ELF1, ELF2, EZH2, BRD7, TLE1, FLNA, SRPK1, GTF2H1, LIMD1, TRIM28, TRIM27, ATRX, NAA15, PHF5A, MDFIC, ARID1A, PA2G4, EP300, SMARCE1, SMARCA5, HMGB1, EID1, CNBP, HMGB2, LITAF, ABCA1, TFDP1, HDAC2, SMARCC1, PRKAR1A, HIVEP3, ABL1, E2F1, CTCF, DEK, PRDX3, TMF1, LRRFIP1, TSC22D3, CHD4, ID2, WWP1, YY1, UHRF1, CALR, NR1H2, HTATSF1, CREBBP, NUP62, RNF4, RBPJ, TCF12, ZF…
2	POSITIVE REGULATION OF TRANSCRIPTION	6.5176e-5	0.013537	0.015024	1	1	HNRNPAB, MDFIC, ARID1A, MED13, TCF4, MAP2K3, CREBBP, NUP62, SMARCC1, HIVEP3, ELF1, CTCF, CAMKK2, NRIP1, GTF2H1, BPTF, MRPL12, SQSTM1, TRIM28, ILF3, YWHAH, ILF2, NAA15, THRAP3, PHF5A, RBM14
2	PROTEOLYSIS	6.3042e-4	0.013493	0.011507	1	1	ATP6AP2, IDE, PSENEN, ANAPC5, UHRF2, AMFR, FZR1, DERL1, ARIH1, UBE2D3, ZMPSTE24, PCNP, UBE2L3, FURIN, VCP, SPCS1, PLAU, TSG101, UBE2G2, TPP1, TPP2, CASP8, UBE2A, ADAM10, PEPD, UBE2C, UBE2N, BLMH, UBE2K, CTSB, APH1A, UBE3A, EDEM1, STUB1, SQSTM1, NCSTN, PSMD14
2	NEGATIVE REGULATION OF GROWTH	0.039781	0.012079	0.011476	1	1	ING4, CDKN2C, CDKN2D, PPP1R9B, APBB2
2	KEGG SPLICEOSOME	0.0027704	0.010562	0.0082778	1	1	EFTUD2, LSM5, SF3B2, PRPF19, HNRNPA3, LSM6, SF3B1, SRSF9, TCERG1, U2AF2, RBM17, NAA38, LSM4, EIF4A3, SF3A3, DDX46, RBM25, PRPF40A, LSM2, BCAS2, PRPF8, DDX39B, CWC15, SF3B5, SNRNP40, DHX15, WBP11, HNRNPU, HNRNPK, SNRNP200, ZMAT2, U2AF1, HNRNPC, SNRPE, SNRPD2, U2SURP, HNRNPA1, LSM3, SF3B4, PPIH, BUD31, PHF5A, SRSF6, SRSF7, SNRPA1, HNRNPM, SNRPB, SNRPB2, PUF60, SNRNP70, PCBP1, PPIL1, SRSF3, SNRPD1, …
2	RNA BIOSYNTHETIC PROCESS	0.0088897	0.010275	0.0067998	1	1	MED13, TCF4, MAP2K3, PARP1, ELF1, ELF2, EZH2, YBX1, BRD7, GTF2H1, LIMD1, TRIM28, TRIM27, ATRX, NAA15, PHF5A, CBFB, MDFIC, ARID1A, PA2G4, SMARCE1, SMARCA5, EID1, HMGB1, HMGB2, CNBP, LITAF, TCERG1, TFDP1, HDAC2, SMARCC1, PRKAR1A, ABL1, E2F1, DEK, CTCF, TMF1, MAZ, LRRFIP1, IVNS1ABP, TSC22D3, GTF3C6, CHD4, MAF, MED30, YY1, UHRF1, CALR, HTATSF1, CREBBP, PMF1, RNF4, RBPJ, NCOR1, ZFHX3, TCF12, GTF3A, NF…
2	REGULATION OF RNA METABOLIC PROCESS	0.0053316	0.0096726	0.0077224	1	1	HNRNPF, MED13, TCF4, MAP2K3, ELF1, ELF2, EZH2, BRD7, SRPK1, GTF2H1, LIMD1, TRIM28, TRIM27, ATRX, NAA15, PHF5A, MDFIC, ARID1A, PA2G4, SMARCE1, SMARCA5, EID1, HMGB1, CNBP, HMGB2, LITAF, TFDP1, HDAC2, SMARCC1, PRKAR1A, ABL1, E2F1, CTCF, DEK, TMF1, LRRFIP1, TSC22D3, CHD4, YY1, UHRF1, CALR, HTATSF1, CREBBP, RNF4, RBPJ, ZFHX3, TCF12, HSBP1, CTNNBIP1, MRPL12, SQSTM1, ILF3, PREB, ILF2, RBM14, HNRNPAB, FO…
2	TRANSCRIPTION DNA DEPENDENT	0.013497	0.0094984	0.0063247	1	1	MED13, TCF4, MAP2K3, PARP1, ELF1, ELF2, EZH2, YBX1, BRD7, GTF2H1, LIMD1, TRIM28, TRIM27, ATRX, NAA15, PHF5A, CBFB, MDFIC, ARID1A, PA2G4, SMARCE1, SMARCA5, HMGB1, EID1, HMGB2, CNBP, LITAF, TCERG1, TFDP1, HDAC2, SMARCC1, PRKAR1A, ABL1, E2F1, CTCF, DEK, TMF1, MAZ, LRRFIP1, IVNS1ABP, TSC22D3, GTF3C6, CHD4, MAF, MED30, YY1, UHRF1, CALR, HTATSF1, CREBBP, PMF1, RNF4, RBPJ, NCOR1, ZFHX3, TCF12, GTF3A, NF…
2	RNA METABOLIC PROCESS	0.0015174	0.0093342	0.0076855	1	1	HNRNPF, HNRNPD, SYNCRIP, PTBP1, MED13, CELF1, PARP1, ELF1, ELF2, CWC15, EZH2, YBX1, BRD7, SF3B4, SF3B2, DHX15, TRIM28, TRIM27, SF3A3, ATRX, SFPQ, SNRPD1, SNRPD2, MDFIC, SMARCA5, LITAF, TFDP1, HDAC2, SMARCC1, ABL1, E2F1, TMF1, MAZ, LRRFIP1, PRPF8, GTF3C6, NSUN2, MAF, MED30, CALR, RNF4, RBPJ, TCF12, NCOR1, ZFHX3, HSBP1, PREB, RBMS1, HNRNPUL1, FOXN3, DNMT1, NRIP1, BPTF, MDM2, CUX1, TNF, POU2F2, SCAF…
2	TRANSCRIPTION	0.0063663	0.0090423	0.0067921	1	1	MED13, TCF4, TGFBR1, MAP2K3, PARP1, ELF1, ELF2, EZH2, YBX1, BRD7, TLE1, FLNA, GTF2H1, LIMD1, TRIM28, TRIM27, ATRX, NAA15, PHF5A, CBFB, MDFIC, ARID1A, PA2G4, EP300, SMARCE1, SMARCA5, HMGB1, EID1, CNBP, HMGB2, LITAF, TCERG1, TFDP1, HDAC2, SMARCC1, PRKAR1A, HIVEP3, ABL1, E2F1, DEK, CTCF, PRDX3, PTMA, TMF1, MAZ, LRRFIP1, IVNS1ABP, TSC22D3, GTF3C6, CHD4, MAF, MED30, ID2, WWP1, YY1, UHRF1, CALR, NR1H2,…
2	MRNA METABOLIC PROCESS	0.011582	0.0083214	0.0074723	1	1	CWC15, SNRPD1, SNRPD2, SRSF6, NONO, SRSF7, SRSF9, LSM5, LSM3, KHDRBS1, SRPK2, EFTUD2, PTBP1, SF1, SRSF1, HNRNPR, SRPK1, SRSF2, KHSRP, DHX15, SCAF11, CELF1, SSB, SF3A3, GSPT1, SFPQ, PHF5A
2	CELL CYCLE ARREST GO 0007050	0.0083906	0.0076658	0.01176	1	1	CUL3, CDKN2C, CDKN2D, CUL1, KHDRBS1, EIF4G2, PPM1G, PA2G4, ING4, UHMK1, CDC123, PPP1R9B, APBB2
2	REGULATION OF TRANSCRIPTIONDNA DEPENDENT	0.02123	0.0076539	0.006387	1	1	MED13, TCF4, MAP2K3, ELF1, ELF2, EZH2, BRD7, GTF2H1, LIMD1, TRIM28, TRIM27, ATRX, NAA15, PHF5A, MDFIC, ARID1A, PA2G4, SMARCE1, SMARCA5, EID1, HMGB1, HMGB2, CNBP, LITAF, TFDP1, HDAC2, SMARCC1, PRKAR1A, ABL1, E2F1, DEK, CTCF, TMF1, LRRFIP1, TSC22D3, CHD4, YY1, UHRF1, CALR, HTATSF1, CREBBP, RNF4, RBPJ, TCF12, ZFHX3, HSBP1, CTNNBIP1, MRPL12, SQSTM1, ILF3, PREB, ILF2, RBM14, HNRNPAB, FOXN3, DNMT1, BUD…

## Sheet: arc2_M2_res_genes_enrichment
archetype #	Feature Name	P value (Mann-Whitney)	Median Difference	Mean Difference	Significant after Benjamini-Hochberg correction?	Is first bin maximal?
2	Fcrls	2.8455e-175	6.0795	4.05	1	1
2	Folr2	1.6972e-47	4.2082	2.9526	1	1
2	Mrc1 - CD206	1.4339e-58	4.0729	2.1058	1	1
2	Igf1	7.1658e-48	3.992	2.4452	1	1
2	Gas6	2.0399e-58	3.8153	2.5584	1	1
2	Cd93	1.7296e-65	3.6473	2.0773	1	1
2	Cbr2	6.3054e-20	3.4436	2.272	1	1
2	Ccl12	6.0763e-6	3.2882	1.1263	1	1
2	Syngr1	4.4873e-72	3.2624	1.7899	1	1
2	Gpr34	2.548e-38	3.2256	1.8622	1	1
2	Col14a1	1.1258e-25	3.1209	1.6306	1	1
2	Slco2b1	1.1699000000000001e-39	3.1192	1.9265	1	1
2	Cxcl14	3.8629e-8	3.0348	1.1123	1	1
2	Slc27a1	1.2855e-44	2.8746	1.5932	1	1
2	Pf4	5.1078e-134	2.8103	3.1021	1	1
2	Ctla2a	5.4964e-26	2.7416	1.8483	1	1
2	Lpl	0.0054786	2.7201	0.62259	1	1
2	Cd36	0.0014004	2.5606	0.6539	1	1
2	P2ry12	1.6019e-39	2.5406	1.3897	1	1
2	Sh3bp5	2.1393e-27	2.4855	1.5219	1	1
2	Rbm47	3.2317e-22	2.3728	0.92922	1	1
2	Pou2f2	1.5495e-5	2.357	0.56088	1	1
2	S1pr1	2.2093e-25	2.3268	1.4397	1	1
2	Tlr7	1.2545e-14	2.3139	1.0211	1	1
2	Ltc4s	1.5588e-34	2.3107	1.5655	1	1
2	Gpr183	4.4068e-5	2.2849	0.77966	1	1
2	Nrros	3.0369e-18	2.2326	0.86887	1	1
2	Dok2	6.9295e-13	2.2061	0.9396	1	1
2	Smagp	1.1642e-10	2.144	0.95644	1	1
2	Samsn1	1.8429e-8	2.0935	0.69665	1	1
2	Iqgap2	2.2965e-29	2.0755	1.1004	1	1
2	Spp1	2.5598e-58	2.0429	1.6571	1	1
2	Tlr13	6.102e-8	2.0144	0.77754	1	1
2	Ptpn7	1.7131e-14	2.0143	0.79724	1	1
2	Pik3r5	1.3043e-16	2.0023	0.86326	1	1
2	Pdgfb	0.053785	1.9917	0.45563	1	1
2	Plxnc1 - CD232	2.4279e-7	1.9893	0.65238	1	1
2	Prkcb	2.4117e-19	1.9672	0.78629	1	1
2	Gpr84	0.0016393	1.9538	0.63772	1	1
2	Frmd4b	3.5206e-11	1.9276	0.72679	1	1
2	1810011H11Rik	1.692e-7	1.9224	0.7512	1	1
2	Arl11	2.4222e-6	1.8873	0.55744	1	1
2	Cd300ld	0.058701	1.879	0.49978	1	1
2	Stap1	0.0029235	1.872	0.50149	1	1
2	Man1c1	9.4986e-16	1.8643	0.84671	1	1
2	Wdfy4	0.0382	1.8534	0.40764	1	1
2	Kcnk13	7.6787e-7	1.8426	0.7407	1	1
2	Pik3cg	4.668e-11	1.8227	0.67996	1	1
2	Ctsd - CD	5.531e-118	1.7943	1.6381	1	1
2	Tnfrsf21	2.199e-7	1.7838	0.64616	1	1
2	Pde3b	1.402e-10	1.776	0.70348	1	1
2	Rasgef1b	1.3151e-6	1.7749	0.65342	1	1
2	Npl	3.2519e-24	1.7405	1.381	1	1
2	Cln8	7.019e-14	1.7359	0.68953	1	1
2	Fam213b	0.055065	1.7329	0.4599	1	1
2	Slc16a6	1.7564e-4	1.7111	0.50946	1	1
2	Fn1	1.0552e-36	1.6954	1.0452	1	1
2	Klhl6	2.0174e-6	1.6917	0.55081	1	1
2	Pald1	4.3159e-27	1.6878	0.771	1	1
2	Ikzf1	8.1418e-4	1.6765	0.47728	1	1
2	Cd37	0.0076578	1.6628	0.46499	1	1
2	Rhbdf2	1.7836e-6	1.6144	0.48087	1	1
2	Parvg	0.0011326	1.6095	0.44867	1	1
2	Tmem141	0.0087036	1.6053	0.45993	1	1
2	Gch1	0.0034637	1.5862	0.34102	1	1
2	Hcst	0.077535	1.5391	0.068815	1	1
2	Myo7a	9.8013e-12	1.4959	0.63373	1	1
2	Dusp3	1.6556e-37	1.4437	0.7567	1	1
2	Stmn1	2.9362e-56	1.4421	0.924	1	1
2	Cxcl2	3.4621e-5	1.4392	0.79936	1	1
2	Stab1	2.256e-87	1.3906	1.6471	1	1
2	Isyna1	0.036831	1.3865	0.37676	1	1
2	Birc5	9.7582e-18	1.3563	1.0007	1	1
2	Ccdc88b	0.036145	1.3107	0.050355	1	1
2	Rassf2	0.046132	1.2966	0.11564	1	1
2	Maf	1.925e-49	1.2887	1.2543	1	1
2	Mtus1	2.2087e-8	1.2735	0.53492	1	1
2	Pdpn	6.2909e-26	1.2659	0.64644	1	1
2	Mfsd12	0.0011833	1.2658	0.30809	1	1
2	Hpgds	2.6336e-48	1.2458	1.3186	1	1
2	Cpd	7.6408e-100	1.1854	1.1137	1	1
2	Rnase4	8.9916e-90	1.1763	1.0887	1	1
2	Gpr137b	9.2947e-45	1.1705	0.72474	1	1
2	Syce2	6.6705e-6	1.1115	0.4461	1	1
2	Emilin1	2.7886e-4	1.104	0.39298	1	1
2	Sqor	0.0093329	1.0886	0.32632	1	1
2	Chst1	2.1021e-16	1.0848	0.74941	1	1
2	Dab2	1.8377e-115	1.0793	1.05	1	1
2	Arsb	5.026e-122	1.0751	1.0463	1	1
2	Dhrs3	2.8158e-47	1.0692	1.1555	1	1
2	Dtx4	5.4932e-7	1.0688	0.45157	1	1
2	Alcam - CD166	7.1736e-11	1.0686	0.48027	1	1
2	Elmo1	6.3611e-56	1.0619	1.1614	1	1
2	Pmp22	1.0084e-88	1.0535	0.86264	1	1
2	Pclaf	3.4468e-17	1.0456	0.8772	1	1
2	Fli1	1.0034e-16	1.0247	0.49932	1	1
2	Abca1	1.493e-48	1.0209	1.1966	1	1
2	Tmem119	1.1066e-35	1.0138	0.93492	1	1
2	Slc7a7	5.5299e-11	1.0137	0.44458	1	1
2	Emp1	6.2691e-95	0.99564	0.80588	1	1
2	Ndufa4	1.6054e-115	0.98966	0.83101	1	1
2	Cryl1	6.6418e-16	0.97925	0.60738	1	1
2	Ang	4.5653e-5	0.97115	0.30307	1	1
2	Lsp1	5.5726e-23	0.96329	0.54458	1	1
2	Tuba1b	8.4345e-59	0.95775	0.76461	1	1
2	Mki67	7.5349e-23	0.95577	0.95216	1	1
2	Hivep3	1.1603e-5	0.95545	0.36178	1	1
2	Gas2l3	4.7142e-13	0.94485	0.47431	1	1
2	Stom	3.5047e-17	0.93875	0.55906	1	1
2	Slc9a9	2.7361e-8	0.9276	0.50249	1	1
2	Cd83	2.4602e-20	0.91388	0.87498	1	1
2	Serpinb6a	7.7099e-67	0.90314	0.71273	1	1
2	Slc7a8	6.4212e-34	0.90028	0.98614	1	1
2	Blnk	1.4879e-38	0.89017	1.131	1	1
2	Dock4	1.3637e-9	0.88415	0.39465	1	1
2	Cpeb4	1.3477e-12	0.8833	0.45097	1	1
2	C5ar1	3.3261e-44	0.87616	1.0721	1	1
2	Osbpl8	2.9285e-22	0.8698	0.4975	1	1
2	Snx8	2.7548e-27	0.8667	0.59618	1	1
2	Tubb5	1.6763e-56	0.86665	0.78306	1	1
2	Abhd12	8.2453e-72	0.85507	0.77624	1	1
2	Itga6	6.3028e-88	0.84025	0.6862	1	1
2	Tnfrsf11a	1.3398e-22	0.8392	0.45457	1	1
2	Timp2	3.2643e-79	0.83887	0.74741	1	1
2	Dcxr	2.4559e-9	0.82335	0.39841	1	1
2	Gna12	1.7403e-50	0.82003	0.66782	1	1
2	Arhgef6	0.063604	0.8167	0.15986	1	1
2	Olfml3	9.7949e-44	0.81371	0.98462	1	1
2	Plod1	1.8041e-42	0.79712	0.4985	1	1
2	Cdk1	2.0889e-29	0.79662	0.75477	1	1
2	Cd33	5.4159e-15	0.79276	0.79531	1	1
2	Cx3cr1	3.9031e-57	0.7907	1.0656	1	1
2	Tmem37	1.703e-12	0.78705	0.67334	1	1
2	Cln3	0.013812	0.7836	0.23284	1	1
2	Mef2c	3.1637e-62	0.78117	0.66429	1	1
2	Galc	5.5546e-22	0.77815	0.54146	1	1
2	Lmo2	1.0167e-30	0.77487	0.87517	1	1
2	Tmem86a	7.5787e-19	0.77355	0.73572	1	1
2	Rufy3	1.4892e-4	0.77055	0.30217	1	1
2	S100a4	8.8394e-9	0.76779	0.35806	1	1
2	Lgals1	3.4861e-96	0.76276	0.82365	1	1
2	Aldh2	6.8037e-33	0.76076	0.72198	1	1
2	Sh3bp2	0.0057807	0.7544	0.20043	1	1
2	Hgsnat	4.4131e-39	0.7498	0.63784	1	1
2	Dnmt3a	3.3005e-6	0.7483	0.3174	1	1
2	Hmox1	3.3076e-16	0.74263	0.72777	1	1
2	Ophn1	1.1169e-16	0.7416	0.44659	1	1
2	Rab3il1	5.6894e-18	0.741	0.75066	1	1
2	Npc1	2.538e-41	0.73644	0.64376	1	1
2	Plin2	2.6129e-33	0.73133	0.59527	1	1
2	Camk1	1.4633e-54	0.73079	0.62976	1	1
2	Ctsb	1.3701e-64	0.7288	0.74593	1	1
2	Cpt1a	1.3281e-10	0.7248	0.38571	1	1
2	Ccl2	5.0098e-4	0.72467	0.38444	1	1
2	Tpp1	8.5071e-64	0.72087	0.60136	1	1
2	Rab32	8.5577e-39	0.71734	0.6973	1	1
2	Pmepa1	2.5959e-86	0.71721	0.64864	1	1
2	Top2a	1.0744e-9	0.71374	0.79781	1	1
2	Fnip2	8.7077e-9	0.71255	0.39543	1	1
2	Plekhm2	5.3831e-7	0.70925	0.29797	1	1
2	Paox	3.0016e-5	0.70775	0.31657	1	1
2	Slc43a2	1.5744e-19	0.70167	0.72044	1	1
2	Ran	2.7712e-77	0.69496	0.57476	1	1
2	Rrm1	1.0772e-29	0.69375	0.55455	1	1
2	Ehd4	4.6205e-38	0.69354	0.72558	1	1
2	Gnpda1	7.2302e-9	0.68395	0.35219	1	1
2	Lmna	2.3531e-52	0.68156	0.60777	1	1
2	Igfbp4	2.0833e-55	0.68046	0.62945	1	1
2	Anxa3	2.6154e-53	0.67988	0.63035	1	1
2	Mt1	4.1217e-38	0.67951	0.77139	1	1
2	Lrrc8d	0.01621	0.6752	0.2075	1	1
2	Metrnl	9.1838e-28	0.66446	0.55302	1	1
2	Man1a	1.2267e-77	0.653	0.5748	1	1
2	Sirpa - CD172 - CD172a	4.1849e-58	0.65169	0.85881	1	1
2	Adgre1	1.2631e-55	0.64665	0.86768	1	1
2	Atp6v1a	1.2004e-57	0.64596	0.55892	1	1
2	Smc2	5.5547e-20	0.64541	0.60691	1	1
2	C3ar1	1.4219e-35	0.64527	0.83848	1	1
2	Gusb	5.4244e-67	0.64331	0.63654	1	1
2	Slc35f6	7.2717e-4	0.6375	0.21217	1	1
2	Plxnb2	1.371e-70	0.62751	0.54099	1	1
2	Adam15	1.5369e-46	0.62294	0.57678	1	1
2	Cd63	6.4795e-25	0.62049	0.60904	1	1
2	Rps6ka1	1.4184e-14	0.61769	0.62984	1	1
2	Dock2	5.8456e-26	0.61652	0.71758	1	1
2	Tgfbr1	1.0054e-25	0.61013	0.56454	1	1
2	Zfand2a	1.5655e-5	0.6068	0.26937	1	1
2	Hip1	3.3222e-13	0.60645	0.39141	1	1
2	Plec	2.0876e-51	0.60628	0.48552	1	1
2	Atp6v0a1	2.4084e-11	0.60085	0.36982	1	1
2	Atp6v1b2	1.222e-29	0.59876	0.47224	1	1
2	Hexb	1.5255e-51	0.5963	0.62981	1	1
2	Incenp	1.0292e-16	0.595	0.49295	1	1
2	Slc37a2	1.0379e-10	0.5926	0.65286	1	1
2	Snx2	1.734e-83	0.59184	0.55124	1	1
2	Mcm3	2.718e-19	0.59109	0.43002	1	1
2	Renbp	9.1065e-6	0.58985	0.24089	1	1
2	Fam105a	2.4079e-23	0.58689	0.69863	1	1
2	Cenpa	8.4362e-11	0.58562	0.40287	1	1
2	Nrp1	1.9459e-41	0.58516	0.5355	1	1
2	Cd9	6.3364e-54	0.57974	0.5448	1	1
2	Pik3r1	1.1785e-11	0.5791	0.30366	1	1
2	Ntpcr	2.1466e-23	0.57536	0.62031	1	1
2	Fam111a	3.1063e-20	0.55755	0.39352	1	1
2	Rap2a	3.4038e-46	0.55692	0.50223	1	1
2	Il11ra1	0.01204	0.55385	0.1561	1	1
2	Tmem135	9.4912e-11	0.5535	0.31454	1	1
2	Fuca2	6.7777e-26	0.5511	0.47969	1	1
2	Mvb12b	2.4392e-6	0.55095	0.23025	1	1
2	Clec5a	1.4402e-10	0.55031	0.55047	1	1
2	Lgals9	7.1974e-18	0.5476	0.59129	1	1
2	Sfmbt1	2.9129e-5	0.54265	0.32402	1	1
2	Anxa2	2.8875e-32	0.54207	0.39935	1	1
2	Fkbp15	0.0020472	0.53265	0.19366	1	1
2	Lgmn	1.041e-77	0.53031	0.69543	1	1
2	Ranbp1	1.0982e-38	0.52996	0.39961	1	1
2	Cyfip1	3.6271e-64	0.52987	0.464	1	1
2	Stk4	2.1276e-5	0.52655	0.21929	1	1
2	Arhgap19	3.5031e-4	0.5259	0.32784	1	1
2	Celf2	2.4385e-29	0.52552	0.54802	1	1
2	Tmpo	1.9639e-31	0.52489	0.452	1	1
2	Grn	1.829e-65	0.52473	0.57415	1	1
2	Cerk	3.1698e-19	0.52295	0.53829	1	1
2	Tspan14	3.0074e-19	0.5225	0.34147	1	1
2	Apbb1ip	4.775e-24	0.52126	0.45373	1	1
2	Mfsd1	7.9863e-51	0.51949	0.48894	1	1
2	Manba	1.0928e-12	0.51845	0.30334	1	1
2	Gltp	1.4353e-43	0.51637	0.45796	1	1
2	Pacs2	5.7018e-4	0.5146	0.20571	1	1
2	Hist1h1c	7.0271e-16	0.5144	0.52721	1	1
2	Cltc	1.0697e-83	0.50371	0.46683	1	1
2	Bmp2k	3.1794e-19	0.50364	0.46405	1	1
2	Pld3	3.574e-16	0.50326	0.4529	1	1
2	Ets2	1.1418e-10	0.50215	0.38541	1	1
2	Selenoh	2.2308e-44	0.4984	0.44028	1	1
2	Mmd	1.8286e-36	0.49625	0.46397	1	1
2	Ckb	4.173e-23	0.49546	0.63635	1	1
2	Slc15a4	0.0017869	0.49505	0.18477	1	1
2	Adam9	6.6583e-55	0.49289	0.44157	1	1
2	Pea15a	1.4475e-30	0.4928	0.39499	1	1
2	Rab20	4.0628e-5	0.4924	0.32836	1	1
2	Lrp1 - CD91	1.2585e-77	0.48919	0.46842	1	1
2	Smc4	1.7331e-20	0.48916	0.44941	1	1
2	Mcm5	1.7567e-18	0.488	0.37785	1	1
2	Mgat5	6.436e-19	0.48595	0.33759	1	1
2	Rftn1	0.0092462	0.48505	0.22432	1	1
2	Marcks	3.4857e-32	0.48392	0.41528	1	1
2	Stk10	7.6581e-4	0.4826	0.24296	1	1
2	Daglb	1.2577e-10	0.48039	0.4214	1	1
2	Nceh1	1.5402e-24	0.48028	0.44672	1	1
2	Tpd52	8.589e-39	0.47863	0.47356	1	1
2	Serinc3	2.3357e-40	0.47856	0.48152	1	1
2	Hist1h2bc	3.0658e-19	0.47842	0.46141	1	1
2	Tcn2	1.6852e-11	0.47828	0.56242	1	1
2	Cotl1	2.2907e-71	0.47797	0.50981	1	1
2	Snx30	5.6068e-11	0.47565	0.33034	1	1
2	Ctsa	1.5314e-41	0.47548	0.4621	1	1
2	Lpxn	2.438e-8	0.47455	0.50499	1	1
2	Rab7b	7.0934e-10	0.47438	0.38956	1	1
2	Nucks1	2.2009e-50	0.47412	0.41614	1	1
2	Tgfbr2	8.13e-22	0.4733	0.36397	1	1
2	Slc16a10	7.93e-5	0.4724	0.22395	1	1
2	Epb41	0.021364	0.47175	0.047647	1	1
2	Nek6	2.0245e-5	0.47075	0.19586	1	1
2	Klf2	2.0565e-7	0.47034	0.26881	1	1
2	Rap1b	1.747e-65	0.46755	0.43944	1	1
2	Arl6ip1	3.7179e-38	0.46673	0.49486	1	1
2	Inpp5d	1.9244e-17	0.46487	0.44161	1	1
2	Ptprj - CD148	6.3645e-14	0.46225	0.52968	1	1
2	Kctd12	7.1484e-16	0.45966	0.53549	1	1
2	Sash1	5.6662e-13	0.45701	0.49024	1	1
2	Ubash3b	1.114e-20	0.44925	0.2997	1	1
2	Tagln2	2.8729e-43	0.44699	0.42025	1	1
2	Abcc3	1.3595e-7	0.44621	0.5472	1	1
2	Gba	9.063e-6	0.44595	0.18586	1	1
2	Atp6v0d1	5.5423e-37	0.44513	0.4081	1	1
2	H2afz	3.1355e-19	0.44354	0.28953	1	1
2	Mtss1	3.9026e-38	0.44052	0.34624	1	1
2	Lhfpl2	5.6146e-15	0.44016	0.32834	1	1
2	Crip1	5.6482e-16	0.43968	0.46576	1	1
2	Ahnak	7.8464e-10	0.43883	0.22114	1	1
2	Hmgb1	2.8437e-32	0.43745	0.32891	1	1
2	Cd84 - CDw84	2.2884e-15	0.4371	0.59513	1	1
2	Ncoa3	1.8729e-8	0.43655	0.22265	1	1
2	Hacd4	9.0918e-11	0.43519	0.47193	1	1
2	Rab8b	2.747e-17	0.4336	0.39875	1	1
2	Cd68	8.6042e-37	0.43358	0.52821	1	1
2	Lmnb1	4.7254e-12	0.43304	0.27577	1	1
2	Eps15	1.411e-34	0.4318	0.32869	1	1
2	Pdlim4	1.2185e-7	0.43005	0.51313	1	1
2	Vav1	4.8977e-9	0.429	0.43603	1	1
2	Lcp2	3.636e-8	0.42886	0.50398	1	1
2	Ifi207	1.0749e-8	0.42467	0.52733	1	1
2	Iqgap1	9.3663e-61	0.42389	0.4019	1	1
2	Sgpl1	1.06e-27	0.42227	0.36788	1	1
2	Dnase2a	1.6625e-11	0.42074	0.39306	1	1
2	Retreg1	7.3679e-15	0.42045	0.2541	1	1
2	Lyn	7.9503e-26	0.41997	0.4669	1	1
2	B4galt5	2.7435e-4	0.41885	0.20643	1	1
2	Sec14l1	1.1703e-48	0.41838	0.39093	1	1
2	Lamp1 - CD107 - CD107a	5.5077e-54	0.41757	0.39729	1	1
2	Adam17 - CD156b	8.1171e-20	0.41512	0.36143	1	1
2	Dgkz	1.8474e-23	0.41355	0.35745	1	1
2	Clta	1.4144e-88	0.411	0.39987	1	1
2	Nt5dc2	8.8878e-32	0.4084	0.36574	1	1
2	Hmgn1	3.5327e-68	0.40814	0.34668	1	1
2	Scd2	4.5298e-19	0.40509	0.35916	1	1
2	Lig1	9.8479e-11	0.4019	0.33659	1	1
2	Calm3	6.537e-53	0.40006	0.34772	1	1
2	Tubb6	1.7589e-28	0.39963	0.30539	1	1
2	Dock10	1.4238e-7	0.39758	0.30154	1	1
2	Coro1c	1.012e-59	0.39731	0.34581	1	1
2	Actb	7.8934e-63	0.39729	0.39899	1	1
2	Alox5ap	8.7058e-34	0.39543	0.50004	1	1
2	Arpc2	1.0339e-89	0.3925	0.40502	1	1
2	Bin1	2.6528e-84	0.39223	0.34636	1	1
2	Plek	4.9559e-15	0.39006	0.51969	1	1
2	Tmem106a	2.3494e-8	0.38949	0.36686	1	1
2	Adam10	3.8945e-33	0.38843	0.32459	1	1
2	Slc6a6	1.5452e-27	0.38691	0.32257	1	1
2	Dpp7	2.1966e-4	0.3843	0.18588	1	1
2	Mcm6	2.8411e-22	0.38429	0.37413	1	1
2	Amdhd2	7.4379e-9	0.38345	0.51291	1	1
2	Ptma	9.8507e-29	0.38289	0.28092	1	1
2	Hexa	2.6151e-28	0.38215	0.37129	1	1
2	Tacc3	3.8552e-10	0.3797	0.41767	1	1
2	Zeb2	1.5305e-16	0.37953	0.34162	1	1
2	Icam1 - CD54	2.9176e-4	0.37894	0.36988	1	1
2	Atp2b1	8.8455e-35	0.37797	0.32538	1	1
2	Cks1b	1.5064e-21	0.37776	0.3516	1	1
2	Lcp1	4.0039e-40	0.37745	0.45083	1	1
2	Marcksl1	6.5408e-17	0.37594	0.30123	1	1
2	Rnpepl1	3.0239e-10	0.37365	0.20335	1	1
2	Scarb2	3.079e-19	0.37265	0.3239	1	1
2	Actr2	2.4679e-48	0.37066	0.33841	1	1
2	2510009E07Rik	5.6275e-39	0.37035	0.34617	1	1
2	Dck	3.853e-4	0.3667	0.18265	1	1
2	Rab11fip5	0.0012823	0.3627	0.21286	1	1
2	Ssh2	9.969e-6	0.36225	0.23556	1	1
2	Dennd4a	1.2638e-6	0.36221	0.29559	1	1
2	Sdcbp	4.3281e-37	0.35814	0.37792	1	1
2	Ftl1-ps1	3.9087e-26	0.35805	0.29471	1	1
2	mt-Nd1	1.8626e-63	0.35751	0.36605	1	1
2	Pcna	7.1333e-15	0.35743	0.33932	1	1
2	Sh2b3	0.007472	0.35695	0.13908	1	1
2	Bcl2l1	2.2262e-6	0.35655	0.17414	1	1
2	Arhgdia	1.3375e-95	0.35567	0.32585	1	1
2	Cdt1	2.8957e-6	0.3555	0.23087	1	1
2	Ankrd13a	5.6386e-12	0.35095	0.21245	1	1
2	Mindy2	1.4768e-8	0.35085	0.18454	1	1
2	Epb41l2	5.8627e-35	0.35075	0.30926	1	1
2	Aff1	0.006792	0.3491	0.10671	1	1
2	Cdc42	4.709e-84	0.34889	0.3337	1	1
2	Pxdc1	5.4836e-21	0.34881	0.31007	1	1
2	Rragc	5.7761e-35	0.34553	0.30564	1	1
2	Arl4c	9.4914e-17	0.34511	0.31976	1	1
2	Rpn1	6.5959e-40	0.34263	0.30775	1	1
2	Neat1	1.0031e-10	0.34189	0.28213	1	1
2	Gmnn	3.5048e-15	0.3416	0.30054	1	1
2	Hnrnpa2b1	1.3394e-58	0.34149	0.29163	1	1
2	Ap1b1	1.8119e-9	0.3399	0.21654	1	1
2	Dock8	8.292e-19	0.33855	0.34633	1	1
2	Cyth1	5.6039e-4	0.33649	0.19876	1	1
2	Mpp1	1.6499e-48	0.3343	0.36029	1	1
2	Mtmr10	3.8836e-9	0.329	0.45084	1	1
2	Sec11c	1.4528e-42	0.3282	0.28954	1	1
2	Hfe	7.2728e-11	0.3274	0.19182	1	1
2	Cfl1	1.1946e-102	0.32637	0.3105	1	1
2	Capzb	4.277e-60	0.32625	0.31323	1	1
2	Cndp2	1.2992e-11	0.32625	0.29182	1	1
2	Mdfic	2.679e-15	0.32624	0.28534	1	1
2	Lilr4b	5.3381e-6	0.32554	0.39167	1	1
2	Ifngr2	7.9889e-9	0.32461	0.26329	1	1
2	Sulf2	1.4235e-47	0.32398	0.31555	1	1
2	Selenop	4.4685e-10	0.32301	0.48222	1	1
2	Hmgb2	7.4201e-6	0.32283	0.2627	1	1
2	Il10rb	4.6102e-9	0.32207	0.30863	1	1
2	Glul	1.2681e-7	0.32173	0.25764	1	1
2	Cdca3	8.1252e-11	0.3204	0.61845	1	1
2	Abcg1	3.3734e-4	0.31883	0.42012	1	1
2	Arrb2	1.179e-8	0.31771	0.32976	1	1
2	Spc24	6.9834e-12	0.3169	0.33449	1	1
2	Lasp1	2.8881e-23	0.31635	0.26861	1	1
2	Myo1f	0.0011499	0.31619	0.24876	1	1
2	Rps6ka3	7.9567e-18	0.3161	0.2214	1	1
2	Prdx1	2.2776e-43	0.31593	0.27883	1	1
2	Rilpl2	0.0020671	0.31531	0.18105	1	1
2	Fnip1	1.529e-26	0.31487	0.2979	1	1
2	Ttc28	1.1652e-22	0.31445	0.28776	1	1
2	Tcf4	4.6308e-26	0.3135	0.26134	1	1
2	Sdf2l1	1.5755e-6	0.31216	0.18442	1	1
2	Prune2	1.1399e-34	0.31103	0.27531	1	1
2	Calm2	1.1262e-38	0.31037	0.2654	1	1
2	Ezr	2.4924e-22	0.30992	0.2792	1	1
2	Wdr26	4.4137e-46	0.30917	0.3024	1	1
2	Commd8	4.1742e-38	0.30895	0.27271	1	1
2	Ube2c	4.5293e-7	0.30875	0.78494	1	1
2	Tsc22d3	0.01741	0.30845	0.11594	1	1
2	Nagpa	3.7416e-4	0.3076	0.1318	1	1
2	Dram2	1.1198e-8	0.3072	0.17373	1	1
2	Ptbp3	1.1064e-31	0.30687	0.28488	1	1
2	Flna	4.172e-37	0.30499	0.25319	1	1
2	Ppp1r14b	8.002e-32	0.30429	0.27077	1	1
2	Rad21	4.3989e-30	0.30395	0.35204	1	1
2	Wdr1	2.6906e-60	0.30329	0.30791	1	1
2	Itgb5	1.8519e-17	0.30289	0.27532	1	1
2	Tbc1d22a	7.7836e-7	0.30205	0.1675	1	1
2	1700017B05Rik	3.1944e-13	0.30174	0.29795	1	1
2	Fblim1	3.6629e-6	0.299	0.1835	1	1
2	Mfsd11	6.9493e-23	0.29775	0.23738	1	1
2	Tram1	2.1285e-59	0.29657	0.28238	1	1
2	Slc35c2	2.132e-7	0.2946	0.16257	1	1
2	Tmsb4x	1.4634e-53	0.29458	0.28137	1	1
2	Agps	9.0394e-14	0.29265	0.18647	1	1
2	Ywhae	5.1831e-91	0.29257	0.27488	1	1
2	Ddi2	2.65e-14	0.2924	0.1885	1	1
2	Hsp90b1	1.32e-35	0.29218	0.26463	1	1
2	Rhog	7.6816e-8	0.28999	0.21816	1	1
2	Pon3	0.0025216	0.2894	0.12077	1	1
2	Nrm	1.5168e-8	0.28785	0.21077	1	1
2	Haus8	0.0075487	0.28725	0.10885	1	1
2	Tuba1c	5.567e-21	0.28653	0.29769	1	1
2	Ppia	5.0076e-43	0.2848	0.28517	1	1
2	Fcho2	0.0083831	0.28405	0.088678	1	1
2	Ccdc34	5.2037e-20	0.28221	0.27532	1	1
2	Csf1r - CD115	1.3392e-21	0.28197	0.28249	1	1
2	Tmem9b	6.6913e-27	0.2818	0.25772	1	1
2	Cbx3	9.8365e-35	0.2816	0.24356	1	1
2	Necap2	2.3333e-31	0.28066	0.24164	1	1
2	mt-Nd3	5.6379e-38	0.28059	0.27557	1	1
2	Id2	3.4882e-4	0.2803	0.23301	1	1
2	Evi2a	5.71e-8	0.27914	0.23419	1	1
2	Anp32e	4.371e-43	0.27894	0.26665	1	1
2	Tmem189	1.7008e-6	0.2786	0.20083	1	1
2	Nrp2	7.3101e-34	0.27814	0.25417	1	1
2	Atad2	3.6494e-12	0.2781	0.27121	1	1
2	Ptpn6	1.6978e-9	0.27723	0.38444	1	1
2	Tyms	2.0479e-13	0.27645	0.37078	1	1
2	Cap1	1.6408e-31	0.27605	0.24967	1	1
2	Ncapg2	0.023538	0.27535	0.12107	1	1
2	Anp32b	3.1617e-21	0.27518	0.21149	1	1
2	Capg	1.1352e-18	0.27476	0.21196	1	1
2	Fen1	1.0631e-7	0.27345	0.20952	1	1
2	Sipa1	1.3727e-13	0.27325	0.14758	1	1
2	Hnrnpab	1.6609e-32	0.27254	0.2577	1	1
2	Plekho2	2.319e-7	0.27202	0.17679	1	1
2	Srsf3	5.6008e-30	0.27104	0.24681	1	1
2	Ftl1	1.3693e-22	0.27103	0.24053	1	1
2	Pgam1	1.068e-17	0.27089	0.24407	1	1
2	Cd53	4.7618e-13	0.27051	0.32239	1	1
2	D1Ertd622e	1.1308e-9	0.2691	0.15781	1	1
2	Gcnt1	1.2824e-5	0.26805	0.19359	1	1
2	Fndc3b	5.4576e-35	0.26783	0.24808	1	1
2	Hnrnpa3	1.0737e-36	0.26773	0.24168	1	1
2	Dek	2.6461e-16	0.26755	0.24989	1	1
2	Uhmk1	2.2148e-7	0.26665	0.14817	1	1
2	Actg1	7.2648e-44	0.26494	0.26898	1	1
2	Wnk1	1.1861e-37	0.26475	0.23899	1	1
2	Emp3	4.5698e-34	0.26452	0.24344	1	1
2	2010111I01Rik	3.9826e-28	0.26437	0.24104	1	1
2	Gtf2h2	0.0028289	0.26405	0.11044	1	1
2	Rab5c	6.641e-48	0.26398	0.24932000000000001	1	1
2	BC005537	4.1262e-15	0.26336	0.26215	1	1
2	Nme1	9.4573e-42	0.26314	0.2453	1	1
2	Fam49b	3.8099e-21	0.26276	0.22031	1	1
2	Ezh2	4.0124e-17	0.26257	0.25576	1	1
2	St6galnac4	7.9415e-9	0.2618	0.14412	1	1
2	Dnmt1	5.6001e-22	0.26017	0.26174	1	1
2	Specc1	2.7219e-10	0.2591	0.16882	1	1
2	Prdx4	5.5262e-30	0.25819	0.24167	1	1
2	Mcm2 - CDCL - CDCL1	6.2297e-9	0.25785	0.29142	1	1
2	Tnfaip8	1.7543e-4	0.25773	0.16973	1	1
2	H2afv	2.967e-15	0.25688	0.2252	1	1
2	Eif4g2	2.641e-81	0.25531	0.26489	1	1
2	Dynll2	1.3625e-61	0.25482	0.26407	1	1
2	Racgap1	6.795e-10	0.2546	0.49741	1	1
2	Cenpx	6.3371e-17	0.25376	0.19649	1	1
2	Lat2	1.8541e-9	0.25341	0.33967	1	1
2	Gns	6.1481e-7	0.2527	0.1861	1	1
2	Cln5	7.2298e-12	0.2527	0.16455	1	1
2	Mapre2	6.936e-24	0.2523	0.2815	1	1
2	Atp6ap2	3.3387e-27	0.25225	0.21344	1	1
2	Tlr2	1.0692e-6	0.25154	0.36792	1	1
2	Tk1	8.1266e-7	0.2514	0.43989	1	1
2	Hmgn2	2.024e-9	0.25138	0.16641	1	1
2	Pdgfa	2.2281e-12	0.25003	0.21279	1	1
2	Mapkapk2	2.6062e-25	0.24999	0.23693	1	1
2	Rhoa	1.3361e-93	0.24904	0.24135	1	1
2	Hnrnpf	1.7102e-49	0.24876	0.24188	1	1
2	Plekho1	4.252e-6	0.24866	0.20584	1	1
2	Secisbp2l	0.048818	0.24765	0.094917	1	1
2	Gdi2	1.9753e-27	0.24646	0.20818	1	1
2	Anxa1	5.4941e-7	0.24532	0.15592	1	1
2	Lamtor1	5.2674e-53	0.24501	0.23545	1	1
2	Edem1	1.974e-32	0.24488	0.24407	1	1
2	Cdca8	1.5213e-8	0.24415	0.56006	1	1
2	Dse	1.1685e-13	0.24355	0.15598	1	1
2	Rac2	8.3838e-6	0.24299	0.2646	1	1
2	Mospd2	0.0077075	0.2429	0.087534	1	1
2	Picalm	3.5761e-8	0.24204	0.19748	1	1
2	Cd44	1.8518e-13	0.24146	0.18745	1	1
2	Uap1l1	5.8255e-18	0.2405	0.28893	1	1
2	Arpc5	5.3798e-40	0.24024	0.23442	1	1
2	Arpc4	1.699e-27	0.2401	0.23908	1	1
2	Actr3	1.8653e-28	0.2393	0.21142	1	1
2	Cyth4	7.7751e-10	0.23762	0.36231	1	1
2	Nckap1l	1.7076e-6	0.23747	0.26596	1	1
2	Rpl22l1	5.0832e-24	0.23717	0.2016	1	1
2	Gna13	2.3139e-8	0.23683	0.21141	1	1
2	Ank	3.1287e-7	0.23635	0.16479	1	1
2	Capza1	5.1273e-47	0.23599	0.20926	1	1
2	Ahcyl2	0.041944	0.2353	0.01361	1	1
2	Fbxl3	6.3521e-4	0.23305	0.11961	1	1
2	Tacc1	2.1122e-10	0.23301	0.19302	1	1
2	Akap13	1.183e-6	0.23094	0.17797	1	1
2	Itgav - CD51	1.5689e-44	0.22974	0.22492	1	1
2	Ppp1r9b	0.002244	0.22865	0.13069	1	1
2	Macf1	1.1756000000000001e-20	0.2283	0.19223	1	1
2	Peli1	9.059e-7	0.2282	0.14847	1	1
2	Ybx1	6.7691e-39	0.22816	0.1934	1	1
2	Mef2a	1.7469e-26	0.22809	0.22755	1	1
2	Qk	2.7853e-57	0.22789	0.24501	1	1
2	App	4.6489e-23	0.22735	0.21784	1	1
2	Rnf130	6.4073e-15	0.2271	0.22842	1	1
2	Pdia6	1.0698e-23	0.2269	0.18927	1	1
2	Pip4k2a	1.1283e-15	0.2266	0.33508	1	1
2	Vps35	6.092e-61	0.22645	0.2289	1	1
2	Rasa2	0.0082967	0.2259	0.13324	1	1
2	Card19	2.6908e-18	0.22471	0.20063	1	1
2	Atp6v0e	8.0219e-46	0.2247	0.20094	1	1
2	Glmp	1.0602e-25	0.22463	0.2037	1	1
2	Pitpna	8.4573e-30	0.22423	0.20819	1	1
2	Mapk3	9.6199e-34	0.22379	0.20029	1	1
2	Snx3	1.8627e-98	0.22364	0.21234	1	1
2	5031439G07Rik	4.4119e-11	0.22306	0.17578	1	1
2	Erbin	6.1914e-9	0.22235	0.14847	1	1
2	Set	8.1152e-27	0.22225	0.21036	1	1
2	Oxct1	3.1621e-27	0.22182	0.20563	1	1
2	Slc38a10	2.1772e-24	0.2214	0.17825	1	1
2	Mob1a	1.6121e-16	0.2213	0.1977	1	1
2	Dctpp1	1.005e-19	0.2212	0.21041	1	1
2	Capn2	2.2986e-32	0.22002	0.20738	1	1
2	Ssbp4	6.9561e-17	0.21907	0.21281	1	1
2	Kcnn4	1.0662e-16	0.21786	0.19518	1	1
2	Ckap5	5.1499e-9	0.21745	0.21994	1	1
2	Pgd	2.1374e-27	0.21744	0.20609	1	1
2	mt-Cytb	3.3743e-32	0.21718	0.25609	1	1
2	Eaf1	2.6952e-5	0.217	0.12039	1	1
2	Ppp6r1	2.6902e-10	0.2154	0.216	1	1
2	Pepd	3.5336e-42	0.21345	0.21456	1	1
2	Tpm4	5.1051e-27	0.21309	0.18764	1	1
2	Rab14	5.3056e-50	0.21271	0.20476	1	1
2	Gpx1	7.9528e-28	0.21241	0.23973	1	1
2	Milr1	1.0166e-4	0.2124	0.25442	1	1
2	Cab39	4.2398e-53	0.21213	0.20211	1	1
2	Dok3	0.0026884	0.2115	0.32914	1	1
2	Stx7	4.5977e-14	0.21081	0.1846	1	1
2	Akr1a1	3.7613e-36	0.21007	0.20139	1	1
2	Canx	2.1412e-51	0.21006	0.2098	1	1
2	Ralb	4.1234e-26	0.20909	0.19627	1	1
2	Slc25a10	1.4988e-6	0.209	0.14031	1	1
2	Vat1	1.4813e-23	0.20857	0.20412	1	1
2	Sh3bgrl	2.5409e-41	0.20801	0.19432	1	1
2	Ski	1.0213e-30	0.20795	0.2182	1	1
2	Erp29	1.3941e-15	0.20784	0.20816	1	1
2	Mcm7	1.1043e-5	0.20779	0.22601	1	1
2	Eif4a1	4.0229e-37	0.20655	0.18816	1	1
2	Nfkbiz	3.9059e-4	0.20597	0.2201	1	1
2	Tubb4b	3.9799e-8	0.20565	0.21505	1	1
2	Ncf1	2.3297e-5	0.20542	0.38404	1	1
2	Pop5	1.0998e-15	0.205	0.14683	1	1
2	Ncoa4	4.6925e-11	0.2039	0.11742	1	1
2	Dnajc9	1.3391e-11	0.20383	0.18406	1	1
2	Selenof	6.7027e-54	0.20367	0.19553	1	1
2	Snrpd1	1.114e-19	0.20296	0.18105	1	1
2	Itgb1 - CD29	4.9371e-46	0.20257	0.19639	1	1
2	Nagk	6.9442e-4	0.2022	0.08937	1	1
2	Gng5	1.4182e-54	0.20175	0.18666	1	1
2	Eid1	2.7923e-32	0.20147	0.19144	1	1
2	Lpcat1	0.04775	0.2014	0.088222	1	1
2	Crat	4.9801e-5	0.2012	0.11389	1	1
2	Rab1a	4.9473e-64	0.20115	0.19509	1	1
2	Dtnbp1	2.3352e-35	0.20061	0.22488	1	1
2	Dgkd	2.2374e-16	0.1996	0.15712	1	1
2	Rangap1	4.2821e-17	0.19943	0.23741	1	1
2	Klf6	1.0508e-6	0.19937	0.15847	1	1
2	Mtch1	3.5582e-21	0.19927	0.18853	1	1
2	Capza2	2.2648e-22	0.19914	0.1904	1	1
2	Syk	0.0037298	0.19912	0.15492	1	1
2	Ubl3	1.5847e-6	0.19887	0.16988	1	1
2	Bri3	3.4965e-20	0.19857	0.17629	1	1
2	Nsd2	1.0419e-11	0.19646	0.1797	1	1
2	Tm7sf3	3.4461e-9	0.1944	0.166	1	1
2	Samd8	0.0056655	0.1944	0.20136	1	1
2	Nhp2	1.3028e-18	0.19433	0.16607	1	1
2	Tpm1	1.3116e-5	0.19407	0.15069	1	1
2	mt-Nd2	2.1918e-26	0.19377	0.22137	1	1
2	Rps27l	4.0697e-23	0.19367	0.1588	1	1
2	March8	9.9694e-4	0.19365	0.10348	1	1
2	Trim47	4.1569e-20	0.1918	0.17154	1	1
2	Rac1	4.2376e-50	0.19174	0.18324	1	1
2	Cdk6	4.0885e-28	0.19102	0.19617	1	1
2	Lipa	9.9254e-6	0.1908	0.16431	1	1
2	Idh2	7.9959e-40	0.18919	0.1745	1	1
2	Hprt	1.4923e-34	0.18861	0.17636	1	1
2	Nfic	6.6504e-33	0.18829	0.1673	1	1
2	Comtd1	0.001916	0.1881	0.092808	1	1
2	Lsm2	9.0274e-16	0.18791	0.17275	1	1
2	Stard7	2.4693e-6	0.18785	0.12182	1	1
2	Lamtor4	3.2344e-16	0.18764	0.17566	1	1
2	Fam96a	1.582e-23	0.1875	0.16928	1	1
2	Eif5a	1.7005e-21	0.18741	0.18061	1	1
2	Hint1	1.6053e-24	0.18645	0.16887	1	1
2	Rap2b	4.2122e-20	0.18628	0.18459	1	1
2	Parp1	2.3262e-20	0.18593	0.18395	1	1
2	Swap70	2.565e-4	0.18585	0.083156	1	1
2	Fam129b	4.5462e-30	0.18577	0.17457	1	1
2	Sae1	3.9125e-35	0.18503	0.18662	1	1
2	Golm1	1.8298e-24	0.1849	0.18937	1	1
2	Vcp - CDC48	1.1329e-31	0.18479	0.16228	1	1
2	Hebp1	1.9516e-19	0.18447	0.13513	1	1
2	Dap	1.4293e-12	0.18403	0.14445	1	1
2	Ppp1r18	3.0202e-23	0.18327	0.17837	1	1
2	Rnf13	2.8475e-19	0.18325	0.18202	1	1
2	Lamp2 - CD107b	3.8485e-13	0.18266	0.16823	1	1
2	Ptpn12	1.2114e-4	0.18255	0.10973	1	1
2	Sh3glb1	4.074e-33	0.18247	0.18113	1	1
2	Rpa1	1.477e-15	0.1824	0.20488	1	1
2	B4galt6	3.0006e-14	0.1823	0.14259	1	1
2	Ube2s	4.928e-8	0.18223	0.1826	1	1
2	Ostf1	3.5328e-29	0.18221	0.18591	1	1
2	Cdc42se2	1.5009e-20	0.18215	0.2231	1	1
2	Dpysl2	1.1981e-13	0.18198	0.18326	1	1
2	Ostm1	0.035638	0.1818	0.066231	1	1
2	Naa50	1.4791e-51	0.18149	0.1908	1	1
2	mt-Nd4	3.5132e-28	0.18089	0.20723	1	1
2	Lpcat3	4.6559e-8	0.1807	0.12722	1	1
2	Rnpep	4.3471e-9	0.18029	0.14362	1	1
2	Dtymk - CDC8	1.8558e-19	0.17996	0.20573	1	1
2	M6pr	1.5384e-5	0.1799	0.14983	1	1
2	Itsn1	2.0836e-19	0.1797	0.15555	1	1
2	Calr	1.0152e-13	0.17957	0.1658	1	1
2	Blvra	2.1784e-31	0.1794	0.19123	1	1
2	Clic4	1.4897e-19	0.17901	0.15079	1	1
2	Ifi27	5.9261e-6	0.1784	0.116	1	1
2	Vrk1	1.2958e-4	0.17795	0.10978	1	1
2	Dock11	0.043932	0.17785	0.08113	1	1
2	Rhoc	1.5442e-19	0.17771	0.21226	1	1
2	Gak	7.8031e-6	0.17755	0.091126	1	1
2	Adipor2	6.1128e-4	0.17735	0.082324	1	1
2	Scamp2	2.411e-14	0.17726	0.16235	1	1
2	Ldha	8.0788e-11	0.17663	0.17487	1	1
2	Basp1	2.8592e-5	0.17629	0.13907	1	1
2	Cmtm6	8.7291e-10	0.17625	0.28383	1	1
2	Shisa5	6.8262e-6	0.1758	0.1474	1	1
2	Atp1a1	8.6654e-16	0.1755	0.20105	1	1
2	Slc44a1	4.8941e-8	0.17525	0.11224	1	1
2	Ppp1cc	5.8422e-42	0.17494	0.16021	1	1
2	Snx5	1.5203e-7	0.17485	0.13153	1	1
2	Plekha2	0.077652	0.1745	0.055951	1	1
2	Washc4	0.0029998	0.1744	0.086059	1	1
2	Cat	1.896e-8	0.17435	0.1012	1	1
2	Foxp1	2.1439e-9	0.17411	0.13925	1	1
2	Cnot6l	0.0090299	0.174	0.066964	1	1
2	Ckap4	6.6555e-13	0.17376	0.15202	1	1
2	P4hb	5.4765e-36	0.17317	0.15892	1	1
2	Nsf	5.3324e-19	0.17315	0.14208	1	1
2	Atp6ap1	9.4123e-21	0.17141	0.15783	1	1
2	Ptpn1	0.0070286	0.17092	0.091637	1	1
2	Cdkn2c	3.793e-14	0.17055	0.26372	1	1
2	Lrrc59	1.5102e-22	0.17006	0.13868	1	1
2	Fbxo33	0.07022	0.16995	0.077095	1	1
2	Nfkb1	1.0606e-6	0.16968	0.13559	1	1
2	Spred1	1.3918e-12	0.16945	0.13864	1	1
2	Hspa9	4.6172e-20	0.16913	0.14426	1	1
2	Dut	5.4126e-5	0.16898	0.19843	1	1
2	Nap1l1	1.369e-13	0.16861	0.13133	1	1
2	Gabarap	1.1666e-21	0.16755	0.15798	1	1
2	Vdac2	5.6049e-36	0.1672	0.16446	1	1
2	Rgs10	5.0358e-9	0.16698	0.25016	1	1
2	Gtf2a1	1.1528e-6	0.1665	0.10397	1	1
2	Arhgap45	0.01318	0.1663	0.25722	1	1
2	Cdk4	8.6909e-22	0.16575	0.15982	1	1
2	Dstn	1.0703e-26	0.1654	0.16251	1	1
2	Bub3	9.9377e-16	0.16476	0.18948	1	1
2	Ap2s1	6.3921e-44	0.16407	0.16228	1	1
2	Arl8a	1.8355e-29	0.16403	0.15794	1	1
2	Nptn	1.2584e-50	0.16362	0.15687	1	1
2	Arhgef7	1.2491e-7	0.16335	0.10528	1	1
2	Parvb	1.3719e-20	0.16335	0.13239	1	1
2	Actn4	6.7663e-32	0.16313	0.15958	1	1
2	Xiap	9.2855e-5	0.1627	0.076344	1	1
2	Usp1	6.3269e-12	0.16265	0.15083	1	1
2	Ccnd1	0.0081681	0.16224	0.071898	1	1
2	Sap30	0.003207	0.16205	0.070349	1	1
2	Hnrnpk	5.5743e-55	0.16171	0.1476	1	1
2	Lima1	1.6704e-10	0.1616	0.18388	1	1
2	Cbfb	1.5466e-32	0.16142	0.18062	1	1
2	Hipk3	4.3946e-7	0.1608	0.078202	1	1
2	Sqstm1	2.4632e-7	0.16059	0.1498	1	1
2	Ndufv3	5.8702e-10	0.16056	0.11809	1	1
2	Myl6	1.3951e-23	0.16052	0.14482	1	1
2	Gnai2	8.7978e-32	0.1594	0.16325	1	1
2	Taok3	2.6557e-6	0.15915	0.17066	1	1
2	Akr1b3	1.9241e-34	0.15904	0.15381	1	1
2	Nfkbia	0.0054468	0.15891	0.11193	1	1
2	Xpo1	9.8077e-29	0.1589	0.15869	1	1
2	Ap2a2	3.6549e-28	0.15849	0.13823	1	1
2	Itga5	1.6369e-9	0.15817	0.10968	1	1
2	Slamf9 - CD2F-10 - CD84-H1	0.0059622	0.15815	0.23977	1	1
2	Serbp1	5.1986e-26	0.15803	0.16001	1	1
2	Ehd1	7.8991e-7	0.15776	0.097542	1	1
2	Tmem109	1.8424e-26	0.15762	0.15391	1	1
2	Tesk1	1.2875e-7	0.15695	0.086219	1	1
2	Jpt2	4.4507e-14	0.1569	0.12647	1	1
2	Rab7	7.5754e-40	0.1565	0.16104	1	1
2	Rpn2	2.4523e-55	0.15644	0.15409	1	1
2	Atp6v1d	2.0028e-19	0.15634	0.15419	1	1
2	Ppp1r15b	0.0019276	0.1563	0.07595	1	1
2	Zfhx3	2.5399e-16	0.15565	0.15036	1	1
2	Smox	0.018491	0.1544	0.24614	1	1
2	Abi1	1.0865e-21	0.15336	0.13715	1	1
2	Eif3a	1.4984e-19	0.15324	0.14016	1	1
2	Rtn4	6.2951e-24	0.15269	0.16102	1	1
2	Ykt6	8.0952e-54	0.1519	0.13341	1	1
2	Wdfy3	1.9617e-12	0.15165	0.10839	1	1
2	Galk2	1.7337e-5	0.1515	0.088458	1	1
2	Tnfsf12	6.9771e-6	0.15145	0.25746	1	1
2	Sypl	8.3183e-58	0.15103	0.14443	1	1
2	Bst2 - CD317	2.824e-5	0.15102	0.16885	1	1
2	Brox	1.9131e-4	0.1507	0.067044	1	1
2	Magt1	2.8545e-27	0.1506	0.16417	1	1
2	Atp6v0b	3.4276e-15	0.15044	0.16	1	1
2	Tollip	0.040664	0.1503	0.077035	1	1
2	Mbnl1	1.6022e-14	0.15014	0.13623	1	1
2	Rgs19	1.6059e-13	0.15	0.10743	1	1
2	Ebpl	3.0009e-12	0.14975	0.089424	1	1
2	Sptssa	2.2452e-72	0.14973	0.14909	1	1
2	Dbi	1.5266e-13	0.14938	0.13465	1	1
2	Pdlim7	5.6286e-23	0.14934	0.14484	1	1
2	Hpf1	1.7124e-19	0.14911	0.14925	1	1
2	Srm	3.2325e-6	0.1491	0.16605	1	1
2	Rab31	3.0309e-37	0.14902	0.14814	1	1
2	Baz1b	2.7563e-8	0.14884	0.12541	1	1
2	Hsd17b4	3.3897e-30	0.14873	0.14372	1	1
2	Abl2	2.1193e-11	0.14862	0.13657	1	1
2	Adcy7	1.6437e-4	0.14842	0.10687	1	1
2	Tsc22d4	0.0025729	0.14825	0.09353	1	1
2	Atp2a2	1.3487e-29	0.14748	0.12719	1	1
2	Arl8b	2.5237e-41	0.14686	0.16541	1	1
2	Tceal9	7.5936e-21	0.14597	0.14889	1	1
2	Atp6v1g1	9.4908e-36	0.14583	0.14951	1	1
2	Tm9sf3	4.3741e-63	0.14554	0.14531	1	1
2	Atp5a1	7.2903e-44	0.14537	0.13547	1	1
2	Slc30a5	4.1639e-12	0.1451	0.095157	1	1
2	Foxn3	2.0658e-7	0.1451	0.12626	1	1
2	Camk2d	1.9909e-20	0.14507	0.13552	1	1
2	Il6ra - CD126	0.012591	0.145	0.15218	1	1
2	Kpna1	1.3136e-7	0.1449	0.084816	1	1
2	Vac14	8.6493e-4	0.1446	0.072958	1	1
2	Fermt3	0.0033212	0.14459	0.19208	1	1
2	Slc39a1	4.7094e-9	0.14442	0.14135	1	1
2	Pdlim5	4.8347e-29	0.14438	0.18364	1	1
2	Commd9	1.7263e-28	0.14435	0.13567	1	1
2	Colgalt1	3.4775e-39	0.14427	0.15448	1	1
2	Tipin	2.5936e-7	0.14419	0.16074	1	1
2	Ctnnb1	9.2062e-42	0.14418	0.13726	1	1
2	mt-Co3	3.6298e-22	0.14376	0.19254	1	1
2	Myadm	1.4452e-18	0.14344	0.15542	1	1
2	Atp6v1e1	1.2477e-17	0.14336	0.13413	1	1
2	Anxa5	1.7381e-16	0.14324	0.1323	1	1
2	Emc1	3.7227e-8	0.14315	0.08851	1	1
2	Alyref	4.4577e-20	0.14303	0.14985	1	1
2	Atp6v1c1	5.156e-29	0.14251	0.15807	1	1
2	Pias1	4.1733e-5	0.14175	0.068397	1	1
2	G3bp1	1.5533e-20	0.14094	0.13392	1	1
2	Ap1s2	4.2082e-10	0.1407	0.19043	1	1
2	Saraf	5.7175e-9	0.14067	0.12459	1	1
2	Snrpb	4.0905e-25	0.14023	0.12216	1	1
2	Ptpra	7.6862e-44	0.1402	0.13876	1	1
2	Litaf	3.9857e-5	0.14006	0.11711	1	1
2	Eea1	1.8457e-12	0.13996	0.13559	1	1
2	Hspd1	1.251e-7	0.13985	0.12956	1	1
2	Cox6a1	1.3421e-37	0.1397	0.12145	1	1
2	Scoc	4.2637e-51	0.13969	0.16401	1	1
2	Gm49336	3.976e-5	0.13965	0.077382	1	1
2	Fbxo11	9.5116e-4	0.1394	0.064393	1	1
2	Ywhab	1.1819e-36	0.13899	0.1257	1	1
2	Pfn1	4.7466e-20	0.13884	0.13409	1	1
2	Wwp1	3.649e-20	0.1383	0.1274	1	1
2	Srgap2	0.01707	0.138	0.067322	1	1
2	Eif2s1	1.114e-22	0.13734	0.12185	1	1
2	Vps26a	8.1541e-22	0.1366	0.17134	1	1
2	Gaa	0.05322	0.13645	0.095475	1	1
2	Rbpj	9.0233e-11	0.13644	0.11065	1	1
2	Trim8	1.6221e-14	0.1355	0.10459	1	1
2	Fmnl3	0.0025538	0.1351	0.070518	1	1
2	Eif3b	9.6428e-34	0.13501	0.13405	1	1
2	Ptges3	3.376e-15	0.13446	0.11544	1	1
2	Plp2	5.7782e-20	0.13438	0.12501	1	1
2	Sel1l	3.4018e-11	0.13425	0.089079	1	1
2	Map2k3	1.1061e-13	0.13401	0.11673	1	1
2	Ipo5	1.2292e-18	0.13397	0.11448	1	1
2	Atp6v1h	2.3292e-8	0.1333	0.096079	1	1
2	Naga	0.028817	0.133	-0.0036359	1	1
2	Mdm2	0.0076224	0.133	0.091716	1	1
2	Cmc2	1.5445e-11	0.13283	0.12368	1	1
2	Ldlrap1	0.001219	0.1328	0.21628	1	1
2	Sumo2	3.3364e-21	0.13265	0.12791	1	1
2	Larp4b	1.9102e-21	0.13195	0.13087	1	1
2	Por	5.7935e-5	0.13185	0.1486	1	1
2	Dyrk1a	3.4214e-7	0.13165	0.084338	1	1
2	Ulk2	0.017016	0.1316	0.0757	1	1
2	Grb2	3.5239e-9	0.13151	0.13581	1	1
2	Fuca1	4.9045e-7	0.13105	0.1066	1	1
2	Lims1	2.9138e-25	0.13052	0.11741	1	1
2	Wasf2	5.4012e-29	0.13015	0.11782	1	1
2	Jpt1	9.9372e-11	0.12989	0.13432	1	1
2	Fads1	7.5939e-5	0.1297	0.073314	1	1
2	Prkacb	1.1127e-30	0.12968	0.11821	1	1
2	Gart	1.1474e-5	0.12965	0.096107	1	1
2	Ccnb2	9.3252e-5	0.1294	0.49608	1	1
2	Tmx4	0.014043	0.128	0.068135	1	1
2	Mrpl18	1.9207e-18	0.12799	0.11636	1	1
2	Tpm3	2.4095e-20	0.12767	0.11302	1	1
2	Jak1	1.8316e-9	0.12762	0.1095	1	1
2	Cct3	3.4442e-12	0.12751	0.11193	1	1
2	Rab11a	3.7707e-54	0.1274	0.13705	1	1
2	Cdc42se1	1.3033e-15	0.12665	0.14496	1	1
2	Idh1	3.7374e-8	0.1265	0.097099	1	1
2	Kdelr2	2.1648e-20	0.12644	0.13016	1	1
2	Tpx2	6.3906e-8	0.1263	0.49775	1	1
2	Nasp	5.9987e-9	0.12622	0.14235	1	1
2	Msn	2.0939e-19	0.12598	0.12916	1	1
2	Cebpzos	1.2491e-20	0.12548	0.12064	1	1
2	Timm13	8.7501e-31	0.12542	0.12175	1	1
2	Ywhaq	2.4934e-37	0.12512	0.12419	1	1
2	Kif1c	0.0078438	0.1251	0.057332	1	1
2	Mgrn1	0.071638	0.125	0.043297	1	1
2	Soat1	6.6764e-5	0.12495	0.11083	1	1
2	Hnrnpu	1.0772e-19	0.12426	0.11573	1	1
2	Kras	4.5314e-23	0.12376	0.1346	1	1
2	Prkar2a	7.6224e-8	0.12345	0.081617	1	1
2	Cacul1	2.8757e-16	0.1234	0.097125	1	1
2	Rap1a	4.5006e-24	0.12307	0.11293	1	1
2	Trmt6	2.0596e-7	0.12295	0.088122	1	1
2	Pon2	2.2273e-35	0.12257	0.12985	1	1
2	Rbbp7	2.825e-25	0.12228	0.13403	1	1
2	Etf1	2.4705e-25	0.12225	0.12446	1	1
2	Vapa	1.4494e-35	0.12214	0.11171	1	1
2	Fam76a	1.9421e-4	0.1218	0.063478	1	1
2	Dazap2	5.6531e-11	0.1214	0.11123	1	1
2	Smarca5	2.9198e-18	0.1213	0.10805	1	1
2	Nab1	2.1481e-5	0.1213	0.067783	1	1
2	Rnf5	2.5518e-10	0.1213	0.091189	1	1
2	Cox4i1	5.3926e-36	0.12122	0.10533	1	1
2	Ninj1	0.017585	0.12063	0.10838	1	1
2	Ap3m1	2.983e-12	0.1204	0.077246	1	1
2	Map7d1	1.303e-10	0.12026	0.096718	1	1
2	Gm47283	2.6216e-5	0.11956	0.10761	1	1
2	Creb1	0.0052388	0.11945	0.058653	1	1
2	Snx17	3.7012e-49	0.11944	0.11757	1	1
2	Cks2	0.0058906	0.11922	0.10376	1	1
2	Exoc5	2.2292e-16	0.11915	0.10065	1	1
2	Smc1a	9.5818e-12	0.11897	0.10833	1	1
2	Ugp2	4.8349e-17	0.11885	0.14256	1	1
2	Cse1l	8.4699e-8	0.11875	0.093185	1	1
2	mt-Co2	2.7698e-15	0.11868	0.14329	1	1
2	2610507B11Rik	7.987e-28	0.11813	0.12729	1	1
2	Cstb	0.020381	0.11794	0.061514	1	1
2	Mbnl2	2.131e-14	0.1178	0.11543	1	1
2	Furin	0.0043534	0.11734	0.059146	1	1
2	Comt	2.6289e-28	0.11721	0.1238	1	1
2	Myo5a	4.2179e-28	0.11715	0.12316	1	1
2	Rbm3	1.3622e-7	0.11693	0.094733	1	1
2	Nin	0.0035769	0.11675	0.058087	1	1
2	Cbl	1.5199e-9	0.1167	0.15859	1	1
2	Ostc	4.4661e-24	0.1165	0.098809	1	1
2	Plekhb2	1.745e-15	0.11625	0.16509	1	1
2	Psmd1	1.4905e-24	0.11625	0.11943	1	1
2	Epn1	2.0717e-12	0.11598	0.096746	1	1
2	Kif5b	7.1853e-25	0.11585	0.12278	1	1
2	Etv5	0.0076496	0.1155	0.064742	1	1
2	Fam102b	0.0049835	0.11505	0.068962	1	1
2	Mcfd2	2.3226e-17	0.11487	0.12157	1	1
2	Man2a1	7.225e-13	0.11477	0.1073	1	1
2	Gnb2	7.5562e-31	0.1145	0.10538	1	1
2	Uchl5	3.7977e-19	0.11425	0.12905	1	1
2	Cenpb	3.4932e-26	0.11416	0.11917	1	1
2	Ddx3x	1.4519e-12	0.11376	0.11449	1	1
2	Dnajc3	9.1087e-11	0.11372	0.087479	1	1
2	Ywhah	5.0139e-7	0.11363	0.086864	1	1
2	E2f1	0.0073905	0.1136	0.16357	1	1
2	Manf	9.4381e-4	0.11331	0.051812	1	1
2	Psmd8	2.977e-30	0.11325	0.11261	1	1
2	Atpif1	8.2962e-19	0.11311	0.10637	1	1
2	Glb1	9.2891e-8	0.11305	0.071045	1	1
2	Atp2b4	4.9636e-4	0.1128	0.34311	1	1
2	Sfpq	2.1511e-11	0.11144	0.112	1	1
2	Tmf1	6.6834e-5	0.1114	0.064079	1	1
2	Atic	5.7199e-11	0.11137	0.09088	1	1
2	Srsf9	1.7042e-39	0.11137	0.10935	1	1
2	Mlec	5.3782e-22	0.11136	0.11209	1	1
2	Tcf12	1.1405e-11	0.11102	0.10645	1	1
2	Atp1b3	1.1284e-8	0.11085	0.080616	1	1
2	Kpnb1	2.0943e-20	0.11072	0.12035	1	1
2	mt-Atp6	2.3621e-13	0.11068	0.15797	1	1
2	Frrs1	9.3001e-7	0.1106	0.087814	1	1
2	Selenon	6.3051e-6	0.11005	0.057765	1	1
2	Srsf1	2.887e-18	0.10996	0.102	1	1
2	Hipk1	4.874e-17	0.10965	0.11056	1	1
2	Twf1	1.6014e-38	0.10935	0.11086	1	1
2	Ptpa	2.4457e-37	0.10899	0.11181	1	1
2	Camkk2	9.4603e-6	0.1086	0.082413	1	1
2	Arf1	5.624e-33	0.10846	0.10334	1	1
2	Cmas	3.2922e-8	0.10795	0.064201	1	1
2	Reep3	2.5331e-23	0.10771	0.092656	1	1
2	Ppp2r5c	3.3928e-20	0.10767	0.10214	1	1
2	Bicd2	2.9649e-6	0.10765	0.067093	1	1
2	Caprin1	6.2015e-27	0.10745	0.10869	1	1
2	2610001J05Rik	2.6431e-37	0.10733	0.106	1	1
2	Zdhhc20	2.2922e-17	0.10726	0.094449	1	1
2	Psmd2	7.7923e-22	0.10717	0.11281	1	1
2	Washc2	1.3604e-9	0.1066	0.15261	1	1
2	Tmem50a	8.4304e-14	0.10655	0.11074	1	1
2	Grk2	0.006241	0.10642	0.059693	1	1
2	Ing4	0.022736	0.10625	0.055416	1	1
2	Cd302	6.4595e-4	0.10589	0.077541	1	1
2	Fyn	0.04483	0.10575	0.065104	1	1
2	Atp5g3	1.799e-31	0.10565	0.10132	1	1
2	Mapre1	6.2686e-37	0.10533	0.098198	1	1
2	Glg1	1.8949e-19	0.10532	0.090045	1	1
2	Dpy30	6.1625e-24	0.10504	0.093244	1	1
2	Hnrnpa1	6.4158e-9	0.105	0.086917	1	1
2	Wipf1	1.3076e-12	0.1049	0.10105	1	1
2	Sars	3.2738e-15	0.10448	0.083293	1	1
2	Smc6	4.0296e-9	0.10445	0.10324	1	1
2	Sec24c	0.0037471	0.10415	0.054337	1	1
2	Tmed10	2.5805e-33	0.10412	0.10517	1	1
2	Ide	7.2301e-23	0.104	0.094316	1	1
2	Abcc1	1.8689e-8	0.104	0.063403	1	1
2	Eif4g1	3.6921e-20	0.10355	0.10211	1	1
2	Uhrf2	5.2038e-4	0.10351	0.09027	1	1
2	Stxbp3	0.00142	0.1035	0.053018	1	1
2	Rasa1	9.0216e-11	0.10337	0.081813	1	1
2	Triap1	0.01274	0.10335	0.045385	1	1
2	Ddx39	1.1733e-5	0.10335	0.07226	1	1
2	Umps	7.896e-5	0.10295	0.08791	1	1
2	Vdac1	4.1741e-23	0.10295	0.090416	1	1
2	Tnfaip1	5.2898e-10	0.1028	0.085919	1	1
2	Tmco1	6.0979e-28	0.10271	0.090485	1	1
2	Gnb1	2.4185e-32	0.10251	0.10121	1	1
2	Fus	2.1716e-11	0.10243	0.090818	1	1
2	Timm8a1	7.4551e-6	0.10235	0.093314	1	1
2	Uhrf1bp1l	2.5905e-11	0.1022	0.084399	1	1
2	Cmpk1	8.7853e-22	0.10199	0.099458	1	1
2	Lsm4	1.7485e-15	0.10199	0.094951	1	1
2	Rtn3	4.1696e-33	0.10187	0.095529	1	1
2	Atp5b	1.4323e-10	0.1016	0.096137	1	1
2	C1qbp	4.6498e-9	0.1015	0.087251	1	1
2	Aplp2 - CDEBP	7.5171e-8	0.10133	0.089584	1	1
2	Actn1	1.8965e-4	0.10098	0.078236	1	1
2	Smchd1	1.1249e-4	0.10094	0.060249	1	1
2	Trim25	0.0012359	0.1008	0.22094	1	1
2	Acap2	5.9897e-6	0.10075	0.050571	1	1
2	Spcs2	7.4348e-15	0.10065	0.094515	1	1
2	Psmb6	4.0051e-19	0.10037	0.098305	1	1
2	Degs1	3.3951e-23	0.10021	0.092746	1	1
2	H2afy	2.7365e-12	0.099735	0.087031	1	1
2	Acbd5	8.5667e-9	0.0997	0.059505	1	1
2	Iscu	3.2522e-17	0.09967	0.11255	1	1
2	Ssr1	8.0505e-35	0.099385	0.10698	1	1
2	Cav2	1.1835e-12	0.09938	0.096078	1	1
2	Rrm2	7.4812e-8	0.0988	0.58205	1	1
2	Pds5a	1.9977e-17	0.09865	0.098294	1	1
2	39326	1.6039e-24	0.098355	0.082418	1	1
2	Arhgdib	1.628e-4	0.097895	0.13207	1	1
2	Gng12	2.8786e-22	0.09782	0.09228	1	1
2	Eri1	6.3912e-9	0.09775	0.067894	1	1
2	Myl12a	4.356e-6	0.097555	0.0739	1	1
2	Rap1gds1	3.4877e-27	0.09755	0.09977	1	1
2	Gtf2h1	1.0525e-10	0.09755	0.070493	1	1
2	Galnt1	1.9639e-4	0.09741	0.063874	1	1
2	Lsm5	4.4235e-8	0.0972	0.084214	1	1
2	Nudt4	1.176e-5	0.09718	0.099091	1	1
2	Spcs3	2.5921e-16	0.09709	0.11711	1	1
2	Stag2	6.6311e-5	0.09695	0.048192	1	1
2	Wwp2	0.0097099	0.0968	0.04492	1	1
2	Ncl	9.9935e-6	0.096675	0.083415	1	1
2	Chd4	1.8328e-12	0.096655	0.092421	1	1
2	Zmiz1	3.6049e-21	0.096585	0.09392	1	1
2	U2af1	1.6647e-11	0.096560000000000007	0.089696	1	1
2	Pom121	1.0334e-4	0.0964	0.058905	1	1
2	Nsun2	1.2771e-4	0.096385	0.053819	1	1
2	Trip12	8.1498e-14	0.09607	0.102	1	1
2	Kpna3	2.4729e-13	0.096	0.07804	1	1
2	Psma1	2.1954e-13	0.09567	0.085368	1	1
2	Gspt1	1.2384e-18	0.095515	0.09469	1	1
2	Suz12	2.0841e-10	0.095395	0.086064	1	1
2	Nek7	2.4811e-16	0.09525	0.08598	1	1
2	Timm50	1.1187e-13	0.095145	0.083761	1	1
2	Supt16	7.5371e-10	0.09493	0.11892	1	1
2	Xpot	3.9761e-10	0.09485	0.071023	1	1
2	Tab2	2.3185e-27	0.09481	0.1068	1	1
2	Mgst3	0.0031437	0.094495	0.066626	1	1
2	Pcbp2	4.2027e-9	0.094395	0.069972	1	1
2	Cklf	2.5339e-5	0.0943	0.051347	1	1
2	Arap1	0.0012599	0.09415	0.2115	1	1
2	Noc2l	2.873e-6	0.0941	0.051178	1	1
2	Clptm1	8.5828e-29	0.09392	0.095365	1	1
2	Ythdf2	1.3257e-9	0.09375	0.06977	1	1
2	Cpsf2	5.8894e-13	0.0936	0.07212	1	1
2	Tspan4	3.0621e-10	0.093515	0.084875	1	1
2	Ube2g2	3.7516e-6	0.0934	0.053696	1	1
2	Cux1 - CD - CDP	1.2273e-20	0.093275	0.09343	1	1
2	Atp5k	9.7809e-17	0.09319	0.090391	1	1
2	Srsf7	2.5109e-5	0.09311	0.077541	1	1
2	Park7	1.1422e-10	0.09301	0.075818	1	1
2	Nipa2	7.7915e-13	0.092795	0.088146	1	1
2	Rfc2	0.0054337	0.09258	0.069612	1	1
2	Nudt5	3.2499e-17	0.09254	0.089808	1	1
2	Ivns1abp	6.2734e-9	0.092535	0.088666	1	1
2	Sec61b	1.3001e-13	0.09248	0.080095	1	1
2	Topors	1.0129e-4	0.092245	0.070635	1	1
2	Cyb5r4	6.5552e-5	0.0922	0.053689	1	1
2	Syncrip	9.8866e-18	0.092065	0.091427	1	1
2	Heatr5a	5.6005e-8	0.09205	0.060815	1	1
2	Pbrm1	1.0019e-17	0.091955	0.088846	1	1
2	Tardbp	1.1139e-12	0.091735	0.090915	1	1
2	Ndufab1	1.364e-18	0.09164	0.092678	1	1
2	Trpm7	0.0071173	0.0915	0.038541	1	1
2	Usp4	2.6e-5	0.0915	0.055106	1	1
2	Mrfap1	5.8964e-37	0.09137	0.10251	1	1
2	Mrpl33	7.1244e-9	0.091345	0.071065	1	1
2	Tln1	4.6631e-5	0.091335	0.070406	1	1
2	Prmt1	6.0008e-6	0.091325	0.068244	1	1
2	Ik	6.2708e-4	0.09126	0.046721	1	1
2	Skap2	0.0042162	0.09123	0.067304	1	1
2	Dlgap4	0.0017689	0.0907	0.043027	1	1
2	Herc1	4.3453e-5	0.09065	0.067819	1	1
2	Slc25a5	1.0157e-8	0.090575	0.080714	1	1
2	Fkbp2	5.941e-12	0.09049	0.091534	1	1
2	Nudc	8.0263e-12	0.09033	0.098865	1	1
2	Ndufb7	2.8719e-26	0.090275	0.091589	1	1
2	Uqcr11	7.0284e-33	0.090015	0.087171	1	1
2	Lsm6	1.1576e-15	0.089655	0.090228	1	1
2	Rnaseh2c	4.0774e-10	0.089625	0.094622	1	1
2	Pmf1	3.6797e-6	0.0892	0.083349	1	1
2	Ssrp1	7.0025e-12	0.089185	0.10186	1	1
2	Cct7	1.4544e-9	0.089095	0.07217	1	1
2	Eif4h	3.0285e-29	0.089075	0.087063	1	1
2	Psma6	4.0194e-20	0.08901	0.094219	1	1
2	Gclc	0.048844	0.089	0.090653	1	1
2	Mrpl12	1.419e-12	0.08888	0.099269	1	1
2	Rdx	5.8789e-20	0.0887	0.10283	1	1
2	Hdgf	3.1412e-7	0.08867	0.084149	1	1
2	Gsk3b	2.486e-23	0.08866	0.094362	1	1
2	Dnm2	1.4822e-13	0.08842	0.10844	1	1
2	Bcap29	1.6248e-5	0.08835	0.048436	1	1
2	Cers2	7.9207e-32	0.08819	0.092647	1	1
2	Eif4a3	1.5549e-15	0.088095	0.079692	1	1
2	Anapc15	1.0435e-9	0.08785	0.061507	1	1
2	Dcaf12	5.1608e-4	0.0878	0.035248	1	1
2	Eloc	2.7936e-24	0.087755	0.093459	1	1
2	Sec23b	1.2594e-7	0.0876	0.057082	1	1
2	Cenpw	6.0039e-5	0.087595	0.16094	1	1
2	H13	3.4658e-5	0.087525	0.069944	1	1
2	Ddx6	1.1566e-7	0.08746	0.087438	1	1
2	Tcp1	7.7165e-20	0.08734	0.10374	1	1
2	Pdia4	2.648e-9	0.087285	0.068193	1	1
2	Brd7	1.409e-7	0.08725	0.06297	1	1
2	Smim14	1.6435e-7	0.087235	0.08671	1	1
2	Wls	7.4814e-6	0.08714	0.094913	1	1
2	Hnrnpm	5.1749e-22	0.08696	0.087373	1	1
2	Tmem19	0.059235	0.0868	0.035895	1	1
2	Csrp1	4.8361e-4	0.086565	0.068543	1	1
2	Pa2g4	5.976e-8	0.08651	0.078687000000000007	1	1
2	Synj1	0.036944	0.0865	0.15711	1	1
2	Pdcd6ip	1.5371e-19	0.0864	0.087942	1	1
2	Med13	0.016018	0.086	0.033679	1	1
2	Lbr	3.2202e-4	0.0859	0.089471	1	1
2	Gapvd1	2.1631e-20	0.08555	0.07433	1	1
2	Cant1	0.0033238	0.08555	0.044529	1	1
2	Ndufb8	4.0104e-24	0.08542	0.08268	1	1
2	Acer3	3.708e-6	0.0854	0.16721	1	1
2	Morf4l2	1.6088e-14	0.08491	0.082334	1	1
2	Sf3b2	3.1273e-21	0.084825	0.083154	1	1
2	Asah1	2.1179e-5	0.08478	0.061735	1	1
2	Tfdp1	6.2157e-11	0.08472	0.11959	1	1
2	Mt2	7.9692e-4	0.0842	0.46225	1	1
2	Pdia3	1.6966e-8	0.084185	0.077743	1	1
2	Txnrd1	0.032249	0.084165	0.042185	1	1
2	Cacybp	1.2254e-7	0.08412	0.080892	1	1
2	Ube2d2a	3.0374e-42	0.084005	0.085387	1	1
2	Dnajc2	4.5447e-8	0.08396	0.073205	1	1
2	Uchl3	6.9328e-21	0.08383	0.093271	1	1
2	Uba2	4.433e-18	0.08362	0.08807	1	1
2	Ftsj3	0.0021614	0.083605	0.050737	1	1
2	Oser1	2.3369e-6	0.0835	0.10113	1	1
2	Mon2	5.408e-7	0.08335	0.050882	1	1
2	Strap	4.6628e-21	0.08331	0.084347	1	1
2	Uqcc2	6.2446e-10	0.08324	0.079416	1	1
2	Rbm14	8.6548e-5	0.0832	0.061235	1	1
2	Tcof1	0.0033229	0.08315	0.042345	1	1
2	Pak2	2.6363e-16	0.08312	0.091177	1	1
2	Gpx4	5.414e-16	0.08293	0.091681	1	1
2	Ewsr1	1.1473e-23	0.08275	0.077759	1	1
2	Sp3	0.0082187	0.0826	0.042904	1	1
2	Surf4	7.7703e-16	0.082565	0.087885	1	1
2	Sf3b1	1.8435e-15	0.08233	0.080919	1	1
2	Denr	7.1697e-11	0.08228	0.070872	1	1
2	Dync1i2	4.0591e-20	0.08201	0.094586	1	1
2	Metap2	1.6269e-29	0.082005	0.084871	1	1
2	Ost4	1.7397e-14	0.081555	0.071316	1	1
2	Dhx9	1.4745e-13	0.0815	0.092679	1	1
2	Mrpl51 - CDA0 - CDA09	2.1566e-18	0.08149	0.078434	1	1
2	Rfc1	4.6612e-4	0.08135	0.067835	1	1
2	Brk1	1.1353e-20	0.081315	0.076449	1	1
2	Fkbp4	1.4478e-8	0.081295	0.091336	1	1
2	Smarcc1	1.7673e-9	0.08116	0.099578	1	1
2	Ctnnd1	1.6486e-8	0.08115	0.059117	1	1
2	Srsf2	7.3889e-7	0.08105	0.069525	1	1
2	Nop58	3.3207e-5	0.080955	0.076814	1	1
2	Sntb2	9.2812e-5	0.08095	0.098687	1	1
2	Psmc1	1.1448e-15	0.08055	0.079077	1	1
2	Maged1	1.3428e-9	0.08048	0.127	1	1
2	40787	3.5696e-12	0.080415	0.081532	1	1
2	Cep83	9.2863e-4	0.08025	0.055892	1	1
2	Idh3a	1.1295e-16	0.08013	0.080476	1	1
2	Uso1	9.4053e-4	0.08	0.035722	1	1
2	Pank3	1.0534e-8	0.08	0.064879	1	1
2	Rcc2	2.7366e-10	0.07981	0.073512	1	1
2	Swi5	3.127e-18	0.07979	0.068295	1	1
2	Slc48a1	0.066423	0.07969	0.041831	1	1
2	Arid1a	1.2351e-11	0.079515	0.066559	1	1
2	Cflar	4.3806e-4	0.07888	0.076841	1	1
2	Gps1	2.0196e-21	0.07848	0.0734	1	1
2	Reep5	6.5839e-13	0.078265	0.084677	1	1
2	Tmem106b	9.7634e-5	0.0782	0.049154	1	1
2	Mdh2	8.5561e-14	0.078105	0.071677	1	1
2	Snrpe	4.9336e-10	0.07808	0.060908	1	1
2	Eif2s2	5.2101e-11	0.078055	0.074226	1	1
2	Ranbp2	1.032e-5	0.077995	0.060516	1	1
2	St13	8.9158e-24	0.077965	0.073543	1	1
2	Dctn1	4.3609e-9	0.0779	0.054651	1	1
2	Dnajc5	1.8566e-4	0.07785	0.053189	1	1
2	Luc7l3	3.7787e-4	0.07775	0.055843	1	1
2	Sumo3	4.8717e-14	0.077615	0.081944	1	1
2	Acat1	2.8873e-15	0.07717	0.078285	1	1
2	Tpp2	6.5511e-14	0.077085	0.072487	1	1
2	Tmed9	5.9586e-21	0.077085	0.07576	1	1
2	Banf1	7.5589e-7	0.07689	0.084796	1	1
2	Rc3h1	0.021563	0.07685	0.02731	1	1
2	Hspa4	3.0145e-11	0.07684	0.083615	1	1
2	Trappc1	5.5713e-18	0.0767	0.11144	1	1
2	Ccna2	2.7383e-6	0.07665	0.6151	1	1
2	Mdh1	1.7342e-31	0.076550000000000007	0.081721	1	1
2	Phf14	0.0018719	0.076550000000000007	0.04523	1	1
2	Kmt5a	5.4778e-8	0.07633	0.057996	1	1
2	Ddx39b	1.0503e-14	0.07625	0.083252	1	1
2	Vps29	7.3488e-24	0.07603	0.070384	1	1
2	Npepps	7.7436e-4	0.0759	0.038219	1	1
2	Atp5g1	1.0944e-7	0.07585	0.060396	1	1
2	Slc29a1	0.015482	0.075815	0.061377	1	1
2	Ncor2	6.0541e-4	0.07575	0.040523000000000003	1	1
2	Wsb2	9.0653e-6	0.07565	0.047969	1	1
2	Nfxl1	0.0050389	0.0747	0.093307	1	1
2	Cnot1	8.7017e-18	0.07469	0.082469	1	1
2	Ak6	1.2359e-12	0.07463	0.081159	1	1
2	Ptp4a2	2.6269e-6	0.07455	0.060736	1	1
2	Ccdc50	4.7738e-18	0.07455	0.06992	1	1
2	Elf1	0.059807	0.07453	0.026702	1	1
2	Dmac1	3.4797e-12	0.0745	0.083772	1	1
2	Ap2m1	4.7761e-20	0.074445	0.07409	1	1
2	Agfg1	0.0017111	0.0744	0.057309	1	1
2	Mrpl20	5.2763e-15	0.074095	0.064376	1	1
2	Tspan3	7.6683e-19	0.07409	0.077167	1	1
2	Sft2d1	1.4574e-18	0.07405	0.07424	1	1
2	Ssr3	2.7054e-14	0.073765	0.074794	1	1
2	Ywhaz	2.0585e-12	0.073575	0.07921	1	1
2	Gtf2i	1.0421e-9	0.07355	0.045885	1	1
2	Psmc2	1.1786e-8	0.073455	0.08295	1	1
2	Zmpste24	6.3651e-7	0.07345	0.045617	1	1
2	Cct8	7.872e-11	0.073405	0.066834	1	1
2	Ddx41	1.0208e-7	0.07325	0.044259	1	1
2	Sec24b	0.0012006	0.0731	0.035211	1	1
2	Bola2	3.9459e-16	0.073095	0.076703	1	1
2	H2afj	1.6953e-11	0.072955	0.083386	1	1
2	Raly	1.2049e-19	0.072935	0.067571	1	1
2	Topbp1	4.1115e-4	0.072855	0.10594	1	1
2	Akirin1	2.9589e-9	0.07264	0.08047	1	1
2	Psmd11	1.6662e-12	0.07237	0.061953	1	1
2	Ilk	9.5335e-15	0.072245	0.067073	1	1
2	Cdk2ap1	3.7285e-10	0.072205	0.065598	1	1
2	Pla2g4a	0.042133	0.07195	0.057907	1	1
2	Mgat1	0.056311	0.0719	0.03121	1	1
2	1110008F13Rik	1.3513e-33	0.07179	0.075253	1	1
2	Dbf4	1.3827e-4	0.0717	0.14604	1	1
2	Hnrnpd	3.1779e-6	0.071655	0.075288	1	1
2	Dr1	0.0055485	0.0716	0.037439	1	1
2	Prpf40a	8.7582e-10	0.07149	0.061147	1	1
2	Nde1	0.0014934	0.07145	0.1106	1	1
2	Calu	1.7124e-6	0.07124	0.057156	1	1
2	Ncaph2	1.0887e-16	0.07097	0.088463	1	1
2	Tmem14c	3.9102e-14	0.070965	0.067719	1	1
2	Cdkn2aipnl	5.6917e-13	0.07095	0.071293	1	1
2	Prc1	3.2937e-4	0.07085	0.48235	1	1
2	9030624J02Rik	5.116e-5	0.0707	0.036611	1	1
2	Hook3	2.669e-10	0.070605	0.093799	1	1
2	Prkar1a	1.1891e-36	0.070515	0.073363	1	1
2	Mcmbp	1.908e-9	0.0705	0.049053	1	1
2	Ncln	1.9846e-12	0.07048	0.055813	1	1
2	Imp4	7.5772e-12	0.07032	0.06676	1	1
2	Stat6	5.3067e-4	0.07025	0.034913	1	1
2	Minos1	7.4547e-16	0.07015	0.065391	1	1
2	Vwa5a	5.1984e-7	0.0701	0.096787	1	1
2	Orc6	5.9496e-5	0.07005	0.10814	1	1
2	Gcsh	5.8254e-6	0.070025	0.043707	1	1
2	40057	3.8387e-9	0.069965	0.066289	1	1
2	Rabl6	7.3246e-7	0.0698	0.045408	1	1
2	Ddb1	1.4045e-16	0.06968	0.068514	1	1
2	Mia3	1.1729e-4	0.06965	0.047344	1	1
2	Preb	0.010941	0.0696	0.034372	1	1
2	Scaf11	3.7876e-10	0.069355	0.063734	1	1
2	Psmb3	6.517e-8	0.069335	0.060628	1	1
2	Rps15	6.2083e-8	0.06933	0.070605	1	1
2	Myo9b	2.8532e-6	0.06925	0.14839	1	1
2	Thrap3	5.3629e-6	0.06921	0.05541	1	1
2	Elovl1	3.7227e-16	0.06917	0.074433	1	1
2	Tmx1	7.0233e-29	0.069075	0.076196	1	1
2	Cox5a	3.9108e-13	0.069015	0.067882	1	1
2	Cnot6	6.3816e-8	0.06896	0.054711	1	1
2	Exosc8	7.7859e-4	0.068765	0.061488	1	1
2	Gins2	6.2548e-6	0.0686	0.15701	1	1
2	Naa15	5.0834e-16	0.068325	0.060066	1	1
2	Lars	0.0051078	0.068235	0.036846	1	1
2	Pdap1	4.275e-11	0.068185	0.065644	1	1
2	Rbbp4	5.3399e-18	0.06796	0.072396	1	1
2	Ssb	2.2073e-13	0.06781	0.068323	1	1
2	Safb	8.2339e-4	0.06755	0.032803	1	1
2	Lsm3	1.9442e-6	0.06752	0.062349	1	1
2	Cbx5	1.9144e-5	0.067515	0.10147	1	1
2	Etfb	9.8983e-14	0.06747	0.07126	1	1
2	Glud1	5.5834e-13	0.06745	0.073407	1	1
2	Psmd7	2.1217e-6	0.067445	0.065299	1	1
2	Pxn	0.024752	0.0674	0.040242	1	1
2	Rbms1	9.1917e-6	0.06729	0.059716	1	1
2	Smim15	1.102e-22	0.06725	0.059202	1	1
2	Mpdu1	3.3598e-9	0.06715	0.04606	1	1
2	Ggh	3.829e-4	0.067145	0.039418	1	1
2	Dync1h1	1.0411e-11	0.067135	0.06646	1	1
2	Stt3a	1.2e-21	0.06713	0.068226	1	1
2	Anln	4.2162e-5	0.06705	0.36201	1	1
2	Abl1	0.013384	0.067	0.046595	1	1
2	Nudcd2	1.1608e-8	0.066685	0.061283	1	1
2	Fbxw11	7.3722e-25	0.06665	0.058072	1	1
2	Smdt1	5.4044e-26	0.066515	0.068385	1	1
2	Tns3	5.554e-7	0.06643	0.082543	1	1
2	Arcn1	3.4935e-19	0.06637	0.06729	1	1
2	Ppp1ca	4.7219e-13	0.06612	0.056143	1	1
2	Zfp706	4.7852e-12	0.066005	0.061339	1	1
2	Rpl7l1	1.242e-15	0.06597	0.069022	1	1
2	Pum2	9.5879e-14	0.06584	0.057843	1	1
2	Wdr18	8.9268e-6	0.06578	0.046512	1	1
2	Clptm1l	6.4986e-23	0.06576	0.073572	1	1
2	Stt3b	1.9532e-17	0.065715	0.050184	1	1
2	Slc25a51	0.0015263	0.0656	0.036653	1	1
2	Neu1	0.0018968	0.06555	0.21345	1	1
2	Azin1	6.2131e-7	0.06555	0.05879	1	1
2	Tmem65	4.5963e-12	0.065525	0.067978	1	1
2	Ptpn11	0.010019	0.0654	0.026405	1	1
2	Zwint	1.0241e-6	0.065385	0.064635	1	1
2	Smc3	6.1614e-7	0.065325	0.07802	1	1
2	Copb1	5.1616e-11	0.065115	0.048458	1	1
2	Plin3	3.9429e-9	0.0651	0.051558	1	1
2	Zdhhc5	0.0032552	0.06505	0.030819	1	1
2	Mrpl28	3.7269e-30	0.064975	0.066365	1	1
2	Tars	2.9888e-4	0.064675	0.05124	1	1
2	Dhx15	6.4801e-16	0.06462	0.063656	1	1
2	Rab35	9.9972e-6	0.0646	0.038024	1	1
2	Fam91a1	3.8343e-7	0.0646	0.042729	1	1
2	Smap2	0.018792	0.06455	0.1305	1	1
2	Zcchc17	3.5695e-12	0.06455	0.051963	1	1
2	Uqcrc1	4.5549e-12	0.064525	0.059472	1	1
2	Qdpr	1.8515e-8	0.06445	0.041078	1	1
2	Cyc1	2.1618e-10	0.064425	0.058465	1	1
2	Psme3	0.002966	0.06435	0.037977	1	1
2	Uqcrq	4.4144e-13	0.064175	0.055364	1	1
2	Myo1c	4.0406e-4	0.064085	0.03737	1	1
2	Copa	1.1373e-20	0.064045	0.066275	1	1
2	1700020I14Rik	0.02246	0.0639	0.03566	1	1
2	Hivep2	0.042871	0.0639	0.038158	1	1
2	Lsm8	9.0861e-7	0.06389	0.062487	1	1
2	Tmem30a	3.1572e-25	0.06387	0.060198	1	1
2	Pros1	2.7055e-5	0.0636	0.23123	1	1
2	Ctnnbip1	0.0044221	0.06355	0.032483	1	1
2	Tnpo3	0.0017685	0.0634	0.037748	1	1
2	Tnpo1	4.1811e-8	0.06335	0.049719	1	1
2	Nolc1	0.033908	0.063265	0.037441	1	1
2	Gdpd5	1.2836e-13	0.06325	0.37302	1	1
2	Gatad2b	0.0031278	0.06315	0.041021	1	1
2	Psat1	8.9122e-7	0.06315	0.13763	1	1
2	Trappc2l	5.1267e-16	0.063105	0.067984	1	1
2	Maz	4.7496e-8	0.0631	0.049282	1	1
2	Psmd6	3.9709e-19	0.063005	0.063473	1	1
2	Numa1	1.0515e-8	0.06285	0.048411	1	1
2	Cd276	4.0052e-11	0.0627	0.88455	1	1
2	Cmtm3	1.1202e-4	0.06267	0.055828	1	1
2	Hnrnph2	2.1429e-11	0.062605	0.060568	1	1
2	Hspa14	2.1094e-6	0.06257	0.048433	1	1
2	Dnajc13	3.4364e-6	0.06255	0.041452	1	1
2	Leprotl1	2.2538e-14	0.062525	0.072521	1	1
2	Cops9	1.8331e-14	0.0625	0.061912	1	1
2	Ppp3ca	8.445e-5	0.062495	0.054054	1	1
2	Bptf	9.9087e-10	0.062475	0.046997	1	1
2	Sms	1.7191e-4	0.06246	0.053527	1	1
2	Gnaq	1.5632e-13	0.062335	0.080955	1	1
2	Ankfy1	2.6127e-4	0.06225	0.030121	1	1
2	Oat	1.2096e-11	0.06218	0.063326	1	1
2	Pacsin2	1.0197e-17	0.06208	0.063948	1	1
2	Eif2s3x	6.3719e-23	0.06202	0.058368	1	1
2	Snrnp40	4.0145e-8	0.06191	0.049797	1	1
2	Pcbp1	8.2364e-12	0.06189	0.060635	1	1
2	Cltb	0.0037781	0.061655	0.043552	1	1
2	Usp14	3.7445e-13	0.06157	0.072746	1	1
2	Fam3c	5.7171e-16	0.06154	0.070324	1	1
2	Hdlbp	6.6139e-6	0.06153	0.05126	1	1
2	Ppih	1.4674e-5	0.06125	0.055376	1	1
2	Iars	3.0191e-4	0.06125	0.064243	1	1
2	Mcm4	0.0073801	0.06105	0.11805	1	1
2	Stub1	8.7218e-17	0.06101	0.074316	1	1
2	Tm9sf2	5.8228e-28	0.060985	0.064829	1	1
2	Hp1bp3	4.2012e-4	0.060915	0.047731	1	1
2	Snx10	0.031725	0.0609	0.1098	1	1
2	Tsn	2.9991e-18	0.06059	0.072448	1	1
2	Pno1	4.5867e-4	0.0605	0.043436	1	1
2	Acads	9.9409e-4	0.0604	0.034381	1	1
2	Ltbr	9.6189e-4	0.06025	0.028793	1	1
2	Gclm	9.804e-4	0.060215	0.087821	1	1
2	Bckdk	2.5497e-9	0.0601	0.046014	1	1
2	Apex1	9.7535e-4	0.060025	0.049967	1	1
2	Pebp1	2.1166e-5	0.059955	0.061516	1	1
2	Nipsnap3b	1.7043e-8	0.0596	0.039225	1	1
2	Stx2	0.043903	0.0595	0.047156000000000003	1	1
2	Tor2a	0.034436	0.05945	0.022249	1	1
2	Clic1	1.8264e-4	0.05939	0.064386	1	1
2	Rnps1	3.8865e-11	0.059365	0.060603	1	1
2	Smarca4	6.5242e-15	0.059155	0.061543	1	1
2	Snrnp200	4.1884e-5	0.0591	0.032272	1	1
2	Pgp	3.063e-6	0.059035	0.064905	1	1
2	Lrrfip1	0.0058332	0.05898	0.037747	1	1
2	Ranbp9	4.9205e-5	0.0589	0.031858	1	1
2	Psmd12	2.9623e-7	0.05887	0.058204	1	1
2	Eftud2	1.6329e-7	0.058745	0.035938	1	1
2	Pes1	2.1842e-5	0.0585	0.033016	1	1
2	Lrpap1	0.074946	0.05836	0.03586	1	1
2	Mib1	1.6138e-4	0.05835	0.045416	1	1
2	Dennd5a	1.778e-11	0.0583	0.086298	1	1
2	Elk3	5.9666e-12	0.058284999999999997	0.052599	1	1
2	Morf4l1	3.8034e-19	0.05819	0.05911	1	1
2	Tnrc6a	3.6958e-7	0.05799	0.050625	1	1
2	Herc2	0.065905	0.05795	0.029625	1	1
2	Stag1	4.3051e-6	0.05786	0.041422	1	1
2	Dnajb11	1.2363e-11	0.057805	0.051001	1	1
2	Ankrd17	1.2146e-4	0.05774	0.046165	1	1
2	Anapc5	2.6477e-12	0.05765	0.047733	1	1
2	Nmt1	3.134e-9	0.057455	0.055215	1	1
2	Bag1	4.8793e-24	0.057405	0.059225	1	1
2	Sfxn1	4.0399e-5	0.05731	0.051857	1	1
2	Psmd13	5.3855e-16	0.05726	0.049415	1	1
2	Cspg4	1.4113e-14	0.0572	1.2665	1	1
2	Ppp1cb	3.169e-20	0.05718	0.059671	1	1
2	Ppp6r3	1.3696e-4	0.05715	0.039528	1	1
2	Rnf7	1.9961e-36	0.05712	0.071623	1	1
2	Nisch	1.043e-16	0.057115	0.053623	1	1
2	Acp1	1.6993e-10	0.056895	0.052361	1	1
2	Rrp7a	4.0825e-6	0.05658	0.038535	1	1
2	Alkbh5	8.2263e-6	0.056485	0.048922	1	1
2	Anxa7	3.7272e-10	0.05643	0.060337	1	1
2	Hmbs	5.6273e-6	0.05635	0.042573	1	1
2	Wapl	1.3004e-10	0.056255	0.072802	1	1
2	Csde1	5.3682e-14	0.05614	0.055697	1	1
2	U2af2	2.5515e-15	0.05603	0.052245	1	1
2	Abce1	1.856e-8	0.055895	0.053687	1	1
2	Afg3l1	2.7484e-5	0.0558	0.033469	1	1
2	Mbd3	1.6835e-9	0.055435	0.053707	1	1
2	Ppp4c	5.1688e-15	0.05539	0.070824	1	1
2	Sfr1	0.00248	0.05533	0.037884	1	1
2	Limd1	0.0070286	0.0552	0.041574	1	1
2	Khsrp	2.2244e-5	0.0551	0.040373	1	1
2	Stx4a	8.2914e-9	0.054845	0.053665	1	1
2	Tcerg1	0.004984	0.054765	0.041351	1	1
2	Uqcr10	1.5399e-12	0.05476	0.05181	1	1
2	Commd3	3.22e-14	0.054725	0.052507	1	1
2	Serinc1	8.8135e-10	0.054635	0.065428	1	1
2	Letm1	0.0033898	0.0546	0.025499	1	1
2	Psmb7	2.2312e-12	0.054535	0.05101	1	1
2	Ppp4r3a	1.9125e-5	0.0545	0.03652	1	1
2	2510039O18Rik	1.3121e-6	0.0545	0.033706	1	1
2	Tgoln1	0.0029874	0.05444	0.050316	1	1
2	Aff4	0.036488	0.05441	0.026544	1	1
2	Tm9sf4	0.019575	0.05425	0.021919	1	1
2	Lmf2	6.2864e-5	0.05425	0.047183	1	1
2	Plaa	1.4599e-4	0.05415	0.03045	1	1
2	Ywhag	2.1532e-7	0.05413	0.048502	1	1
2	Sec61a1	7.9706e-8	0.054	0.043984	1	1
2	Capns1	6.1586e-17	0.053965	0.052253	1	1
2	Sdf4	0.0021344	0.053855	0.051511	1	1
2	Khdrbs1	5.3545e-14	0.05385	0.053643	1	1
2	Uggt1	1.7677e-10	0.053655	0.039486	1	1
2	Rps17	1.9424e-6	0.053655	0.054714	1	1
2	Prelid3b	2.0274e-8	0.053655	0.054298	1	1
2	Tmem256	4.5416e-17	0.053625	0.051822	1	1
2	Ep300	9.3377e-6	0.0536	0.04521	1	1
2	Cdv3	3.1341e-4	0.053475	0.043502	1	1
2	Txndc5	3.3351e-4	0.053275	0.048314	1	1
2	Clint1	1.6503e-14	0.05326	0.050387	1	1
2	Eif3c	1.0972e-10	0.05324	0.053701	1	1
2	Hmgn5	0.0072527	0.053165	0.032573	1	1
2	Usp9x	1.4167e-7	0.0531	0.040328	1	1
2	Tmem59	5.0537e-6	0.0531	0.056898	1	1
2	Nes	7.6021e-20	0.053	1.081	1	1
2	Nup50	1.399e-7	0.053	0.033183	1	1
2	Snrpd2	5.4345e-5	0.052975	0.03597	1	1
2	Mrpl17	1.0152e-8	0.05267	0.054347	1	1
2	Wtap	8.2498e-6	0.05265	0.039467	1	1
2	Pih1d1	2.6988e-4	0.0526	0.03623	1	1
2	Gtf3a	7.0057e-8	0.05259	0.053861	1	1
2	Phip	0.0014045	0.052585	0.060166	1	1
2	Vars	3.8555e-4	0.052585	0.04029	1	1
2	Fzr1	0.0032935	0.05255	0.16351	1	1
2	Sigmar1	0.0077446	0.052485	0.029797	1	1
2	Rnf4	1.1167e-10	0.05245	0.053082	1	1
2	Gmfb	2.8144e-7	0.0524	0.032276	1	1
2	Emg1	7.7585e-6	0.052375	0.047231	1	1
2	Snx6	5.2324e-9	0.05236	0.051695	1	1
2	Cand1	2.0273e-5	0.0523	0.032814	1	1
2	Cul3	2.6337e-11	0.052185	0.045042	1	1
2	Trim28	5.4095e-11	0.05217	0.052593	1	1
2	Top2b	0.025291	0.052125	0.024016	1	1
2	Dag1	2.9989e-6	0.0521	0.059692	1	1
2	Taok1	0.0050669	0.05208	0.030597	1	1
2	Lrrfip2	3.0185e-5	0.052	0.035466	1	1
2	Mlf2	1.2458e-11	0.051945	0.048645	1	1
2	Slk	8.9821e-5	0.05187	0.049888	1	1
2	Rapgef6	0.076641	0.0518	0.053071	1	1
2	Rad23b	5.8243e-8	0.051755	0.044299	1	1
2	Galnt7	0.0053343	0.05166	0.02956	1	1
2	Tomm70a	0.026988	0.0515	0.024683	1	1
2	Pdcd5	1.2225e-16	0.051485	0.054795	1	1
2	Nol11	3.9722e-5	0.05145	0.043774	1	1
2	Pdcl3	3.0722e-18	0.051435	0.05258	1	1
2	Retreg2	8.2479e-4	0.0514	0.026143	1	1
2	Far1	1.0483e-5	0.0514	0.025888	1	1
2	Galk1	3.1736e-4	0.05137	0.037992	1	1
2	Endod1	0.004026	0.05125	0.076612	1	1
2	Ilf3	1.3392e-7	0.0512	0.03727	1	1
2	Tma7	4.1535e-9	0.050985	0.040554	1	1
2	Vdac3	7.8356e-11	0.050885	0.042337	1	1
2	Ddost	6.378e-14	0.050815	0.050762	1	1
2	Ldb1	0.05466	0.05075	0.027076	1	1
2	Ufsp2	2.2873e-8	0.05065	0.037911	1	1
2	Hnrnph1	1.2875e-5	0.050635	0.042371	1	1
2	Sec13	5.175e-24	0.050525	0.047921	1	1
2	Abracl	2.0099e-5	0.05051	0.037933	1	1
2	Usf2	2.3567e-5	0.050455	0.046695	1	1
2	Plau	7.2214e-5	0.05045	0.5237	1	1
2	Amfr	5.2119e-16	0.050215	0.051503	1	1
2	Hnrnpul2	5.8926e-6	0.050125	0.055912	1	1
2	Srsf6	2.8647e-8	0.049705	0.042483	1	1
2	Sec31a	4.4668e-8	0.049685	0.052882	1	1
2	Mrps28	2.6599e-15	0.04954	0.048324	1	1
2	Mgat2 - CDGS - CDGS2	5.2459e-10	0.0494	0.047682	1	1
2	Gramd1b	1.5529e-10	0.04935	1.0223	1	1
2	Pi4k2a	3.6013e-4	0.0493	0.030684	1	1
2	Prrc2a	1.0034e-9	0.049295	0.043677	1	1
2	Srrt	0.0015807	0.049235	0.032552	1	1
2	Mpc1	2.4976e-5	0.04918	0.045947	1	1
2	Tecr	6.3396e-11	0.049045	0.051509	1	1
2	Med30	5.9379e-8	0.04901	0.054472	1	1
2	Atp5o.1	1.5609e-13	0.04899	0.045291	1	1
2	Ctcf	5.3901e-7	0.04895	0.071405	1	1
2	Pum1	5.1812e-8	0.04889	0.040725	1	1
2	Cyb5a	0.0016225	0.048805	0.046625	1	1
2	Trim27	6.4582e-4	0.0488	0.029552	1	1
2	Tmed2	5.3923e-14	0.048785	0.062142	1	1
2	Spcs1	8.3156e-25	0.048745	0.049284	1	1
2	Rad23a	1.5802e-11	0.04855	0.045638	1	1
2	Ten1	3.0654e-18	0.04855	0.046881	1	1
2	Immt	1.0307e-11	0.04853	0.055923	1	1
2	Sdhb	1.1809e-5	0.048485	0.042185	1	1
2	Nav1	0.0051711	0.048325	0.081578	1	1
2	Rsu1	2.1866e-5	0.048075	0.036448	1	1
2	Ap1s1	1.6448e-9	0.048015	0.045989	1	1
2	Nras	1.6783e-13	0.04768	0.043828	1	1
2	Nup88	1.0045e-5	0.04765	0.03338	1	1
2	Ctbp1	2.4287e-21	0.04751	0.05141	1	1
2	Dnajb6	0.0015863	0.047415	0.030396	1	1
2	Mpp6	7.8255e-6	0.04736	0.037695	1	1
2	4933434E20Rik	4.0078e-5	0.0473	0.026206	1	1
2	Hsd17b12	2.2884e-16	0.047245	0.045314	1	1
2	Tor1aip2	2.7986e-4	0.047085	0.036365	1	1
2	Zfp91	1.4539e-11	0.04707	0.054034	1	1
2	Dnaja2	3.2414e-8	0.047015	0.039611	1	1
2	Ubald2	0.048981	0.047005	0.065268	1	1
2	Mrpl41	0.0083996	0.04695	0.024296	1	1
2	Ubl4a	5.4458e-13	0.046905	0.046179	1	1
2	Rab10	2.8946e-12	0.04687	0.043576	1	1
2	Rfc5	0.0047863	0.04675	0.10405	1	1
2	Laptm4a	5.9365e-4	0.04675	0.04638	1	1
2	Nus1	0.0013791	0.0467	0.032044	1	1
2	Acox1	0.0092229	0.0466	0.062948	1	1
2	Glyr1	1.3242e-14	0.046525	0.053974	1	1
2	Aars	0.020393	0.04635	0.049897	1	1
2	Med28	2.6397e-14	0.0463	0.044123	1	1
2	Nifk	0.06235	0.04615	0.039102	1	1
2	Med8	0.0028503	0.04615	0.025566	1	1
2	Ptbp1	2.2152e-9	0.04615	0.050688	1	1
2	Papola	7.809e-17	0.04596	0.046459	1	1
2	Acsl5	0.0012944	0.045945	0.041742	1	1
2	Rwdd1	3.2142e-10	0.04587	0.047548	1	1
2	Derl1	2.9912e-6	0.04568	0.038909	1	1
2	Txnl1	2.4854e-4	0.04568	0.038018	1	1
2	Paics	3.2101e-10	0.045655	0.057001	1	1
2	Sptlc2	2.0599e-7	0.0456	0.085892	1	1
2	Elf2	7.048e-4	0.04555	0.043241	1	1
2	Copb2	5.4401e-6	0.04555	0.035958	1	1
2	Bcas2	4.1874e-18	0.045315	0.046651	1	1
2	Agpat5	6.4222e-9	0.045285	0.046427	1	1
2	Atp5f1	2.0319e-15	0.0452	0.050409	1	1
2	Arf3	0.0012167	0.045195	0.038042	1	1
2	Nup62	2.6616e-4	0.04515	0.085854	1	1
2	Zdhhc3	2.9286e-5	0.04505	0.035904	1	1
2	Sf3b4	2.4879e-9	0.04497	0.037208	1	1
2	Pcnp	3.1643e-16	0.04495	0.036831	1	1
2	Hnrnpul1	3.4386e-9	0.044885	0.063258	1	1
2	Atp5g2	5.8667e-4	0.04486	0.037311	1	1
2	Papss1	0.011116	0.04471	0.025664	1	1
2	Mapk14	0.0023292	0.0447	0.10846	1	1
2	Acly	0.0030819	0.044595	0.030049	1	1
2	Snrnp70	2.4399e-8	0.044575	0.036032	1	1
2	Ube2l3	4.9251e-17	0.044575	0.039893	1	1
2	Mtpn	1.2839e-9	0.04418	0.039612	1	1
2	Tor1aip1	0.051917	0.044175	0.028397	1	1
2	Hnrnpll	5.2346e-4	0.04395	0.02436	1	1
2	Snrnp25	0.0029846	0.04395	0.030943	1	1
2	1810037I17Rik	3.9484e-5	0.04392	0.052525	1	1
2	Eif5b	0.0011392	0.04389	0.025836	1	1
2	Ddx21	0.002494	0.043835	0.034247	1	1
2	Hsbp1	1.9637e-15	0.043745	0.045358	1	1
2	Kif1b	0.019855	0.0436	0.034766	1	1
2	Psmd14	1.742e-5	0.043565	0.041972	1	1
2	Ube2k	7.3347e-13	0.043555	0.03704	1	1
2	1500011K16Rik	8.3933e-4	0.04336	0.044597	1	1
2	Txndc17	2.8789e-8	0.04334	0.036567	1	1
2	Fam168b	3.3121e-8	0.0432	0.065668	1	1
2	Pet100	1.7969e-5	0.0432	0.043411	1	1
2	Ndufc1	5.1237e-19	0.043195	0.047713	1	1
2	Dad1	4.5318e-11	0.04317	0.048432	1	1
2	Zc3h18	0.069648	0.04305	0.027828	1	1
2	Mcur1	2.6487e-4	0.043	0.090629	1	1
2	Ube2z	2.87e-7	0.04285	0.031647	1	1
2	Cdc123	3.2319e-7	0.0427	0.037732	1	1
2	Pigt	0.0032529	0.04255	0.019166	1	1
2	Usp15	0.0032687	0.04255	0.024152	1	1
2	Hars	6.5555e-8	0.04225	0.035468	1	1
2	Ube2e3	2.5254e-12	0.04216	0.052106	1	1
2	Ddx17	0.029548	0.04213	0.033206	1	1
2	Psme4	0.0010181	0.0421	0.023099	1	1
2	Hells	0.036886	0.04205	0.16139	1	1
2	H3f3a	0.0014397	0.042005	0.040912	1	1
2	Htatsf1	0.0083947	0.042	0.026127	1	1
2	Stx12	7.8767e-5	0.0419	0.022711	1	1
2	Vamp3	1.5284e-6	0.0419	0.033008	1	1
2	Nrip1	0.013533	0.0419	-0.026207	1	1
2	Hnrnpdl	0.023591	0.04151	0.019737	1	1
2	Nsmce1	2.2342e-10	0.041465	0.050267	1	1
2	Ppm1g	3.5514e-5	0.041455	0.03797	1	1
2	Golt1b	2.6235e-4	0.04145	0.036723	1	1
2	Eif4b	3.311e-5	0.041425	0.03563	1	1
2	Cuta	4.2328e-18	0.04131	0.046411	1	1
2	Ccar1	6.8517e-5	0.041285	0.035146	1	1
2	Ddx18	0.074433	0.04122	0.019148	1	1
2	Cox7a2	1.4191e-8	0.041205	0.036299	1	1
2	9530068E07Rik	6.8891e-10	0.041205	0.035471	1	1
2	Slc35e4	4.1472e-4	0.04075	0.06559	1	1
2	Ube2d3	1.855e-5	0.040725	0.028775	1	1
2	Prpf19	8.9528e-7	0.040605	0.041843	1	1
2	Aida	0.030579	0.04052	0.020705	1	1
2	Tbc1d1	1.9095e-4	0.0405	0.057709	1	1
2	Man1a2	4.3531e-8	0.040455	0.034296	1	1
2	Ppp4r3b	0.067048	0.04043	0.014108	1	1
2	Stip1	4.7681e-7	0.040415	0.05491	1	1
2	Prpf8	2.7076e-13	0.040335	0.039591	1	1
2	Peak1	0.063267	0.04025	0.020351	1	1
2	Rex1bd	3.9312e-12	0.040235	0.040756	1	1
2	Uhrf1	0.0058526	0.03985	0.29847	1	1
2	Nono	1.519e-11	0.03969	0.043998	1	1
2	Naa20	3.3026e-11	0.039575	0.05333	1	1
2	0610012G03Rik	3.6424e-14	0.039455	0.046068	1	1
2	Elavl1	2.6449e-13	0.039375	0.042034	1	1
2	Srpk2	0.012814	0.03937	0.033121	1	1
2	G3bp2	3.409e-5	0.039335	0.036011	1	1
2	Tes	1.1429e-4	0.039315	0.046602	1	1
2	Arl6ip4	1.1264e-4	0.0392	0.030026	1	1
2	Slc35b1	3.5175e-5	0.03914	0.034764	1	1
2	Chchd1	4.3158e-14	0.039035	0.044761	1	1
2	Phb2	3.9039e-4	0.039025	0.040074	1	1
2	Mydgf	4.8465e-13	0.03902	0.043153	1	1
2	Cdipt	4.4565e-4	0.039	0.023777	1	1
2	Echs1	1.9067e-9	0.038945	0.042824	1	1
2	Psmd3	7.3124e-6	0.038945	0.043195	1	1
2	Celf1	3.5161e-6	0.038865	0.045175	1	1
2	Ppp2r5a	3.13e-4	0.03885	0.040991	1	1
2	Slc2a6	0.0059662	0.03885	0.58132	1	1
2	Hadhb	2.0249e-10	0.03885	0.042765	1	1
2	Ap3s1	9.0032e-14	0.0388	0.039686	1	1
2	Crebbp	1.9373e-5	0.038725	0.033152	1	1
2	Gm16286	2.788e-12	0.038595	0.039255	1	1
2	Slc39a7	6.3411e-4	0.03856	0.031943	1	1
2	Itpa	8.1279e-4	0.03856	0.030775	1	1
2	Tmed7	7.5776e-21	0.038415	0.044005	1	1
2	Rpa2	0.014607	0.0384	0.14121	1	1
2	Npepl1	0.0096825	0.03825	0.019653	1	1
2	Ccdc124	1.6255e-7	0.038235	0.036602	1	1
2	Tsg101	7.755e-19	0.038195	0.037042	1	1
2	Abcf1	3.0058e-6	0.038155	0.032947	1	1
2	Ncor1	1.711e-9	0.038145	0.040683	1	1
2	Trio	0.011426	0.03795	0.036347	1	1
2	4931406P16Rik	0.022414	0.0379	0.052457	1	1
2	Cul1	6.5388e-7	0.037885	0.030388	1	1
2	Git2	0.0017872	0.03785	0.088313	1	1
2	Psmb2	4.2994e-6	0.03763	0.043286	1	1
2	2210016F16Rik	2.4393e-10	0.037555	0.03625	1	1
2	Fam20c	0.012376	0.03755	0.54613	1	1
2	Psmc3	7.0386e-7	0.03751	0.037503	1	1
2	Usp7	1.6852e-5	0.03747	0.031815	1	1
2	Lrrc58	3.2681e-4	0.037455	0.033316	1	1
2	Galnt6	0.0040937	0.03745	0.6527	1	1
2	Sf3a3	0.040903	0.037305	0.024273	1	1
2	Nans	1.2261e-5	0.037285	0.03729	1	1
2	Hadh	2.0418e-6	0.03728	0.035958	1	1
2	Eif3j1	1.5634e-4	0.037275	0.032166	1	1
2	Cisd1	0.0038917	0.03721	0.041355	1	1
2	Tm2d2	0.0050989	0.037155	0.024222	1	1
2	Rock1	0.0054025	0.037135	0.026895	1	1
2	Pgls	5.2841e-16	0.037085	0.041252	1	1
2	Szrd1	2.0493e-10	0.03705	0.045112	1	1
2	Bhlhe41	1.6792e-6	0.03705	0.75029	1	1
2	Zranb2	1.0391e-4	0.037045	0.034135	1	1
2	Slc25a3	7.585e-4	0.03703	0.030724	1	1
2	Rtcb	0.01111	0.03692	0.024219	1	1
2	Dnajc10	3.3099e-4	0.0369	0.025892	1	1
2	Sec63	3.9991e-6	0.03687	0.028886	1	1
2	Coq7	3.3937e-5	0.03685	0.037132	1	1
2	Kansl1	0.024515	0.03685	0.016463	1	1
2	Ppp4r2	0.0025957	0.036755	0.023397	1	1
2	Samm50	5.2442e-6	0.036695	0.025025	1	1
2	Ssna1	2.7827e-6	0.036685	0.040909	1	1
2	Abcf2	0.013417	0.0366	0.036505	1	1
2	Elof1	5.3043e-12	0.03657	0.038017	1	1
2	Smim7	8.7927e-14	0.036475	0.036725	1	1
2	Birc6	3.9253e-6	0.036375	0.036957	1	1
2	Crk	6.6238e-9	0.036365	0.030966	1	1
2	Arf6	2.6283e-6	0.036355	0.031445	1	1
2	Hnrnpr	2.3591e-7	0.03631	0.048105	1	1
2	Tex261	4.0031e-12	0.036275	0.033582	1	1
2	Ccni	8.1545e-7	0.03622	0.036446	1	1
2	Hnrnpc	1.0828e-9	0.036165	0.033268	1	1
2	Uqcrb	4.9673e-6	0.03609	0.040186	1	1
2	Bak1	5.5658e-4	0.03604	0.030386	1	1
2	Gatad1	1.979e-8	0.03601	0.03788	1	1
2	Tmem43	0.045038	0.036	0.043577	1	1
2	Luzp1	0.043655	0.035985	0.027923	1	1
2	Bbip1	1.2233e-8	0.0359	0.064863	1	1
2	Ctnna1	3.0575e-7	0.03585	0.041435	1	1
2	Atp5j	1.0043e-9	0.035715	0.031348	1	1
2	2010107E04Rik	3.8915e-13	0.03547	0.032599	1	1
2	Vapb	1.014e-5	0.035465000000000003	0.024799	1	1
2	Eif1ad	0.0020534	0.035345	0.043602	1	1
2	Actl6a	4.3539e-7	0.03531	0.031468	1	1
2	Ube3a	0.0064899	0.03524	0.03474	1	1
2	Acadm	6.3984e-4	0.03518	0.022547	1	1
2	Atraid	0.010324	0.035155	0.030689	1	1
2	Psmc6	1.4255e-10	0.03501	0.040024	1	1
2	Rnf115	0.006104	0.035	0.03611	1	1
2	Romo1	5.2826e-11	0.034975	0.03536	1	1
2	Sdha	5.131e-14	0.03488	0.035472	1	1
2	Hectd1	1.0406e-7	0.03481	0.029744	1	1
2	Haus4	1.7017e-6	0.0347	0.13279	1	1
2	Dnajc8	1.8014e-5	0.03453	0.024909	1	1
2	Rock2	6.4148e-4	0.03448	0.0479	1	1
2	Rell1	2.4451e-4	0.03435	0.10827	1	1
2	Atrx	0.010538	0.0341	0.035663	1	1
2	Zcchc6	0.01639	0.0341	0.041129	1	1
2	Zfp207	4.4745e-9	0.034085	0.036834	1	1
2	Arpp19	0.0013573	0.03385	0.02977	1	1
2	Hmox2	1.6854e-10	0.03365	0.055683	1	1
2	Atp5j2	2.3931e-5	0.033565	0.02891	1	1
2	Mrps25	5.0706e-5	0.033545	0.023603	1	1
2	Gars	0.013741	0.03346	0.029456	1	1
2	Olfml2b	2.6634e-7	0.0334	0.50825	1	1
2	Cela1	7.1761e-10	0.0334	1.3757	1	1
2	Selenot	3.346e-16	0.03338	0.039195	1	1
2	Fam120a	2.4148e-11	0.033365	0.032599	1	1
2	Nap1l4	2.3124e-7	0.03326	0.038467	1	1
2	Timm17a	2.5561e-4	0.03322	0.033813	1	1
2	Lxn	0.047012	0.0332	0.025233	1	1
2	Nsfl1c	8.8206e-5	0.03317	0.024407	1	1
2	Tbc1d15	8.5863e-4	0.03315	0.023915	1	1
2	Sun2	0.025578	0.03315	0.071096	1	1
2	Mrps26	1.5288e-7	0.03313	0.033023	1	1
2	Sf3b5	2.1594e-9	0.03313	0.034522	1	1
2	Anapc11	7.5191e-5	0.033085	0.035575	1	1
2	Cnih1	1.1212e-9	0.032785	0.035881	1	1
2	Ncstn	6.8545e-11	0.03276	0.036929	1	1
2	Wbp2	3.275e-8	0.032755	0.040043	1	1
2	Ebp	0.011694	0.032585	0.018435	1	1
2	Ddx1	1.5627e-4	0.032465	0.031264	1	1
2	Sirt2	1.4321e-9	0.0324	0.072962	1	1
2	Apbb2	9.3048e-5	0.03235	0.077957	1	1
2	Ep400	4.2461e-4	0.03233	0.023324	1	1
2	Eif1ax	9.3478e-7	0.032225	0.033658	1	1
2	Slc35b2	7.6116e-5	0.032175	0.022786	1	1
2	Stard8	1.884e-6	0.03215	0.92595	1	1
2	Fam173a	3.5912e-9	0.03207	0.031325	1	1
2	Rexo2	0.074946	0.03201	0.017911	1	1
2	Pafah1b1	1.2051e-4	0.031885	0.029729	1	1
2	Mapk1	9.7769e-15	0.03167	0.032036	1	1
2	Snrpa1	0.0023105	0.03161	0.043294	1	1
2	Tomm40	0.016177	0.03153	0.040262	1	1
2	Arhgef2	4.8979e-4	0.0315	0.085085	1	1
2	Golph3	2.2333e-11	0.031495	0.031046	1	1
2	Ndufs5	7.1385e-9	0.031465	0.033029	1	1
2	Mrpl15	4.6831e-6	0.031185	0.029527	1	1
2	Mad2l1	2.4136e-4	0.03115	0.1489	1	1
2	Larp4	0.0022884	0.031035	0.030669	1	1
2	Cyb5b	0.016841	0.030975	0.018273	1	1
2	Psmb4	7.9489e-7	0.03096	0.034037	1	1
2	Ppp5c	3.8779e-4	0.03085	0.024221	1	1
2	Ehbp1l1	5.842e-4	0.03085	0.068366	1	1
2	Rnf187	2.8828e-7	0.030815	0.028642	1	1
2	Csnk1a1	1.2485e-9	0.03075	0.037704	1	1
2	Chmp2a	9.54e-4	0.030355	0.019879	1	1
2	Sem1	5.186e-4	0.03028	0.022851	1	1
2	Dars	3.4984e-9	0.03021	0.030817	1	1
2	Dynlt3	0.036851	0.030195	0.016914	1	1
2	Mrps18c	8.1286e-6	0.029845	0.026631	1	1
2	Tmx3	0.0013002	0.029725	0.0247	1	1
2	Ghitm	3.4165e-4	0.02967	0.026299	1	1
2	Ggnbp2	0.0106	0.029595	0.0223	1	1
2	Mvb12a	8.5921e-11	0.029595	0.033167	1	1
2	Trir	4.0113e-5	0.02943	0.036324	1	1
2	Ndufa2	9.0804e-13	0.029255	0.02904	1	1
2	Larp7	0.019829	0.029165	0.025108	1	1
2	Phf5a	0.0027963	0.029065	0.02627	1	1
2	Pcmt1	5.1581e-13	0.02903	0.035498	1	1
2	Mrps10	1.4569e-4	0.02855	0.026433	1	1
2	Srp14	4.28e-10	0.028475	0.025311	1	1
2	Naxe	4.456e-7	0.028455	0.024498	1	1
2	Kpna2	0.038465	0.02845	0.20899	1	1
2	Wbp4	1.7927e-8	0.02837	0.025019	1	1
2	Usp8	3.177e-4	0.02835	0.069134	1	1
2	Brd4	2.5789e-4	0.02834	0.022949	1	1
2	Cnbp	0.0029879	0.028275	0.040674	1	1
2	Plcg2	0.011925	0.02825	0.18462	1	1
2	Tmem33	4.9637e-11	0.02823	0.043488	1	1
2	Tmem147	1.4351e-9	0.02821	0.025703	1	1
2	Dpagt1	0.0010649	0.02815	0.058789	1	1
2	Fip1l1	0.059837	0.028145	0.01943	1	1
2	Rrp1	3.3188e-7	0.02806	0.030982	1	1
2	Atxn10	2.2333e-5	0.02805	0.02583	1	1
2	Cdkn2d	0.027237	0.02795	0.24202	1	1
2	Coa3	7.6829e-4	0.027915	0.019007	1	1
2	Tubg1	1.0659e-4	0.0279	0.087813	1	1
2	Srpk1	0.019384	0.0278	0.017604	1	1
2	Bccip	0.0020822	0.027775	0.024265	1	1
2	U2surp	4.0365e-5	0.027725	0.027696	1	1
2	Huwe1	1.1016e-6	0.027635	0.032759	1	1
2	Cbx1	5.7321e-5	0.027545	0.032551	1	1
2	1110004F10Rik	2.7383e-6	0.027435	0.024699	1	1
2	Arih1	4.1682e-4	0.027435	0.022208	1	1
2	Ipo7	0.060628	0.02738	0.013677	1	1
2	Api5	2.1141e-9	0.027375	0.037338	1	1
2	Ubap2	0.037903	0.02725	0.033245	1	1
2	Ormdl2	0.01329	0.02709	0.027374	1	1
2	Setd3	1.2928e-13	0.02705	0.05019	1	1
2	Nav2	6.2113e-5	0.026950000000000002	0.15435	1	1
2	Wbp11	1.8638e-4	0.0269	0.037972	1	1
2	Otub1	7.7632e-4	0.026855	0.018974	1	1
2	Cnpy3	1.372e-4	0.02685	0.021414	1	1
2	Brd8	0.061858	0.0265	0.045686	1	1
2	Cops3	0.0065503	0.02646	0.030459	1	1
2	Mrpl36	0.0015682	0.026435	0.021067	1	1
2	Vbp1	0.0079745	0.02632	0.026622	1	1
2	Ndc1	6.5575e-5	0.0263	0.16792	1	1
2	Ndufb4	1.6539e-7	0.026255	0.030485	1	1
2	Ubxn4	0.014963	0.02624	0.01728	1	1
2	Usp34	0.016815	0.02615	0.019696	1	1
2	Hdac2	2.6229e-5	0.02611	0.030961	1	1
2	Carhsp1	1.3187e-4	0.02605	0.034077	1	1
2	Gnai3	6.5089e-8	0.02604	0.027252	1	1
2	Map2k2	2.5475e-6	0.026015	0.021483	1	1
2	Arglu1	0.01161	0.02599	0.019309	1	1
2	Eif3l	0.0011494	0.02596	0.02076	1	1
2	Cfh	0.01406	0.02595	0.95097	1	1
2	Dazap1	3.3569e-4	0.02586	0.0209	1	1
2	Mrpl54	3.6164e-6	0.025845	0.022102	1	1
2	Arf5	0.0037658	0.025785	0.014717	1	1
2	Gk	0.009024	0.02575	0.0011432	1	1
2	Tmed5	6.6842e-4	0.02565	0.042171	1	1
2	Plbd2	1.3447e-5	0.0256	0.036742	1	1
2	Naa10	0.033847	0.025545000000000002	0.01782	1	1
2	Pin1	2.0617e-4	0.025485	0.037435	1	1
2	Snx1	1.2976e-8	0.02545	0.04002	1	1
2	Cdk14	0.0017609	0.02545	0.050556	1	1
2	Bud31	1.4864e-7	0.025425	0.024749	1	1
2	Pbk	5.0088e-5	0.0254	0.54997	1	1
2	Rbl1	2.1356e-5	0.02535	0.18604	1	1
2	Matr3	2.2101e-4	0.025335	0.023737	1	1
2	Rab21	1.6988e-5	0.02533	0.024023	1	1
2	Dlst	0.0010815	0.025305	0.018346	1	1
2	Fkbp5	0.028119	0.0252	0.044891	1	1
2	Bnip2	1.5224e-7	0.02517	0.027362	1	1
2	Thyn1	0.031222	0.025115	0.011883	1	1
2	Xrn2	0.0054272	0.025105	0.021267	1	1
2	Ndufb2	4.5311e-8	0.025045	0.023136	1	1
2	Ppp1r12a	0.028638	0.02499	0.022511	1	1
2	Srek1	0.020684	0.02495	0.020379	1	1
2	Srp19	3.8018e-8	0.02492	0.028799	1	1
2	Rnh1	0.033453	0.02488	0.021198	1	1
2	Tfg	9.286e-6	0.024865	0.023259	1	1
2	Psmb5	0.010488	0.024855	0.024898	1	1
2	Prdx3	0.01206	0.02483	0.023541	1	1
2	Nsmce4a	1.7745e-4	0.0248	0.039199	1	1
2	Nup205	2.477e-5	0.02465	0.066827	1	1
2	Ndufs2	3.0175e-4	0.02464	0.020287	1	1
2	Aes	1.5271e-4	0.0246	0.02547	1	1
2	Rbmxl1	0.0082153	0.024485	0.028433	1	1
2	Polr2e	0.0011907	0.02444	0.021495	1	1
2	Nol7	0.0024622	0.02443	0.019291	1	1
2	Sgms1	4.2547e-6	0.0244	0.066601	1	1
2	Slc6a8	0.0028201	0.02435	0.086716	1	1
2	Rab5a	1.8303e-6	0.024315	0.022433	1	1
2	Gpr107	0.043801	0.0243	0.005148	1	1
2	Slc39a6	0.0032052	0.0243	0.029326	1	1
2	Fem1b	0.043853	0.02395	0.098904	1	1
2	Ilf2	0.029895	0.02393	0.018536	1	1
2	Tmem126a	1.5382e-6	0.023865	0.020445	1	1
2	Fh1	0.041178	0.02383	0.02704	1	1
2	Mtch2	4.9863e-9	0.023625	0.026241	1	1
2	Ppil1	0.018402	0.02355	0.047167	1	1
2	Napa	4.0248e-7	0.02351	0.01947	1	1
2	March7	0.026261	0.023505	0.024352	1	1
2	Cdc34	0.028359	0.023405	0.018435	1	1
2	Suclg1	7.3011e-5	0.023365	0.020692	1	1
2	Hdac1	6.875e-5	0.023165	0.022865	1	1
2	Scamp5	9.6596e-5	0.02315	0.86052	1	1
2	Etfa	1.9663e-8	0.02313	0.024541	1	1
2	Cs	3.6998e-4	0.023125	0.023905	1	1
2	Pole4	5.2103e-4	0.023105	0.021193	1	1
2	Keap1	0.060881	0.0231	0.021303	1	1
2	Slc23a2	0.077441	0.02285	0.1773	1	1
2	Vps36	8.1222e-5	0.02275	0.02475	1	1
2	Chmp5	4.8518e-5	0.02273	0.021463	1	1
2	Enpp1 - CD203c	2.7096e-8	0.0227	0.47954	1	1
2	Sf1	6.185e-5	0.022685	0.021843	1	1
2	Lrmp	0.03373	0.02265	0.13267	1	1
2	Ndufa3	4.4384e-4	0.02264	0.018943	1	1
2	Sdhd	2.4716e-7	0.022615	0.027579	1	1
2	Clns1a	0.0057931	0.022565	0.017947	1	1
2	Mrps15	8.9361e-8	0.02249	0.022432	1	1
2	Gtf3c6	0.03674	0.022455	0.015175	1	1
2	Mrpl14	5.8776e-4	0.02236	0.015241	1	1
2	Sbf2	0.0016703	0.02235	0.076328	1	1
2	Trpc4ap	3.5743e-4	0.022295	0.029538	1	1
2	Adipor1	5.3164e-5	0.022255	0.025804	1	1
2	Csnk2a1	0.0036856	0.02218	0.019733	1	1
2	Aco2	2.9028e-4	0.022055	0.018511	1	1
2	Rab1b	9.3668e-6	0.022025	0.021626	1	1
2	Hras	0.028057	0.02183	0.021388	1	1
2	Ufm1	0.010194	0.02173	0.014457	1	1
2	Bola1	0.045185	0.02161	0.023182	1	1
2	Cuedc2	1.2329e-6	0.021605	0.024205	1	1
2	Polr2j	5.8776e-4	0.02144	0.01989	1	1
2	Glrx2	0.01532	0.0214	0.024412	1	1
2	Cwc15	8.9287e-7	0.02136	0.018526	1	1
2	Pfdn4	0.0038814	0.02135	0.018334	1	1
2	Arap3	0.0031888	0.0213	0.75042	1	1
2	Slc39a14	0.026283	0.0213	0.083202	1	1
2	Cinp	0.016177	0.0213	0.033339	1	1
2	Bet1	0.04067	0.021125	0.012556	1	1
2	Rnf141	0.0075587	0.021	0.1072	1	1
2	Stard3nl	0.0020849	0.020895	0.024262	1	1
2	Commd1	0.0015778	0.02076	0.02317	1	1
2	Csnk1e	0.031761	0.0207	0.01637	1	1
2	Uba1	9.5533e-4	0.020695	0.018548	1	1
2	Gpbp1	0.0061191	0.020675	0.027531	1	1
2	Metrn	7.5776e-8	0.02065	0.10414	1	1
2	Golga7	1.4166e-4	0.02065	0.02083	1	1
2	Cib1	0.059898	0.02057	0.019092	1	1
2	Mrps21	5.5001e-10	0.02049	0.019763	1	1
2	Mrpl57	1.1549e-5	0.02047	0.02266	1	1
2	Rbm17	2.9135e-4	0.02044	0.025855	1	1
2	Tmem208	1.9322e-5	0.020435	0.024897	1	1
2	Adh5	7.5816e-5	0.020375	0.016083	1	1
2	Ube2a	3.5781e-4	0.02036	0.019211	1	1
2	Ndufb10	4.364e-7	0.020205	0.015812	1	1
2	Tbcb	4.686e-5	0.02006	0.022702	1	1
2	Ubap2l	5.1258e-5	0.01996	0.028105	1	1
2	Rcc1	0.0053683	0.01985	0.085288	1	1
2	Prkcsh	8.1818e-5	0.019725	0.026806	1	1
2	Ola1	0.014185	0.019685	0.018309	1	1
2	Kcmf1	0.0019606	0.019455	0.019317	1	1
2	Kif11	0.0017408	0.01945	0.50583	1	1
2	Ganab	6.9425e-6	0.01941	0.024781	1	1
2	Grpel1	0.013617	0.019295	0.020111	1	1
2	Ndufa5	0.0022727	0.01929	0.020392	1	1
2	Rnaseh2b	2.0041e-4	0.01925	0.062635	1	1
2	Arl1	0.01239	0.019095	0.02137	1	1
2	Gadd45gip1	0.0027116	0.01898	0.023843	1	1
2	Gpr108	0.01582	0.0189	-0.0010888	1	1
2	Got2	0.0016698	0.0189	0.015549	1	1
2	Rab8a	4.8443e-5	0.0187	0.019767	1	1
2	Mthfd1	0.029103	0.0186	0.074036	1	1
2	Rer1	3.7877e-5	0.01855	0.018778	1	1
2	Gtf3c2	0.062868	0.01855	0.04155	1	1
2	Spdl1	2.8177e-5	0.01845	0.27706	1	1
2	Upf3b	0.019838	0.0183	0.034531	1	1
2	Dcun1d5	0.007879	0.018235	0.014137	1	1
2	Arhgap11a	0.0028314	0.01815	0.17979	1	1
2	Yy1	0.0028625	0.018015	0.015223	1	1
2	Pdpk1	0.0098068	0.01795	0.053432	1	1
2	Acadl	8.0461e-5	0.01793	0.026331	1	1
2	Lage3	7.7241e-4	0.01793	0.018871	1	1
2	Aebp2	0.037299	0.01781	-0.012255	1	1
2	Aph1a	0.014703	0.01777	0.012042	1	1
2	Sp1	0.053844	0.01775	0.052558	1	1
2	Smarce1	3.967e-5	0.017665	0.014562	1	1
2	Tmem165	0.018236	0.017525	0.013754	1	1
2	Tprgl	0.0010126	0.017145	0.020497	1	1
2	Ndufb6	5.5169e-6	0.01713	0.01769	1	1
2	Lamtor2	4.8959e-7	0.01689	0.018011	1	1
2	Hs2st1	0.048288	0.0168	0.030995	1	1
2	Ap2b1	1.6593e-5	0.0168	0.02503	1	1
2	Puf60	5.3959e-5	0.016775	0.02149	1	1
2	Mrpl52	0.0045534	0.01677	0.015351	1	1
2	Rab11b	3.311e-5	0.01658	0.016223	1	1
2	Arpc5l	0.0012167	0.016505	0.018396	1	1
2	Gkap1	0.041944	0.01645	0.025171	1	1
2	Mcrip1	0.022216	0.01629	0.016604	1	1
2	Vps33a	8.2994e-4	0.0161	0.14863	1	1
2	Ralbp1	0.0067471	0.016095	0.016589	1	1
2	Ube2n	0.038101	0.015985	0.0092207	1	1
2	Mrpl34	0.0018233	0.01591	0.014424	1	1
2	Sys1	0.0070181	0.015745	0.014646	1	1
2	Tial1	6.3893e-4	0.01567	0.019306	1	1
2	Atf1	0.031881	0.01562	0.010406	1	1
2	St6gal1	8.619e-7	0.0156	0.25875	1	1
2	Nxt2	1.2684e-8	0.01555	0.092626	1	1
2	Cops6	0.039364	0.015465	0.011805	1	1
2	Lrp6	0.012352	0.01535	0.077066	1	1
2	Timm8b	0.0068308	0.01524	0.01261	1	1
2	Snrpb2	0.022588	0.015225	0.015194	1	1
2	Rfwd3	0.0041331	0.01515	0.077838	1	1
2	Atg3	5.3767e-5	0.01506	0.022524	1	1
2	Ppp1r12c	0.002128	0.01495	0.042657	1	1
2	Hadha	4.5134e-6	0.01492	0.020772	1	1
2	Sf3b6	0.0031017	0.01459	0.012604	1	1
2	Cetn3	0.034854	0.014475	0.010389	1	1
2	Nrd1	0.075119	0.014445	0.018749	1	1
2	Mrps17	0.033493	0.014445	0.015994	1	1
2	Mien1	3.5301e-4	0.014335	0.017	1	1
2	Spg21	2.0456e-4	0.01431	0.014875	1	1
2	Leprot	0.01687	0.014125	0.016567	1	1
2	Plpbp	0.010281	0.01405	-0.010108	1	1
2	Gtf2h5	1.2529e-4	0.013875	0.017994	1	1
2	Dennd4c	4.1708e-5	0.0138	0.10078	1	1
2	Ubxn1	0.040716	0.01378	0.0087337	1	1
2	Mis18a	0.028444	0.0137	0.095023	1	1
2	Zcrb1	0.035225	0.013695	0.011767	1	1
2	Fis1	0.048538	0.01362	0.010771	1	1
2	Ndufs6	0.031734	0.01356	0.0087809	1	1
2	Emc7	4.4781e-6	0.013485	0.014302	1	1
2	Vps28	0.011771	0.013455	0.012501	1	1
2	Tmem120a	0.041933	0.0134	0.083654	1	1
2	P2ry13	0.0020377	0.01325	0.86083	1	1
2	Zmat2	0.0017898	0.013185	0.013252	1	1
2	Mrps7	0.0069236	0.013085	0.017894	1	1
2	Mfhas1	0.014172	0.01305	0.071654	1	1
2	Arpc1a	0.0012951	0.01303	0.024078	1	1
2	2900026A02Rik	4.8537e-4	0.013	0.27914	1	1
2	Bub1b	0.060735	0.01295	0.24446	1	1
2	Alg8	0.0023941	0.01295	0.071877	1	1
2	Snrpc	0.052871	0.012945	0.0091121	1	1
2	Agap1	0.031531000000000003	0.01285	0.10994	1	1
2	Tspan31	0.0015154	0.012805	0.014511	1	1
2	Ergic3	0.0093178	0.012755	0.01705	1	1
2	Mrpl27	3.0563e-4	0.01264	0.018923	1	1
[truncated: 24 more rows]

## Sheet: arc3_M1_pathways_enrichment
archetype #	Feature Name	P value (Mann-Whitney)	Median Difference	Mean Difference	Significant after Benjamini-Hochberg correction?	Is first bin maximal?	Leading Genes
3	CYTOKINE ACTIVITY	2.0353e-85	0.57392	0.51013	1	1	CXCL10, ERAP1, IL27, CCL3, CCL2, CCL8, CCL5, CCL4, CCL7, CXCL16, TNF, CXCL9, NAMPT
3	REACTOME PEPTIDE LIGAND BINDING RECEPTORS	5.6019e-82	0.50922	0.49588	1	1	CCR5, CX3CR1, CXCL10, CXCL9, CXCL16, CCL2, CCL3, CCL4, CCL5, CCL7, C3
3	KEGG ANTIGEN PROCESSING AND PRESENTATION	3.0185e-137	0.46243	0.42674	1	1	CTSS, HSPA1B, HSPA2, HSPA1A, CD74, CIITA, TAP2, TAPBP, TAP1, CALR, PDIA3, PSME1, PSME2, B2M
3	REACTOME INTERFERON GAMMA SIGNALING	1.7875e-103	0.41958	0.38673	1	1	IRF9, GBP4, GBP5, GBP2, ICAM1, IRF8, IRF1, IRF2, IRF5, IRF7, GBP7, CIITA, OAS3, B2M, PTPN1, PTPN6, SP100, STAT1, VCAM1, SOCS1, SOCS3
3	KEGG CYTOSOLIC DNA SENSING PATHWAY	3.0096e-81	0.3908	0.35559	1	1	CXCL10, CCL5, CCL4, AIM2, CASP1, ZBP1, PYCARD, ADAR, TMEM173, IRF7
3	REACTOME INTERFERON ALPHA BETA SIGNALING	9.1385e-104	0.37204	0.38312	1	1	ADAR, IRF9, IFITM3, USP18, EGR1, GBP2, IRF8, IFI35, IFIT2, IFIT1, IFNAR2, IRF1, IRF2, IRF5, IRF7, OAS3, XAF1, PSMB8, PTPN1, PTPN6, STAT1, STAT2, SOCS1, SOCS3, ISG15
3	RESPONSE TO VIRUS	7.0683e-83	0.36303	0.3349	1	1	IFNAR2, TNF, CCL8, CCL5, CCL4, PTPRC, IRF7
3	CELLULAR DEFENSE RESPONSE	1.1274e-72	0.33296	0.30976	1	1	SPN, NCF1, CCR5, CX3CR1, CLEC5A, CXCL9, CCL5, LGALS3BP, TCIRG1
3	RESPONSE TO OTHER ORGANISM	2.2912e-86	0.30573	0.28444	1	1	CFP, NOD1, SPN, IFNAR2, TNF, CCL8, CCL5, CCL4, SLC11A1, PTPRC, IRF7
3	PID IL12 2PATHWAY	4.9848e-73	0.29538	0.26699	1	1	STAT1, SOCS1, CCL4, RELB, B2M, CCR5, GADD45G, GADD45B, IL2RG, MAPK14, CCL3
3	REACTOME CLASS A1 RHODOPSIN LIKE RECEPTORS	3.2382e-71	0.28556	0.28512	1	1	CCR5, CX3CR1, CXCL10, CXCL9, P2RY6, CXCL16, CCL2, CCL3, CCL4, CCL5, CCL7, C3, S1PR2, P2RY14
3	REACTOME IMMUNOREGULATORY INTERACTIONS BETWEEN A LYMPHOID AND A NON LYMPHOID CELL	1.7673e-53	0.27198	0.2589	1	1	KLRK1, ICAM1, ITGAL, B2M, C3, VCAM1, CD40
3	LOCOMOTORY BEHAVIOR	1.1272e-55	0.27154	0.25601	1	1	CXCL10, SPN, CCR5, CX3CR1, CCL3, CCL2, CCL8, CCL5, CCL7, CMKLR1, CXCL9, SOD1, MAPK14
3	KEGG RIG I LIKE RECEPTOR SIGNALING PATHWAY	1.6954e-85	0.27117	0.25068	1	1	CXCL10, TNF, ISG15, IFIH1, MAPK14, DHX58, TMEM173, IRF7
3	KEGG PRION DISEASES	8.224e-60	0.265	0.26371	1	1	EGR1, CCL5, SOD1, HSPA1A, C1QB, C1QA, C1QC
3	KEGG TOLL LIKE RECEPTOR SIGNALING PATHWAY	1.4004e-79	0.25673	0.23608	1	1	JUN, STAT1, CCL3, MYD88, CCL5, CCL4, MAPK14, CXCL10, TNF, IFNAR2, CD40, CXCL9, PIK3CD, TLR1, IRF5, PIK3CG, IRF7
3	KEGG TYPE II DIABETES MELLITUS	9.0826e-66	0.25638	0.24	1	1	TNF, SOCS1, SOCS3, HK2, HK3, PIK3CD, PIK3CG
[truncated: 271 more rows]

## Sheet: arc3_M1_genes_enrichment
archetype #	Feature Name	P value (Mann-Whitney)	Median Difference	Mean Difference	Significant after Benjamini-Hochberg correction?	Is first bin maximal?
[truncated: 668 more rows]

[truncated: 2 more sheets: arc4_phago_pathways_enrichment, arc4_phago_genes_enrichment]
