# Supplementary material for: Multi-cellular phenotypic dynamics during the progression of an immunocompetent breast cancer model
Source: iScience. 2025 Oct 23;28(11):113808. doi: 10.1016/j.isci.2025.113808 (PMC12637086; doi:10.1016/j.isci.2025.113808)
Supplement: Table S4. DESeq2 analysis of 3D co-culture of human breast cancer cells and macrophages vs 3D mo-culture of macrophages, related to Figure 2 [file mmc4.xlsx]

## Sheet: DESeq2_dTHPbsdTAM
Gene	baseMean	log2FoldChange	lfcSE	stat	pvalue	padj
CCL13	1393.02	14.5383	1.45469	9.9941	1.61757e-23	1.04812e-21
BCYRN1	731.657	12.3086	1.24615	9.87731	5.22147e-23	3.08826e-21
C1QB	242.81	12.0183	1.47149	8.16741	3.15071e-16	8.72169e-15
PYURF	199.66	11.7355	1.47478	7.95749	1.7556e-15	4.4098e-14
S100B	829.429	11.6312	1.01834	11.4217	3.25745e-30	3.66166e-28
ZBED1	76.7625	10.3567	1.51345	6.8431	7.74958e-12	1.19088e-10
C1QC	699.451	9.83426	0.634895	15.4896	4.079e-54	1.22046e-51
CCL2	2673.03	9.82349	0.351578	27.9412	8.44441e-172	2.8635e-168
C1QA	701.485	9.58504	0.590758	16.225	3.35855e-59	1.24242e-56
CCL8	39.0167	9.37943	1.57873	5.94114	2.83045e-09	3.10282e-08
SEMA6B	43.8551	9.30774	2.71558	3.42753	0.000609101	0.00255574
SULT1C2	33.1831	9.13921	1.59539	5.72852	1.01312e-08	1.02552e-07
MYOCOS	29.0855	8.95667	1.61551	5.54419	2.95321e-08	2.81038e-07
CHP1P2	26.6618	8.83149	1.63172	5.41238	6.21915e-08	5.60137e-07
S100A8	1921.8	8.83001	0.321987	27.4235	1.4403e-165	4.18634e-162
HNRNPA1L2	25.3041	8.75543	1.63965	5.33982	9.30376e-08	8.17333e-07
RPS11P5	22.9807	8.61688	1.65868	5.19501	2.04707e-07	1.68759e-06
S100A12	92.9639	8.45299	1.10624	7.64119	2.15221e-14	4.70849e-13
CTTNBP2	18.5173	8.30469	4.78547	1.7354	0.0826703	0.161168
PRDX3P2	17.517	8.20913	1.71083	4.79834	1.59988e-06	1.13498e-05
RPL7P19	17.0204	8.15934	1.71994	4.74397	2.09568e-06	1.45973e-05
C2orf83	15.7967	8.07596	1.74967	4.61571	3.91757e-06	2.58788e-05
S100P	199.084	7.91035	1.10002	7.1911	6.42733e-13	1.14912e-11
MPEG1	93.6808	7.87322	0.953355	8.25843	1.47597e-16	4.26564e-15
LINC01857	14.0194	7.8729	1.78319	4.41507	1.00979e-05	6.14754e-05
FCN1	13.4955	7.84867	4.78575	1.64001	0.101003	0.188257
CD48	32.2469	7.8101	1.41191	5.53158	3.17355e-08	3.00601e-07
MT1G	101.188	7.79278	1.30029	5.99308	2.05897e-09	2.30049e-08
OPRM1	12.9823	7.79266	4.78579	1.62829	0.103463	0.191753
PTPN22	39.1556	7.78219	1.38406	5.62274	1.87949e-08	1.8323e-07
MTCO2P2	30.7415	7.73679	1.41591	5.46417	4.65073e-08	4.27389e-07
LAMP3	12.6237	7.70698	1.82436	4.22449	2.39486e-05	0.000135274
SOCS2	14.0779	7.66836	1.79849	4.26378	2.00996e-05	0.000115652
CBX4	107.549	7.58063	0.88959	8.52149	1.57511e-17	5.22794e-16
F13A1	225.732	7.52685	0.650865	11.5644	6.24485e-31	7.38708e-29
HSPD1P10	10.7572	7.52171	1.88203	3.9966	6.42577e-05	0.000333687
CLDN19	10.456	7.46963	1.89382	3.94422	8.00601e-05	0.000408101
SNORD3A	10.355	7.46544	1.90413	3.92066	8.83057e-05	0.000445161
ALDH1A1	12.4079	7.46389	1.83597	4.06537	4.79569e-05	0.000255694
TWSG1-DT	10.2092	7.43212	1.87841	3.9566	7.60255e-05	0.000389822
SYT4	10.034	7.41961	1.92389	3.85657	0.000114989	0.000566379
RPL36AP13	10.0087	7.40312	1.88678	3.92369	8.72045e-05	0.000440592
TPBGL	9.89629	7.40073	4.78612	1.54629	0.122034	0.218431
PABPC3	41.7865	7.37015	1.19633	6.16061	7.24648e-10	8.60694e-09
LINC01964	9.67929	7.37011	1.93174	3.81527	0.000136032	0.000660394
KLHDC7B	9.59682	7.35559	1.93906	3.79338	0.000148613	0.000714817
LINC01641	9.61548	7.33071	1.90166	3.8549	0.000115779	0.000569545
RPL12P14	9.89441	7.3304	1.89906	3.86002	0.00011338	0.00055923
IBA57-DT	9.5698	7.32484	1.90526	3.84452	0.000120787	0.000592889
PSME2P6	23.0017	7.31727	1.46918	4.98051	6.34183e-07	4.80562e-06
POTEF	23.1022	7.31153	1.47196	4.96721	6.79224e-07	5.12592e-06
SHH	9.43987	7.28977	1.91277	3.8111	0.00013835	0.000670847
HIC1	9.10004	7.27964	1.95583	3.72202	0.000197632	0.000926291
RNU6-656P	8.96997	7.25905	1.96182	3.70016	0.000215464	0.00100171
GHSR	8.812	7.23239	1.98018	3.65239	0.000259812	0.00118417
MTIF2P1	9.01569	7.1887	1.93897	3.70748	0.000209335	0.000975747
NAIPP3	21.4166	7.16295	1.50072	4.77302	1.81485e-06	1.27371e-05
RPS4XP8	37.9824	7.14349	1.26128	5.6637	1.48146e-08	1.46533e-07
ARHGEF28	8.26636	7.14232	2.00501	3.56223	0.00036772	0.00162151
SH3RF3	8.16549	7.12323	4.78641	1.48822	0.136693	0.238379
RN7SL674P	25.1928	7.10983	1.49636	4.75143	2.01982e-06	1.4093e-05
PLSCR2	8.07883	7.0734	1.98038	3.57174	0.000354617	0.00156905
TLCD4	11.8023	7.07285	1.80664	3.91491	9.04365e-05	0.000455
ADGRE3	19.3052	7.07093	1.53069	4.61945	3.84763e-06	2.54499e-05
NHS	8.23834	7.07008	1.9768	3.57652	0.000348193	0.00154343
DSC3	17.122	7.06617	1.72177	4.10402	4.06026e-05	0.000220235
VCX	12.2925	7.04962	1.97589	3.56782	0.000359964	0.00159066
TNFRSF25	24.4654	7.00943	1.4915	4.69958	2.60692e-06	1.78347e-05
AOC2	7.84814	6.99739	2.00794	3.48485	0.000492404	0.00211004
TMCO2	20.6087	6.99724	1.60261	4.36617	1.26446e-05	7.56002e-05
SCYGR4	7.43141	6.98874	2.06151	3.3901	0.000698668	0.00288397
TINCR	7.46962	6.97484	2.03554	3.42653	0.000611347	0.00256357
TAS2R4	7.51329	6.91021	2.01952	3.42171	0.000622286	0.00260515
MT-TG	91.3421	6.88216	0.741519	9.28116	1.67642e-20	7.80514e-19
USP9Y	18.9473	6.84906	1.54062	4.44564	8.763e-06	5.4077e-05
FAM71F1	6.6891	6.83579	2.11809	3.22733	0.0012495	0.00482123
ERN2	6.6009	6.81699	4.78681	1.42412	0.154412	0.261522
RPS26P43	6.51525	6.79754	2.13503	3.18382	0.00145345	0.00548035
VTRNA1-3	16.5431	6.79086	1.5617	4.34838	1.37148e-05	8.14591e-05
THRB	6.47465	6.7878	2.14594	3.16309	0.00156105	0.00584383
MTUS2	16.3102	6.76864	1.57939	4.2856	1.82244e-05	0.000105459
FAM74A1	6.34332	6.75894	4.7869	1.41197	0.15796	0.266211
ILDR1	6.38215	6.74621	2.09525	3.21976	0.001283	0.00493179
HORMAD1	8.50385	6.74598	3.64654	1.84997	0.0643181	0.13229
KCNT1	6.27225	6.74381	2.15892	3.12369	0.00178596	0.00657568
COLEC12	69.4591	6.73639	0.819178	8.22335	1.979e-16	5.63932e-15
IGF1	6.5767	6.72479	2.09876	3.20418	0.00135447	0.00515875
SNORD63	6.09398	6.70037	2.18384	3.06816	0.00215384	0.00774653
HSPA7	29.773	6.69419	1.279	5.23392	1.65955e-07	1.38838e-06
KRT18P16	6.04321	6.68971	4.78701	1.39747	0.162272	0.271489
TEKT2	6.29105	6.68293	2.11544	3.15912	0.00158246	0.00591743
ATF7-NPFF	5.95439	6.66792	2.19067	3.04378	0.00233624	0.00831145
TRGC2	71.7705	6.65725	1.12898	5.89672	3.70799e-09	4.00652e-08
HMGB1P45	6.05934	6.64825	2.12336	3.13101	0.00174209	0.00643394
LINC-ROR	12.7834	6.64203	1.93237	3.43724	0.000587666	0.00247723
CFHR1	5.93105	6.63834	2.13975	3.10239	0.00191963	0.00700318
RNU1-4	5.93105	6.63834	2.13975	3.10239	0.00191963	0.00700318
APOL4	40.4792	6.63058	1.06629	6.21838	5.023e-10	6.09046e-09
AMPD1	5.69109	6.60349	2.22179	2.97215	0.00295726	0.0101842
TYMP	361.911	6.59414	0.410769	16.0532	5.43162e-58	1.87308e-55
MYOZ3	14.0847	6.58992	1.60466	4.10673	4.01299e-05	0.000217903
MYOC	5.63336	6.58727	2.23188	2.95144	0.00316293	0.0107776
RNU6-618P	5.60988	6.58109	2.23645	2.94265	0.0032542	0.0110442
SLC26A4-AS1	5.58641	6.57489	2.24139	2.9334	0.00335276	0.0113108
CR1	132.473	6.57102	0.591209	11.1145	1.06594e-28	1.06836e-26
LERFS	5.52803	6.56103	4.78722	1.37053	0.170521	0.282044
LINC01763	5.46395	6.54468	2.24937	2.90957	0.00361932	0.0121256
P2RY8	39.5979	6.54069	2.76327	2.36701	0.0179325	0.04731
CENPUP1	5.43921	6.5372	4.78726	1.36554	0.172083	0.284119
MAP2K6	10.4131	6.5191	1.84386	3.53557	0.000406889	0.00177804
HCN2	5.31359	6.5043	2.26834	2.86742	0.00413828	0.0136242
ARL9	5.36067	6.49118	2.19475	2.9576	0.00310047	0.0105985
S100A9	5313.6	6.48935	0.180273	35.9973	9.21508e-284	9.37451e-280
EMID1	6.61432	6.47534	2.10235	3.08005	0.00206967	0.00748348
CCNP	5.17274	6.46455	2.28859	2.82469	0.00473269	0.0152771
SHISAL1	31.8354	6.44759	1.21429	5.30975	1.09773e-07	9.50402e-07
MUC19	7.83879	6.44504	2.04133	3.15728	0.0015925	0.00594843
RNU4-1	5.10232	6.44427	2.30309	2.79809	0.00514054	0.0164165
NEXN	15.0167	6.44186	1.61	4.00116	6.30324e-05	0.000327743
CCR12P	5.06489	6.43422	4.78745	1.34398	0.178956	0.29323
DUSP15	5.02364	6.42302	4.78747	1.34163	0.179715	0.294169
TDRD6	87.5809	6.42066	0.691492	9.28522	1.61375e-20	7.54791e-19
MTND3P25	14.3855	6.41675	1.59798	4.01554	5.93097e-05	0.00031016
RPL22P12	5.46589	6.41415	2.19416	2.92328	0.00346359	0.011648
RAC3	13.9937	6.41288	1.772	3.619	0.000295742	0.00133359
RAB42	34.547	6.3984	1.07216	5.96776	2.40527e-09	2.67127e-08
VIL1	11.726	6.35393	1.68038	3.78124	0.000156047	0.000745814
TMEM176B	468.696	6.35011	0.357822	17.7465	1.83311e-70	9.56321e-68
AKAP17A	63.065	6.34483	0.790054	8.03089	9.67707e-16	2.51455e-14
DRC1	4.75794	6.31262	2.32139	2.71933	0.00654146	0.0201961
PLEKHG5	38.3519	6.2951	1.02051	6.16858	6.8904e-10	8.21759e-09
SLC6A13	4.68561	6.2923	2.2847	2.7541	0.00588532	0.0184021
RPL17P41	4.58206	6.29037	2.37798	2.64526	0.00816276	0.024384
SOCS5P5	4.5681	6.28482	2.38524	2.63489	0.00841655	0.0250173
MIR99AHG	4.60249	6.26676	2.29371	2.73216	0.00629215	0.0195361
RNU1-63P	4.69018	6.26549	2.28289	2.74455	0.00605948	0.0188915
GPR37	4.78169	6.25987	2.44103	2.56444	0.0103342	0.0297859
KCNS1	5.28116	6.24268	2.21977	2.81231	0.00491867	0.0158047
LINC02068	4.39553	6.23139	2.41718	2.57796	0.00993861	0.0288214
RPSAP11	4.76722	6.22753	2.28202	2.72895	0.0063536	0.0197089
APOE	646.314	6.22675	0.292909	21.2583	2.75951e-100	2.955e-97
IL6	4.38665	6.22659	4.78787	1.30049	0.193432	0.311506
FPR2	76.4499	6.22052	0.727387	8.55188	1.21105e-17	4.07946e-16
PLIN5	8.92115	6.19885	2.05346	3.01874	0.00253829	0.00893032
LINC01231	4.29402	6.19503	2.44193	2.53694	0.0111826	0.0318663
SRXN1	4.2496	6.18457	2.50293	2.47093	0.0134763	0.0372412
SYF2P2	4.24833	6.18177	2.4407	2.53279	0.011316	0.0322008
RPS28P5	4.23438	6.17579	2.443	2.52795	0.0114731	0.0325795
RN7SL338P	4.38945	6.16539	2.32731	2.64915	0.00806936	0.0241475
MT1L	7.24483	6.14673	2.07012	2.96927	0.00298512	0.0102541
MTCO1P53	4.13096	6.14034	2.46258	2.49346	0.0126505	0.0353264
TRHR	8.64567	6.13256	2.11087	2.90523	0.00366986	0.0122727
ZBED3	40.3703	6.12665	1.01009	6.06543	1.316e-09	1.50932e-08
MTUS2-AS1	4.06371	6.11567	2.48476	2.46127	0.0138445	0.0380342
KIAA2012	4.69846	6.10668	2.30422	2.65021	0.00804409	0.0240825
IMP3P2	3.99581	6.09593	2.56902	2.37286	0.0176508	0.0467061
GUCY2F	6.39835	6.09294	2.14765	2.83702	0.00455362	0.0147764
MAPK10	3.96346	6.07949	2.50849	2.42357	0.0153689	0.0415377
TBR1	4.04798	6.07705	2.3858	2.54718	0.0108597	0.0310805
TNFSF12	4.03846	6.07486	2.38909	2.54275	0.0109985	0.0314231
ADAMTS5	3.93999	6.0707	2.51741	2.41148	0.0158878	0.0426849
RPL6P25	3.93364	6.0691	2.50841	2.41949	0.0155421	0.0418889
KNOP1P2	4.26726	6.05567	2.35785	2.5683	0.0102198	0.0295105
RPS23P2	3.89304	6.05298	2.53769	2.38524	0.0170682	0.0453919
SLC6A20	3.88669	6.05133	2.52441	2.39712	0.0165244	0.0441387
CASC8	3.97121	6.04887	2.39978	2.52059	0.0117159	0.0331716
DLG2	4.28453	6.02709	2.35838	2.5556	0.0106004	0.0304455
C9orf153	3.88492	6.01783	2.4199	2.48681	0.0128893	0.0358601
LINC01490	3.78771	6.01685	2.54507	2.36412	0.0180731	0.0476129
CKAP2LP1	3.78645	6.01348	2.54992	2.3583	0.018359	0.048235
MOB3B	11.6275	6.00933	1.74619	3.44139	0.000578735	0.00244142
C4orf48	150.204	5.99983	0.499793	12.0046	3.35994e-33	4.49746e-31
GFRA2	83.2829	5.9967	0.679737	8.82208	1.12355e-18	4.33771e-17
HGD	25.352	5.98088	1.23556	4.84064	1.29423e-06	9.32452e-06
CFH	23.0221	5.98009	1.22228	4.89256	9.95331e-07	7.2924e-06
BRSK2	3.67986	5.97288	2.56735	2.32648	0.0199931	0.0518125
RPL29P2	4.14685	5.97188	2.37733	2.51202	0.0120043	0.0338469
OFD1P4Y	3.75042	5.96322	2.45006	2.43391	0.0149368	0.0405206
TPT1P5	3.65004	5.9617	2.57102	2.31881	0.0204054	0.0526863
NSA2P6	3.73773	5.96005	2.44627	2.43638	0.014835	0.0402819
SH2D5	3.631	5.95652	2.59427	2.29603	0.0216744	0.0554423
LGR5	3.61895	5.947	2.62499	2.26554	0.0234798	0.0592557
RNY1	8.51106	5.94134	2.00955	2.95655	0.00311101	0.0106292
AKR1C2	38.6311	5.92618	1.13078	5.24081	1.59874e-07	1.34246e-06
PNMA6A	11.5401	5.89994	1.66893	3.53516	0.000407521	0.00178042
H3C15	4.48518	5.88454	2.35963	2.49384	0.012637	0.0352982
FAM169A	4.21451	5.88278	2.39883	2.45235	0.0141926	0.0388593
SMIM23	3.44638	5.87898	2.62375	2.24068	0.0250469	0.0624811
ITPKA	4.28633	5.87738	2.35899	2.49148	0.0127213	0.0354557
ROPN1L	4.27872	5.87097	2.3755	2.47147	0.0134559	0.0372026
RPL36AP52	3.41656	5.86705	2.63189	2.22922	0.0257995	0.0640142
ITIH3	8.35638	5.86589	1.83034	3.20481	0.00135151	0.00515024
FAM246C	3.4026	5.85962	2.64249	2.21746	0.0265918	0.0655692
SLC28A1	3.39308	5.85685	2.63807	2.22012	0.0264103	0.0652434
AACSP1	4.41476	5.8539	2.35392	2.48687	0.0128872	0.0358592
AMH	3.47633	5.85001	2.52127	2.32026	0.0203268	0.0525301
RPS6P8	3.36961	5.84658	2.64489	2.21052	0.0270689	0.0665551
NUPR1	294.131	5.84045	0.401303	14.5537	5.5326e-48	1.29387e-45
BAZ1A-AS1	11.0426	5.83727	1.70249	3.42868	0.000606533	0.00254706
YAP1P1	3.31314	5.823	2.66246	2.18708	0.0287369	0.0698209
MPP7	3.76427	5.81797	2.50765	2.32008	0.0203364	0.0525463
CEL	3.39004	5.8143	2.52542	2.30231	0.0213178	0.0546536
FAM74A4	3.27888	5.80574	2.68467	2.16255	0.0305757	0.0735677
SPOCK2	3.2535	5.79804	2.69523	2.15122	0.0314589	0.0752927
CRYBA1	8.13521	5.7938	1.80431	3.21109	0.00132233	0.00506002
AK8	26.1102	5.78981	1.1504	5.03285	4.83248e-07	3.72713e-06
FZD8	3.23637	5.78931	2.68598	2.15538	0.0311321	0.0746325
RNY3	15.122	5.78872	2.91938	1.98286	0.047383	0.104425
PYDC1	3.22559	5.78244	2.69517	2.14548	0.0319146	0.0761505
RPS24P17	3.3101	5.77952	2.54399	2.27183	0.0230968	0.0583905
SIGLEC12	18.9688	5.76969	1.50183	3.84177	0.000122152	0.000598582
SLC24A2	3.18308	5.76574	2.70552	2.1311	0.0330809	0.0782724
CGREF1	11.2747	5.76042	1.71288	3.36301	0.000770972	0.00314676
CCL7	9.66736	5.74353	1.83206	3.13501	0.00171849	0.00635255
JAML	16.352	5.74057	1.42598	4.0257	5.68056e-05	0.000298339
TBX2	9.55534	5.73619	1.74019	3.2963	0.000979686	0.00388703
MIR3648-1	3.10948	5.73167	2.72606	2.10255	0.0355053	0.0829096
CASP4LP	3.07839	5.71431	2.75508	2.0741	0.0380698	0.08774
NRIP3-DT	3.14704	5.70639	2.59971	2.19501	0.0281628	0.0687629
ADGRG3	8.24578	5.70592	1.85772	3.07146	0.00213015	0.00768305
RPS3AP29	35.5465	5.70343	1.06692	5.34569	9.00712e-08	7.93672e-07
AMN	3.04223	5.69883	2.74656	2.0749	0.0379961	0.0876011
VWCE	3.03906	5.6978	2.74652	2.07455	0.0380279	0.0876632
PROZ	7.62321	5.69617	1.83446	3.1051	0.00190215	0.00694816
RANP8	3.00289	5.68216	2.77086	2.05069	0.0402975	0.0917517
SIGLEC6	15.4692	5.67917	1.58233	3.58913	0.000331788	0.00147876
SNORD3B-2	12.3921	5.67065	1.53836	3.68618	0.000227648	0.0010498
ZNRF3-AS1	2.9699	5.66733	2.81055	2.01645	0.0437533	0.0979215
MAP7D2	3.2539	5.66386	2.57003	2.20381	0.0275375	0.0675034
UQCRHP2	2.96863	5.66312	2.7739	2.04157	0.0411939	0.0934059
RPL7P2	2.96546	5.66207	2.7723	2.04237	0.041115	0.0932686
RPL21P34	3.24121	5.66011	2.56635	2.2055	0.0274187	0.0672932
BASP1	270.396	5.6514	0.400921	14.096	4.01644e-45	8.60194e-43
LINC01946	3.03919	5.65117	2.62363	2.15395	0.0312438	0.074857
ASB11	3.02333	5.64628	2.62946	2.14732	0.0317679	0.0758982
GPR21	3.02206	5.64131	2.65204	2.12716	0.0334068	0.0788783
CA15P1	2.92486	5.64063	2.80422	2.01148	0.0442752	0.0988721
LINC01910	2.92168	5.63954	2.79703	2.01626	0.0437729	0.0979545
RNA5SP212	3.16444	5.62236	2.58764	2.17278	0.0297972	0.0719595
RPS17P2	9.22202	5.62221	1.76527	3.18489	0.00144808	0.00546514
VHLL	2.87791	5.61671	2.83588	1.98059	0.0476373	0.104815
LINC01412	3.14223	5.61488	2.73466	2.05323	0.0400502	0.0914034
ABHD15-AS1	2.86013	5.61402	2.95327	1.90095	0.0573081	0.121002
ASIC4	2.8557	5.60899	2.81478	1.9927	0.0462948	0.102594
NEXMIF	16.1719	5.60666	1.39736	4.01233	6.01219e-05	0.000313973
PLAC8L1	12.234	5.60441	1.52828	3.66714	0.000245282	0.00112348
RN7SL769P	2.85126	5.60346	2.84031	1.97283	0.0485146	0.106115
RPS3AP16	3.03615	5.60193	2.63516	2.12584	0.0335165	0.0790823
RPL9P28	3.02663	5.59893	2.62206	2.13531	0.0327353	0.0776765
AKR1C8P	2.82905	5.59568	2.82672	1.97957	0.0477521	0.105023
PYHIN1	13.4344	5.58785	1.51239	3.69473	0.000220122	0.00102041
LARGE1	33.215	5.58188	1.00817	5.53664	3.08333e-08	2.92873e-07
KCNN1	2.78844	5.5732	2.83722	1.96432	0.0494928	0.107802
TXNP6	2.78844	5.5732	2.83722	1.96432	0.0494928	0.107802
WNT5A	2.7821	5.57096	2.84016	1.96149	0.0498215	0.108414
CR1L	2.77893	5.56983	2.84511	1.95769	0.0502669	0.109243
NDUFB10P1	2.76814	5.56184	2.85169	1.95036	0.0511327	0.110781
RPS6P12	2.76497	5.5607	2.84788	1.95258	0.0508699	0.110341
MSH4	2.94352	5.55748	2.64907	2.0979	0.0359142	0.0836341
NOS2P3	2.75545	5.5573	2.8518	1.9487	0.0513317	0.111106
RPS2P28	8.67358	5.55066	1.78504	3.10954	0.00187379	0.00686181
MYO1A	3.02677	5.54884	2.63578	2.1052	0.0352741	0.0824927
HP	37.419	5.54632	0.933479	5.94155	2.82335e-09	3.0967e-08
FCGR2A	1311.5	5.53682	0.231566	23.9104	2.38979e-126	3.7402e-123
ZNF346-IT1	2.90291	5.53402	2.66212	2.0788	0.0376358	0.0869762
LSMEM2	6.62176	5.53296	1.95718	2.82701	0.00469855	0.0151741
SLC12A1	2.76002	5.51242	2.75683	1.99955	0.045549	0.101239
EIF1P5	6.52977	5.50992	1.96257	2.8075	0.00499272	0.0160098
RPL31P47	2.66473	5.50721	2.88988	1.90569	0.0566906	0.120024
RNY3P1	2.75559	5.50596	2.70743	2.03365	0.0419867	0.0948337
TLR5	11.8908	5.50534	1.54885	3.55447	0.000378736	0.00166575
TMEM176A	88.0561	5.49854	0.705904	7.78935	6.73549e-15	1.56617e-13
KHDRBS3	2.65077	5.49777	2.93505	1.87315	0.0610481	0.126977
CLEC1A	2.63173	5.49056	2.89975	1.89346	0.0582967	0.122681
POU3F2	6.43396	5.48997	1.96409	2.79517	0.00518717	0.0165382
OR2K2	2.62221	5.48695	2.92142	1.87818	0.0603565	0.125963
SYNE4	2.88084	5.47414	2.68106	2.04178	0.0411734	0.0933803
ODF3B	24.9998	5.46945	1.1035	4.95648	7.17833e-07	5.39461e-06
CDKL2	2.5943	5.46759	2.93304	1.86414	0.0623021	0.129005
CD86	146.399	5.45725	0.498287	10.952	6.49793e-28	6.14915e-26
OLAH	2.65661	5.45582	2.81876	1.93554	0.0529239	0.113777
CERS1	4.07218	5.45162	2.4156	2.25684	0.0240182	0.0604496
STAB2	3.31357	5.45016	2.55683	2.13161	0.0330392	0.0782009
ATP8A2P3	2.9311	5.44816	2.65622	2.05109	0.040258	0.0916925
MFAP2	2.55687	5.44475	3.09281	1.76045	0.0783309	0.154455
RPL39P36	9.27906	5.43437	2.11677	2.56729	0.0102496	0.0295758
CREB3L3	2.89493	5.43007	2.6953	2.01464	0.0439421	0.0982792
POU5F1B	2.52388	5.42691	2.99283	1.81331	0.0697845	0.140997
PELATON	38.5192	5.42453	0.885106	6.12867	8.86143e-10	1.03632e-08
CST7	14.8798	5.42136	1.5784	3.43471	0.000593196	0.00249672
TMEM273	9.0294	5.41558	1.76477	3.06871	0.00214983	0.00773756
STAC	72.0928	5.41283	0.696435	7.7722	7.71347e-15	1.77582e-13
DDX43	13.0224	5.40985	1.44941	3.73244	0.000189637	0.000891691
CCDC73	2.86702	5.40869	2.68773	2.01236	0.0441819	0.0986853
RNU6-18P	2.48771	5.40793	2.96786	1.82216	0.0684304	0.138881
CD247	4.80065	5.40691	2.34822	2.30255	0.021304	0.0546252
TENM4	22.8042	5.39654	1.10033	4.90447	9.36784e-07	6.88826e-06
PPFIA2-AS1	2.46106	5.39262	2.97829	1.81064	0.0701963	0.141688
WFIKKN1	2.45789	5.39135	2.97669	1.81119	0.0701113	0.141558
ARHGAP24	15.88	5.38686	1.36748	3.93925	8.17376e-05	0.000415654
RNU6-419P	5.967	5.38226	2.01687	2.66862	0.00761642	0.0230019
MTDHP1	2.43759	5.37845	2.99241	1.79736	0.0722782	0.145156
MTND1P3	2.71969	5.37812	2.728	1.97145	0.0486724	0.106323
ASCL2	2.62248	5.37701	2.75539	1.95145	0.0510032	0.110559
LINC00635	2.41855	5.37065	3.02022	1.77823	0.0753653	0.149861
NMRAL2P	27.2917	5.37055	1.008	5.32795	9.93283e-08	8.68098e-07
ORM1	321.939	5.36081	0.403067	13.3	2.3135e-40	4.24057e-38
GADL1	2.39191	5.35493	3.04036	1.76128	0.0781912	0.154334
SERPINC1	6.06307	5.35476	1.96265	2.72834	0.00636543	0.0197305
RPL5P7	2.40016	5.35382	3.08793	1.73379	0.0829552	0.161574
FGF7	2.4815	5.34809	2.81507	1.89981	0.0574585	0.121258
BACE2	2.36399	5.33373	3.03441	1.75775	0.0787901	0.15511
ARF4P2	2.3513	5.3284	3.03067	1.75816	0.0787207	0.155049
RNF183	2.62706	5.32627	2.77219	1.92132	0.0546914	0.116873
LINC02857	11.78	5.32555	1.7511	3.04126	0.00235592	0.00836974
LINC00958	7.51873	5.31679	1.85758	2.86221	0.00420703	0.0138144
SCN1B	2.52224	5.31606	2.79468	1.9022	0.0571446	0.120755
SLC7A11	310.104	5.31546	0.342843	15.5041	3.25555e-54	9.88618e-52
S100A11P2	4.54673	5.31384	2.52747	2.10244	0.0355152	0.0829231
IMPA1P1	2.42186	5.31366	2.8326	1.87589	0.0606701	0.126501
LINC00691	4.54356	5.31289	2.53128	2.0989	0.035826	0.0834764
RNU6-1237P	5.78695	5.31215	1.97819	2.68536	0.00724527	0.0220497
RN7SL89P	2.31831	5.30949	3.06721	1.73105	0.0834431	0.162299
SLC30A2	2.32656	5.30854	3.19056	1.66383	0.0961468	0.181345
ADAM5	2.31196	5.30663	3.11565	1.70322	0.0885271	0.169714
MIR5194	2.31704	5.30406	3.07294	1.72605	0.0843377	0.163656
CLEC4E	2.31387	5.30267	3.06195	1.7318	0.08331	0.162104
PARAL1	2.30753	5.29994	3.05219	1.73644	0.0824858	0.160953
ESPN	2.86855	5.29861	2.67832	1.97833	0.0478911	0.105123
CHRNA9	2.30435	5.29858	3.05242	1.73586	0.0825878	0.161106
MTARC1	56.3747	5.29404	0.776268	6.81986	9.113e-12	1.38265e-10
RGMA	18.7072	5.29306	1.33594	3.96206	7.43061e-05	0.000381872
YES1P1	2.29992	5.29202	3.1718	1.66846	0.0952252	0.179893
EIF1P6	9.4298	5.29149	1.66797	3.17241	0.00151182	0.00567726
GPR156	2.66145	5.29126	2.83432	1.86685	0.0619225	0.128428
NACAD	2.28405	5.28482	3.06678	1.72325	0.0848438	0.164387
RPL37AP8	2.28088	5.28344	3.06513	1.72373	0.0847573	0.164298
STEAP1B	12.0275	5.28334	1.50068	3.52063	0.000430516	0.00186925
CMTM8	5.58379	5.28298	2.0964	2.52002	0.0117348	0.0332159
ATP6V1FNB	14.4857	5.2823	1.55429	3.39852	0.00067751	0.00280574
RNA5SP427	2.27771	5.28207	3.06668	1.7224	0.0849962	0.164553
CCDC39	2.36857	5.28089	2.85799	1.84777	0.0646363	0.132703
FPR1	135.017	5.27401	0.530164	9.94787	2.57627e-23	1.61282e-21
ADCY5	2.26375	5.27094	3.09067	1.70544	0.088113	0.169127
AKR1C4	2.26375	5.27094	3.09067	1.70544	0.088113	0.169127
SIX2	10.0677	5.26985	1.87717	2.80733	0.00499538	0.0160158
GRIN1	2.44547	5.26797	2.82449	1.86511	0.0621665	0.128789
MTND5P1	2.25106	5.26536	3.08178	1.70855	0.087535	0.168431
UCP1	2.24789	5.26396	3.08807	1.70461	0.0882665	0.169342
MYO18B	2.24027	5.25552	3.11112	1.68927	0.0911678	0.173696
SLC22A2	2.23076	5.25127	3.09233	1.69816	0.0894772	0.171117
LINC01413	2.32162	5.24991	2.87523	1.82591	0.067864	0.13803
MAPK8IP2	2.22124	5.24704	3.10553	1.68958	0.0911087	0.173632
RBFOX3	5.72758	5.24671	1.98489	2.64333	0.00820953	0.0245057
GLT1D1	2.96716	5.24551	2.68976	1.95018	0.0511549	0.110806
BCL11B	2.86995	5.24412	2.74714	1.90894	0.0562702	0.119366
LINC01645	2.58659	5.23655	2.78164	1.88254	0.0597626	0.125018
ABI3BP	15.2074	5.23641	1.3813	3.79092	0.000150088	0.000720552
LINC00881	2.20728	5.23562	3.10719	1.685	0.0919878	0.17498
KCTD15	9.19284	5.23549	1.79179	2.92193	0.00347869	0.0116949
DTX4	55.0603	5.2347	0.755291	6.93071	4.1873e-12	6.6977e-11
ANKRD34B	2.39217	5.23416	2.84476	1.83993	0.0657788	0.134723
DUSP9	6.20964	5.23373	2.06224	2.53788	0.0111525	0.0318022
ODAD3	2.389	5.23291	2.84684	1.83815	0.0660406	0.135123
RNU1-67P	2.20094	5.23278	3.10879	1.68322	0.0923325	0.17557
RNA5SP154	2.47669	5.23045	2.82616	1.85072	0.0642092	0.13212
PRDM14	2.19459	5.22991	3.12433	1.67393	0.0941441	0.178232
ATP1B2	2.19015	5.22272	3.14263	1.66189	0.0965344	0.181843
FAM74A6	2.18698	5.22125	3.13072	1.66775	0.0953657	0.180092
FGD5	8.96601	5.22096	1.68849	3.09208	0.00198759	0.00722134
STK4-AS1	2.28101	5.22087	2.90881	1.79484	0.0726784	0.145785
PLA2G7	560.548	5.21743	0.261345	19.9638	1.1377e-88	1.00642e-85
DKK4	2.17429	5.21549	3.1251	1.6689	0.0951367	0.17976
AOX1	2.91386	5.21118	2.73316	1.90665	0.0565656	0.119834
SULT1B1	14.1388	5.20626	1.52675	3.41003	0.000649562	0.00270598
PFDN5	1816.56	5.20367	0.199875	26.0346	2.00774e-149	3.71359e-146
RNU6-288P	2.25437	5.20348	2.917	1.78384	0.074449	0.148344
FLNC	2.15716	5.20235	3.13636	1.65872	0.0971715	0.182806
FAM83E	2.24802	5.20084	2.90926	1.78769	0.0738265	0.147277
MTND4P30	2.15081	5.19944	3.13685	1.65753	0.0974115	0.183224
TREML4	2.2385	5.19688	2.92548	1.77642	0.0756643	0.150412
CCDC181	2.14447	5.19651	3.15167	1.64881	0.0991863	0.185704
FNDC7	6.95837	5.1958	1.90004	2.73457	0.00624618	0.0194052
BICD1P1	2.1413	5.19502	3.16614	1.6408	0.100838	0.188036
PSMC1P11	2.1413	5.19502	3.16614	1.6408	0.100838	0.188036
EPGN	5.42988	5.19177	2.01271	2.57949	0.00989461	0.0287143
NT5M	6.10271	5.19147	2.01934	2.57088	0.0101441	0.0293379
SLC44A3	2.52251	5.19114	2.90996	1.78392	0.074436	0.148333
ANKRD26P1	2.13368	5.18616	3.15356	1.64455	0.100064	0.186916
SLC26A3	2.22772	5.18588	2.92609	1.77229	0.0763468	0.151428
MTND5P28	2.69154	5.18322	2.73748	1.89343	0.0583013	0.122681
NBPF17P	3.43428	5.18036	2.55085	2.03083	0.0422718	0.0953612
RUNX1T1	2.30271	5.17793	2.91789	1.77455	0.075973	0.150834
PRR18	2.67758	5.17027	2.7712	1.86572	0.0620812	0.12873
RPL23AP65	66.6082	5.1699	0.677313	7.63295	2.29446e-14	4.99285e-13
SCN4B	2.29828	5.16934	2.89942	1.78289	0.0746046	0.148581
LINC02366	2.10704	5.1683	3.16675	1.63205	0.102669	0.190645
WDR7-OT1	2.10386	5.16681	3.16455	1.63271	0.102529	0.19042
PRRT4	7.1027	5.16596	2.07444	2.49029	0.0127637	0.0355631
SLC22A1	12.6364	5.16569	1.42633	3.62167	0.000292708	0.00132102
CHDH	2.84661	5.1632	2.70002	1.91229	0.0558395	0.11858
TMBIM7P	2.09435	5.16232	3.18009	1.62333	0.10452	0.193237
RNU6-1251P	2.09117	5.16079	3.19426	1.61565	0.10617	0.195488
FSTL5	2.1776	5.15141	2.95202	1.74504	0.0809773	0.158664
RPL13P6	2.07404	5.14719	3.18304	1.61707	0.105864	0.195136
MRPS15P1	2.35297	5.14608	2.87065	1.79265	0.0730288	0.146273
CPNE2-DT	2.07087	5.14568	3.1897	1.61322	0.106697	0.196227
ERVH48-1	2.06135	5.14099	3.24603	1.58378	0.113244	0.205884
FGFR3P6	2.05818	5.1393	3.29852	1.55806	0.119219	0.214525
NUDCP2	4.36668	5.13125	2.40312	2.13524	0.0327413	0.0776765
GGT5	8.84812	5.12936	1.83661	2.79284	0.00522472	0.0166227
MTND3P9	2.04105	5.12574	3.22349	1.59012	0.111808	0.203875
KCNN3	4.9912	5.12252	2.12604	2.40942	0.0159778	0.0428701
SCN11A	2.78888	5.11675	2.7338	1.87166	0.0612534	0.127335
RPL21P33	2.03027	5.11489	3.21237	1.59225	0.111329	0.203167
NDRG4	8.28269	5.11182	1.7279	2.95839	0.00309247	0.0105747
VEGFA	142.487	5.10715	0.459951	11.1037	1.20389e-28	1.2007e-26
GGTLC3	5.03512	5.10593	2.05609	2.48332	0.0130165	0.0361399
SREBF2-AS1	14.8908	5.10578	1.32247	3.86078	0.000113026	0.000558027
C17orf99	2.01948	5.1043	3.34883	1.5242	0.127458	0.225874
PTAFR	117.584	5.10389	0.508542	10.0363	1.05545e-23	6.94958e-22
RPL34P1	2.27937	5.09324	2.89936	1.75667	0.0789733	0.155411
SCARNA7	2.09131	5.09316	2.9886	1.7042	0.0883444	0.169427
EBPL	61.4853	5.09127	0.682094	7.46417	8.38243e-14	1.70039e-12
NENF	219.556	5.08614	0.374101	13.5956	4.25228e-42	8.16198e-40
MT-TI	49.6229	5.08579	0.735482	6.91491	4.68176e-12	7.4418e-11
FAM83A-AS1	1.97697	5.07709	3.24365	1.56524	0.117527	0.211986
AKR1C5P	2.07101	5.07702	2.99764	1.69367	0.0903275	0.172428
AKR1C1	14.8333	5.07596	1.37522	3.69102	0.000223359	0.0010333
LINC02788	1.9738	5.07551	3.24563	1.5638	0.117865	0.21254
OR13C1P	1.97063	5.07392	3.25162	1.56043	0.118659	0.213744
LINC00486	2.06149	5.07271	3.01541	1.68226	0.0925182	0.175788
TMEM236	1.96428	5.07068	3.27897	1.54643	0.122002	0.218392
EEF1DP4	14.688	5.06449	1.38015	3.66953	0.000242998	0.00111453
CRHR2	1.9535	5.05942	3.26114	1.55143	0.120799	0.216774
MT1E	199.603	5.05798	0.510615	9.90567	3.93342e-23	2.38894e-21
LINC01701	7.33481	5.05628	2.04095	2.47741	0.0132338	0.0366533
DNAJB5-DT	1.94715	5.05621	3.2645	1.54884	0.121419	0.217483
LAMC1-AS1	2.03167	5.05191	3.05679	1.65269	0.0983943	0.184561
DNLZ	1.93763	5.05129	3.30661	1.52764	0.126602	0.224684
CLMN	15.5423	5.04773	1.30608	3.86479	0.000111186	0.000549474
KCNJ6	4.74059	5.0475	2.1617	2.33497	0.0195448	0.0508321
PROX2	5.30796	5.04491	2.03585	2.47804	0.0132108	0.0366022
CLEC4G	1.93637	5.04484	3.30329	1.52722	0.126707	0.224818
SVOPL	2.30616	5.04107	2.89369	1.74209	0.0814923	0.159484
RN7SL79P	1.92685	5.03991	3.27764	1.53766	0.124131	0.221542
ACSM1	2.29981	5.03838	2.89027	1.74322	0.0812952	0.159179
DEPDC1P2	4.60323	5.03756	2.29829	2.19188	0.0283884	0.0691643
SLC25A6P5	1.9205	5.03665	3.28456	1.53343	0.125169	0.222846
ASB15-AS1	2.01137	5.0354	3.04146	1.65559	0.0978054	0.183744
CERS3	2.0101	5.02783	3.12942	1.60663	0.108135	0.19828
BEND6	18.9047	5.02587	1.32763	3.7856	0.000153336	0.000734408
OR4B2P	1.89703	5.01848	3.29837	1.5215	0.128134	0.226795
TRGC1	89.208	5.01345	0.798489	6.27867	3.41475e-10	4.2676e-09
SPTA1	2.25286	5.0015	2.91328	1.7168	0.0860165	0.166182
C1QL1	2.34689	5.00147	2.87284	1.74095	0.081693	0.159743
RNU6-892P	1.96759	5.0001	3.05424	1.6371	0.101609	0.189109
RPL23P5	1.87038	4.9984	3.31893	1.50603	0.13206	0.23223
RNVU1-7	11.0121	4.99649	1.51495	3.29812	0.000973344	0.00386639
ZNF99	8.33079	4.99584	1.76209	2.83518	0.00457998	0.0148501
RPL39P15	4.56993	4.99354	2.18999	2.28017	0.0225977	0.0573666
SNORA20	1.86086	4.99325	3.37106	1.48121	0.13855	0.240688
NDUFS5P5	2.70272	4.98362	2.75379	1.80973	0.0703374	0.141902
FAM216B	1.94729	4.98287	3.07074	1.62269	0.104655	0.193398
RPL27P7	1.94094	4.97984	3.07038	1.6219	0.104826	0.193608
FAM167A	1.84691	4.97973	3.33374	1.49374	0.135244	0.236398
NKX2-4	13.514	4.9773	1.58782	3.13468	0.00172043	0.00635741
RN7SL472P	1.83295	4.966	3.36623	1.47524	0.140148	0.243029
LRRC3-DT	4.47729	4.96587	2.20966	2.24735	0.0246179	0.0616842
CCT6P4	1.82978	4.96426	3.35516	1.47959	0.138983	0.241378
ATP5MGP4	1.82661	4.96254	3.35032	1.48121	0.138549	0.240688
HHLA1	1.82661	4.96254	3.35032	1.48121	0.138549	0.240688
ADM2	19.879	4.96042	1.26236	3.92947	8.51339e-05	0.000431201
CYP4F26P	7.02937	4.95974	2.16929	2.28634	0.0222343	0.0566041
OR7E23P	1.81709	4.95737	3.36421	1.47356	0.1406	0.243605
LINC00106	4.5542	4.95718	2.11938	2.33898	0.0193367	0.050368
IL17F	1.80757	4.95194	3.45611	1.43281	0.151913	0.258409
MPP4	4.42717	4.94946	2.21748	2.23202	0.0256137	0.0636434
TPH2	4.42082	4.94834	2.22894	2.22005	0.0264155	0.0652483
MT1F	143.414	4.94814	0.549377	9.00681	2.1213e-19	8.80817e-18
FAM71D	6.02762	4.94799	1.9658	2.51704	0.0118345	0.0334342
ANKDD1B	11.4789	4.94133	1.49681	3.30124	0.000962597	0.00382893
LGR4-AS1	2.07889	4.94004	2.99591	1.64893	0.0991625	0.185677
FRMD3	60.1137	4.93078	0.679523	7.25624	3.97993e-13	7.30168e-12
AXDND1	1.78918	4.9296	3.49591	1.4101	0.158509	0.266928
LINGO3	8.15954	4.92545	1.71799	2.86698	0.0041441	0.0136345
RPL31P50	1.77966	4.92401	3.39546	1.45017	0.14701	0.252134
TBX4	10.9343	4.92296	1.56879	3.13807	0.00170063	0.00630097
RPS27AP6	1.96455	4.92197	3.05963	1.60868	0.107686	0.19767
RN7SKP30	4.28066	4.92101	2.35661	2.08818	0.036782	0.0853035
RN7SKP230	4.08942	4.9209	2.44852	2.00975	0.0444581	0.0991717
VN2R3P	1.77331	4.92047	3.38846	1.45212	0.146467	0.251393
RPL26P27	2.14944	4.92042	2.96161	1.6614	0.0966324	0.181977
LINC01977	4.65362	4.92018	2.25031	2.18645	0.0287828	0.0698991
LTK	3.45322	4.91663	2.58434	1.90247	0.0571096	0.120697
SPDYE17	20.668	4.91494	1.13526	4.32936	1.49543e-05	8.83451e-05
APOBEC2	12.2367	4.91391	1.48826	3.30178	0.000960747	0.00382307
FZD9	5.26599	4.90794	2.05967	2.38287	0.0171781	0.0456104
RNU6-322P	1.75618	4.90436	3.42216	1.43312	0.151823	0.258321
ZAR1L	1.75618	4.90436	3.42216	1.43312	0.151823	0.258321
LINC00499	2.60565	4.90424	2.82219	1.73774	0.0822566	0.160567
LRRC26	1.74984	4.90076	3.40819	1.43794	0.150452	0.256628
REXO1L1P	2.31086	4.89908	2.88893	1.69581	0.0899213	0.171804
ZNF777	16.3757	4.89783	1.27642	3.83717	0.00012446	0.000609449
ANKRD22	1.74349	4.89717	3.41548	1.43382	0.151624	0.258112
RSPH6A	1.74349	4.89717	3.41548	1.43382	0.151624	0.258112
PDE4B-AS1	1.74032	4.89536	3.42728	1.42835	0.153191	0.260039
RPL41P1	163.218	4.88625	0.411617	11.8708	1.67765e-32	2.17411e-30
FGL2	52.6455	4.88063	0.768041	6.35464	2.08909e-10	2.67325e-09
PRELID2P1	5.06414	4.87876	2.18854	2.22923	0.0257986	0.0640142
EYS	28.7314	4.878	0.943205	5.17173	2.31939e-07	1.89912e-06
SNORD14E	1.90808	4.87731	3.09046	1.57818	0.114523	0.207745
B3GNT6	4.20955	4.87479	2.24947	2.16708	0.0302286	0.0728364
PAX6	1.70733	4.86961	3.52932	1.37976	0.167661	0.278309
GAPDHP33	6.94843	4.86669	1.84411	2.63904	0.00831413	0.0247552
EGR3	22.5227	4.86616	1.10144	4.418	9.96172e-06	6.07739e-05
CHI3L2	50.9586	4.86055	0.767758	6.33084	2.43824e-10	3.08702e-09
LOXL1-AS1	2.26709	4.85968	2.91964	1.66448	0.0960168	0.181137
C1orf162	845.681	4.85868	0.241578	20.1123	5.76341e-90	5.3301e-87
RNU6-9	1.79375	4.85849	3.16377	1.53567	0.12462	0.222161
CALCB	1.79057	4.85685	3.16358	1.53524	0.124726	0.22231
PTP4A1P2	1.69654	4.85683	3.44997	1.40779	0.159194	0.267772
RSPH10B	1.69654	4.85683	3.44997	1.40779	0.159194	0.267772
DACT3	4.15308	4.85595	2.26196	2.14679	0.0318102	0.0759904
CLUL1	1.78106	4.85183	3.19889	1.51672	0.129337	0.228269
NDUFA5P3	5.72231	4.84759	2.06943	2.34247	0.0191566	0.0500398
CEBPB	64.8648	4.84443	0.653892	7.40861	1.27631e-13	2.5187e-12
C22orf31	1.67941	4.83998	3.48216	1.38994	0.164549	0.274059
RN7SL827P	2.61974	4.83838	2.79012	1.73411	0.0828991	0.161511
GJC2	1.66989	4.83435	3.47294	1.39201	0.163921	0.273439
MUC5B	1.66989	4.83435	3.47294	1.39201	0.163921	0.273439
RPS29P16	12.994	4.83346	1.37275	3.52101	0.000429903	0.00186698
VWA5B2	1.66038	4.82863	3.51995	1.37179	0.170129	0.281601
NAIPP1	7.15516	4.82169	1.77362	2.71856	0.00655661	0.0202184
BAMBI	12.3237	4.82014	1.38802	3.47266	0.000515319	0.00219759
RPS12P16	1.65594	4.81916	3.51419	1.37134	0.170268	0.281717
GXYLT2	14.9955	4.81343	1.33145	3.61517	0.000300146	0.00135195
DRD5P2	1.64642	4.81342	3.49254	1.3782	0.168142	0.278834
CTRC	1.74045	4.8134	3.19765	1.5053	0.132248	0.232479
RETREG1	26.5871	4.8117	0.960149	5.01141	5.40325e-07	4.13599e-06
LINC02613	1.64325	4.81151	3.49742	1.37573	0.168904	0.279938
VEGFD	4.12657	4.81005	2.18449	2.20191	0.0276715	0.0677693
GJD2-DT	1.6369	4.80765	3.52668	1.36322	0.172812	NA
TAMALIN	4.11388	4.80761	2.19698	2.18828	0.0286492	0.0696412
TBX15	62.7663	4.80704	0.625752	7.68202	1.56594e-14	3.47066e-13
PCDHB17P	2.00986	4.80702	3.09583	1.55274	0.120485	0.216332
ZNF454	4.19839	4.80579	2.20909	2.17546	0.0295958	0.0715234
MIR601	1.62612	4.79411	3.51841	1.36258	0.173015	NA
EFNB2	4.0701	4.79044	2.19601	2.18143	0.0291519	0.0706188
RNA5SP128	1.71381	4.79032	3.21662	1.48924	0.136424	0.238067
NLRP9	1.61977	4.79025	3.51622	1.36233	0.173094	NA
RPLP0P2	7.09566	4.78893	1.78075	2.68928	0.00716059	0.0218196
DCST1	1.79515	4.78336	3.24703	1.47315	0.140711	0.243714
CELF6	3.94942	4.78295	2.30249	2.0773	0.0377743	0.0871795
PITX1	9.85153	4.78276	1.55097	3.08371	0.00204435	0.00740508
ARSJ	1.80023	4.77873	3.62412	1.31859	0.187307	0.303589
NAV3	98.6095	4.77557	0.551683	8.65637	4.87009e-18	1.71134e-16
ZP1	3.93229	4.77543	2.30284	2.07372	0.0381056	0.0877927
DNAH3	1.79388	4.77374	3.20041	1.4916	0.135804	0.237234
TMEM92-AS1	1.69668	4.77211	3.24482	1.47069	0.141376	0.244553
ADAM30	1.59947	4.77062	3.53885	1.34807	0.177636	NA
BEX2	1.5963	4.76866	3.53728	1.34811	0.177621	NA
MTRNR2L11	1.78436	4.7686	3.1681	1.50519	0.132275	0.232507
FAM186A	1.87205	4.76531	3.12339	1.52569	0.127088	0.225355
RPL35AP21	1.87205	4.76531	3.12339	1.52569	0.127088	0.225355
ADGRL3-AS1	1.68398	4.76511	3.24701	1.46754	0.142229	0.24557
ABCG5	1.58995	4.76472	3.55183	1.34148	0.179763	NA
RAC1P5	1.58995	4.76472	3.55183	1.34148	0.179763	NA
POU1F1	1.58234	4.75283	3.60942	1.31678	0.187911	NA
MOGAT3	1.67637	4.75204	3.30575	1.43751	0.150574	0.256739
MOV10L1	1.57917	4.75076	3.57967	1.32715	0.184458	NA
RNU7-41P	1.57917	4.75076	3.57967	1.32715	0.184458	NA
CLEC7A	84.3712	4.75058	0.549994	8.6375	5.74548e-18	1.99484e-16
NHLH1	9.30422	4.7502	1.58	3.00646	0.00264305	0.00924772
CD274	14.5345	4.7474	1.36982	3.46571	0.00052883	0.00225049
CTAG1A	1.57282	4.74674	3.56074	1.33308	0.182506	NA
DNASE1L3	1.56965	4.74475	3.56173	1.33215	0.182811	NA
LINC00092	1.56648	4.74275	3.56863	1.32901	0.183844	NA
RN7SL43P	1.5633	4.74074	3.58221	1.32341	0.185699	NA
NPBWR1	23.6871	4.7402	1.00543	4.71462	2.42167e-06	1.66965e-05
LHX4	12.0216	4.73609	1.38173	3.42764	0.000608849	0.00255521
PSMD10P3	1.64782	4.73433	3.71501	1.27438	0.202528	0.322732
KCNJ14	34.108	4.73168	0.866861	5.4584	4.80438e-08	4.39918e-07
MB21D2	9.30944	4.73136	1.57151	3.01071	0.00260637	0.00914448
MUC1	48.8271	4.73108	0.795641	5.94625	2.74356e-09	3.01569e-08
DIPK1B	24.4275	4.7307	1.13817	4.15641	3.2329e-05	0.000178401
MT-TQ	738.136	4.7285	1.00557	4.70232	2.57218e-06	1.76267e-05
MT1A	1.74376	4.72768	3.24324	1.4577	0.144922	0.249268
SERPINI2	10.6231	4.72702	1.88508	2.50759	0.0121557	0.0341931
ST6GALNAC3	9.60704	4.72583	1.94056	2.4353	0.0148796	0.0403815
CCDC195	1.54935	4.72449	3.58712	1.31707	0.187815	NA
LINC02105	1.54618	4.72247	3.58438	1.31752	0.187666	NA
KCNQ5-AS1	2.11037	4.72225	2.98583	1.58155	0.113752	0.206624
SLC52A1	1.73107	4.72062	3.20537	1.47272	0.140826	0.243867
SOS1-IT1	1.543	4.72044	3.58782	1.31568	0.18828	NA
HSD3BP4	1.63386	4.71878	3.28316	1.43727	0.150643	NA
DEUP1	2.47381	4.71679	2.88506	1.6349	0.10207	0.189758
NR4A3	11.5122	4.71304	1.41816	3.32335	0.00088944	0.00357569
ASNS	12.6029	4.71169	1.38614	3.39916	0.000675938	0.0027998
FGF14-AS2	1.81749	4.70807	3.61025	1.30409	0.192204	0.309918
ACTR3BP4	1.53222	4.70616	3.67308	1.28126	0.200104	NA
RHOQP1	1.62625	4.7053	3.35944	1.40062	0.161327	NA
ENPP2	1.71711	4.70314	3.24961	1.44729	0.147815	0.253195
RPSAP69	1.52587	4.7019	3.61671	1.30005	0.193584	NA
USP44	6.97678	4.69849	1.79849	2.61246	0.00898928	0.026476
LPO	35.2159	4.69785	0.987285	4.75836	1.95176e-06	1.36556e-05
DOCK11P1	1.61356	4.69778	3.29096	1.42748	0.153441	NA
RPL12P10	1.89249	4.69615	3.10689	1.51153	0.130654	0.230115
CLEC17A	1.51635	4.69572	3.6159	1.29863	0.194071	NA
FAM74A7	1.51635	4.69572	3.6159	1.29863	0.194071	NA
NSA2P3	1.51635	4.69572	3.6159	1.29863	0.194071	NA
OR10D1P	1.51318	4.69364	3.62895	1.29339	0.195877	NA
IFITM3P8	3.71468	4.69114	2.35957	1.98814	0.0467966	0.103402
LINC00158	1.50684	4.68933	3.69895	1.26775	0.204889	NA
UNGP3	1.50684	4.68933	3.69895	1.26775	0.204889	NA
TMEM266	18.5306	4.68155	1.22388	3.82516	0.000130686	0.000637328
SNCAIP	10.7902	4.6794	1.73751	2.69317	0.0070777	0.0216026
LINC01667	4.42887	4.67933	2.22155	2.10634	0.0351752	0.0822992
RAB3C	38.8492	4.67349	0.934241	5.00245	5.66072e-07	4.32169e-06
SNORA63C	1.58691	4.67276	3.31253	1.41063	0.158353	NA
MYBPHL	5.68965	4.67264	2.11437	2.20994	0.0271092	0.0666382
SOWAHC	65.6772	4.67248	0.60428	7.7323	1.05617e-14	2.37973e-13
LINC00519	7.31754	4.67131	2.07266	2.25378	0.0242103	0.0608202
AGA-DT	2.803	4.67092	2.73535	1.70761	0.0877078	0.168699
ZNF883	1.48336	4.66625	3.69435	1.26308	0.206561	NA
HSFY3P	5.23658	4.66555	2.04982	2.27609	0.0228409	0.0578875
ADGRE1	17.6724	4.66482	1.16886	3.99092	6.58168e-05	0.000340914
LVRN	3.81455	4.6605	2.30847	2.01887	0.0435002	0.0974516
CACNA2D3	109.175	4.65712	0.77664	5.9965	2.01618e-09	2.25515e-08
MT-TV	557.432	4.65666	0.982088	4.74159	2.12044e-06	1.47395e-05
RPL35AP36	3.81645	4.65541	2.23996	2.07834	0.037678	0.0870395
RASAL1	5.9739	4.65442	1.92779	2.41438	0.0157621	0.042409
DRD5P1	1.47575	4.65349	3.67036	1.26786	0.204849	NA
MTND5P15	1.56978	4.65297	3.34322	1.39176	0.163994	NA
MAP1LC3BP1	1.47258	4.65135	3.6615	1.27034	0.203963	NA
FGF23	1.46941	4.64922	3.66037	1.27015	0.204031	NA
G6PC1	1.46941	4.64922	3.66037	1.27015	0.204031	NA
WNK3	1.74833	4.64742	3.19721	1.45359	0.146061	0.250844
BRD7P3	1.46623	4.64709	3.66573	1.26771	0.2049	NA
AOC3	5.9187	4.64518	1.94263	2.39118	0.0167944	0.0447661
HIVEP2	109.245	4.64128	0.557947	8.3185	8.90833e-17	2.66935e-15
MSX1	8.28698	4.6395	1.63373	2.83982	0.00451388	0.0146661
LINC01031	8.44123	4.63903	1.65975	2.79501	0.00518975	0.0165425
MMP15	21.5992	4.63633	1.09593	4.23048	2.33192e-05	0.000132086
SMARCD3	50.3174	4.6259	0.739513	6.25534	3.9666e-10	4.89415e-09
RPS27AP9	3.84006	4.6255	2.24247	2.06268	0.0391426	0.0897449
HADHBP1	1.44593	4.6254	3.68671	1.25461	0.209619	NA
SULT2B1	2.47712	4.62347	2.826	1.63605	0.10183	0.189415
CT45A7	1.44276	4.62323	3.68837	1.25346	0.210037	NA
LINC00562	13.4812	4.62307	1.3614	3.39582	0.000684225	0.0028312
VWA1	3.74935	4.6226	2.52609	1.82994	0.0672587	0.137064
RPL23AP37	1.43959	4.62106	3.69674	1.25003	0.211287	NA
ZNF847P	1.43959	4.62106	3.69674	1.25003	0.211287	NA
LINC02284	1.53045	4.61944	3.37781	1.36758	0.171442	NA
HSPA8P3	1.52727	4.61742	3.40944	1.3543	0.175639	NA
RNU1-1	41.4134	4.61739	0.764239	6.04181	1.52391e-09	1.73505e-08
MS4A6A	894.428	4.61432	0.241653	19.0948	2.78977e-81	2.10224e-78
H1-8	1.43197	4.60813	3.84723	1.19778	0.231004	NA
ITGA2B	9.28449	4.60555	1.59312	2.8909	0.00384135	0.0127727
MIR3936HG	3.60188	4.60543	2.28606	2.01457	0.0439496	0.0982851
SIM2	1.52284	4.60485	3.41904	1.34683	0.178036	NA
RPL21P2	3.97166	4.60242	2.22	2.07316	0.0381574	0.0878921
MT1H	1.51649	4.60084	3.3769	1.36245	0.173057	NA
MYOT	1.70456	4.60065	3.2325	1.42325	0.154665	0.26182
CEBPD	71.2105	4.59929	0.606997	7.57712	3.53303e-14	7.51914e-13
RNU2-11P	1.41928	4.59897	3.71382	1.23834	0.21559	NA
TMEM178A	1.41928	4.59897	3.71382	1.23834	0.21559	NA
PPIAP19	1.78907	4.59535	3.18051	1.44485	0.148501	0.254113
EPB41L3	192.901	4.59233	0.406642	11.2933	1.41631e-29	1.49307e-27
EIF5AP2	3.56571	4.59214	2.28997	2.00532	0.0449285	0.100034
CPT1C	5.92722	4.59086	1.91147	2.40175	0.0163168	0.0436589
PIGPP4	1.40659	4.58997	3.79734	1.20873	0.226766	NA
RNVU1-31	3.46089	4.58776	2.41933	1.89629	0.0579212	0.122108
GPR27	67.4463	4.58735	0.596211	7.69417	1.42415e-14	3.17716e-13
FAM183BP	3.44186	4.58258	2.41867	1.89467	0.058136	0.122462
RPS20P12	1.49301	4.57605	3.40534	1.34379	0.179018	NA
RNU1-101P	3.43107	4.57566	2.41962	1.89106	0.0586161	0.123152
DHRSX-IT1	1.39581	4.5743	3.74231	1.22232	0.221586	NA
RAB20	107.758	4.57251	0.479934	9.52737	1.61323e-21	8.26768e-20
SYDE1	1.5807	4.57209	3.31727	1.37827	0.16812	NA
RPS10P14	1.39264	4.57206	3.74288	1.22153	0.221884	NA
ZAR1	1.56801	4.56399	3.4515	1.32232	0.186061	NA
MRPL20-DT	8.55628	4.5617	1.65145	2.76224	0.00574058	0.0180216
NDUFB4P8	4.97836	4.55658	2.11255	2.15691	0.0310128	0.0744391
RNF150	13.4985	4.55654	1.30789	3.48387	0.000494219	0.00211648
RPL12P15	7.79958	4.55651	1.65941	2.74587	0.00603511	0.0188271
NPY6R	1.37868	4.55388	3.82443	1.19073	0.233758	NA
TRIML2	1.37868	4.55388	3.82443	1.19073	0.233758	NA
PEX5L	36.2209	4.55272	0.901676	5.04917	4.43731e-07	3.45654e-06
KCNH6	1.37233	4.5492	3.77437	1.20529	0.228092	NA
IFIT1P1	1.46637	4.5488	3.42336	1.32875	0.18393	NA
TCF15	1.55723	4.54674	3.33736	1.36238	0.173079	NA
HIGD1C	1.46002	4.54477	3.42105	1.32847	0.184022	NA
ASS1P13	1.36599	4.54463	3.77402	1.20419	0.228518	NA
RPL5P17	22.0355	4.53735	1.03692	4.37578	1.20997e-05	7.26627e-05
C2orf66	3.32766	4.53118	2.44426	1.8538	0.0637673	0.13141
RPS27AP1	22.2816	4.53017	1.00569	4.50455	6.65132e-06	4.21188e-05
PGAM4P1	1.44924	4.52764	3.57559	1.26626	0.205419	NA
RBM44	3.51255	4.52744	2.30086	1.96772	0.0491004	0.107074
NECAB1	18.3297	4.52727	1.19161	3.79931	0.000145102	0.000700265
ETF1P3	3.32005	4.52608	2.50125	1.80953	0.0703685	0.141937
LINC02560	1.35203	4.52605	3.83635	1.17978	0.238088	NA
RNU6-2	3.30735	4.52152	2.45639	1.84072	0.065663	0.134528
C4orf17	1.34569	4.52132	3.80131	1.18941	0.234278	NA
RNA5SP149	1.34569	4.52132	3.80131	1.18941	0.234278	NA
GSTCD-AS1	1.53375	4.52094	3.36076	1.34521	0.178557	NA
CREG1	847.507	4.51983	0.216795	20.8485	1.57411e-96	1.60134e-93
LINC00051	4.2133	4.51969	2.33127	1.93872	0.052535	0.113109
GRK6P1	1.43655	4.51898	3.44176	1.31299	0.189187	NA
DRP2	1.90671	4.51895	3.09916	1.45812	0.144807	0.249111
LMOD1	1.52741	4.51701	3.36464	1.34249	0.179436	NA
RN7SKP160	1.33934	4.51666	3.80746	1.18627	0.235517	NA
RPL10P7	1.33934	4.51666	3.80746	1.18627	0.235517	NA
TNIP3	1.61827	4.51517	3.30634	1.36561	0.172062	NA
UVRAG-DT	1.4302	4.51486	3.46326	1.30364	0.192355	NA
ARHGAP8	1.33617	4.51431	3.82299	1.18083	0.237669	NA
SLC1A2	1.33617	4.51431	3.82299	1.18083	0.237669	NA
LMO1	3.28705	4.51192	2.47463	1.82327	0.0682619	0.138608
BCL2L10	1.333	4.51191	3.85253	1.17115	0.241537	NA
PCP4L1	1.79999	4.51145	3.29038	1.3711	0.170343	0.281819
RPS19P1	17.7188	4.51123	1.25539	3.59347	0.0003263	0.00145654
TGFA	23.2408	4.50764	0.973197	4.63179	3.62521e-06	2.41198e-05
TMEM163	18.8752	4.50659	1.09821	4.10359	4.06793e-05	0.0002205
CLGN	126.079	4.50484	0.467789	9.63008	5.96851e-22	3.19566e-20
IGLL1	1.32538	4.49768	3.85426	1.16694	0.243236	NA
HGFAC	1.51345	4.49673	3.40947	1.31889	0.187205	NA
LINC02576	7.55961	4.49605	1.97432	2.27726	0.0227706	0.0577454
LINC02150	1.32221	4.49528	3.83629	1.17178	0.241286	NA
LNCOG	1.32221	4.49528	3.83629	1.17178	0.241286	NA
RN7SL184P	1.32221	4.49528	3.83629	1.17178	0.241286	NA
KIRREL2	4.84489	4.49387	2.24042	2.00581	0.0448764	0.0999295
LINC01250	1.31904	4.4929	3.83049	1.17293	0.240824	NA
RRM2P2	1.31904	4.4929	3.83049	1.17293	0.240824	NA
SLC25A1P1	1.31904	4.4929	3.83049	1.17293	0.240824	NA
RPSAP44	1.41307	4.49271	3.46568	1.29634	0.194857	NA
FOXP3	1.50711	4.49266	3.38058	1.32896	0.183861	NA
MTND6P3	38.2519	4.49149	0.816936	5.49797	3.84198e-08	3.59563e-07
TULP2	7.56124	4.49109	1.73895	2.58264	0.00980479	0.0284977
RPL18AP16	1.59797	4.49069	3.30646	1.35816	0.174413	NA
RPL32P33	1.31587	4.49053	3.83304	1.17153	0.241386	NA
MPPE1P1	1.30952	4.48573	3.86433	1.16081	0.245721	NA
SLC7A11-AS1	4.67736	4.48518	2.20381	2.03519	0.0418316	0.0945254
WNT8B	1.30318	4.47976	4.37522	1.02389	0.305885	NA
ACP4	5.57016	4.47665	1.9795	2.26151	0.0237279	0.0598076
RPS26P11	7.94498	4.47571	1.66042	2.69553	0.0070276	0.0214626
FKBP10	1.30508	4.47476	4.39559	1.01801	0.308673	NA
MAOB	1.30508	4.47476	4.39559	1.01801	0.308673	NA
RNF11P1	1.29556	4.46633	3.8641	1.15585	0.247742	NA
TEX35	1.29556	4.46633	3.8641	1.15585	0.247742	NA
RN7SL4P	29.0574	4.46591	0.916415	4.87324	1.09784e-06	7.99452e-06
VTN	9.84106	4.46573	1.47772	3.02203	0.00251082	0.00884285
EDAR	1.29239	4.46391	3.86194	1.15587	0.247733	NA
LINC02739	1.85659	4.46373	3.13042	1.42592	0.153891	0.260922
DUT-AS1	2.23272	4.46364	2.93187	1.52246	0.127895	0.226471
PARD3	14.9102	4.46121	1.26666	3.52204	0.000428244	0.00186057
GRHL2	1.66218	4.46004	3.27373	1.36237	0.173081	0.285558
MT-TD	53.0476	4.45236	0.710563	6.26596	3.70534e-10	4.59969e-09
UBE2SP2	20.1848	4.44427	1.37219	3.23883	0.00120023	0.00465496
KL	6.82381	4.44225	1.84234	2.4112	0.0159	0.0427008
GLIS1	1.27526	4.44178	3.9261	1.13135	0.25791	NA
SMCO2	3.49734	4.43934	2.87221	1.54562	0.122197	0.218684
ZFP28-DT	1.27209	4.43926	3.90249	1.13755	0.25531	NA
ZFPM1	12.0937	4.43782	1.37159	3.23553	0.00121418	0.00469831
MIR4487	1.26892	4.43679	3.89441	1.13927	0.25459	NA
TRIM8-DT	1.36295	4.43654	3.51609	1.26178	0.207027	NA
COX6CP17	1.45698	4.43646	3.42638	1.2948	0.195391	NA
CILP2	1.26574	4.43432	3.89575	1.13825	0.255018	NA
BVES-AS1	4.91697	4.43134	2.10507	2.10508	0.0352848	0.0825082
TRGJP1	7.86948	4.43097	1.97682	2.24146	0.0249961	0.062386
MYLK3	3.10687	4.42956	2.51843	1.75886	0.0786016	0.154844
HBAP1	1.2594	4.42935	3.92601	1.12821	0.259233	NA
PRSS37	7.47014	4.42476	1.68633	2.6239	0.00869283	0.0256971
C2orf50	7.83121	4.42366	1.92249	2.301	0.0213916	0.0548291
STARD10	24.4258	4.4208	0.984656	4.48969	7.13281e-06	4.47637e-05
CLEC4A	5.04632	4.41825	2.04129	2.16444	0.0304306	0.0732538
SPX	7.22667	4.41648	1.72234	2.56423	0.0103405	0.0297959
GJB7	11.8805	4.41372	1.37873	3.2013	0.00136811	0.00520329
CASP5	24.1444	4.41185	1.00848	4.37474	1.21577e-05	7.29464e-05
SMPD5	1.34265	4.41096	3.56531	1.23719	0.216017	NA
RPS25P3	1.24544	4.40915	3.93114	1.1216	0.262034	NA
SLC7A9	1.24544	4.40915	3.93114	1.1216	0.262034	NA
KCTD9P4	1.33948	4.40871	3.54647	1.24313	0.213821	NA
CABLES1	32.735	4.40867	0.875051	5.03818	4.69968e-07	3.63297e-06
LINC01657	1.24227	4.40664	3.9272	1.12208	0.261828	NA
RCC2P7	3.46117	4.40592	2.74048	1.60772	0.107897	0.19795
ATP6V0E2-AS1	6.06408	4.40573	2.00337	2.19917	0.0278662	0.0681367
SLC7A14	1.2391	4.40412	3.93211	1.12004	0.262697	NA
RPS20P14	55.9458	4.40244	0.727291	6.0532	1.41992e-09	1.6212e-08
INHBB	1.51802	4.4024	3.3844	1.30079	0.19333	NA
GFAP	5.19188	4.40071	1.97986	2.22274	0.0262333	0.0649086
SOCS2-AS1	1.51485	4.40029	3.41399	1.2889	0.197433	NA
PSMD10P2	1.32678	4.39981	3.58802	1.22625	0.220104	NA
ADAMTSL1	1.23275	4.39901	3.97454	1.1068	0.268382	NA
THORLNC	1.23275	4.39901	3.97454	1.1068	0.268382	NA
PRKAG2-AS1	16.6144	4.39044	1.25451	3.49974	0.000465719	0.00200668
PHYHD1	3.0174	4.38884	2.53111	1.73396	0.0829248	0.161531
RPL24P7	3.40623	4.38881	2.34296	1.87319	0.0610417	0.126977
MPO	20.1068	4.38732	1.72198	2.54783	0.0108396	0.031036
PLEKHG7	7.01116	4.38691	1.7723	2.47527	0.0133137	0.0368495
ORM2	177.323	4.38319	0.429843	10.1972	2.04106e-24	1.40771e-22
MTATP8P2	4.9226	4.3828	2.0586	2.12902	0.0332526	0.0785599
RPL12P32	9.34301	4.38261	1.50304	2.91584	0.00354737	0.0119081
TTC9	14.3015	4.38081	1.20363	3.63966	0.000273	0.00123956
SMAD1	6.99432	4.38077	1.75307	2.49892	0.0124573	0.0348634
BTNL8	1.316	4.38035	3.58263	1.22266	0.221456	NA
CADPS2	1.316	4.38035	3.58263	1.22266	0.221456	NA
FCGR3A	41.7267	4.37946	0.748843	5.8483	4.96625e-09	5.27091e-08
SLC38A4	5.71282	4.37773	1.97821	2.21298	0.0268992	0.0661938
LINC00500	1.30966	4.37585	3.56845	1.22626	0.220101	NA
SELENOOLP	1.21562	4.37584	3.96253	1.1043	0.269461	NA
LINC00996	23.0476	4.37513	1.07419	4.07296	4.6419e-05	0.000248537
CYP3A43	1.21245	4.37327	3.97134	1.10121	0.270806	NA
RN7SL156P	1.21245	4.37327	3.97134	1.10121	0.270806	NA
MFAP1P1	1.20928	4.37067	3.99122	1.09507	0.273485	NA
RASGRF2-AS1	1.20928	4.37067	3.99122	1.09507	0.273485	NA
TIGD3	1.20928	4.37067	3.99122	1.09507	0.273485	NA
LINC01931	3.18073	4.37044	2.47091	1.76876	0.0769346	0.152386
NPNT	1.391	4.36563	3.94397	1.10691	0.268332	NA
RN7SL30P	2.97046	4.36514	2.54565	1.71474	0.0863922	0.166737
LINC00520	1.20293	4.36431	4.51841	0.965895	0.334096	NA
PRRX1	1.20293	4.36431	4.51841	0.965895	0.334096	NA
STAT4	10.1999	4.36092	1.49271	2.92148	0.00348373	0.0117099
FOXF1	3.24938	4.36089	2.36367	1.84496	0.0650432	0.133391
MTND1P5	2.95142	4.35979	2.59074	1.68284	0.0924069	0.175662
PCBP3-AS1	7.36471	4.35946	1.836	2.37444	0.0175758	0.0465317
MT-TC	255.413	4.35632	0.794939	5.48006	4.25175e-08	3.93747e-07
IDO2	1.20167	4.35512	4.11072	1.05945	0.289393	NA
RN7SL477P	1.20167	4.35512	4.11072	1.05945	0.289393	NA
COX7A2P2	5.46511	4.35292	2.03189	2.14231	0.0321689	0.0766583
RNU2-63P	1.19849	4.35228	4.02477	1.08137	0.27953	NA
WBP2P1	1.19849	4.35228	4.02477	1.08137	0.27953	NA
FRMPD1	1.19532	4.34962	4.00298	1.0866	0.277216	NA
PPEF2	1.19532	4.34962	4.00298	1.0866	0.277216	NA
RBFADN	1.38339	4.34894	3.50637	1.2403	0.214866	NA
GOLGA6D	1.19215	4.34699	3.99684	1.08761	0.276769	NA
SPAG17	1.38021	4.34674	3.49792	1.24267	0.213991	NA
MARK2P6	1.18897	4.34437	4.00058	1.08593	0.277508	NA
TEX48	1.18897	4.34437	4.00058	1.08593	0.277508	NA
COL6A6	5.69848	4.34354	1.91392	2.26945	0.0232408	0.0587327
FAM181B	1.37387	4.34237	3.51299	1.23609	0.216424	NA
MTND4P22	1.27984	4.34222	3.61116	1.20245	0.229191	NA
RPL7L1P5	1.1858	4.34174	4.01393	1.08167	0.279401	NA
C1S	59.523	4.34171	0.680167	6.38331	1.73303e-10	2.24588e-09
RPS27AP18	1.46473	4.34035	3.45549	1.25607	0.209089	NA
RPL21P18	27.4428	4.32705	1.1808	3.6645	0.000247822	0.00113409
IL17RE	9.67373	4.32159	1.71462	2.52044	0.0117208	0.0331809
RN7SKP16	1.17185	4.32026	4.05004	1.06672	0.286098	NA
RAB34	1.26588	4.31953	3.64424	1.1853	0.235898	NA
TUBB4AP1	1.26588	4.31953	3.64424	1.1853	0.235898	NA
RPL7P18	5.12807	4.31915	1.97053	2.19188	0.0283884	0.0691643
MRPL40P1	11.2027	4.31793	1.55941	2.76895	0.00562375	0.0176985
GAL3ST1	1.16867	4.31756	4.03564	1.06986	0.284683	NA
GLP2R	1.16867	4.31756	4.03564	1.06986	0.284683	NA
SNORD105B	1.16867	4.31756	4.03564	1.06986	0.284683	NA
ALX4	4.10342	4.3172	2.2259	1.93953	0.0524363	0.11292
GCNT3	1.26271	4.31716	3.62719	1.19022	0.233959	NA
KMT5AP3	1.8269	4.31642	3.15925	1.36628	0.171851	0.283874
PMP22	102.87	4.31617	0.515681	8.36984	5.76953e-17	1.79491e-15
GCLM	202.441	4.31522	0.3672	11.7517	6.92202e-32	8.58753e-30
RNA5SP145	1.1655	4.31488	4.03384	1.06967	0.284767	NA
RPL7AP15	1.1655	4.31488	4.03384	1.06967	0.284767	NA
MARCKSL1P2	1.25953	4.31483	3.62392	1.19065	0.23379	NA
PDC	1.44443	4.31269	3.44112	1.25328	0.210104	NA
METTL21C	1.16233	4.3122	4.04165	1.06694	0.285999	NA
SLC26A5	1.16233	4.3122	4.04165	1.06694	0.285999	NA
FMN1	32.0321	4.31005	0.845728	5.09626	3.46424e-07	2.74896e-06
CNR2	1.15915	4.30949	4.06079	1.06124	0.288579	NA
SLC2A2	1.15915	4.30949	4.06079	1.06124	0.288579	NA
NPAS2-AS1	2.85117	4.30889	2.62059	1.64424	0.100126	0.187016
HSFY2	1.15598	4.30672	4.10215	1.04987	0.293778	NA
CAND2	6.73615	4.30362	1.8383	2.34108	0.0192279	0.0501617
TREML3P	8.87287	4.30131	1.52853	2.81401	0.00489277	0.0157364
CHAC1	41.9362	4.30126	0.853488	5.03963	4.66437e-07	3.61253e-06
RNF157	27.6947	4.29542	0.894376	4.80271	1.56534e-06	1.11358e-05
NKAPL	1.15154	4.29413	4.62054	0.929357	0.352704	NA
ACSM3	14.4912	4.29315	1.44768	2.96553	0.00302159	0.0103654
ADORA2A-AS1	2.82643	4.29075	2.60428	1.64758	0.0994388	0.186074
RNU6-537P	1.1452	4.28752	4.08032	1.05078	0.293359	NA
DAND5	1.23923	4.28691	3.6647	1.16979	0.242087	NA
RPS26P2	1.33326	4.28672	3.56201	1.20346	0.2288	NA
RPS2P4	12.2624	4.28639	1.47066	2.9146	0.00356143	0.0119494
POTEE	26.9704	4.2839	0.951745	4.5011	6.76022e-06	4.27154e-05
SLC25A14P1	1.42095	4.2822	3.4598	1.2377	0.215826	NA
LINC02065	1.13885	4.28204	4.07376	1.05113	0.2932	NA
NPM1P10	1.13885	4.28204	4.07376	1.05113	0.2932	NA
VTRNA2-1	1.22971	4.27976	3.66679	1.16717	0.243142	NA
SHISA3	3.34824	4.27934	2.8754	1.48826	0.136682	0.238379
THUMPD1P1	1.13568	4.27929	4.08624	1.04724	0.294987	NA
RNU6-375P	1.22654	4.27731	3.69438	1.15779	0.24695	NA
PYGM	15.16	4.27674	1.20025	3.56321	0.00036635	0.00161651
MTCO3P5	1.13251	4.27651	4.11315	1.03972	0.298472	NA
SNORA23	1.13251	4.27651	4.11315	1.03972	0.298472	NA
KCND3	4.88684	4.27521	2.00291	2.13451	0.0328014	0.0778011
PDZPH1P	1.12933	4.27358	4.18704	1.02067	0.307412	NA
PTGDR2	1.12933	4.27358	4.18704	1.02067	0.307412	NA
SOD1P1	1.12933	4.27358	4.18704	1.02067	0.307412	NA
PLEKHH3	13.624	4.27129	1.28201	3.3317	0.000863165	0.00348106
HELLPAR	102.822	4.26828	0.48919	8.7252	2.65709e-18	9.77597e-17
METTL14-DT	20.1999	4.26705	1.05048	4.06199	4.86556e-05	0.000258945
AEBP1	4.392	4.26594	2.16566	1.96981	0.0488606	0.106619
FCGR2B	192.813	4.26467	0.359861	11.8509	2.12896e-32	2.74151e-30
HIP1	134.708	4.26037	0.437531	9.73728	2.09067e-22	1.17181e-20
INAFM1	14.5699	4.25475	1.27471	3.33782	0.000844369	0.00341474
AOC4P	1.11855	4.25404	4.11411	1.03401	0.30113	NA
EIF5P2	3.3438	4.25391	2.90206	1.46582	0.142696	0.246216
C10orf55	1.21258	4.25355	3.6888	1.1531	0.248869	NA
PGM5P3-AS1	1.87082	4.25248	3.13722	1.35549	0.17526	0.288417
FOXC1	1.11538	4.25124	4.1102	1.03431	0.30099	NA
ASS1P9	3.33428	4.25052	2.7729	1.53288	0.125306	0.222954
TMEM238	1.30027	4.24878	3.58159	1.18629	0.23551	NA
TRIM75P	1.20624	4.2487	3.68881	1.15178	0.249412	NA
SEMA3B	6.31706	4.2465	1.84196	2.30542	0.0211431	0.0542673
C19orf71	1.2971	4.24644	3.59961	1.1797	0.238121	NA
PALMD	4.46833	4.2456	2.13198	1.99139	0.0464383	0.102845
CPP	4.09746	4.24455	2.3055	1.84106	0.0656131	0.134465
EXPH5	4.26054	4.24301	2.22152	1.90996	0.0561381	0.119114
LINC01823	1.10586	4.24272	4.17581	1.01602	0.309618	NA
TBC1D22A-AS1	6.46341	4.23741	1.75088	2.42016	0.0155139	0.0418324
MAP3K19	14.5349	4.23584	1.24128	3.41249	0.00064373	0.00268498
MAB21L3	19.6525	4.23422	1.1074	3.82357	0.000131533	0.000640999
ATP10B	4.4309	4.23312	2.14944	1.96941	0.0489061	0.106707
FABP5P10	2.7135	4.23287	2.63251	1.60792	0.107852	0.197893
LINC02516	2.99877	4.23039	2.42786	1.74243	0.0814324	0.159387
POTEKP	26.4093	4.22891	0.903375	4.68123	2.85154e-06	1.93263e-05
RPS3AP7	17.8489	4.22679	1.11469	3.79191	0.000149496	0.000717923
RANP5	1.19228	4.22456	3.77961	1.11772	0.263685	NA
SMIM6	1.19228	4.22456	3.77961	1.11772	0.263685	NA
ZDHHC19	4.78223	4.22291	2.11422	1.99738	0.0457839	0.101661
SNORA55	1.09508	4.22264	4.16411	1.01406	0.310556	NA
EEF1A1P28	1.18911	4.22192	3.73116	1.13153	0.257832	NA
PDLIM7-AS1	2.6932	4.22078	2.64064	1.5984	0.109955	0.201074
MIR3648-2	1.0919	4.21976	4.15145	1.01645	0.309414	NA
HIGD2AP2	2.21713	4.21704	2.9434	1.43271	0.151941	0.258435
COMP	1.08873	4.2169	4.15219	1.01558	0.309827	NA
TUBB4BP3	1.08873	4.2169	4.15219	1.01558	0.309827	NA
VCX3B	1.08873	4.2169	4.15219	1.01558	0.309827	NA
LHFPL4	48.4895	4.21634	0.658279	6.40509	1.50278e-10	1.97007e-09
FGF17	1.08556	4.21403	4.16371	1.01209	0.311497	NA
ACVR2B-AS1	1.17642	4.21192	3.75287	1.12232	0.261727	NA
LKAAEAR1	1.08238	4.21112	4.1906	1.0049	0.314947	NA
SIGLEC31P	1.08238	4.21112	4.1906	1.0049	0.314947	NA
UNC5A	6.22287	4.20889	2.00168	2.10268	0.0354937	0.0828948
FOXN4	1.07921	4.20807	4.26277	0.987168	0.32356	NA
ALKAL2	2.85779	4.20426	2.46791	1.70357	0.0884612	0.169623
CRACDL	11.2808	4.20388	1.43611	2.92726	0.00341959	0.0115076
ALDH1L2	101.928	4.2002	0.56046	7.4942	6.67039e-14	1.3681e-12
CXCL14	12.366	4.19479	1.35013	3.10695	0.00189029	0.00691177
HAS2	1.07477	4.19457	4.74984	0.883096	0.377185	NA
LINC01668	1.07477	4.19457	4.74984	0.883096	0.377185	NA
LRRC38	1.07477	4.19457	4.74984	0.883096	0.377185	NA
UBE2QL1	1.07477	4.19457	4.74984	0.883096	0.377185	NA
ZNF560	1.0716	4.19057	4.22672	0.991447	0.321467	NA
KCNB1	2.82797	4.18877	2.4735	1.69346	0.0903687	0.172464
FAM133CP	2.922	4.18832	2.44905	1.71018	0.0872318	0.167927
RN7SL182P	1.06843	4.18759	4.19883	0.997323	0.318608	NA
BEND4	7.33666	4.18639	1.82631	2.29226	0.0218905	0.0559175
HNRNPA1P33	1.53859	4.18624	3.37529	1.24026	0.214878	NA
EMP2P1	1.06526	4.18465	4.19224	0.998189	0.318188	NA
OOEP	1.06526	4.18465	4.19224	0.998189	0.318188	NA
RHOQP2	1.06526	4.18465	4.19224	0.998189	0.318188	NA
BEGAIN	13.3672	4.18463	1.31092	3.19214	0.00141222	0.00535266
EML5	1.34736	4.18433	3.53372	1.18412	0.236367	NA
TAL2	1.72349	4.18408	3.2233	1.29807	0.194262	0.312546
WBP11P2	4.84929	4.18322	2.314	1.80779	0.0706394	0.142386
LINC01293	1.15612	4.18194	3.75073	1.11497	0.264865	NA
CA12	10.4383	4.18181	1.36538	3.06273	0.00219325	0.00787017
PGAM1P10	1.05891	4.17877	4.21509	0.991384	0.321498	NA
PRRX2	1.05891	4.17877	4.21509	0.991384	0.321498	NA
ARHGAP15-AS1	4.54169	4.17847	2.13487	1.95724	0.0503188	0.109332
CHPT1	75.0288	4.17627	0.571609	7.30617	2.74869e-13	5.15912e-12
RNU6-529P	1.05574	4.17575	4.25486	0.981407	0.326392	NA
MATR3	28.3247	4.17411	0.864354	4.82917	1.37106e-06	9.85713e-06
YWHAH-AS1	12.8048	4.17007	1.28292	3.25045	0.00115223	0.0044876
LINC01127	4.40306	4.16834	2.16579	1.92462	0.0542764	0.116169
TSPAN10	12.649	4.16773	1.25783	3.31342	0.000921616	0.00368973
UBE2S	139.479	4.16225	0.511269	8.14103	3.91936e-16	1.06894e-14
LRRC4B	3.25118	4.15905	2.37372	1.75212	0.0797533	0.156552
NANOGNBP3	1.04813	4.15788	4.33442	0.959269	0.337423	NA
CTAG1B	1.04495	4.1547	4.25593	0.976213	0.328959	NA
PTPN5	1.04495	4.1547	4.25593	0.976213	0.328959	NA
MCAM	1.13899	4.15387	3.80401	1.09197	0.274845	NA
REEP2	1.13899	4.15387	3.80401	1.09197	0.274845	NA
KCND2	1.79722	4.152	3.21044	1.29328	0.195913	0.314482
RNY4P7	1.13581	4.15123	3.78325	1.09727	0.272525	NA
RPSAP67	1.13581	4.15123	3.78325	1.09727	0.272525	NA
ART5	1.03861	4.14867	4.23652	0.979263	0.32745	NA
CFL1P4	1.13264	4.14865	3.78018	1.09747	0.272434	NA
NPC1L1	1.13264	4.14865	3.78018	1.09747	0.272434	NA
DCLRE1CP1	2.35507	4.14848	2.88392	1.43849	0.150296	0.256451
SRP14P1	5.47642	4.14827	2.47456	1.67637	0.0936664	0.177492
KRT36	1.03544	4.14567	4.24695	0.976151	0.328989	NA
LINC02806	1.22033	4.14368	3.69769	1.12061	0.262453	NA
RPL23AP31	8.10334	4.14045	2.00823	2.06175	0.039232	0.0899193
CNTN2	4.46239	4.1374	2.07687	1.99213	0.0463564	0.102686
SLC7A2	88.2934	4.13404	0.507873	8.1399	3.95599e-16	1.07749e-14
PTX3	18.0641	4.12802	1.20135	3.43614	0.000590062	0.00248507
LINC02207	9.20792	4.12417	1.92773	2.13939	0.0324037	0.0770644
C3orf20	2.51936	4.12166	2.71271	1.51939	0.128665	0.227504
TMEM74B	2.51936	4.12166	2.71271	1.51939	0.128665	0.227504
UBE2SP1	42.7202	4.12146	0.736302	5.59751	2.17453e-08	2.09484e-07
IGBP1-AS1	1.02148	4.12109	4.33301	0.951091	0.341558	NA
RN7SL794P	2.51618	4.12043	2.70931	1.52084	0.128299	0.227034
NCR3LG1	44.1415	4.11879	0.787269	5.23174	1.67923e-07	1.40311e-06
FAM83C	2.50984	4.11812	2.71164	1.51868	0.128842	0.227712
JSRP1	2.50984	4.11812	2.71164	1.51868	0.128842	0.227712
H3P39	1.01831	4.11793	4.29086	0.959699	0.337207	NA
SLC38A8	1.01831	4.11793	4.29086	0.959699	0.337207	NA
WDR82P2	1.01831	4.11793	4.29086	0.959699	0.337207	NA
ISCA1P4	1.11234	4.11723	3.82745	1.07571	0.282056	NA
LSM3P5	1.11234	4.11723	3.82745	1.07571	0.282056	NA
KLF15	1.20637	4.117	3.70739	1.11048	0.26679	NA
RGS5-AS1	3.24038	4.11485	2.87606	1.43072	0.15251	0.259098
HSD3BP3	1.01513	4.11485	4.28071	0.961252	0.336425	NA
IRAG1-AS1	1.10917	4.11457	3.8148	1.07858	0.280774	NA
ARL6IP1P2	1.39127	4.11428	3.494	1.17753	0.238985	NA
SLC10A1	16.9635	4.1139	1.20572	3.41199	0.000644906	0.00268933
MT1JP	3.4221	4.1122	2.53109	1.62468	0.104231	0.192878
ZNF415	1.10599	4.11193	3.8171	1.07724	0.281373	NA
TSIX	1.01196	4.11177	4.28453	0.959679	0.337217	NA
LRIT3	3.06134	4.1104	2.46436	1.66794	0.0953277	0.180037
NUDT8	9.89884	4.10793	1.70848	2.40444	0.0161972	0.0433959
RN7SL333P	1.00562	4.10552	4.34077	0.945805	0.344248	NA
THUMPD3P1	1.00562	4.10552	4.34077	0.945805	0.344248	NA
CLEC20A	2.48636	4.10382	2.72015	1.50868	0.131382	0.231236
SELENOKP3	2.67443	4.10074	2.52155	1.62628	0.103891	0.192353
GOLGA2P7	5.92589	4.1003	1.85074	2.21549	0.0267264	0.0658564
VLDLR-AS1	30.001	4.09999	1.01377	4.0443	5.24798e-05	0.000277411
RPL21P8	7.02455	4.09123	2.04051	2.005	0.0449626	0.100078
GPR160	321.003	4.09082	0.383159	10.6766	1.31032e-26	1.12488e-24
LYL1	47.955	4.09021	0.698604	5.85484	4.77478e-09	5.0836e-08
LINC01725	10.849	4.08609	1.38349	2.95346	0.00314236	0.0107201
RNU6-469P	0.994832	4.0834	4.35742	0.937115	0.348699	NA
IRX6	1.1829	4.08212	3.76124	1.08531	0.277783	NA
PARD6G	5.35636	4.08189	2.0581	1.98333	0.0473307	0.104333
BTF3P9	4.3025	4.08123	2.0892	1.95349	0.0507617	0.110177
SEPTIN14P4	1.08569	4.07967	3.85582	1.05805	0.290031	NA
CALCA	0.988486	4.07706	4.32753	0.94212	0.346131	NA
CST1	0.988486	4.07706	4.32753	0.94212	0.346131	NA
SAPCD2P3	0.988486	4.07706	4.32753	0.94212	0.346131	NA
HSD11B1L	10.3115	4.07696	1.45578	2.80054	0.00510177	0.0163055
BMS1P2	1.08252	4.07696	3.84982	1.059	0.2896	NA
RPL23AP69	1.08252	4.07696	3.84982	1.059	0.2896	NA
RN7SL246P	1.36462	4.07685	3.51798	1.15886	0.246513	NA
AGGF1P1	1.45865	4.07681	3.4304	1.18843	0.234662	NA
TXNP5	1.17338	4.07437	3.7319	1.09177	0.274935	NA
CBARP	0.985313	4.0739	4.3367	0.939401	0.347525	NA
MIR4442	0.985313	4.0739	4.3367	0.939401	0.347525	NA
TACR2	3.11034	4.07381	2.4523	1.66122	0.0966685	0.181995
MRPS17P1	2.43624	4.07361	2.74108	1.48613	0.137244	0.239066
RPS2P17	50.899	4.07352	0.649795	6.26893	3.63538e-10	4.52112e-09
ANXA2P3	2.43307	4.07245	2.74466	1.48377	0.137869	0.239956
GLRA1	2.43307	4.07245	2.74466	1.48377	0.137869	0.239956
GOLGA2P4	2.43307	4.07245	2.74466	1.48377	0.137869	0.239956
LDHC	0.982141	4.07071	4.36156	0.933316	0.350657	NA
RPL7P42	2.42672	4.07025	2.76281	1.47323	0.14069	0.243698
CUBN	0.978968	4.06739	4.43197	0.91774	0.358755	NA
RN7SL824P	0.978968	4.06739	4.43197	0.91774	0.358755	NA
NKX6-1	2.70882	4.06725	2.53132	1.60677	0.108105	0.198244
CDKL4	3.93603	4.06677	2.28996	1.77591	0.0757474	0.15054
ASPN	15.0392	4.06122	1.27288	3.19058	0.00141988	0.00537868
SLC25A27	8.26562	4.05588	1.67303	2.42427	0.0153391	0.0414738
DMXL2	382.2	4.05573	0.282467	14.3583	9.45489e-47	2.13744e-44
TGFBR3L	2.50045	4.05411	2.58478	1.56845	0.116775	0.210915
AGGF1P2	6.11287	4.05151	1.98415	2.04194	0.0411571	0.0933538
CENPV	54.4404	4.04978	0.711723	5.69011	1.26954e-08	1.26991e-07
CDR2-DT	0.971357	4.04814	4.46719	0.906193	0.364834	NA
GORAB-AS1	0.971357	4.04814	4.46719	0.906193	0.364834	NA
RN7SL487P	0.971357	4.04814	4.46719	0.906193	0.364834	NA
SCRT2	0.971357	4.04814	4.46719	0.906193	0.364834	NA
DPYS	7.72477	4.04633	1.56233	2.58992	0.00959969	0.0279741
RAPGEF4	4.80387	4.0451	2.16849	1.8654	0.0621255	0.12876
GNAO1	0.968184	4.04474	4.39167	0.921002	0.357049	NA
VN2R1P	0.968184	4.04474	4.39167	0.921002	0.357049	NA
ECI1	85.8473	4.04459	0.510805	7.91806	2.41236e-15	5.93493e-14
MARVELD3	3.67618	4.04459	2.3865	1.69478	0.0901176	0.172098
DDX11L1	1.06222	4.04392	3.90665	1.03514	0.300605	NA
PON3	1.06222	4.04392	3.90665	1.03514	0.300605	NA
RPL5P35	3.77035	4.04339	2.27352	1.77847	0.0753271	0.1498
WNT11	1.25028	4.04335	3.66738	1.10252	0.270236	NA
BTF3P2	0.965012	4.04149	4.37652	0.923447	0.355774	NA
FAM74A3	0.965012	4.04149	4.37652	0.923447	0.355774	NA
INGX	0.965012	4.04149	4.37652	0.923447	0.355774	NA
RPL19P11	1.05904	4.04111	3.88841	1.03927	0.298679	NA
RN7SL396P	1.15308	4.04098	3.75906	1.075	0.282375	NA
MIR425	1.90534	4.03994	3.11506	1.29691	0.194663	0.313017
MNX1	1.05587	4.03835	3.88848	1.03854	0.299018	NA
IQCF1	0.961839	4.03826	4.37843	0.922306	0.356369	NA
LRRN4CL	0.961839	4.03826	4.37843	0.922306	0.356369	NA
FHP1	2.56149	4.03577	2.59085	1.5577	0.119305	0.214558
CFL1P6	0.958666	4.03501	4.39389	0.918323	0.35845	NA
RNU6-100P	0.958666	4.03501	4.39389	0.918323	0.35845	NA
RPL35AP13	0.958666	4.03501	4.39389	0.918323	0.35845	NA
SOCS3-DT	0.958666	4.03501	4.39389	0.918323	0.35845	NA
XIST	0.958666	4.03501	4.39389	0.918323	0.35845	NA
CTNNA1-AS1	1.23759	4.03336	3.6997	1.09019	0.275632	NA
MAGI2	7.91906	4.03236	1.7928	2.2492	0.0244999	0.061434
RNU6-121P	0.955493	4.0317	4.43256	0.909565	0.363052	NA
TPST2P1	1.04635	4.02852	4.39498	0.91662	0.359342	NA
CSTA	795.14	4.02805	0.237235	16.9792	1.1713e-64	5.41619e-62
BCO1	0.95232	4.02765	4.79914	0.839244	0.401332	NA
RPS10P18	0.95232	4.02765	4.79914	0.839244	0.401332	NA
PHF24	11.1028	4.02665	1.32547	3.03789	0.00238237	0.00843868
ADAM21	5.35396	4.02186	1.97649	2.03485	0.0418656	0.0945916
MTCO2P22	3.81674	4.0204	2.26381	1.77594	0.0757423	0.15054
RPL27AP8	2.5431	4.01649	2.66571	1.50673	0.131881	0.231974
ARRDC4	116.209	4.01625	0.48075	8.35412	6.59195e-17	2.0352e-15
ZNF503	9.02121	4.01552	1.56642	2.5635	0.0103623	0.0298416
HIGD1AP17	2.53675	4.01293	2.60209	1.5422	0.123026	0.219896
CD81-AS1	0.94471	4.00842	4.4733	0.896076	0.370212	NA
TPRKBP2	0.94471	4.00842	4.4733	0.896076	0.370212	NA
FZD2	13.6306	4.00668	1.42902	2.8038	0.00505044	0.0161617
FOXE1	2.60858	4.00457	2.56172	1.56323	0.117998	0.21276
SCIMP	20.8289	4.00369	0.986264	4.05945	4.91891e-05	0.000261579
RN7SL225P	1.31767	4.00366	3.58371	1.11718	0.263916	NA
DBNDD2	11.6357	4.0026	1.38192	2.8964	0.00377471	0.0125778
RN7SL165P	0.938364	4.0017	4.42615	0.904105	0.36594	NA
TOMM40P1	0.938364	4.0017	4.42615	0.904105	0.36594	NA
TSSK5P	3.53023	4.00128	2.46837	1.62102	0.105013	0.193883
HS3ST1	52.4413	4.00024	0.62494	6.40099	1.54374e-10	2.02068e-09
RN7SL3	52.831	3.99974	0.631357	6.33515	2.37107e-10	3.00886e-09
EEF1A1P27	0.935191	3.99838	4.43384	0.901788	0.36717	NA
OC90	0.935191	3.99838	4.43384	0.901788	0.36717	NA
BPIFB9P	4.81796	3.99699	2.18907	1.82588	0.0678683	0.13803
ZNF33BP1	5.47338	3.99629	2.36014	1.69324	0.0904099	0.172527
DMAC1P1	1.12008	3.99607	3.8199	1.04612	0.295506	NA
NAT8L	35.1282	3.9895	0.952541	4.18827	2.81087e-05	0.000157115
PANX2	9.70803	3.98942	1.44842	2.75433	0.00588131	0.0183953
DNAJC5B	150.517	3.98494	0.458175	8.69741	3.39542e-18	1.22055e-16
OR55B1P	5.97285	3.9837	1.83662	2.16904	0.0300797	0.0725205
GUCY1A2	75.8552	3.98235	0.537619	7.40739	1.28812e-13	2.53954e-12
LCT	4.81035	3.98171	2.09992	1.89613	0.057943	0.122129
SNORD3C	3.71333	3.98119	2.28547	1.74195	0.0815168	0.159506
ATP2B2	2.38625	3.97865	2.63314	1.51099	0.13079	0.230327
FGF18	3.70064	3.97858	2.29246	1.73551	0.0826511	0.161168
RPL13AP20	69.7171	3.97736	0.607862	6.5432	6.02157e-11	8.30047e-10
SAMMSON	12.8915	3.97699	1.42865	2.78374	0.00537366	0.017022
SRPX	79.3831	3.97636	0.549023	7.24262	4.40097e-13	8.04512e-12
CKAP4	229.075	3.97493	0.349383	11.377	5.4429e-30	5.98601e-28
LINC00461	2.27318	3.97416	2.84228	1.39823	0.162044	0.271175
MTCO2P4	2.27318	3.97416	2.84228	1.39823	0.162044	0.271175
DSCR9	3.129	3.97144	2.40517	1.65121	0.0986959	0.184973
DDX11L5	1.01527	3.97099	4.46874	0.888616	0.37421	NA
FNDC8	0.918062	3.96764	4.50368	0.880978	0.37833	NA
C16orf46	1.0121	3.96667	3.99392	0.993178	0.320623	NA
DSCAS	1.0121	3.96667	3.99392	0.993178	0.320623	NA
HNF1A	1.0121	3.96667	3.99392	0.993178	0.320623	NA
PHOSPHO1	5.14395	3.96558	1.99537	1.98739	0.0468796	0.103529
ANKRD62	0.91489	3.9642	4.48081	0.884706	0.376315	NA
FOXL3	0.91489	3.9642	4.48081	0.884706	0.376315	NA
RASSF10	0.91489	3.9642	4.48081	0.884706	0.376315	NA
RNA5SP226	0.91489	3.9642	4.48081	0.884706	0.376315	NA
UBE2MP1	0.91489	3.9642	4.48081	0.884706	0.376315	NA
CEACAM3	1.00892	3.96371	3.96828	0.998847	0.317869	NA
PSMC1P10	1.00892	3.96371	3.96828	0.998847	0.317869	NA
SARM1	5.42607	3.96305	2.0708	1.91377	0.0556491	0.118364
RAP2A	8.88686	3.96249	1.50378	2.63502	0.00841312	0.0250144
NPM1P40	1.28785	3.96081	3.59879	1.1006	0.271073	NA
LINC00628	0.911717	3.96079	4.48031	0.884043	0.376673	NA
SNX29P2	0.911717	3.96079	4.48031	0.884043	0.376673	NA
SNX2P1	0.911717	3.96079	4.48031	0.884043	0.376673	NA
TEX53	0.911717	3.96079	4.48031	0.884043	0.376673	NA
MADCAM1	3.60079	3.9607	2.4403	1.62304	0.104581	0.193315
SMIM35	1.37871	3.95859	3.5155	1.12604	0.260149	NA
ANKRD20A7P	1.28468	3.95842	3.61112	1.09618	0.273002	NA
TBL1X	108.421	3.95806	0.472748	8.37246	5.64284e-17	1.75818e-15
SPANXA1	0.908544	3.95737	4.49456	0.880481	0.378599	NA
TBX2-AS1	0.908544	3.95737	4.49456	0.880481	0.378599	NA
TMEM30CP	0.908544	3.95737	4.49456	0.880481	0.378599	NA
RPL30P7	0.999404	3.95489	4.01568	0.984862	0.324692	NA
GNG14	0.905371	3.95389	4.53211	0.872417	0.382981	NA
RNA5SP296	0.905371	3.95389	4.53211	0.872417	0.382981	NA
GTPBP6	28.3885	3.95251	0.885581	4.46318	8.07512e-06	5.01435e-05
GATA6	1.09026	3.95099	4.32091	0.914388	0.360513	NA
FAM177B	17.7807	3.95018	1.05028	3.76109	0.000169176	0.000802716
LINC01509	0.902198	3.94987	4.79994	0.8229	0.410565	NA
LINC00511	3.74137	3.94822	2.19399	1.79956	0.0719305	0.144557
BOLL	3.61308	3.94183	2.31023	1.70625	0.0879617	0.168996
RPL5P28	2.51468	3.941	2.57921	1.52799	0.126515	0.224598
CYP27A1	324.1	3.93988	0.291592	13.5116	1.33523e-41	2.49235e-39
CISH	57.3277	3.93918	0.68995	5.70938	1.1339e-08	1.13984e-07
ALMS1P1	3.46618	3.93315	2.4445	1.60898	0.107621	0.197568
ALOX12P1	2.21545	3.93122	2.85061	1.37908	0.16787	0.278478
OR10B1P	0.894588	3.92936	4.61801	0.850877	0.394838	NA
RNA5SP452	0.894588	3.92936	4.61801	0.850877	0.394838	NA
RPL34P33	7.5947	3.92878	1.75284	2.24138	0.0250015	0.0623919
RPL12P25	2.30948	3.92825	2.66205	1.47565	0.140039	0.24286
MT1X	117.596	3.92795	0.479482	8.19207	2.56769e-16	7.1663e-15
ADCY10	3.57565	3.92763	2.35222	1.66976	0.0949676	0.179557
RNU6-661P	0.891415	3.92571	4.54546	0.863655	0.387777	NA
RNU6-762P	0.891415	3.92571	4.54546	0.863655	0.387777	NA
PLCXD2	5.6409	3.92401	1.89293	2.07298	0.0381741	0.0879205
RNU6-125P	2.29679	3.92358	2.66674	1.4713	0.141209	0.244307
ENPP6	0.888242	3.92219	4.5335	0.865158	0.386952	NA
MIR6776	0.888242	3.92219	4.5335	0.865158	0.386952	NA
NPM1P29	0.888242	3.92219	4.5335	0.865158	0.386952	NA
ZNF84-DT	0.888242	3.92219	4.5335	0.865158	0.386952	NA
PDXP-DT	0.982275	3.92189	4.00639	0.978909	0.327625	NA
RNA5SP245	0.982275	3.92189	4.00639	0.978909	0.327625	NA
RPL39P5	0.982275	3.92189	4.00639	0.978909	0.327625	NA
ZNF750	1.17034	3.92168	3.73788	1.04917	0.294099	NA
GTF2IRD2	35.2277	3.9212	0.796995	4.91997	8.65554e-07	6.40384e-06
RPS6P26	1.63733	3.91945	3.29029	1.19122	0.233568	NA
ARAP2	5.42428	3.91944	1.89435	2.06901	0.0385451	0.0886246
LSMEM1	4.33997	3.91897	2.13073	1.83926	0.0658769	0.134896
PRUNEP1	0.979102	3.91892	4.01044	0.977179	0.328481	NA
ADRA2A	1.35206	3.91695	3.55408	1.1021	0.270419	NA
RPS18P13	5.89025	3.91662	2.18701	1.79086	0.0733159	0.146646
CASKP1	0.881896	3.91515	4.56221	0.85817	0.390798	NA
RPL22P18	0.881896	3.91515	4.56221	0.85817	0.390798	NA
SYN1	0.881896	3.91515	4.56221	0.85817	0.390798	NA
EFCAB9	1.34889	3.91436	3.6274	1.07911	0.280539	NA
KRT18P18	1.06679	3.91314	3.95796	0.988676	0.322821	NA
HMGB1P49	0.878724	3.91149	4.63085	0.84466	0.398301	NA
MACC1	0.878724	3.91149	4.63085	0.84466	0.398301	NA
WFDC21P	4.94346	3.91137	2.02937	1.92738	0.0539324	0.115555
TXK	16.2208	3.91093	1.10505	3.53913	0.000401444	0.00175802
CTU1	9.52187	3.91072	1.51632	2.57909	0.00990621	0.0287438
GDF9	7.10691	3.90923	1.68498	2.32005	0.0203382	0.0525463
RPL12P37	5.53419	3.90905	1.87601	2.08371	0.0371868	0.0861046
SIM1	8.91273	3.90848	1.69418	2.307	0.0210546	0.0540771
RPS10-NUDT3	493.392	3.9056	0.623295	6.26606	3.70308e-10	4.59968e-09
RDH12	5.46819	3.90367	1.89154	2.06375	0.0390411	0.0895377
PTPRU	15.0492	3.90345	1.3461	2.89983	0.00373368	0.0124595
SYCE1L	4.02678	3.90271	2.13806	1.82535	0.0679486	0.138151
ZNF451-AS1	31.8374	3.90236	0.820842	4.75409	1.99338e-06	1.39181e-05
SEMA3F	4.1635	3.90095	2.21054	1.76471	0.0776129	0.153349
HOXB6	2.1685	3.89861	2.88803	1.34992	0.177042	0.290679
CRB2	4.88382	3.89399	2.02965	1.91855	0.055041	0.117375
PAN3-AS1	7.24073	3.89392	1.73616	2.24283	0.0249079	0.0622345
ANKRD29	6.50291	3.89064	1.83556	2.11959	0.0340407	0.0800592
RPL21P40	2.53194	3.88884	2.57631	1.50946	0.131182	0.230944
MTND4P15	0.86794	3.8862	4.63119	0.839136	0.401393	NA
POLR2KP1	0.86794	3.8862	4.63119	0.839136	0.401393	NA
PPP1R14BP4	0.86794	3.8862	4.63119	0.839136	0.401393	NA
ODF2-AS1	1.05601	3.88467	3.94892	0.98373	0.325248	NA
GTSCR1	1.15004	3.88427	3.82275	1.01609	0.309585	NA
LINC02217	0.864767	3.88253	4.59502	0.844944	0.398142	NA
LINC02242	0.864767	3.88253	4.59502	0.844944	0.398142	NA
RAC1P4	0.864767	3.88253	4.59502	0.844944	0.398142	NA
H1-10	41.3327	3.88205	0.758757	5.11632	3.11551e-07	2.49265e-06
FAM221B	0.9588	3.88191	4.05551	0.957193	0.33847	NA
ANKRD66	0.861595	3.87893	4.59134	0.844834	0.398203	NA
CT45A6	0.861595	3.87893	4.59134	0.844834	0.398203	NA
RPS24P16	0.861595	3.87893	4.59134	0.844834	0.398203	NA
RN7SL81P	0.955628	3.87885	4.04903	0.95797	0.338078	NA
CHRNA7	1.14369	3.87878	3.76989	1.02888	0.303534	NA
RBP2	1.14369	3.87878	3.76989	1.02888	0.303534	NA
TUSC1	45.1455	3.8783	0.661473	5.86312	4.5425e-09	4.85154e-08
GUCA2A	2.13234	3.87617	2.88512	1.3435	0.179109	0.293386
ATP5MFP5	0.858422	3.87531	4.60419	0.841693	0.39996	NA
DDX43P1	0.858422	3.87531	4.60419	0.841693	0.39996	NA
MXRA7P1	0.858422	3.87531	4.60419	0.841693	0.39996	NA
PPIAP42	0.858422	3.87531	4.60419	0.841693	0.39996	NA
ZNF90	1.13735	3.87336	3.81689	1.0148	0.310204	NA
PKD2L1	8.1538	3.87258	1.54484	2.50679	0.0121835	0.034243
LINC01513	0.855249	3.87164	4.64055	0.834306	0.404108	NA
ELFN1	5.18358	3.87138	1.92941	2.00651	0.044802	0.0998076
PYY2	3.43607	3.86953	2.35523	1.64295	0.100393	0.187412
BIRC6-AS1	0.946109	3.86817	4.57013	0.846402	0.397328	NA
RN7SL663P	0.946109	3.86817	4.57013	0.846402	0.397328	NA
FBN1-DT	0.852076	3.86765	4.80083	0.805621	0.420461	NA
PLET1	0.852076	3.86765	4.80083	0.805621	0.420461	NA
RNA5SP319	0.852076	3.86765	4.80083	0.805621	0.420461	NA
VCAN	652.809	3.86724	0.239726	16.1319	1.52256e-58	5.43475e-56
PSAT1	436	3.85919	0.313207	12.3215	6.93586e-35	1.01523e-32
SKI	82.224	3.85529	0.517811	7.44536	9.6678e-14	1.93603e-12
ESRP1	2.39096	3.85529	2.62486	1.46876	0.141898	0.245131
TMEM38A	6.13942	3.85192	1.88532	2.04311	0.0410413	0.0931324
GPATCH4	92.3999	3.84687	0.561795	6.84747	7.51685e-12	1.16038e-10
ACTR3P3	0.844466	3.84578	4.80107	0.801024	0.423118	NA
CHRM1	0.844466	3.84578	4.80107	0.801024	0.423118	NA
NCOA7-AS1	0.844466	3.84578	4.80107	0.801024	0.423118	NA
PCDH10	0.844466	3.84578	4.80107	0.801024	0.423118	NA
DEPDC1P1	0.938499	3.84536	4.60626	0.834813	0.403823	NA
NELFCD	60.7505	3.84529	0.652669	5.89164	3.82386e-09	4.12514e-08
KLHL10	1.12656	3.84452	4.28684	0.896821	0.369814	NA
FAXDC2	50.0146	3.84228	0.671829	5.71913	1.0707e-08	1.08058e-07
OR2AT4	0.841293	3.84177	4.66967	0.822708	0.410674	NA
LITAFD	2.27345	3.83857	2.6708	1.43724	0.15065	0.256793
FOXI1	7.39423	3.83808	1.82101	2.10766	0.0350606	0.0820878
CT45A5	0.83812	3.83804	4.65099	0.825208	0.409254	NA
IDH2-DT	0.83812	3.83804	4.65099	0.825208	0.409254	NA
RAB42P1	0.83812	3.83804	4.65099	0.825208	0.409254	NA
ZFX-AS1	0.83812	3.83804	4.65099	0.825208	0.409254	NA
FKBP4P1	1.02619	3.83746	3.93976	0.974035	0.330039	NA
TERB1	1.02619	3.83746	3.93976	0.974035	0.330039	NA
SLC10A5	1.12022	3.8373	3.80653	1.00808	0.313414	NA
ITIH1	3.14154	3.83705	2.7287	1.40618	0.15967	0.268306
SCARF2	1.40232	3.83684	3.49228	1.09866	0.271916	NA
FMR1-AS1	1.59038	3.83653	3.33193	1.15144	0.24955	NA
CD80	5.03586	3.83547	1.93718	1.97992	0.0477122	0.104946
BRI3P1	0.834947	3.83433	4.65465	0.823763	0.410074	NA
CASC23	0.834947	3.83433	4.65465	0.823763	0.410074	NA
ESPNL	0.834947	3.83433	4.65465	0.823763	0.410074	NA
RNA5SP494	0.834947	3.83433	4.65465	0.823763	0.410074	NA
GRK3	166.016	3.83247	0.37368	10.256	1.11189e-24	7.82787e-23
FARP1-AS1	0.831774	3.83059	4.67627	0.819155	0.412698	NA
LINC00616	0.831774	3.83059	4.67627	0.819155	0.412698	NA
LIVAR	0.831774	3.83059	4.67627	0.819155	0.412698	NA
PLIN1	0.831774	3.83059	4.67627	0.819155	0.412698	NA
RPS27AP20	0.831774	3.83059	4.67627	0.819155	0.412698	NA
TM6SF2	0.831774	3.83059	4.67627	0.819155	0.412698	NA
TXNDC2	3.45651	3.82703	2.25196	1.69942	0.0892403	0.170743
LINCADL	0.828601	3.82673	4.74299	0.806819	0.419771	NA
NKILA	0.828601	3.82673	4.74299	0.806819	0.419771	NA
AKAP5	9.74002	3.82573	1.39027	2.7518	0.00592684	0.0185206
ZNF358	28.312	3.8242	0.87607	4.36518	1.2702e-05	7.58987e-05
PLEKHA6	5.60489	3.82406	2.00045	1.9116	0.0559273	0.118729
LIPH	2.35036	3.82333	2.67203	1.43087	0.152468	0.259098
LINC01772	4.98256	3.82016	1.94468	1.96442	0.0494819	0.107802
SLC25A51P3	3.27964	3.82014	2.52632	1.51214	0.130499	0.229902
RNU6-450P	8.1273	3.81875	1.5325	2.49185	0.0127081	0.0354433
RPL6P6	2.24046	3.81751	2.68803	1.42019	0.155552	0.263103
SLC24A4	20.1641	3.8174	1.1768	3.24389	0.00117908	0.00458343
BRI3	693.117	3.81625	0.228361	16.7115	1.08058e-62	4.77944e-60
MIS18A-AS1	4.90389	3.81323	2.02307	1.88487	0.0594476	0.124526
ADSS1	14.9154	3.80409	1.23974	3.06847	0.0021516	0.0077412
SNORD3B-1	2.02892	3.80283	2.94299	1.29217	0.1963	0.314962
TCFL5	56.1563	3.80258	0.611063	6.22289	4.88072e-10	5.92501e-09
NEXN-AS1	3.381	3.80129	2.29518	1.6562	0.0976807	0.183566
CLEC2A	0.817818	3.79992	4.78897	0.793474	0.427502	NA
HPYR1	0.817818	3.79992	4.78897	0.793474	0.427502	NA
HSD17B2	0.817818	3.79992	4.78897	0.793474	0.427502	NA
FAM13A	29.4856	3.7993	0.843571	4.50382	6.67413e-06	4.22501e-05
RPS3AP31	0.911851	3.79864	4.2252	0.899044	0.368629	NA
BLZF2P	11.2025	3.79863	1.33002	2.85608	0.00428905	0.0140506
RGL1	192.74	3.79764	0.3505	10.8349	2.35182e-27	2.17501e-25
KLRA1P	4.16817	3.79728	2.15999	1.758	0.078747	0.155085
SCX	4.98714	3.7963	1.96246	1.93446	0.0530563	0.114038
RNU6-53P	0.814645	3.79597	4.72114	0.804036	0.421376	NA
LARP4P	2.29515	3.79466	2.82392	1.34376	0.179027	0.293324
TSKS	8.29007	3.79322	1.81491	2.09002	0.0366156	0.084995
SLC2A9-AS1	3.30296	3.79234	2.80464	1.35217	0.176322	0.289731
ACTN3	0.811472	3.79213	4.71299	0.804614	0.421043	NA
ATP5PFP1	0.811472	3.79213	4.71299	0.804614	0.421043	NA
EEF1GP1	0.811472	3.79213	4.71299	0.804614	0.421043	NA
HMGN2P23	0.811472	3.79213	4.71299	0.804614	0.421043	NA
RN7SKP185	0.811472	3.79213	4.71299	0.804614	0.421043	NA
RPL32P2	0.811472	3.79213	4.71299	0.804614	0.421043	NA
SEPTIN14P5	0.811472	3.79213	4.71299	0.804614	0.421043	NA
CCDC74BP1	0.905506	3.79195	4.13996	0.915938	0.359699	NA
PAFAH1B1P2	1.09357	3.7918	3.83931	0.987625	0.323336	NA
CD7	1.0904	3.78903	3.84745	0.984816	0.324714	NA
NPM1P18	0.996366	3.78888	3.98657	0.950411	0.341903	NA
RNU6-1337P	0.902333	3.78872	4.14933	0.913092	0.361194	NA
RNU6-4P	0.902333	3.78872	4.14933	0.913092	0.361194	NA
RPL21P12	0.8083	3.7883	4.72416	0.8019	0.422611	NA
SLC6A21P	0.8083	3.7883	4.72416	0.8019	0.422611	NA
STOX2	47.117	3.78803	0.681065	5.56192	2.66819e-08	2.55108e-07
CZIB-DT	0.89916	3.78542	4.18361	0.904822	0.36556	NA
MIR1302-2HG	0.89916	3.78542	4.18361	0.904822	0.36556	NA
TRIM73	4.76798	3.78519	1.97279	1.91869	0.0550232	0.117373
C1orf189	2.29706	3.78499	2.68028	1.41217	0.157901	0.266169
NRADDP	0.805127	3.78442	4.75945	0.795139	0.426533	NA
APLP1	8.69538	3.78333	1.53983	2.45697	0.0140113	0.0384146
RNU6-11P	2.09948	3.78229	2.74626	1.37725	0.168435	0.279229
GAPDHP27	3.19526	3.78111	2.5098	1.50654	0.13193	0.23204
RNA5SP198	0.801954	3.78046	4.80183	0.787296	0.431109	NA
FOXN3-AS1	8.4834	3.77976	1.47503	2.56249	0.0103924	0.02992
RFPL3S	20.2483	3.7784	1.00337	3.76569	0.000166089	0.000789359
INHBE	3.61352	3.77722	2.32244	1.6264	0.103864	0.192353
MCF2L2	5.89447	3.77248	1.89079	1.99519	0.0460223	0.102111
RPL12P41	3.20576	3.76953	2.41665	1.55981	0.118804	0.21396
RFTN2	24.1056	3.76942	0.907036	4.15575	3.24218e-05	0.000178816
ZBTB8A	9.62202	3.76902	1.4531	2.59378	0.00949272	0.0277339
C1orf167	1.98514	3.76837	2.97011	1.26876	0.204526	0.325126
GRIN3B	3.31058	3.76727	2.29371	1.64244	0.1005	0.187559
TXNP4	6.61587	3.76415	1.64964	2.2818	0.0225012	0.0571833
KLHL41	1.97245	3.76265	2.99206	1.25754	0.208557	0.330475
C19orf18	8.01146	3.76114	1.50583	2.49773	0.0124993	0.0349663
SLC6A9	6.56205	3.7611	1.71979	2.18695	0.0287464	0.0698358
FCGR2C	100.892	3.76098	0.5022	7.48901	6.93974e-14	1.42048e-12
AFF3	107.274	3.75493	0.648574	5.78952	7.05886e-09	7.2682e-08
ITIH4	8.47441	3.75376	1.52277	2.4651	0.0136976	0.0376977
PDK4	256.487	3.75369	0.357107	10.5114	7.65494e-26	6.10774e-24
RPSAP47	8.88592	3.75353	1.52702	2.45807	0.0139687	0.0383182
CST4	0.791171	3.75265	4.80216	0.781451	0.434538	NA
MIR320D1	0.791171	3.75265	4.80216	0.781451	0.434538	NA
RNU6-82P	0.885204	3.75152	4.22876	0.887142	0.375002	NA
RNU1-134P	3.5692	3.75071	2.23645	1.67708	0.0935269	0.177311
ATF4P2	0.787998	3.74867	4.78045	0.784167	0.432942	NA
PLA2G12B	0.787998	3.74867	4.78045	0.784167	0.432942	NA
TNNC2	0.787998	3.74867	4.78045	0.784167	0.432942	NA
MIR3945HG	1.95849	3.74856	2.98386	1.25628	0.209015	0.330994
DISC1FP1	0.882031	3.74811	4.1924	0.894025	0.371308	NA
TMPRSS11D	0.882031	3.74811	4.1924	0.894025	0.371308	NA
MESTIT1	0.878858	3.74479	4.19015	0.893714	0.371475	NA
RPS27AP15	0.878858	3.74479	4.19015	0.893714	0.371475	NA
CHCHD3P2	0.784825	3.74473	4.78115	0.783227	0.433494	NA
RPL4P1	0.784825	3.74473	4.78115	0.783227	0.433494	NA
RN7SL698P	2.24059	3.7444	2.68782	1.3931	0.163589	0.273081
LINC01618	1.94263	3.74155	3.04283	1.22963	0.218837	0.342541
RN7SL443P	0.875685	3.74146	4.20831	0.889066	0.373968	NA
SNAP23P1	0.875685	3.74146	4.20831	0.889066	0.373968	NA
CACNA1B	0.781652	3.74076	4.80143	0.779093	0.435925	NA
GUCA2B	0.781652	3.74076	4.80143	0.779093	0.435925	NA
PDE4C	0.781652	3.74076	4.80143	0.779093	0.435925	NA
RNU6-913P	0.781652	3.74076	4.80143	0.779093	0.435925	NA
RPS15AP36	0.781652	3.74076	4.80143	0.779093	0.435925	NA
PRKAG1	58.2388	3.74035	0.599739	6.23663	4.47092e-10	5.46338e-09
HTR5BP	1.94771	3.73787	3.11874	1.19852	0.230714	0.356479
LINC02579	0.778479	3.73679	4.80235	0.778117	0.4365	NA
PLEKHD1	0.778479	3.73679	4.80235	0.778117	0.4365	NA
CAMSAP3	9.19794	3.73597	1.49465	2.49956	0.0124347	0.0348096
HMGB3P9	2.03857	3.732	2.83918	1.31446	0.18869	0.305247
LINC01961	4.81977	3.73169	2.11284	1.7662	0.077363	0.153056
ADAMTSL4-AS1	1.93819	3.73167	3.00925	1.24007	0.214951	0.338068
DNAJB6P2	1.93502	3.73004	3.00122	1.24284	0.213927	0.33686
KLHL29	29.3891	3.72977	0.853932	4.36775	1.25531e-05	7.5097e-05
RPL13AP2	2.12943	3.72937	2.76591	1.34833	0.177551	0.291303
PHGDH	716.594	3.72918	0.242207	15.3967	1.72299e-53	5.00799e-51
RN7SKP80	8.22962	3.72853	1.49	2.50236	0.0123367	0.0346067
ZC2HC1A	1.93185	3.72848	2.99868	1.24337	0.213731	0.336576
IGF1R	3.8107	3.72385	2.18268	1.70609	0.0879918	0.169022
HSPA6	20.159	3.72271	1.03049	3.61257	0.000303176	0.00136439
FAM89A	142.569	3.72208	0.388768	9.57405	1.02801e-21	5.34933e-20
TNC	3.28322	3.72084	2.38548	1.55978	0.118811	0.21396
NEUROG3	9.47883	3.71634	1.44104	2.57893	0.00991075	0.0287519
ANK2	56.145	3.71355	0.639631	5.80577	6.40725e-09	6.64433e-08
ARHGEF33	5.38576	3.71207	1.87403	1.98079	0.0476149	0.104789
MTCO1P22	1.91154	3.71129	3.02089	1.22854	0.219244	0.342916
MYG1	64.0977	3.71046	0.586332	6.32827	2.47929e-10	3.13509e-09
RPS27AP5	131.293	3.70906	0.483773	7.66694	1.7615e-14	3.88713e-13
HOXB5	0.767696	3.70783	4.80271	0.772029	0.440097	NA
OR4X2	0.767696	3.70783	4.80271	0.772029	0.440097	NA
RPL37P12	0.767696	3.70783	4.80271	0.772029	0.440097	NA
SNORD91B	0.767696	3.70783	4.80271	0.772029	0.440097	NA
SNRPGP1	0.767696	3.70783	4.80271	0.772029	0.440097	NA
NR2E3	4.26649	3.70757	2.13866	1.73359	0.0829901	0.161596
CSF2RA	50.1624	3.70689	0.636209	5.82653	5.65903e-09	5.94111e-08
RNA5SP282	3.38127	3.70644	2.26702	1.63494	0.102062	0.189758
RPL31P61	9.2369	3.70606	1.47485	2.51284	0.0119763	0.0337913
ULK2	38.3381	3.702	0.793662	4.66445	3.09441e-06	2.08542e-05
RNU6-37P	5.65017	3.69996	1.86674	1.98205	0.0474742	0.104581
RFLNA	0.76135	3.69977	4.80281	0.770333	0.441102	NA
RNY3P11	0.76135	3.69977	4.80281	0.770333	0.441102	NA
LMTK3	0.855383	3.69947	4.23954	0.872611	0.382875	NA
LGALS2	3.35321	3.69941	2.51201	1.47269	0.140835	0.243867
GPR37L1	16.3976	3.69857	1.14266	3.23681	0.00120875	0.00468132
LINC01348	2.97391	3.69827	2.91461	1.26887	0.204487	0.32509
PTGDS	429.104	3.69826	0.260355	14.2047	8.57036e-46	1.89535e-43
RPS6P25	81.0741	3.69757	0.526735	7.0198	2.22183e-12	3.70536e-11
TDRKH-AS1	3.26235	3.69606	2.54822	1.45045	0.146933	0.252069
CCDC102A	3.35639	3.69586	2.51116	1.47177	0.141082	0.244191
C9orf163	0.758177	3.69573	4.80286	0.769485	0.441605	NA
CBX5P1	0.758177	3.69573	4.80286	0.769485	0.441605	NA
LRRC9	0.758177	3.69573	4.80286	0.769485	0.441605	NA
SCARNA22	0.758177	3.69573	4.80286	0.769485	0.441605	NA
VAMP9P	0.758177	3.69573	4.80286	0.769485	0.441605	NA
EGR1	117.152	3.69556	0.487349	7.58299	3.37669e-14	7.20148e-13
ANK2-AS1	4.80444	3.69412	1.91743	1.9266	0.0540295	0.115726
HOXA4	0.943071	3.69297	4.10255	0.900164	0.368033	NA
TIMMDC1-DT	3.73886	3.69293	2.69091	1.37237	0.169948	0.281347
RN7SKP38	0.755005	3.6917	4.80291	0.768637	0.442109	NA
RN7SL378P	0.755005	3.6917	4.80291	0.768637	0.442109	NA
RPL31P14	1.8849	3.69064	3.0338	1.21651	0.223792	0.348322
SYTL1	33.2896	3.68886	0.836764	4.40848	1.04099e-05	6.32614e-05
DLSTP1	0.751832	3.68766	4.80296	0.767789	0.442612	NA
EBF4	0.751832	3.68766	4.80296	0.767789	0.442612	NA
GDPD4	0.751832	3.68766	4.80296	0.767789	0.442612	NA
SMIM15P2	0.751832	3.68766	4.80296	0.767789	0.442612	NA
OTULIN-DT	5.76653	3.68603	2.23884	1.6464	0.0996814	0.186425
PNLDC1	2.25468	3.68309	2.68303	1.37273	0.169836	0.281231
NOTCH3	8.47856	3.6791	1.50957	2.43718	0.0148023	0.0402039
MSANTD1	4.17577	3.67588	2.15653	1.70453	0.0882821	0.169356
TPBGL-AS1	11.0231	3.67551	1.36991	2.68303	0.00729588	0.0221785
DMGDH	3.0021	3.67439	2.47819	1.48269	0.138156	0.240291
VEGFB	131.249	3.66896	0.410744	8.93248	4.1657e-19	1.685e-17
ADAP1	76.619	3.66543	0.581497	6.30345	2.91101e-10	3.6515e-09
SNX29P1	2.14035	3.66537	2.73408	1.34062	0.180042	0.294512
PRKAG3	1.84873	3.66506	3.0591	1.19808	0.230884	0.35666
FGF13	9.76214	3.66505	1.48671	2.46521	0.0136933	0.0376977
PSD2-AS1	0.741048	3.65739	4.80335	0.761425	0.446403	NA
LARGE-AS1	4.56308	3.65404	2.01479	1.8136	0.0697388	0.140932
RN7SL200P	4.45963	3.65353	2.16157	1.69022	0.0909858	0.173447
HLF	0.737876	3.65329	4.8034	0.760562	0.446919	NA
OR7E35P	0.737876	3.65329	4.8034	0.760562	0.446919	NA
RNU6-610P	0.737876	3.65329	4.8034	0.760562	0.446919	NA
DNAJC9-AS1	5.93723	3.6529	1.75123	2.08591	0.0369871	0.0857107
LINC02421	0.831909	3.65266	4.29897	0.84966	0.395514	NA
ROPN1B	1.20804	3.6515	3.71156	0.983817	0.325206	NA
NUTM2D	3.07266	3.65123	2.34368	1.55791	0.119255	0.214531
C2orf80	0.734703	3.64918	4.80346	0.759699	0.447434	NA
CORT	0.734703	3.64918	4.80346	0.759699	0.447434	NA
ELOBP1	0.734703	3.64918	4.80346	0.759699	0.447434	NA
LINC02365	0.734703	3.64918	4.80346	0.759699	0.447434	NA
RNA5SP317	0.734703	3.64918	4.80346	0.759699	0.447434	NA
RPL36AP51	0.734703	3.64918	4.80346	0.759699	0.447434	NA
PPIAP83	1.0168	3.6491	3.95326	0.923062	0.355975	NA
PA2G4P2	3.14167	3.64849	2.59943	1.40357	0.160446	0.269298
RNY4	1.8316	3.64847	3.06329	1.19103	0.233642	0.360018
ZDHHC11	3.25755	3.64628	2.29688	1.58749	0.112401	0.204737
HIGD1AP6	0.825563	3.64562	4.30888	0.846073	0.397512	NA
SPEG	0.825563	3.64562	4.30888	0.846073	0.397512	NA
PPIAP20	0.73153	3.64508	4.80351	0.758837	0.44795	NA
BOLA3P4	1.82208	3.64383	3.08174	1.18239	0.237049	0.364248
C20orf203	1.10449	3.64341	3.90136	0.933882	0.350365	NA
ALKAL1	14.1016	3.64291	1.19861	3.03928	0.00237142	0.00840866
FOXD1	25.6227	3.64192	0.933091	3.90307	9.49802e-05	0.000476212
SLC22A14	2.96813	3.64125	2.57812	1.41237	0.157842	0.266113
MT2A	238.37	3.64119	0.352139	10.3402	4.63465e-25	3.40421e-23
GUCY2D	0.728357	3.64098	4.80356	0.757974	0.448466	NA
TOMM40P3	0.728357	3.64098	4.80356	0.757974	0.448466	NA
NXPH4	4.21333	3.64036	2.06136	1.766	0.0773956	0.153087
C1QTNF7-AS1	2.19822	3.64009	2.72146	1.33755	0.181043	0.295744
DCAF4L1	41.3687	3.6392	0.696233	5.22698	1.72298e-07	1.43789e-06
APCDD1L	1.82082	3.63737	3.24483	1.12097	0.262299	0.393214
FCF1P7	2.91581	3.63452	2.51412	1.44564	0.148278	0.253876
SAMD1	86.328	3.6329	0.530761	6.84469	7.66418e-12	1.17865e-10
RPS3P6	6.58164	3.63156	1.66857	2.17644	0.0295221	0.0713622
ENHO	10.8876	3.63134	1.32219	2.74646	0.00602427	0.018799
EHBP1L1	77.7107	3.63023	0.569168	6.37814	1.79255e-10	2.31858e-09
TEX14	2.97587	3.62994	2.47326	1.46767	0.142193	0.245528
TSPAN13	31.4898	3.62854	0.83935	4.32303	1.53899e-05	9.07079e-05
CD8A	1.90533	3.62711	2.86045	1.26802	0.20479	0.325419
NLGN4Y-AS1	1.90533	3.62711	2.86045	1.26802	0.20479	0.325419
SENP3	14.1774	3.62509	1.22505	2.95914	0.00308503	0.010551
CLEC18B	5.83382	3.62423	1.76349	2.05514	0.0398655	0.0911148
PLCD4	11.6362	3.62329	1.24384	2.91298	0.00358001	0.0120018
MT-TF	154.45	3.62092	0.403272	8.97885	2.73617e-19	1.12465e-17
ANKRD55	17.7332	3.61919	1.4172	2.55376	0.0106566	0.0305811
GUCY2C	4.00482	3.61493	2.74754	1.31569	0.188277	0.304797
GPR83	3.99241	3.61303	2.19219	1.64814	0.0993234	0.185909
LMX1B	5.60968	3.61075	2.43328	1.4839	0.137834	0.239956
CAMKV	4.84216	3.61061	2.04869	1.7624	0.0780015	0.153975
METRN	39.2022	3.61022	0.861577	4.19025	2.78649e-05	0.000155795
TLDC2	3.18395	3.60915	2.31698	1.5577	0.119305	0.214558
ETNK2	3.09986	3.6068	2.42574	1.48689	0.137045	0.238814
ZBED3-AS1	16.4465	3.60654	1.15461	3.1236	0.00178656	0.00657667
CDH12	0.714401	3.60517	4.80403	0.750446	0.452986	NA
LHFPL6	0.714401	3.60517	4.80403	0.750446	0.452986	NA
LINC02446	0.714401	3.60517	4.80403	0.750446	0.452986	NA
SGSM3-AS1	4.50001	3.60484	2.03912	1.76785	0.0770867	0.152554
NCF2	642.479	3.60484	0.257911	13.977	2.15233e-44	4.42336e-42
FMR1-IT1	7.33541	3.60465	1.99104	1.81044	0.070228	0.141727
GCAWKR	7.21781	3.60308	1.8338	1.96481	0.0494357	0.107759
MYH7B	19.8326	3.60228	1.07343	3.35587	0.000791166	0.00321941
PRR19	10.4169	3.60224	1.40391	2.56586	0.0102919	0.0296727
C9orf152	0.711228	3.601	4.80409	0.749569	0.453514	NA
DDX11L17	0.711228	3.601	4.80409	0.749569	0.453514	NA
RPL21P9	0.711228	3.601	4.80409	0.749569	0.453514	NA
RPL23AP19	0.711228	3.601	4.80409	0.749569	0.453514	NA
RPL35AP27	0.711228	3.601	4.80409	0.749569	0.453514	NA
SLC12A3	0.711228	3.601	4.80409	0.749569	0.453514	NA
SLC24A5	0.711228	3.601	4.80409	0.749569	0.453514	NA
VN1R93P	0.711228	3.601	4.80409	0.749569	0.453514	NA
TRGJP2	4.43149	3.60072	2.28084	1.57868	0.114409	0.207595
RNA5SP202	0.805261	3.60064	4.34831	0.828054	0.40764	NA
SNORA80D	0.805261	3.60064	4.34831	0.828054	0.40764	NA
FAM53B-AS1	0.899294	3.60044	4.15803	0.8659	0.386545	NA
SHISA8	0.899294	3.60044	4.15803	0.8659	0.386545	NA
DDR2	5.44086	3.59981	1.86475	1.93045	0.0535512	0.114859
ZNF716	2.1249	3.59817	3.06163	1.17525	0.239896	0.367844
TDRD12	0.990155	3.59722	3.99777	0.899808	0.368222	NA
NNMT	0.896122	3.59712	4.16013	0.864666	0.387222	NA
CA9	0.802088	3.59702	4.35267	0.826394	0.408581	NA
RFPL3	0.708055	3.59682	4.80415	0.748692	0.454043	NA
TMEM151A	0.708055	3.59682	4.80415	0.748692	0.454043	NA
POU5F1P6	1.17505	3.59487	3.76678	0.954362	0.339901	NA
TMEM123-DT	0.892949	3.59374	4.19105	0.85748	0.391179	NA
RPS15AP18	0.704883	3.59265	4.8042	0.747814	0.454572	NA
ZSWIM5P2	0.704883	3.59265	4.8042	0.747814	0.454572	NA
KCTD1	4.89379	3.59206	1.92734	1.86374	0.0623587	0.129082
SPDYA	16.1452	3.58972	1.11391	3.22263	0.00127021	0.00489372
SPIN4-AS1	0.795743	3.58849	4.80426	0.746939	0.4551	NA
HES2	0.70171	3.58848	4.80426	0.746938	0.455101	NA
HSPE1P12	0.70171	3.58848	4.80426	0.746938	0.455101	NA
LINC00989	0.70171	3.58848	4.80426	0.746938	0.455101	NA
METTL21AP1	0.70171	3.58848	4.80426	0.746938	0.455101	NA
MIOX	0.70171	3.58848	4.80426	0.746938	0.455101	NA
NUTF2P7	0.70171	3.58848	4.80426	0.746938	0.455101	NA
PHF5CP	0.70171	3.58848	4.80426	0.746938	0.455101	NA
THPO	0.70171	3.58848	4.80426	0.746938	0.455101	NA
VN2R10P	0.70171	3.58848	4.80426	0.746938	0.455101	NA
TCP11	1.76118	3.58804	3.12886	1.14676	0.251482	0.380874
CSPG5	4.30918	3.58764	2.10211	1.70669	0.0878805	0.168856
ATP5F1AP2	5.00394	3.58375	2.12395	1.68731	0.0915447	0.174284
SPTBN2	20.7563	3.58374	0.965197	3.71296	0.000204849	0.000957248
IRS3P	1.85204	3.58315	2.88085	1.24378	0.21358	0.336418
GRM6	5.18638	3.58148	1.93011	1.85559	0.0635122	0.131025
FCGR3B	1.74849	3.58127	3.12482	1.14607	0.251765	0.38116
KCNK7	1.74849	3.58127	3.12482	1.14607	0.251765	0.38116
HEPH	1.74214	3.57821	3.16526	1.13046	0.258281	0.388452
SUSD4	2.9846	3.578	2.56578	1.39451	0.163165	0.272636
ERVW-1	3.15138	3.57475	2.46108	1.45251	0.146359	0.251271
SFRP1	30.5875	3.57411	0.967982	3.69233	0.000222212	0.0010287
APBB2	11.139	3.57165	1.3734	2.6006	0.0093061	0.0272591
PDE8B	3.69168	3.5709	2.21027	1.6156	0.106181	0.19549
NDUFB1P1	20.1715	3.56946	1.11312	3.20673	0.00134252	0.00512468
CC2D2B	4.15863	3.56934	2.21436	1.6119	0.106983	0.196665
TPGS1	16.5261	3.56492	1.27984	2.78543	0.00534568	0.0169545
RPL5P11	4.07897	3.56248	2.14663	1.65957	0.0970019	0.182538
PXMP2	35.0431	3.56244	0.828145	4.30171	1.69489e-05	9.88935e-05
C12orf50	1.82539	3.56068	2.89299	1.2308	0.218398	0.342127
ACBD3-AS1	2.10432	3.55728	2.74966	1.29372	0.195763	0.314266
GRIN2C	3.83252	3.55723	2.2337	1.59253	0.111266	0.20307
KLHL7-DT	0.784959	3.5553	4.80471	0.739961	0.459323	NA
C1QTNF1	0.690926	3.55529	4.80471	0.73996	0.459324	NA
LEP	0.690926	3.55529	4.80471	0.73996	0.459324	NA
LINC01832	0.690926	3.55529	4.80471	0.73996	0.459324	NA
RNA5SP260	0.690926	3.55529	4.80471	0.73996	0.459324	NA
STRA8	0.690926	3.55529	4.80471	0.73996	0.459324	NA
RNU6-379P	1.90673	3.55463	2.87287	1.23731	0.215972	0.339109
C7orf77	1.06706	3.55405	4.37204	0.812904	0.416273	NA
OLA1P3	1.80953	3.55389	2.9595	1.20084	0.229813	0.355626
LINC00163	0.687754	3.55105	4.80477	0.739067	0.459866	NA
OR6L2P	0.687754	3.55105	4.80477	0.739067	0.459866	NA
RNU6-388P	0.781787	3.55045	4.41952	0.803355	0.421769	NA
NPIPB12	61.6654	3.54766	0.64081	5.53622	3.09073e-08	2.93338e-07
HMGN2P46	78.9901	3.5472	1.3448	2.6377	0.00834692	0.0248393
ADM-DT	0.684581	3.54681	4.80483	0.738176	0.460408	NA
CYP26B1	0.684581	3.54681	4.80483	0.738176	0.460408	NA
HNRNPA1P21	0.684581	3.54681	4.80483	0.738176	0.460408	NA
LPAL2	0.684581	3.54681	4.80483	0.738176	0.460408	NA
SPINK4	0.684581	3.54681	4.80483	0.738176	0.460408	NA
LRRN1	2.84679	3.54633	2.47444	1.43318	0.151806	0.258321
POTEJ	10.2363	3.54609	1.34714	2.63232	0.00848052	0.0251743
HMGB1P31	2.87754	3.5457	2.53869	1.39667	0.162514	0.271715
SNORA12	2.99752	3.54489	2.68562	1.31995	0.186852	0.302996
RPS3AP25	8.0577	3.5436	1.57151	2.2549	0.0241397	0.0606803
MYL6P3	0.775441	3.54295	4.41946	0.801671	0.422743	NA
KLHDC7A	0.681408	3.54257	4.80489	0.737284	0.46095	NA
LINC02877	0.681408	3.54257	4.80489	0.737284	0.46095	NA
MAP6D1	0.681408	3.54257	4.80489	0.737284	0.46095	NA
MIR181A1HG	0.681408	3.54257	4.80489	0.737284	0.46095	NA
NOP53-AS1	0.681408	3.54257	4.80489	0.737284	0.46095	NA
SCYGR10	0.681408	3.54257	4.80489	0.737284	0.46095	NA
SLC4A1	0.681408	3.54257	4.80489	0.737284	0.46095	NA
SPEF1	0.681408	3.54257	4.80489	0.737284	0.46095	NA
CNN3-DT	1.70471	3.54081	3.15153	1.12352	0.261216	0.391911
HNRNPA3P9	0.866301	3.53959	4.28244	0.826535	0.408501	NA
SPDYE8	0.866301	3.53959	4.28244	0.826535	0.408501	NA
RPL36AP43	1.70154	3.5391	3.15281	1.12252	0.26164	0.392459
C11orf97	0.772268	3.53905	4.48319	0.789404	0.429876	NA
FNDC5	0.678235	3.53833	4.80495	0.736393	0.461492	NA
HIPK4	0.678235	3.53833	4.80495	0.736393	0.461492	NA
MIR3670-3	0.678235	3.53833	4.80495	0.736393	0.461492	NA
OR10AB1P	0.678235	3.53833	4.80495	0.736393	0.461492	NA
PPP3R2	0.678235	3.53833	4.80495	0.736393	0.461492	NA
SLCO2A1	0.678235	3.53833	4.80495	0.736393	0.461492	NA
SNORA36B	0.678235	3.53833	4.80495	0.736393	0.461492	NA
FBXL22	4.42654	3.53774	2.03857	1.73541	0.0826688	0.161168
TACO1	44.9947	3.53524	0.68023	5.19712	2.02399e-07	1.67059e-06
RPL21P42	18.7343	3.53337	1.202	2.93957	0.00328665	0.0111339
GOLGA6B	2.836	3.53228	2.41343	1.46359	0.143306	0.247114
DNAH11	3.13397	3.5319	2.3513	1.50211	0.133069	0.23356
EFCAB10	8.53864	3.53061	1.48949	2.37034	0.0177715	0.046934
RPS4XP7	2.90558	3.53045	2.47725	1.42515	0.154115	0.261189
SAA2	2.90558	3.53045	2.47725	1.42515	0.154115	0.261189
LIX1	2.92369	3.5295	2.40259	1.46904	0.141822	0.245062
RPL7AP4	3.91727	3.52897	2.45545	1.4372	0.150661	0.256793
TCAP	7.3179	3.528	1.54938	2.27704	0.0227836	0.0577711
C9orf131	13.4664	3.52788	1.15807	3.04634	0.00231647	0.00824833
RASGRP4	28.7842	3.52748	0.876092	4.02638	5.6643e-05	0.000297639
RHOH	85.2763	3.52677	0.530216	6.65158	2.89966e-11	4.1372e-10
CCDC83	13.5194	3.52238	1.24461	2.83011	0.00465316	0.0150442
SPATA6L	3.09654	3.52103	2.51565	1.39965	0.161618	0.270775
VIT	26.3088	3.51859	1.55546	2.26209	0.0236918	0.0597316
RNU4-2	8.9018	3.51854	1.46353	2.40415	0.0162103	0.0434253
SMARCE1P6	9.05603	3.51846	1.43674	2.44892	0.0143284	0.039156
FLRT1	13.6925	3.51427	1.34146	2.61973	0.00879989	0.0259934
ALDOB	2.1514	3.51345	2.73549	1.28439	0.199004	0.318362
AHR	179.675	3.51037	0.357699	9.81375	9.82467e-23	5.67877e-21
SCNN1D	4.35612	3.51021	2.04894	1.71318	0.0866794	0.167164
SCARNA3	5.70416	3.51004	1.73288	2.02555	0.0428107	0.0962673
PLCXD1	17.5346	3.50983	1.15016	3.05161	0.0022762	0.00813197
MMD	324.137	3.50518	0.292901	11.9671	5.28332e-33	7.02578e-31
CECR2	20.081	3.50485	1.0339	3.38993	0.0006991	0.00288517
SPTLC3	2.66711	3.50467	2.70846	1.29397	0.195675	0.314172
ALDH2	308.452	3.5018	0.315675	11.0931	1.35555e-28	1.34536e-26
RN7SL589P	1.66411	3.50175	3.24439	1.07933	0.280443	0.4138
RNU7-181P	2.66203	3.50169	2.60813	1.3426	0.1794	0.293725
ACSL3-AS1	0.664279	3.4992	4.8055	0.728166	0.466512	NA
ENO4	0.664279	3.4992	4.8055	0.728166	0.466512	NA
GPR25	0.664279	3.4992	4.8055	0.728166	0.466512	NA
KIF19BP	0.664279	3.4992	4.8055	0.728166	0.466512	NA
MROH9	0.664279	3.4992	4.8055	0.728166	0.466512	NA
RNA5SP479	0.664279	3.4992	4.8055	0.728166	0.466512	NA
RNU6-239P	0.664279	3.4992	4.8055	0.728166	0.466512	NA
SH2B2	18.2824	3.49843	1.02417	3.41586	0.000635809	0.00265521
TCF7	47.0988	3.49803	0.670091	5.22023	1.78697e-07	1.48642e-06
MISP	1.04041	3.49684	4.01088	0.871837	0.383297	NA
RPS3AP19	1.65459	3.49572	3.1901	1.09581	0.273164	0.405738
CPEB1-AS1	0.661106	3.49489	4.80556	0.727259	0.467067	NA
LINC01121	0.661106	3.49489	4.80556	0.727259	0.467067	NA
PPIAP70	0.661106	3.49489	4.80556	0.727259	0.467067	NA
RNA5SP498	0.661106	3.49489	4.80556	0.727259	0.467067	NA
RNU6-1026P	0.661106	3.49489	4.80556	0.727259	0.467067	NA
CA3	22.1174	3.49476	1.28107	2.72799	0.00637212	0.0197452
RPL15P13	0.849172	3.49424	4.26117	0.820018	0.412206	NA
SLC4A9	0.943205	3.49396	4.08706	0.854882	0.392617	NA
LINC02481	5.39224	3.49326	1.8127	1.9271	0.0539673	0.115617
JDP2	58.5965	3.49227	0.584965	5.97006	2.37172e-09	2.63688e-08
RPL35P3	0.845999	3.49073	4.25912	0.81959	0.41245	NA
XIAPP2	0.751966	3.49067	4.46903	0.78108	0.434755	NA
XPOTP1	0.751966	3.49067	4.46903	0.78108	0.434755	NA
LINC01068	0.657933	3.49058	4.80563	0.726353	0.467622	NA
MAGOH2P	0.657933	3.49058	4.80563	0.726353	0.467622	NA
PXDN	0.657933	3.49058	4.80563	0.726353	0.467622	NA
RN7SKP153	0.657933	3.49058	4.80563	0.726353	0.467622	NA
RNU6-1042P	0.657933	3.49058	4.80563	0.726353	0.467622	NA
TTC39A-AS1	1.64507	3.49057	3.21066	1.08718	0.276956	0.410083
DNAI3	15.4892	3.49042	3.23246	1.0798	0.28023	0.413576
ZFP92	15.1706	3.48833	1.12852	3.09106	0.00199445	0.00724237
ARPC3P4	1.83314	3.48781	2.90157	1.20204	0.229348	0.355123
LINC01649	0.748794	3.48677	4.49887	0.775032	0.438321	NA
RN7SL107P	0.65476	3.48628	4.80569	0.725448	0.468177	NA
RN7SL233P	0.65476	3.48628	4.80569	0.725448	0.468177	NA
RPL19P21	14.6608	3.48593	1.13003	3.0848	0.00203687	0.00737931
RPS12P3	20.1825	3.4857	1.06891	3.261	0.00111021	0.00434226
KDM2B-DT	2.11206	3.48531	2.78868	1.2498	0.211371	0.333894
TAF6L	11.0611	3.48472	1.36473	2.55341	0.0106673	0.0306075
B3GNT4	2.92919	3.48441	2.48238	1.40366	0.160421	0.269279
RIMKLA	13.4808	3.48357	1.2013	2.89984	0.00373354	0.0124595
ASPRV1	0.651588	3.48197	4.80575	0.724543	0.468733	NA
KCNH7	0.651588	3.48197	4.80575	0.724543	0.468733	NA
LINC02683	0.651588	3.48197	4.80575	0.724543	0.468733	NA
P2RY13	0.651588	3.48197	4.80575	0.724543	0.468733	NA
VN1R3	0.651588	3.48197	4.80575	0.724543	0.468733	NA
NKG7	261.061	3.4812	0.3164	11.0025	3.71571e-28	3.56603e-26
JUND	74.5944	3.48091	0.5176	6.7251	1.75478e-11	2.58154e-10
ADAMTSL4-AS2	5.18044	3.48031	1.87426	1.85689	0.0633262	0.130726
CYP3A5	18.8659	3.48006	1.09255	3.18527	0.00144619	0.00545901
C2orf88	6.65651	3.47498	1.68473	2.06264	0.0391473	0.0897454
RN7SKP71	11.6867	3.47396	1.52125	2.28361	0.0223942	0.0569611
PLAC8	1206.97	3.47186	0.21323	16.2822	1.32011e-59	4.97388e-57
C1orf146	6.66294	3.46981	1.97893	1.75337	0.0795377	0.15628
ELOCP27	1.81918	3.46965	2.90058	1.19619	0.231623	0.357638
ABCA6	7.41788	3.46849	1.57952	2.19591	0.0280981	0.0686212
CDC42EP1	41.1667	3.46729	0.760775	4.55758	5.17471e-06	3.33813e-05
CCR5AS	15.4379	3.46637	1.07598	3.22159	0.00127481	0.0049068
PRX	6.68798	3.4663	1.58379	2.18861	0.0286248	0.0696069
SLC4A5	8.76538	3.46425	1.54265	2.24565	0.0247267	0.0618897
SULT1A3	28.4539	3.46235	0.793608	4.36279	1.28412e-05	7.66626e-05
C20orf144	2.79045	3.46103	2.48747	1.39138	0.164109	0.27344
NKX3-2	3.22333	3.45921	2.3925	1.44585	0.148219	0.2538
CCDC146	10.056	3.45547	1.34812	2.56318	0.0103719	0.029865
PKP2	9.32256	3.45337	1.62163	2.12956	0.0332078	0.0784723
CELA2B	1.61081	3.45315	3.25778	1.05997	0.289159	NA
DMRTA2	98.643	3.45202	0.492891	7.00362	2.49435e-12	4.13611e-11
LINC00334	2.68452	3.44915	2.68082	1.2866	0.198233	0.317429
RPS5P8	1.70167	3.44782	2.97984	1.15705	0.247252	0.375915
CERKL	11.5426	3.44707	1.27319	2.70743	0.00678074	0.0208086
TEX29	2.56813	3.44649	2.63422	1.30835	0.190753	0.307997
CCDC194	1.6985	3.44612	2.97093	1.15995	0.24607	0.374742
YPEL1	9.00233	3.44463	1.37319	2.50848	0.0121251	0.0341167
BARX1	94.7336	3.44413	0.50393	6.83454	8.22659e-12	1.26038e-10
PCDHAC2	17.397	3.44322	1.07106	3.21476	0.00130552	0.00500793
IGFBP2	68.4946	3.4416	0.548216	6.27782	3.43353e-10	4.2858e-09
RPSAP5	3.16532	3.44152	2.33426	1.47435	0.140386	0.243296
OPN1SW	1.78301	3.44102	2.92951	1.17461	0.240153	0.368071
UBOX5-AS1	1.78301	3.44102	2.92951	1.17461	0.240153	0.368071
FAM205BP	0.637631	3.44091	4.80636	0.715909	0.474047	NA
MTCO1P1	0.637631	3.44091	4.80636	0.715909	0.474047	NA
ADAM20P1	9.44358	3.43784	1.38351	2.48487	0.0129599	0.0360172
MYO7B	8.21932	3.43744	1.64044	2.09543	0.0361325	0.0840557
ADAM21P1	0.634459	3.43654	4.80642	0.714989	0.474616	NA
EEF1GP2	0.634459	3.43654	4.80642	0.714989	0.474616	NA
LINC02026	0.634459	3.43654	4.80642	0.714989	0.474616	NA
RNU6-341P	0.634459	3.43654	4.80642	0.714989	0.474616	NA
RNU6-126P	0.728492	3.43638	4.5305	0.7585	0.448152	NA
RPS3AP22	0.728492	3.43638	4.5305	0.7585	0.448152	NA
TCN1	2.22985	3.43556	2.96409	1.15906	0.246432	0.375095
MTCYBP35	2.85336	3.43388	2.92566	1.17371	0.24051	0.368348
SLC39A8	185.548	3.43384	0.372901	9.20845	3.30882e-20	1.48612e-18
RPL23AP16	0.725319	3.4324	4.54179	0.755737	0.449807	NA
SFN	0.725319	3.4324	4.54179	0.755737	0.449807	NA
ARHGEF4	0.631286	3.43217	4.80649	0.71407	0.475184	NA
BNIP3P15	0.631286	3.43217	4.80649	0.71407	0.475184	NA
MIR5094	0.631286	3.43217	4.80649	0.71407	0.475184	NA
MTCO1P17	0.631286	3.43217	4.80649	0.71407	0.475184	NA
MTND5P24	0.631286	3.43217	4.80649	0.71407	0.475184	NA
RNU6-858P	0.631286	3.43217	4.80649	0.71407	0.475184	NA
RPL31P45	0.631286	3.43217	4.80649	0.71407	0.475184	NA
RPL32P17	0.631286	3.43217	4.80649	0.71407	0.475184	NA
RPL36P2	0.631286	3.43217	4.80649	0.71407	0.475184	NA
SIRPB3P	0.631286	3.43217	4.80649	0.71407	0.475184	NA
TOMM20L	0.631286	3.43217	4.80649	0.71407	0.475184	NA
MUC20P1	2.75302	3.43178	2.44018	1.40636	0.159617	0.268261
CXCR2P1	1.28634	3.43151	3.68149	0.932098	0.351286	NA
ELOVL2	4.26386	3.4302	2.31248	1.48334	0.137985	0.240095
EDN2	0.722146	3.42826	4.6035	0.744706	0.456449	NA
NPM1P11	0.722146	3.42826	4.6035	0.744706	0.456449	NA
DIO2	0.628113	3.4278	4.80655	0.713151	0.475752	NA
DYNLL1P4	0.628113	3.4278	4.80655	0.713151	0.475752	NA
LINC01970	0.628113	3.4278	4.80655	0.713151	0.475752	NA
LINC02213	0.628113	3.4278	4.80655	0.713151	0.475752	NA
MIR3677	0.628113	3.4278	4.80655	0.713151	0.475752	NA
MIR3975	0.628113	3.4278	4.80655	0.713151	0.475752	NA
NRTN	0.628113	3.4278	4.80655	0.713151	0.475752	NA
OR7E122P	0.628113	3.4278	4.80655	0.713151	0.475752	NA
RNU2-70P	0.628113	3.4278	4.80655	0.713151	0.475752	NA
CMKLR1	78.7819	3.42517	0.49767	6.88242	5.88441e-12	9.25226e-11
ZNF232-AS1	11.0129	3.4244	1.28932	2.65597	0.00790796	0.0237449
TRIB3	759.907	3.42241	0.261661	13.0795	4.31027e-39	7.62581e-37
NME8	1.57147	3.42073	3.26116	1.04893	0.29421	NA
TSR3	53.816	3.41661	0.651916	5.24087	1.59823e-07	1.34246e-06
PPP1R35	18.505	3.41604	0.98232	3.47752	0.000506074	0.00216179
RN7SL1	201.785	3.41601	0.343083	9.9568	2.35517e-23	1.49278e-21
LDHBP1	1.65916	3.41551	3.04648	1.12113	0.262231	0.393173
GDA	2.82358	3.41543	2.41885	1.41201	0.157948	0.266211
RPL37P23	22.7581	3.41445	0.962091	3.54898	0.000386723	0.00169867
SLC16A6	36.3417	3.41388	0.717739	4.75644	1.97035e-06	1.37762e-05
SRSF10P1	2.6344	3.41308	2.69905	1.26455	0.206032	0.327085
RPS3AP44	11.3491	3.41012	1.29634	2.63058	0.00852392	0.0252921
RN7SL76P	3.69638	3.40969	2.16358	1.57595	0.115038	0.208494
GUCA1B	13.0443	3.40951	1.16323	2.93106	0.00337807	0.0113848
CAMP	9.01731	3.40835	1.69315	2.01302	0.0441128	0.0985526
NFIX	18.383	3.40563	1.02801	3.31283	0.000923581	0.00369541
RPL7P10	3.48499	3.40246	2.25546	1.50854	0.131416	0.231276
ALK	6.25883	3.40184	1.66771	2.03983	0.0413674	0.0936949
TLE2	1.55117	3.39912	3.27154	1.039	0.298807	NA
DOK7	1.64838	3.39793	3.00573	1.13049	0.258272	0.388452
PDE6A	1.93365	3.39725	2.85436	1.1902	0.233968	0.360438
LINC02798	49.0714	3.39664	0.682287	4.97831	6.41411e-07	4.85316e-06
ATP5MFP1	1.6452	3.39628	3.00303	1.13095	0.258075	0.3882
PKD1L3	20.5486	3.39382	0.96678	3.51044	0.000447373	0.00193459
HORMAD2	2.21258	3.39359	2.71248	1.2511	0.210897	0.333372
SHC2	56.1373	3.39264	0.608027	5.57975	2.40859e-08	2.31048e-07
CD160	7.35699	3.39162	1.54592	2.19391	0.0282421	0.0689067
RN7SL220P	1.72972	3.39128	2.98242	1.13709	0.255501	0.385297
ADAM11	8.54515	3.39059	1.49874	2.2623	0.023679	0.0597066
CDC42BPA	15.7524	3.38842	1.07401	3.15493	0.00160537	0.0059888
RCVRN	3.40173	3.38726	2.3423	1.44612	0.148143	0.253697
ATF4P1	3.40363	3.38724	2.3727	1.42759	0.153411	0.260347
TICAM2	5.05216	3.38708	1.85464	1.82627	0.067809	0.137964
KIAA0895	12.1033	3.38697	1.19823	2.82665	0.00470377	0.0151885
GPR85	37.474	3.38653	0.741082	4.56971	4.88403e-06	3.16265e-05
RPS12P26	13.3218	3.3862	1.24309	2.72401	0.00644943	0.0199544
STX16-NPEPL1	4.51132	3.38492	2.04277	1.65702	0.0975147	0.183384
KCNMB2	0.614157	3.3847	4.80721	0.704088	0.481378	NA
MIR652	0.614157	3.3847	4.80721	0.704088	0.481378	NA
MTND4P6	0.614157	3.3847	4.80721	0.704088	0.481378	NA
RNA5SP469	0.614157	3.3847	4.80721	0.704088	0.481378	NA
RNU6-137P	0.614157	3.3847	4.80721	0.704088	0.481378	NA
RNU6-834P	0.614157	3.3847	4.80721	0.704088	0.481378	NA
RNU7-56P	0.614157	3.3847	4.80721	0.704088	0.481378	NA
EPHX3	6.89939	3.38443	1.62561	2.08194	0.0373476	0.086418
RN7SL16P	0.896256	3.38435	4.68203	0.722838	0.469779	NA
MT-TK	17.3985	3.38134	1.02071	3.31272	0.00092392	0.00369604
CXCL17	0.610984	3.38026	4.80728	0.703154	0.48196	NA
GNL3LP1	0.610984	3.38026	4.80728	0.703154	0.48196	NA
LINC02071	0.610984	3.38026	4.80728	0.703154	0.48196	NA
MIR4644	0.610984	3.38026	4.80728	0.703154	0.48196	NA
MTATP6P17	0.610984	3.38026	4.80728	0.703154	0.48196	NA
RN7SL364P	0.610984	3.38026	4.80728	0.703154	0.48196	NA
SMPD4P1	0.610984	3.38026	4.80728	0.703154	0.48196	NA
TUSC3	0.610984	3.38026	4.80728	0.703154	0.48196	NA
FAM230D	0.79905	3.37957	4.37778	0.771982	0.440125	NA
HSDL2-AS1	1.63125	3.37834	3.08991	1.09335	0.274242	NA
WNT16	6.17445	3.37738	1.69818	1.98882	0.0467211	0.103297
NDUFS5P1	1.53087	3.37735	3.30036	1.02333	0.306154	NA
NLRC3	14.5454	3.37662	1.12161	3.01051	0.00260812	0.00914594
RPL23AP83	0.88991	3.37583	4.17548	0.80849	0.418808	NA
GLRA2	0.795877	3.37583	4.36808	0.772842	0.439616	NA
LLPH-DT	0.795877	3.37583	4.36808	0.772842	0.439616	NA
MKRN5P	0.795877	3.37583	4.36808	0.772842	0.439616	NA
RN7SL558P	0.701844	3.37583	4.59943	0.733967	0.462969	NA
H4P1	0.607811	3.37582	4.80735	0.702221	0.482541	NA
NENFP1	0.607811	3.37582	4.80735	0.702221	0.482541	NA
OR10A2	0.607811	3.37582	4.80735	0.702221	0.482541	NA
RN7SKP173	0.607811	3.37582	4.80735	0.702221	0.482541	NA
RPS15AP40	0.607811	3.37582	4.80735	0.702221	0.482541	NA
SNORA74A	0.607811	3.37582	4.80735	0.702221	0.482541	NA
CFAP91	1.52452	3.37345	3.29454	1.02395	0.305858	NA
ACTG1P16	2.92709	3.37223	2.99363	1.12647	0.259967	0.39044
CICP27	6.83658	3.37177	1.62848	2.07049	0.0384061	0.0883449
HOOK1	2.44124	3.37172	2.68785	1.25443	0.209686	0.331902
LAMB4	0.604638	3.37139	4.80742	0.701289	0.483123	NA
LINC01565	0.604638	3.37139	4.80742	0.701289	0.483123	NA
MED28P3	0.604638	3.37139	4.80742	0.701289	0.483123	NA
OFCC1	0.604638	3.37139	4.80742	0.701289	0.483123	NA
RNU6-8	0.604638	3.37139	4.80742	0.701289	0.483123	NA
SNORA47	0.604638	3.37139	4.80742	0.701289	0.483123	NA
YRDCP2	0.977598	3.36795	4.49985	0.748459	0.454184	NA
PPARGC1A	1.70624	3.36712	2.98374	1.12849	0.259113	0.389398
CERS6-AS1	8.26028	3.36706	1.47663	2.28024	0.0225936	0.0573666
RNA5SP464	0.789532	3.36698	4.80749	0.700361	0.483702	NA
IMMP1LP3	0.695499	3.36697	4.80749	0.70036	0.483702	NA
MIR7845	0.695499	3.36697	4.80749	0.70036	0.483702	NA
SLC2A3P4	0.695499	3.36697	4.80749	0.70036	0.483702	NA
LINC02322	0.601465	3.36697	4.80749	0.700359	0.483703	NA
LINC02605	0.601465	3.36697	4.80749	0.700359	0.483703	NA
MIR146B	0.601465	3.36697	4.80749	0.700359	0.483703	NA
MIR450A2	0.601465	3.36697	4.80749	0.700359	0.483703	NA
PSMD7-DT	0.601465	3.36697	4.80749	0.700359	0.483703	NA
RNA5SP390	0.601465	3.36697	4.80749	0.700359	0.483703	NA
RNU6-1158P	0.601465	3.36697	4.80749	0.700359	0.483703	NA
RNU6-918P	0.601465	3.36697	4.80749	0.700359	0.483703	NA
SLC47A2	0.601465	3.36697	4.80749	0.700359	0.483703	NA
GRB10	61.1579	3.36653	0.587375	5.73149	9.95524e-09	1.00921e-07
KIAA0319	1.51183	3.3665	3.43344	0.980503	0.326838	NA
C9orf40	29.7945	3.36637	0.829073	4.0604	4.89884e-05	0.000260648
DIAPH3-AS1	1.60904	3.36624	3.07834	1.09352	0.274164	NA
LINC00311	1.7971	3.36537	2.9615	1.13637	0.255802	0.385579
PPP1R36	3.41773	3.36094	2.28838	1.4687	0.141915	0.245131
LIPN	3.25356	3.35999	2.40148	1.39913	0.161773	0.270944
COLEC11	5.48464	3.35937	1.85391	1.81205	0.0699791	0.141362
RASSF2	139.072	3.35859	0.411244	8.16691	3.16399e-16	8.73468e-15
ASH1L-IT1	2.42094	3.35821	2.69863	1.24441	0.213347	0.336129
PROSER2	7.84313	3.35385	1.6306	2.05682	0.0397032	0.0908458
CERS6	130.927	3.35224	0.403993	8.29776	1.06094e-16	3.13749e-15
HSPE1P6	2.62169	3.35223	2.5422	1.31863	0.187292	0.303588
RN7SL113P	1.6046	3.35206	3.08773	1.08561	0.277652	NA
ZBTB18	77.0906	3.34961	0.51833	6.46232	1.03113e-10	1.38203e-09
SLC7A1	313.187	3.34806	0.278729	12.0119	3.0781e-33	4.17514e-31
MIR9-3HG	60.7946	3.34733	1.14184	2.93153	0.00337293	0.0113694
RORA-AS1	6.62364	3.34723	1.7272	1.93795	0.0526296	0.113288
RPL21P92	1.78315	3.34487	2.91845	1.14611	0.251749	0.38116
S100A11P1	2.50862	3.34417	2.52266	1.32565	0.184954	0.300663
LBP	2.99783	3.34383	2.43587	1.37274	0.169832	0.281231
MTND4P24	3.63688	3.34315	2.18145	1.53254	0.12539	0.223065
TMEM170B	175.352	3.34272	0.348407	9.59429	8.44946e-22	4.46526e-20
PNMA6B	1.58556	3.34166	3.07611	1.08633	0.277335	NA
OR52K1	2.06208	3.34164	2.77612	1.20371	0.228702	0.354257
IPO9-AS1	2.70303	3.34157	2.4588	1.35903	0.174138	0.286931
PSMA2	136.941	3.34071	0.38606	8.65334	5.00131e-18	1.75443e-16
CLTCL1	173.809	3.33315	0.424056	7.86017	3.83619e-15	9.16092e-14
TENM3-AS1	2.3632	3.32998	2.93295	1.13537	0.256221	0.38604
RPL30P4	35.7377	3.3229	0.930556	3.57087	0.000355792	0.00157334
PRKCZ-AS1	1.95409	3.32192	2.87052	1.15725	0.247169	0.375824
LINC00639	0.587509	3.32154	4.80822	0.690804	0.489688	NA
RPL17P15	0.587509	3.32154	4.80822	0.690804	0.489688	NA
RPL35AP9	0.587509	3.32154	4.80822	0.690804	0.489688	NA
USP12P2	0.587509	3.32154	4.80822	0.690804	0.489688	NA
CCN6	0.681542	3.32135	4.72976	0.702224	0.48254	NA
EPHA10	0.681542	3.32135	4.72976	0.702224	0.48254	NA
RHO	0.681542	3.32135	4.72976	0.702224	0.48254	NA
RNU1-124P	0.775575	3.32069	4.4908	0.739444	0.459638	NA
CCDC85B	64.483	3.31929	0.615588	5.39206	6.96535e-08	6.22658e-07
FOXL2	2.95849	3.31897	2.38518	1.3915	0.164075	0.273439
NME5	1.6593	3.31759	2.99862	1.10637	0.268566	0.40054
GPR141	3.20027	3.31713	2.42155	1.36984	0.170737	0.282333
AK4P4	0.584336	3.31704	4.80829	0.689859	0.490283	NA
EDNRB-AS1	0.584336	3.31704	4.80829	0.689859	0.490283	NA
MIR100HG	0.584336	3.31704	4.80829	0.689859	0.490283	NA
MTCYBP11	0.584336	3.31704	4.80829	0.689859	0.490283	NA
OTOR	0.584336	3.31704	4.80829	0.689859	0.490283	NA
RN7SL390P	0.584336	3.31704	4.80829	0.689859	0.490283	NA
VPREB3	0.67837	3.31692	4.67121	0.710078	0.477656	NA
PCDHGA6	0.772403	3.31666	4.42779	0.749056	0.453824	NA
SPECC1P1	1.0545	3.31591	3.91166	0.847697	0.396607	NA
HPCA	2.80007	3.31544	2.94707	1.125	0.260591	0.391146
RASGRF2	6.86886	3.3152	1.63446	2.02831	0.0425281	0.0957801
KCNE5	1.3366	3.31516	3.57077	0.928416	0.353192	NA
B4GALT2	48.4338	3.31348	0.660519	5.01648	5.26281e-07	4.03493e-06
SATL1	0.76923	3.31284	4.43292	0.747327	0.454866	NA
HMGB1P21	0.581164	3.31255	4.80836	0.688915	0.490877	NA
PCSK9	0.581164	3.31255	4.80836	0.688915	0.490877	NA
RBM22P4	0.581164	3.31255	4.80836	0.688915	0.490877	NA
RNA5SP115	0.581164	3.31255	4.80836	0.688915	0.490877	NA
RNU2-71P	0.581164	3.31255	4.80836	0.688915	0.490877	NA
RPL22P11	0.581164	3.31255	4.80836	0.688915	0.490877	NA
RPS15AP5	0.581164	3.31255	4.80836	0.688915	0.490877	NA
SAP18P3	0.581164	3.31255	4.80836	0.688915	0.490877	NA
ELOCP28	0.672024	3.30824	4.73749	0.69831	0.484983	NA
MRAP-AS1	0.672024	3.30824	4.73749	0.69831	0.484983	NA
RNU6-681P	0.672024	3.30824	4.73749	0.69831	0.484983	NA
LURAP1L-AS1	0.577991	3.30807	4.80844	0.687972	0.49147	NA
SEPTIN12	0.577991	3.30807	4.80844	0.687972	0.49147	NA
SNRPEP6	0.577991	3.30807	4.80844	0.687972	0.49147	NA
C15orf48	3.34222	3.30451	2.25601	1.46476	0.142987	0.246627
GPBAR1	9.11352	3.30393	1.45211	2.27526	0.0228903	0.0579837
DIRC3-AS1	3.43943	3.30126	2.22625	1.48288	0.138107	0.240246
NANOGP8	1.55448	3.30068	3.14014	1.05112	0.293202	NA
DYNLT3P2	3.20758	3.29988	2.38856	1.38153	0.167115	0.277515
WNK4	10.4489	3.29751	1.27682	2.5826	0.00980599	0.0284977
ZBTB12BP	1.44775	3.29553	3.36474	0.97943	0.327367	NA
CD38	292.458	3.29453	0.371134	8.87691	6.87404e-19	2.7263e-17
IMPG2	4.78125	3.29445	1.89152	1.74169	0.0815627	0.159534
KIF5C-AS1	1.63899	3.29378	3.00885	1.0947	0.273648	0.406337
MCF2L	1.44458	3.29359	3.37581	0.975646	0.32924	NA
RPS15AP17	51.2735	3.29197	0.832937	3.95225	7.74202e-05	0.000395677
FPR3	2.31117	3.29164	2.75174	1.1962	0.231617	0.357638
SNORA28	2.30483	3.29046	2.77713	1.18484	0.23608	0.363061
BNIPL	10.3651	3.29022	1.33699	2.46091	0.0138585	0.0380624
EPB41L4B	1.43506	3.28942	3.84617	0.855244	0.392416	NA
RPL23AP55	4.59027	3.28489	2.16421	1.51782	0.129059	0.227938
FBLL1	2.40521	3.28001	2.56553	1.27849	0.201077	0.320921
ATPAF1	141.907	3.27899	0.399192	8.21406	2.13828e-16	6.05081e-15
RPL4P2	27.0161	3.27773	0.989306	3.31316	0.000922473	0.00369243
EPHB2	17.8714	3.2722	1.00308	3.26214	0.00110576	0.00432817
PABPN1P1	1.62186	3.27199	3.07294	1.06478	0.286977	NA
SH3BGR	4.65131	3.27077	2.14869	1.52222	0.127955	0.226518
ZNF483	6.90603	3.26843	1.53162	2.13398	0.0328448	0.0778766
SPON1	5.59913	3.26842	1.77657	1.83974	0.0658062	0.134765
FCF1P6	4.13508	3.26742	2.13481	1.53054	0.125883	0.223667
ARTN	1.70638	3.26563	2.96597	1.10103	0.270883	0.403203
HSPB9	5.51408	3.26554	1.8024	1.81177	0.0700216	0.141405
RPL9P3	20.2727	3.26545	0.958363	3.40732	0.000656047	0.00272852
MEIS3	8.59668	3.26509	1.47744	2.20996	0.0271081	0.0666382
RPL21P44	17.3578	3.26405	1.02534	3.18338	0.00145568	0.0054867
CCDC80	4.39231	3.26381	1.97923	1.64903	0.0991415	0.185654
CCT7P1	1.51197	3.26381	3.11595	1.04745	0.294892	NA
DDX3ILA1	11.2717	3.26322	1.23107	2.65071	0.00803229	0.0240568
MBOAT2	45.1617	3.26037	0.683369	4.77102	1.83293e-06	1.28507e-05
NRBF2P6	2.2547	3.2575	2.79983	1.16346	0.244641	0.373095
CD226	19.0131	3.25644	0.955879	3.40674	0.000657426	0.00273314
TPPP	4.46921	3.25598	1.9789	1.64535	0.0998974	0.186657
[truncated: 31,674 more rows]
