# Supplementary material for: Multi-cellular phenotypic dynamics during the progression of an immunocompetent breast cancer model
Source: iScience. 2025 Oct 23;28(11):113808. doi: 10.1016/j.isci.2025.113808 (PMC12637086; doi:10.1016/j.isci.2025.113808)
Supplement: Table S5. FGSEA analysis of PC loadings for Tc cells, related to Figure 3 [file mmc5.xlsx]

## Sheet: fgsea_analysis_Tc_PC1
pathway	pval	padj	log2err	ES	NES	size	leadingEdge
2_oxoglutarate_dependent_dioxygenase_activity(5)	0.305327868852459	0.883484128126774	0.109250039480711	-0.749796961111885	-1.17408724058794	3	P4ha1
3_5_cyclic_nucleotide_phosphodiesterase_activity(8)	0.168103448275862	0.820936728048507	0.157402899305283	-0.738819733665972	-1.30194314647244	5	Pde4b|Pde8a
9_0_non_motile_cilium(6)	0.869127516778524	0.996297825395429	0.0440640346597561	0.379380566480756	0.64966910038592	8	Rab27a|Lyar|Rpgrip1
9_2_motile_cilium(6)	0.314589665653495	0.883484128126774	0.0894366833718621	0.603182670827848	1.15920105863084	16	Cd52|Spaca9|Slc9a3r1|Dnah8|Dnajb13|Capzb
ADP_metabolic_process(8)	0.441595441595442	0.936144650230807	0.106729884364606	-0.470658215656519	-1.01979325184543	13	Ier3|Hif1a|Zbtb20|Pkm|Pgk1
AMPA_glutamate_receptor_complex(7)	0.99203187250996	1	0.0458620343117985	-0.299782541161852	-0.430978431514004	2	Abhd12|Olfm1
AP_type_membrane_coat_adaptor_complex(4)	0.733197556008147	0.987055282626847	0.0609039347452418	0.631055900621118	0.845545025306567	1	Ap2s1
ATP_binding(6)	0.135618479880775	0.806000876875274	0.144630528034484	0.686261312191015	1.33115195373209	17	Dapk2|Zap70|Map4k1|Csk
ATP_biosynthetic_process(4)	0.912	0.998617231620165	0.0498907356726307	0.425409095931615	0.610996902369747	2	Sphk2|Flcn
ATP_dependent_chromatin_remodeling(7)	0.297397769516729	0.881677081233622	0.104732821580651	0.739722600250783	1.17089506627917	5	Ptma|Tnp2|Nasp|Mis18a
ATP_generation_from_ADP(4)&glycolytic_process(5)&nucleoside_diphosphate_phosphorylation(7)&nucleotide_phosphorylation(7)	0.441595441595442	0.936144650230807	0.106729884364606	-0.470658215656519	-1.01979325184543	13	Ier3|Hif1a|Zbtb20|Pkm|Pgk1
ATP_metabolic_process(3)	0.685714285714286	0.979600993335071	0.0937465422491719	-0.348250739112693	-0.87364905883675	27	Ier3|Hif1a|Zbtb20|Pkm|Pgk1|Tspo|Uqcc2|Vcp|Shmt2|Pfkl|Gpi1|Pde2a|Flcn
ATP_synthesis_coupled_electron_transport(5)&mitochondrial_ATP_synthesis_coupled_electron_transport(6)	0.43	0.935963114754098	0.0873098257637931	0.751542634059784	1.07940856413456	2	Dnajc15|Park7
ATPase_activity(8)	0.615267175572519	0.972023172966235	0.0555947097758869	0.466850930569221	0.892093449027093	15	Top2a|Abcb1a|Mcm6|Mcm7
ATPase_binding(5)	0.841487279843444	0.996297825395429	0.0525898950623616	-0.585714285714286	-0.780850309016562	1	Pde4d
ATPase_complex(4)	0.735218508997429	0.987055282626847	0.0721797965581253	-0.411733453325867	-0.804418209649121	9	Chd3|Vcp|Smarcc1
ATPase_coupled_cation_transmembrane_transporter_activity(6)&ATPase_coupled_ion_transmembrane_transporter_activity(6)&ion_transmembrane_transporter_activity_phosphorylative_mechanism(7)	0.087360594795539	0.798550724637681	0.206587922696891	0.869152993482172	1.37576836447207	5	Atp1b1|Atp6v0d1
ATPase_coupled_transmembrane_transporter_activity(6)	0.184254606365159	0.839598463819917	0.130105630751129	0.770581832332785	1.31354644925136	7	Atp1b1|Abcb1a
AU_rich_element_binding(6)&mRNA_3_UTR_AU_rich_region_binding(7)	0.114224137931034	0.806000876875274	0.193813302725311	-0.773475685772665	-1.36301363129274	5	Zfp36|Zc3h12a|Zfp36l1|Zfp36l2
A_band(3)	0.534836065573771	0.966159895949336	0.0768736734126542	-0.640459912989434	-1.00287924724831	3	Sptbn1|Ppp2r5a|Ppp1r12a
BIOCARTA_41BB_PATHWAY	0.367047308319739	0.903974895397489	0.0847985102819124	0.626114343009543	1.10146031024559	9	Tnfrsf9|Ifng
BIOCARTA_ACH_PATHWAY	0.200743494423792	0.849123292439652	0.131457611642763	0.798019254294238	1.26317190705289	5	Fasl|Ptk2b|Pik3cg|Pik3r1
BIOCARTA_ACTINY_PATHWAY	0.922178988326848	1	0.0481183992657975	0.366065879428216	0.552400675035867	3	Psma7|Rac1|Wasf2
BIOCARTA_AGPCR_PATHWAY	0.689591078066915	0.979641201370691	0.059476028695732	0.53687828698079	0.849816048887919	5	Prkcb|Gnas|Prkacb
BIOCARTA_AGR_PATHWAY	0.697044334975369	0.982041889126702	0.0727141077934447	-0.433822063127505	-0.833743966182908	8	Itgb1|Jun
BIOCARTA_AKAP13_PATHWAY	0.116803278688525	0.806000876875274	0.186432558434075	-0.850046971639367	-1.33106608197265	3	Akap13
BIOCARTA_AKAP95_PATHWAY	0.68421052631579	0.979011488111141	0.0699458736501659	-0.453202714438329	-0.823536250811548	6	Ddx5
BIOCARTA_AKAPCENTROSOME_PATHWAY	0.989380530973451	1	0.0405756447890657	0.247589424572317	0.412866464106826	6	Cdk1|Prkacb|Pkn1
BIOCARTA_AKT_PATHWAY	0.8752	0.996297825395429	0.0415717899246479	0.371120646591124	0.667585506396163	10	Fasl|Pik3cg|Pik3r1
BIOCARTA_ALK_PATHWAY	0.780569514237856	0.992881419694631	0.0488970772260102	0.429335986155694	0.731853174429752	7	Tgfb1|Bmp7|Rfc1
BIOCARTA_AMAN_PATHWAY	0.893390191897655	0.996993676669469	0.05378728077603	-0.373956664468922	-0.622495884473656	4	Man2a2|Man2b1|Man1a
BIOCARTA_AMI_PATHWAY	0.234215885947047	0.84944672052686	0.126875729929857	0.868633540372671	1.16387275382995	1	F2r
BIOCARTA_ARAP_PATHWAY	0.844221105527638	0.996297825395429	0.0453152441270267	0.395269371411735	0.673782663346619	7	Cyth4|Cltb
BIOCARTA_ARENRF2_PATHWAY	0.493368700265252	0.954252504217919	0.0956031492204301	-0.487668371182327	-0.983447107136701	10	Fos|Nfe2l2|Jun|Prkca|Maff
BIOCARTA_ARF_PATHWAY	0.87192118226601	0.996297825395429	0.0617054053637523	-0.324800414281236	-0.62421994784783	8	Myc|Mdm2
BIOCARTA_ASBCELL_PATHWAY	0.0389789823633671	0.79329022461909	0.321775918075361	-0.815809433650296	-1.51285362145392	7	Cd4|Cd28|Cd40lg
BIOCARTA_AT1R_PATHWAY	0.7264	0.986576809871393	0.0500922874402106	0.436146968719323	0.784557252877466	10	Ptk2b|Prkcb|Calm3|Map3k1
BIOCARTA_ATM_PATHWAY	0.157635467980296	0.808672131147541	0.175204047558551	-0.685673632021298	-1.31776666531701	8	Cdkn1a|Nfkbia|Nfkb1|Gadd45a|Mdm2|Jun
BIOCARTA_ATRBRCA_PATHWAY	0.44	0.936144650230807	0.0860347242455604	0.742412138238844	1.06629482322717	2	Rad51|Trp53
BIOCARTA_BAD_PATHWAY	0.300163132137031	0.88305755703016	0.096240602328129	0.669998745871558	1.17866174881829	9	Bcl2|Pik3cg|Pik3r1
BIOCARTA_BARRESTIN_PATHWAY	0.628	0.972023172966235	0.0675188953767744	0.634497724286573	0.911301962763082	2	Grk2|Gnas
BIOCARTA_BARRESTIN_SRC_PATHWAY	0.628	0.972023172966235	0.0675188953767744	0.634497724286573	0.911301962763082	2	Grk2|Gnas
BIOCARTA_BARR_MAPK_PATHWAY	0.628	0.972023172966235	0.0675188953767744	0.634497724286573	0.911301962763082	2	Grk2|Gnas
BIOCARTA_BBCELL_PATHWAY	0.0615833782272497	0.79329022461909	0.321775918075361	-0.820301983493743	-1.49060982756236	6	Cd4|Cd28|Cd40lg
BIOCARTA_BCELLSURVIVAL_PATHWAY	0.564986737400531	0.972023172966235	0.0878312634480124	-0.461206543741047	-0.930083368201604	10	Fos|Itgb1|Jund
BIOCARTA_BCR_PATHWAY	0.965065502183406	1	0.0325785172778622	0.263568500844273	0.518531929505369	18	Cd79b|Prkcb|Vav1|Calm3|Map3k1
BIOCARTA_BIOPEPTIDES_PATHWAY	0.767801857585139	0.991730868071891	0.0460457683018055	0.397666374190896	0.753426829711114	14	Ptk2b|Prkcb|Stat3|Calm3
BIOCARTA_BLYMPHOCYTE_PATHWAY	0.808189655172414	0.994640674118058	0.0589694466690997	-0.406295068250111	-0.715970426140432	5	H2-Eb1|Itgal
BIOCARTA_BTG2_PATHWAY	0.142857142857143	0.806000876875274	0.184706471207739	-0.699190478015009	-1.34374411032715	8	Btg1|Ccnd1|Btg2
BIOCARTA_CACAM_PATHWAY	0.910780669144981	0.998617231620165	0.0466015072985992	0.379397714849399	0.600542571396556	5	Camk4|Calm3|Calm1
BIOCARTA_CALCINEURIN_PATHWAY	0.436781609195402	0.936144650230807	0.107972360317345	-0.487381566822153	-1.02245950494079	12	Cdkn1a|Marcks|Calm2|Ppp3ca|Prkca
BIOCARTA_CARDIACEGF_PATHWAY	0.391625615763547	0.921327569820678	0.105125131597001	-0.555585754876736	-1.06775636878918	8	Fos|Nfkb1|Myc|Jun|Prkca
BIOCARTA_CARM1_PATHWAY	0.823275862068966	0.996297825395429	0.0580983576873206	-0.39863184079602	-0.702466338459655	5	Crebbp|Prkar1a|Creb1|Prkacb|Rara
BIOCARTA_CARM_ER_PATHWAY	0.202558635394456	0.849338440342423	0.141225119642531	-0.761504413535804	-1.26761576533946	4	Ccnd1|Nrip1
BIOCARTA_CASPASE_PATHWAY	0.458885941644562	0.940115518744551	0.0999276973731092	-0.503339012720279	-1.01504900711252	10	Lmna|Casp4|Birc3
BIOCARTA_CB1R_PATHWAY	0.826693227091634	0.996297825395429	0.0542315935495841	-0.512706139077131	-0.737085244493156	2	Faah
BIOCARTA_CBL_PATHWAY	0.941592920353982	1	0.042845050912155	0.318477483594794	0.531075480209036	6	Prkcb|Cbl
BIOCARTA_CCR3_PATHWAY	0.851301115241636	0.996297825395429	0.0496901392724606	0.435254356958763	0.688957156326909	5	Prkcb|Gnas
BIOCARTA_CCR5_PATHWAY	0.781874039938556	0.992881419694631	0.0448645113168564	0.381453103540887	0.721707094996454	13	Ptk2b|Ccr5|Prkcb|Ccl4|Calm3
BIOCARTA_CD40_PATHWAY	0.0411047939507273	0.79329022461909	0.321775918075361	-0.804404483769829	-1.54595038315618	8	Cd40lg|Tnfaip3|Nfkbia|Dusp1|Nfkb1|Map3k14
BIOCARTA_CDC25_PATHWAY	0.990272373540856	1	0.0448645113168564	0.298101162624948	0.449840568916746	3	Cdk1|Ywhah
BIOCARTA_CDC42RAC_PATHWAY	0.908067542213884	0.998118415937343	0.0471642455670861	0.381722101336649	0.590008975244435	4	Pik3r1|Cdc42|Rac1|Rhoa
BIOCARTA_CDK5_PATHWAY	0.12720156555773	0.806000876875274	0.173747838999571	-0.940683229813665	-1.25408037434314	1	Egr1
BIOCARTA_CDMAC_PATHWAY	0.160098522167488	0.810926773455378	0.173747838999571	-0.6844588477135	-1.31543202359884	8	Tnf|Nfkbia|Fos|Nfkb1|Myc|Jun|Prkca
BIOCARTA_CELL2CELL_PATHWAY	0.262931034482759	0.863006520726595	0.122679189568808	-0.685124820655052	-1.20732233328961	5	Actn2|Actn1|Pecam1
BIOCARTA_CELLCYCLE_PATHWAY	0.199438202247191	0.84781768027018	0.165656695205483	-0.577601586504811	-1.27342089261465	14	Cdkn1a|Ccnd2|Ccnd1
BIOCARTA_CERAMIDE_PATHWAY	0.299115044247788	0.88305755703016	0.101350743797099	0.704892977566446	1.17544063816258	6	Bcl2|Map3k1
BIOCARTA_CFTR_PATHWAY	0.483271375464684	0.954252504217919	0.0770736734944102	0.6559625667399	1.03831264963268	5	Slc9a3r1|Ezr|Prkacb
BIOCARTA_CHEMICAL_PATHWAY	0.213703099510604	0.84944672052686	0.11776578836269	0.710489788997557	1.24989358917089	9	Bcl2|Prkcb
BIOCARTA_CHREBP_PATHWAY	0.985130111524164	1	0.0430173196927508	0.247512437810945	0.39178347691055	5	Acsbg1|Gnas|Prkacb|Prkar1a
BIOCARTA_CIRCADIAN_PATHWAY	0.853360488798371	0.996297825395429	0.05378728077603	0.571739130434783	0.766067121845172	1	Per1
BIOCARTA_CK1_PATHWAY	0.571428571428571	0.972023172966235	0.0755015292281669	-0.575558570680426	-0.958086525963973	4	Ppp3ca|Ppp2ca
BIOCARTA_CLASSIC_PATHWAY	0.051792828685259	0.79329022461909	0.282013350011725	-0.936936936936937	-1.34697507714636	2	C1qb|C1qa
BIOCARTA_COMP_PATHWAY	0.051792828685259	0.79329022461909	0.282013350011725	-0.936936936936937	-1.34697507714636	2	C1qb|C1qa
BIOCARTA_CREB_PATHWAY	0.8864	0.996693841515808	0.0409883873374721	0.362434802214395	0.651961089188501	10	Prkcb|Pik3r1
BIOCARTA_CREM_PATHWAY	0.0244466017023005	0.750803805390746	0.352487857583619	-0.992857142857143	-1.32363649943051	1	Crem
BIOCARTA_CSK_PATHWAY	0.325652841781874	0.891560052850375	0.0880945010398517	0.609287755616778	1.15276895650152	13	Zap70|Lck|Cd3e|Cd3g|Cd3d|Ptprc
BIOCARTA_CTBP1_PATHWAY	0.275797373358349	0.870188003581021	0.110122263835536	0.774323155193605	1.19683300941725	4	Cdh1|Ube2i
BIOCARTA_CTCF_PATHWAY	0.805810397553517	0.994640674118058	0.0432768714901103	0.372382537404598	0.699188525368296	12	Cd79b|Tgfb1|Pik3cg|Pik3r1
BIOCARTA_CTLA4_PATHWAY	0.182584269662921	0.836587352610277	0.173747838999571	-0.591122687063606	-1.30323045745138	14	Icos|Cd28|Ctla4|Itk
BIOCARTA_CTL_PATHWAY	0.210134128166915	0.84944672052686	0.112843355675562	0.64701818566403	1.25503143867614	17	Cd3e|Cd3g|Fasl|Cd3d|Prf1|H2-Q7|Cd247|H2-Q6|Itgb2
BIOCARTA_CXCR4_PATHWAY	0.74036850921273	0.988139561443582	0.0513223330421143	0.451848652515567	0.770228635308021	7	Ptk2b|Prkcb|Pik3r1
BIOCARTA_CYTOKINE_PATHWAY	0.275053304904051	0.870188003581021	0.118815039412263	-0.728125206054954	-1.21205205633769	4	Tnf
BIOCARTA_D4GDI_PATHWAY	0.423791821561338	0.934172157365272	0.0840745577910723	0.68716782295913	1.08770695032957	5	Prf1|Arhgdib|Casp8
BIOCARTA_DC_PATHWAY	0.192920353982301	0.843698959530579	0.130777137971974	0.777583877673421	1.29665597258872	6	Cd7|Cd2|Itgax
BIOCARTA_DEATH_PATHWAY	0.517557251908397	0.959988766148661	0.0637845390312975	0.509300173958541	0.973208617626192	15	Tnfsf10|Bcl2
BIOCARTA_DICER_PATHWAY	0.86105675146771	0.996297825395429	0.051530912208539	-0.57639751552795	-0.768429572393817	1	Ago2
BIOCARTA_DNAFRAGMENT_PATHWAY	0.176579925650558	0.834855285559511	0.141225119642531	0.811972181938552	1.28525777293469	5	Top2a|Hmgb1|Hmgb2|Top2b
BIOCARTA_DREAM_PATHWAY	0.0255051817200163	0.751810594842357	0.352487857583619	-0.871331711570452	-1.58333837838825	6	Crem|Fos
BIOCARTA_DSP_PATHWAY	0.0775862068965517	0.79329022461909	0.237793834423688	-0.805508703565	-1.41946199897321	5	Dusp1|Dusp6|Dusp4
BIOCARTA_ECM_PATHWAY	0.840848806366048	0.996297825395429	0.0670512579829467	-0.336640715747714	-0.678880070167067	10	Gsn|Itgb1
BIOCARTA_EDG1_PATHWAY	0.205655526992288	0.84944672052686	0.155241966228839	-0.645816666271062	-1.2617548616633	9	S1pr1
BIOCARTA_EEA1_PATHWAY	0.802	0.994640674118058	0.055826471778749	0.535880708294501	0.76966255761555	2	Trf|Tfrc
BIOCARTA_EFP_PATHWAY	0.820197044334975	0.996297825395429	0.0646484568421928	-0.373539586559344	-0.717889666973384	8	Trim25|Sfn|Ccnb1|Cdk4|Trp53
BIOCARTA_EGFR_SMRTE_PATHWAY	0.643968871595331	0.972023172966235	0.0649407684612899	0.597454407844782	0.901570555311287	3	Map3k1|Rara|Mapk14
BIOCARTA_EGF_PATHWAY	0.732193732193732	0.987055282626847	0.0776798560117236	-0.35772349762456	-0.775093256143857	13	Fos|Stat5a|Jun|Prkca|Grb2
BIOCARTA_EICOSANOID_PATHWAY	0.916342412451362	0.998617231620165	0.0484087618816951	0.376530826159111	0.568192487283953	3	Cysltr2
BIOCARTA_EIF2_PATHWAY	0.849137931034483	0.996297825395429	0.0566484183613995	-0.384328358208955	-0.677260838015705	5	Gsk3b|Eif2ak3|Eif2s1|Eif5|Eif2s2
BIOCARTA_EIF4_PATHWAY	0.785123966942149	0.992881419694631	0.0723570851036907	-0.362170169839024	-0.749123880746971	11	Eif4ebp1|Eif4g2|Prkca|Eif4a2|Eif4e|Eif4g1|Pabpc1
BIOCARTA_EIF_PATHWAY	0.314606741573034	0.883484128126774	0.128788713061714	-0.516936737772974	-1.13967492025696	14	Eif1|Eif4g2|Eif4a2|Eef2|Eif4e|Eif4g1|Eif4a1|Eif6|Eif3a
BIOCARTA_EOSINOPHILS_PATHWAY	0.157786885245902	0.808672131147541	0.158514105424824	-0.822053404165907	-1.28723169467347	3	Csf2|H2-Eb1
BIOCARTA_EPHA4_PATHWAY	0.121535181236674	0.806000876875274	0.186432558434075	-0.805515423452471	-1.34087738933956	4	Rap1b|Itgb1
BIOCARTA_EPONFKB_PATHWAY	0.0553907043059206	0.79329022461909	0.321775918075361	-0.828649741705769	-1.50577893684083	6	Cdkn1a|Nfkbia|Hif1a|Nfkb1
BIOCARTA_EPO_PATHWAY	0.852348993288591	0.996297825395429	0.0449543067640062	0.391454009375417	0.670344231051405	8	Ptpn6
BIOCARTA_ERAD_PATHWAY	0.399014778325123	0.922318923778473	0.103958471559957	-0.55245612759725	-1.06174167271342	8	Man2a2|Man2b1|Canx|Man1a|Sec61a1
BIOCARTA_ERBB4_PATHWAY	0.743190661478599	0.989138571772318	0.0580983576873206	0.531021725961072	0.801322320282323	3	Prkcb|Adam17|Prkca
BIOCARTA_ERK5_PATHWAY	0.897345132743363	0.997569198681571	0.0450442767152795	0.3590463327855	0.59872585480473	6	Pik3cg|Pik3r1|Creb1
BIOCARTA_ERK_PATHWAY	0.827586206896552	0.996297825395429	0.0642140881844605	-0.359250807532436	-0.690428677064477	8	Itgb1|Myc|Grb2|Ppp2ca
BIOCARTA_ERYTH_PATHWAY	0.727459016393443	0.986576809871393	0.0615706755421678	-0.512637334577789	-0.802725250692203	3	Csf2
BIOCARTA_ETC_PATHWAY	0.776264591439689	0.99273432449903	0.0560595875032335	0.503021258797598	0.759069059785654	3	Sdhb|Ndufa1|Slc25a4
BIOCARTA_ETS_PATHWAY	0.11358024691358	0.806000876875274	0.208955027549354	-0.733357117672033	-1.35995236819574	7	Ets1|Fos|Ets2|Jun
BIOCARTA_EXTRINSIC_PATHWAY	0.234215885947047	0.84944672052686	0.126875729929857	0.868633540372671	1.16387275382995	1	F2r
BIOCARTA_FAS_PATHWAY	0.873282442748092	0.996297825395429	0.0395172228473919	0.33779314381935	0.645480240041694	15	Fasl|Arhgdib
BIOCARTA_FBW7_PATHWAY	0.686770428015564	0.979641201370691	0.0618406035753285	0.568365444375389	0.85767473229253	3	Ccne1|Rb1|Tfdp1
BIOCARTA_FCER1_PATHWAY	0.21688500727802	0.84944672052686	0.109250039480711	0.636659843380799	1.25253380418886	18	Fcer1g|Prkcb|Vav1
BIOCARTA_FIBRINOLYSIS_PATHWAY	0.234215885947047	0.84944672052686	0.126875729929857	0.868633540372671	1.16387275382995	1	F2r
BIOCARTA_FLUMAZENIL_PATHWAY	0.581673306772908	0.972023172966235	0.0711327399327894	-0.673501087294191	-0.968249989142343	2	Gpx1|Sod1
BIOCARTA_FMLP_PATHWAY	0.207865168539326	0.84944672052686	0.161978948883402	-0.564456748588907	-1.24444086274071	14	Nfkbia|Nfkb1|Calm2|Gna15|Map2k3|Ppp3ca
BIOCARTA_FOSB_PATHWAY	0.155378486055777	0.808332352941176	0.157402899305283	-0.882261571916745	-1.26837175699458	2	Fosb|Jund
BIOCARTA_FREE_PATHWAY	0.157327586206897	0.808672131147541	0.163180127180689	-0.743468163252252	-1.31013457770519	5	Tnf|Nfkb1|Gpx1
BIOCARTA_G1_PATHWAY	0.481481481481482	0.954161979752531	0.101350743797099	-0.459717090546039	-0.996086695401489	13	Cdkn1a|Ccnd1
BIOCARTA_G2_PATHWAY	0.366391184573003	0.903974895397489	0.116739204791222	-0.522764607355452	-1.0813023379406	11	Cdkn1a|Gadd45a|Mdm2|Cdc25b|Ccnb1
BIOCARTA_GABA_PATHWAY	0.344422700587084	0.89927631383371	0.0988903007520636	-0.832298136645963	-1.10958580496521	1	Gabarap
BIOCARTA_GATA3_PATHWAY	0.25679012345679	0.855966378388884	0.134273452883202	-0.655017138236721	-1.21467711553895	7	Gata3|Map2k3|Nfatc2
BIOCARTA_GCR_PATHWAY	0.418732782369146	0.930431196983977	0.107972360317345	-0.498565606063675	-1.03124838190675	11	Anxa1|Nfkb1|Calm2
BIOCARTA_GHRELIN_PATHWAY	0.0978473581213307	0.804848660203563	0.199915231309662	-0.953416149068323	-1.27105538106089	1	Igfbp4
BIOCARTA_GH_PATHWAY	0.657492354740061	0.972023172966235	0.0525898950623616	0.45282513407914	0.850228208747862	12	Ptpn6|Prkcb|Pik3cg|Pik3r1
BIOCARTA_GLEEVEC_PATHWAY	0.341597796143251	0.897825954011742	0.121543282035469	-0.535025956757482	-1.10666408888582	11	Fos|Stat5a|Myc|Jun|Grb2|Jak2
BIOCARTA_GPCR_PATHWAY	0.582132564841499	0.972023172966235	0.0908241419007155	-0.408093506442729	-0.915307380557659	15	Fos|Calm2|Jun|Ppp3ca|Prkca
BIOCARTA_GRANULOCYTES_PATHWAY	0.835236541598695	0.996297825395429	0.0445961615888961	0.39405763797983	0.693226170315174	9	Sell|Selplg|Ifng|Itgb2
BIOCARTA_GSK3_PATHWAY	0.455665024630542	0.939396327984541	0.0959206777921745	-0.533545660357707	-1.02539845898886	8	Ccnd1|Nfkb1
BIOCARTA_HBX_PATHWAY	0.321011673151751	0.886730995297806	0.102821842840815	0.778870636290781	1.17533124344907	3	Ptk2b|Creb1
BIOCARTA_HCMV_PATHWAY	0.928571428571429	1	0.0587185879555941	-0.282776903180871	-0.543456769126208	8	Nfkb1|Map2k3
BIOCARTA_HDAC_PATHWAY	0.978779840848806	1	0.0597317976364411	-0.227749749482495	-0.459287182674243	10	Calm2|Ppp3ca|Nfatc2
BIOCARTA_HER2_PATHWAY	0.662288930581614	0.972860874369574	0.0618406035753285	0.569720241556974	0.880588403762854	4	Stat3|Pik3cg|Pik3r1
BIOCARTA_HES_PATHWAY	0.434968017057569	0.936144650230807	0.0902635484340068	-0.648119365868822	-1.07887270433857	4	Hes1|Rbpj|Notch1|Gsk3b
BIOCARTA_HIF_PATHWAY	0.17283950617284	0.828118089760146	0.166933848713193	-0.687408459781805	-1.27474424161262	7	Hif1a|Vegfa|Jun|P4hb
BIOCARTA_HIVNEF_PATHWAY	0.780141843971631	0.992881419694631	0.0860347242455604	-0.313157045036748	-0.810461117160419	31	Tnf|Lmna|Nfkbia|Gsn|Nfkb1|Birc3|Map3k14|Mdm2|Actg1|Cflar|Psen2
BIOCARTA_HSP27_PATHWAY	0.335570469798658	0.895408163265306	0.0913924325943768	0.669520216126611	1.14651786341098	8	Bcl2|Fasl|Mapkapk3
BIOCARTA_HSWI_SNF_PATHWAY	0.407129455909944	0.927412284399184	0.086794975677172	0.708021418901837	1.09435369436199	4	Actb|Arid1a
BIOCARTA_IFNA_PATHWAY	0.963386727688787	1	0.0535669384770951	-0.289891135303266	-0.526774997380651	6	Stat2|Stat1|Irf9|Jak1|Ifnar1|Ifnar2
BIOCARTA_IFNG_PATHWAY	0.646551724137931	0.972023172966235	0.0697792517076235	-0.489449110638568	-0.862503918216967	5	Ifngr1
BIOCARTA_IGF1MTOR_PATHWAY	0.745679012345679	0.989790921077416	0.0694481442003175	-0.421179534084615	-0.781043902092605	7	Eif4ebp1|Eif4e|Ppp2ca
BIOCARTA_IGF1R_PATHWAY	0.995423340961098	1	0.0520570030732099	-0.248833592534992	-0.452167379725881	6	Grb2|Ywhah|Rps6ka1|Prkar1a|Prkacb|Pik3r1
BIOCARTA_IGF1_PATHWAY	0.562929061784897	0.972023172966235	0.0799858801499946	-0.515572786319139	-0.936871880813734	6	Fos|Jun|Grb2
BIOCARTA_IL10_PATHWAY	0.140740740740741	0.806000876875274	0.186432558434075	-0.712546858158411	-1.32136139931259	7	Tnf|Stat5a|Il10ra
BIOCARTA_IL12_PATHWAY	0.363777089783282	0.903974895397489	0.0824344091527096	0.59062409069176	1.11900845804802	14	Cd3e|Il12rb2|Cd3g|Cd3d|Ccr5
BIOCARTA_IL17_PATHWAY	0.395309882747069	0.921327569820678	0.0822054920415869	0.644637109724903	1.09885900628024	7	Cd8a|Cd3e|Cd2|Cd3g|Cd3d
BIOCARTA_IL1R_PATHWAY	0.373563218390805	0.907445708376422	0.118287526124085	-0.518524631904108	-1.08779337284567	12	Tnf|Nfkbia|Nfkb1|Map3k14|Jun|Map2k3
BIOCARTA_IL22BP_PATHWAY	0.544334975369458	0.96968659763019	0.0857844408075645	-0.487947058455644	-0.937764467005732	8	Socs3|Stat5a
BIOCARTA_IL2RB_PATHWAY	0.17027417027417	0.821203830369357	0.125033367555272	0.635647034845356	1.27974102589137	23	Il2rb|Bcl2|Ikzf3|Ptpn6|Fasl|Il2rg|Ppia
BIOCARTA_IL2_PATHWAY	0.162079510703364	0.812935453328545	0.132846300606183	0.702988494886089	1.31993699950607	12	Il2rb|Lck|Il2rg|Jak3
BIOCARTA_IL3_PATHWAY	0.812389380530973	0.995470309292944	0.0495901956956338	0.422966384591689	0.705315406520572	6	Ptpn6
BIOCARTA_IL4_PATHWAY	0.226765799256506	0.84944672052686	0.122679189568808	0.783985211892092	1.24095764591898	5	Il2rg|Il4ra|Jak3
BIOCARTA_IL5_PATHWAY	0.0537848605577689	0.79329022461909	0.276500599254472	-0.935073004038521	-1.34429541850482	2	Cd4|H2-Eb1
BIOCARTA_IL6_PATHWAY	0.637931034482759	0.972023172966235	0.077274697304471	-0.45555648506499	-0.875514416994502	8	Fos|Cebpb|Jun|Grb2|Jak2
BIOCARTA_IL7_PATHWAY	0.589861751152074	0.972023172966235	0.0578529757032509	0.480914416981669	0.909887332413724	13	Lck|Bcl2|Ptk2b|Jak3
BIOCARTA_INFLAM_PATHWAY	0.0360165261521705	0.79329022461909	0.321775918075361	-0.820330305393281	-1.52123721804694	7	Cd4|Tnf|Csf2|H2-Eb1
BIOCARTA_INSULIN_PATHWAY	0.562929061784897	0.972023172966235	0.0799858801499946	-0.515572786319139	-0.936871880813734	6	Fos|Jun|Grb2
BIOCARTA_INTEGRIN_PATHWAY	0.370689655172414	0.905035959992734	0.118815039412263	-0.521039173179859	-1.09306853465518	12	Actn2|Actn1|Itgb1|Jun|Grb2
BIOCARTA_INTRINSIC_PATHWAY	0.234215885947047	0.84944672052686	0.126875729929857	0.868633540372671	1.16387275382995	1	F2r
BIOCARTA_ION_PATHWAY	0.275797373358349	0.870188003581021	0.110122263835536	0.773494220467861	1.19555176600386	4	Ptk2b|Prkcb
BIOCARTA_IRES_PATHWAY	0.251716247139588	0.855966378388884	0.130105630751129	-0.663763608087092	-1.20615648541879	6	Eif4g2|Eif4a2|Eif4e|Eif4g1|Eif4a1|Eif3a
BIOCARTA_KERATINOCYTE_PATHWAY	0.617816091954023	0.972023172966235	0.0525898950623616	0.448392388471743	0.9020440021745	24	Bcl2|Prkch|Prkcq|Fasl|Prkcb
BIOCARTA_LAIR_PATHWAY	0.449382716049383	0.939396327984541	0.096887770327544	-0.55625408144933	-1.03152889248137	7	Tnf|Itga4|Itgb1|Itgal
BIOCARTA_LEPTIN_PATHWAY	0.516634050880626	0.959988766148661	0.0762797180809272	-0.734472049689441	-0.979168070426388	1	Cpt1a
BIOCARTA_LIS1_PATHWAY	0.714285714285714	0.986576809871393	0.0643583367917361	-0.47497615108436	-0.790654980552494	4	Dynll1|Ndel1
BIOCARTA_LONGEVITY_PATHWAY	0.767354596622889	0.991730868071891	0.0549073703290958	0.501201219521392	0.774681939781846	4	Pik3cg|Pik3r1|Sod2|Sod1
BIOCARTA_LYMPHOCYTE_PATHWAY	0.692118226600985	0.98017627468994	0.0730744399126987	-0.435243917825165	-0.83647656757809	8	Itga4|Cd44|Itgb1|Itgal|Pecam1
BIOCARTA_LYM_PATHWAY	0.820197044334975	0.996297825395429	0.0646484568421928	-0.372842949234136	-0.716550829657637	8	Itga4|Itgb1|Itgal|Pecam1
BIOCARTA_MALATEX_PATHWAY	0.914342629482072	0.998617231620165	0.0495901956956338	-0.410375893134514	-0.589971510911917	2	Acly|Mdh1
BIOCARTA_MAL_PATHWAY	0.839195979899498	0.996297825395429	0.0455878202571231	0.401212145626172	0.683912813890716	7	Map4k2|Map3k1|Diaph1|Cdc42
BIOCARTA_MAPK_PATHWAY	0.588028169014085	0.972023172966235	0.102080107662747	-0.364715468420404	-0.931098050488683	28	Nfkbia|Fos|Nfkb1|Myc|Map3k14|Jun|Map2k3|Map4k4|Grb2|Map3k8|Ikbkb|Mapkapk2|Tgfbr1
BIOCARTA_MCALPAIN_PATHWAY	0.819221967963387	0.996297825395429	0.0611692626746689	-0.391086309791685	-0.710661571629653	6	Itgb1
BIOCARTA_MCM_PATHWAY	0.325508607198748	0.891511525429296	0.0891647117820678	0.625535059103492	1.14933945825105	11	Mcm3|Mcm6|Mcm7|Mcm5|Mcm2|Cdc6|Ccne1|Orc6|Mcm4
BIOCARTA_MEF2D_PATHWAY	0.910025706940874	0.998617231620165	0.0617054053637523	-0.298283738789363	-0.582767489952975	9	Calm2|Ppp3ca|Prkca|Mef2d|Nfatc2
BIOCARTA_MELANOCYTE_PATHWAY	0.146341463414634	0.806788227409807	0.157402899305283	0.845931391199249	1.30751431866502	4	Bcl2|Creb1
BIOCARTA_MET_PATHWAY	0.913793103448276	0.998617231620165	0.0668966276500666	-0.289173777323148	-0.606646819106261	12	Fos|Rap1b|Itgb1
BIOCARTA_MHC_PATHWAY	0.842748091603053	0.996297825395429	0.0411544018789903	0.358611594243806	0.685261682096245	15	Psmb8|Psmb9|H2-Q7|H2-Q6
BIOCARTA_MITOCHONDRIA_PATHWAY	0.256281407035176	0.855966378388884	0.107554375265169	0.720247027144793	1.22774491351013	7	Bcl2|Birc2
BIOCARTA_MITR_PATHWAY	0.765166340508806	0.991730868071891	0.0570059526582387	-0.61304347826087	-0.817284469776613	1	Ywhah
BIOCARTA_MONOCYTE_PATHWAY	0.692118226600985	0.98017627468994	0.0730744399126987	-0.435243917825165	-0.83647656757809	8	Itga4|Cd44|Itgb1|Itgal|Pecam1
BIOCARTA_MPR_PATHWAY	0.982300884955752	1	0.0409055783172035	0.26656298600311	0.444505728316017	6	Cdk1|Prkacb|Cap1|Prkar1a
BIOCARTA_MRP_PATHWAY	0.149805447470817	0.808332352941176	0.158514105424824	0.870605736674983	1.31376133001127	3	Gstp3|Abcb1a
BIOCARTA_MSP_PATHWAY	0.0426619007089431	0.79329022461909	0.321775918075361	-0.985714285714286	-1.31411393468641	1	Tnf
BIOCARTA_MTA3_PATHWAY	0.743362831858407	0.989138571772318	0.0536769600638127	0.465971526251698	0.777028408019935	6	Cdh1|Ctsd
BIOCARTA_MTOR_PATHWAY	0.408488063660477	0.927412284399184	0.107140237276725	-0.525477916060164	-1.05969500371879	10	Eif4ebp1|Eif4g2|Eif4a2|Eif4e|Ppp2ca|Eif4g1|Eif4a1|Eif3a
BIOCARTA_MYOSIN_PATHWAY	0.91304347826087	0.998617231620165	0.0560595875032335	-0.333855928494292	-0.606665518330233	6	Gna13
BIOCARTA_NDKDYNAMIN_PATHWAY	0.862068965517241	0.996297825395429	0.062249042949858	-0.334604099474846	-0.643061228804367	8	Picalm|Calm2|Synj1|Ppp3ca
BIOCARTA_NEUTROPHIL_PATHWAY	0.780530973451327	0.992881419694631	0.0514264916187015	0.444374984905303	0.741015207221778	6	Sell|Itgb2
BIOCARTA_NFAT_PATHWAY	0.986322188449848	1	0.0336033244336697	0.243597334096752	0.468147215133106	16	Camk4|Calm3|Pik3cg|Pik3r1
BIOCARTA_NFKB_PATHWAY	0.0742705570291777	0.79329022461909	0.271288554688953	-0.735578751265602	-1.48339084047942	10	Tnfaip3|Tnf|Nfkbia|Nfkb1|Map3k14
BIOCARTA_NGF_PATHWAY	0.498855835240275	0.954252504217919	0.0865399737444125	-0.544223281436402	-0.98893406089579	6	Fos|Jun|Grb2
BIOCARTA_NKCELLS_PATHWAY	0.0789865871833085	0.79329022461909	0.193813302725311	0.726343996782742	1.40890097288451	17	Klrd1|Klrc2|Klrc1|Ptpn6|Ptk2b
BIOCARTA_NKT_PATHWAY	0.0239849184188373	0.74301464122727	0.352487857583619	-0.682336449633992	-1.57265655370691	18	Cd4|Cd28|Il18r1|Cd40lg|Ccr7|Csf2|Ifngr1|Cxcr4
BIOCARTA_NO1_PATHWAY	0.643192488262911	0.972023172966235	0.0546808488785442	0.467181218626451	0.858384835361172	11	Pde3b|Tnni1|Calm3
BIOCARTA_NO2IL12_PATHWAY	0.443932411674347	0.936144650230807	0.0716527366829457	0.547088726131194	1.03508874767651	13	Cd3e|Il12rb2|Cd2|Cd3g|Cd3d|Ccr5
BIOCARTA_NOS1_PATHWAY	0.963087248322148	1	0.0393561959521291	0.270671761148051	0.463511036414268	8	Prkcb|Calm3
BIOCARTA_NOTCH_PATHWAY	0.38592750533049	0.920437282477353	0.0972150808846466	-0.680758470624806	-1.13320442326209	4	Furin|Rbpj|Adam17|Notch1
BIOCARTA_NPC_PATHWAY	0.341708542713568	0.897825954011742	0.0902635484340068	0.669180722690415	1.14069645210354	7	Nup210|Ran|Rangap1
BIOCARTA_NPP1_PATHWAY	0.0514883729194923	0.79329022461909	0.321775918075361	-0.981987577639751	-1.30914564003731	1	Spp1
BIOCARTA_NTHI_PATHWAY	0.0740740740740741	0.79329022461909	0.282013350011725	-0.69461964244946	-1.50505908620153	13	Tnf|Nfkbia|Dusp1|Nfkb1|Map3k14|Map2k3|Ikbkb|Tgfbr2|Tgfbr1
BIOCARTA_NUCLEARRS_PATHWAY	0.803501945525292	0.994640674118058	0.0544555953940371	0.479414388193252	0.723445823668444	3	Abcb1a|Rara
BIOCARTA_P27_PATHWAY	0.939823008849558	1	0.0429311093452583	0.320453244663542	0.534370150358147	6	Ccne1|Cks1b|Rb1|Tfdp1|Rbx1
BIOCARTA_P35ALZHEIMERS_PATHWAY	0.625498007968128	0.972023172966235	0.0675188953767744	-0.647716682199441	-0.931181377934403	2	Ppp2ca|Gsk3b
BIOCARTA_P38MAPK_PATHWAY	0.988472622478386	1	0.0632191170859458	-0.212396158206088	-0.476380457270048	15	Myc|Hmgn1|Grb2|Mapkapk2|Tgfbr1
BIOCARTA_P53HYPOXIA_PATHWAY	0.923195084485407	1	0.0372254009247509	0.303742610674	0.57467928597591	13	Hspa1a|Abcb1a
BIOCARTA_P53_PATHWAY	0.846635367762128	0.996297825395429	0.042077210988939	0.372908396654922	0.685170764373939	11	Bcl2|Pcna
BIOCARTA_PAR1_PATHWAY	0.6528	0.972023172966235	0.0550211117163117	0.484284361001179	0.871148569470203	10	Ptk2b|Prkcb|F2r|Pik3cg|Arhgef1|Pik3r1
BIOCARTA_PARKIN_PATHWAY	0.913894324853229	0.998617231620165	0.0487989701682839	-0.549378881987578	-0.732409436187857	1	Sumo1
BIOCARTA_PCAF_PATHWAY	0.556650246305419	0.972023172966235	0.0845557442441281	-0.480322582200859	-0.923111313989715	8	Irf4|Nfkb1|Irf1|Jun
BIOCARTA_PDGF_PATHWAY	0.811797752808989	0.995470309292944	0.0716527366829457	-0.325872436272125	-0.718441185709423	14	Fos|Stat5a|Jun|Prkca|Grb2
BIOCARTA_PDZS_PATHWAY	0.996108949416342	1	0.0445961615888961	0.281533893841052	0.424840231616751	3	Epb41|Sptan1
BIOCARTA_PELP1_PATHWAY	0.794520547945206	0.992881419694631	0.0552495663125249	-0.606521739130435	-0.808589954140692	1	Crebbp
BIOCARTA_PEPI_PATHWAY	0.0841487279843444	0.798550724637681	0.216542836735348	-0.96304347826087	-1.28389014223773	1	Grn
BIOCARTA_PGC1A_PATHWAY	0.976991150442478	1	0.0411544018789903	0.274597280968796	0.457903275322735	6	Camk4|Calm3|Calm1
BIOCARTA_PITX2_PATHWAY	0.945590994371482	1	0.0453152441270267	0.340379235312403	0.526107351704118	4	Lef1|Crebbp|Gsk3b|Ctnnb1
BIOCARTA_PKC_PATHWAY	0.633262260127932	0.972023172966235	0.0702812841717392	-0.521241807749511	-0.867669735477182	4	Nfkbia|Nfkb1|Prkca
BIOCARTA_PLCD_PATHWAY	0.602	0.972023172966235	0.0696133438850965	0.646547675484323	0.928608792649755	2	Prkcb|Prkca
BIOCARTA_PLCE_PATHWAY	0.875	0.996297825395429	0.0529129848430584	-0.404288377874456	-0.63306448358566	3	Adrb2|Prkar1a|Prkacb
BIOCARTA_PLC_PATHWAY	0.500884955752212	0.954252504217919	0.0727141077934447	0.601178990409612	1.00249291541622	6	Prkcb|Vav1|Pik3cg|Pik3r1
BIOCARTA_PLK3_PATHWAY	0.430327868852459	0.935963114754098	0.0886261133285098	-0.689356908789207	-1.07944576038336	3	Plk3
BIOCARTA_PML_PATHWAY	0.613149847094801	0.972023172966235	0.055826471778749	0.472659759548939	0.887469865217895	12	Fasl|Sp100|Tnfrsf1b
BIOCARTA_PPARA_PATHWAY	0.457413249211357	0.939396327984541	0.11101149245045	-0.419869499122407	-1.00719336195397	21	Tnf|Nfkbia|Cited2|Dusp1|Stat5a|Nrip1
BIOCARTA_PPARG_PATHWAY	0.794520547945206	0.992881419694631	0.0552495663125249	-0.606521739130435	-0.808589954140692	1	Crebbp
BIOCARTA_PRC2_PATHWAY	0.986270022883295	1	0.0524827622635459	-0.254663104004307	-0.462760462835395	6	Cbx4
BIOCARTA_PRION_PATHWAY	0.433628318584071	0.936144650230807	0.0802023444698144	0.653497666656975	1.08973665333561	6	Bcl2|Rpsa
BIOCARTA_PS1_PATHWAY	0.329741379310345	0.893932425234678	0.107554375265169	-0.648320895522388	-1.14246670490513	5	Rbpj|Adam17|Notch1|Ctnnb1|Gsk3b
BIOCARTA_PTC1_PATHWAY	0.977459016393443	1	0.0478299633114229	-0.297692960754088	-0.466149537757415	3	Cdc25b|Ccnb1
BIOCARTA_PTDINS_PATHWAY	0.96401028277635	1	0.0589694466690997	-0.24346201743462	-0.475660354047837	9	Arf1|Pfkl|Gsk3b|Plcg1|Arhgef2|Rac1|Lyn|Pfkp|Prkcz
BIOCARTA_PTEN_PATHWAY	0.604089219330855	0.972023172966235	0.0658311958368866	0.588740689758911	0.931908216299997	5	Fasl|Pik3r1
BIOCARTA_PYK2_PATHWAY	0.761904761904762	0.991730868071891	0.0460457683018055	0.395865149540099	0.748974603779304	13	Ptk2b|Prkcb|Calm3|Map3k1
BIOCARTA_RAB_PATHWAY	0.461538461538462	0.940849659829147	0.0799858801499946	0.682761593448197	1.0553108312986	4	Rab27a|Rab8a
BIOCARTA_RAC1_PATHWAY	0.340148698884758	0.897825954011742	0.0965629554309422	0.725688664401173	1.14868097380556	5	Vav1|Pik3cg|Map3k1|Pik3r1
BIOCARTA_RACCYCD_PATHWAY	0.0702247191011236	0.79329022461909	0.287857117255149	-0.673539418984412	-1.48493215422832	14	Cdkn1a|Nfkbia|Ccnd1|Nfkb1
BIOCARTA_RACC_PATHWAY	0.778004073319756	0.99273432449903	0.0580983576873206	0.609937888198758	0.817249227215599	1	Gnas
BIOCARTA_RANBP2_PATHWAY	0.860594795539033	0.996297825395429	0.0491927521045191	0.43072355301632	0.681785419272119	5	Ran|Rangap1
BIOCARTA_RANKL_PATHWAY	0.091358024691358	0.798550724637681	0.234392647294686	-0.760408987123121	-1.41011790560937	7	Tnfsf11|Fos|Nfkb1
BIOCARTA_RANMS_PATHWAY	0.460636515912898	0.940849659829147	0.0741758965588009	0.611037019892238	1.0415837412242	7	Ran|Ranbp1|Kif15|Rangap1|Tpx2
BIOCARTA_RAN_PATHWAY	0.48968105065666	0.954252504217919	0.0768736734126542	0.673727603400577	1.0413474396278	4	Ran|Ranbp1|Rangap1
BIOCARTA_RARRXR_PATHWAY	0.790224032586558	0.992881419694631	0.0573667426768556	0.601863354037267	0.806430245592582	1	Rara
BIOCARTA_RAS_PATHWAY	0.908466819221968	0.998118415937343	0.0562940749700968	-0.334655575495266	-0.608118595004698	6	Nfkb1
BIOCARTA_RB_PATHWAY	0.992920353982301	1	0.0404114482034376	0.237636080870918	0.396268817308561	6	Cdk1|Rb1|Ywhah|Trp53|Cdk4|Cdc25b
BIOCARTA_RECK_PATHWAY	0.151394422310757	0.808332352941176	0.159646701919906	-0.884698010934533	-1.27187447153659	2	Timp2
BIOCARTA_REELIN_PATHWAY	0.796334012219959	0.992881419694631	0.0570059526582387	0.596894409937888	0.799772410747648	1	Fyn
BIOCARTA_RELA_PATHWAY	0.091358024691358	0.798550724637681	0.234392647294686	-0.761546375173809	-1.41222710116474	7	Tnf|Nfkbia|Nfkb1
BIOCARTA_RHO_PATHWAY	0.966442953020134	1	0.0391956336118146	0.265179020936731	0.454105010099204	8	Pfn1|Arhgef1|Arhgap4|Tln1|Diaph1
BIOCARTA_RNAPOL3_PATHWAY	0.749510763209393	0.991604127579737	0.0579754757571486	-0.625776397515528	-0.834259476494365	1	Ssb
BIOCARTA_RNA_PATHWAY	0.148148148148148	0.807386955896625	0.181383128498408	-0.705289565969854	-1.30790332893912	7	Nfkbia|Nfkb1|Map3k14
BIOCARTA_S1P_PATHWAY	0.311154598825832	0.883484128126774	0.105125131597001	-0.853416149068323	-1.13773947464343	1	Hmgcs1
BIOCARTA_SALMONELLA_PATHWAY	0.906374501992032	0.998003299302789	0.0499913914024592	-0.419074246660454	-0.602476584572427	2	Rac1|Cdc42
BIOCARTA_SAM68_PATHWAY	0.945525291828794	1	0.0469758727821845	0.337966932712344	0.509998806940733	3	Cdk1|Khdrbs1|Rasa1
BIOCARTA_SARS_PATHWAY	0.526022304832714	0.963827140446213	0.0727141077934447	0.632236309720589	1.00075673708416	5	Ckm|Fbl
BIOCARTA_SET_PATHWAY	0.201769911504425	0.849338440342423	0.127505315300183	0.767725207579353	1.28021619827459	6	Prf1|Hmgb2|Set|Anp32a|Gzma
BIOCARTA_SHH_PATHWAY	0.875	0.996297825395429	0.0529129848430584	-0.404288377874456	-0.63306448358566	3	Gsk3b|Prkar1a|Prkacb
BIOCARTA_SKP2E2F_PATHWAY	0.686770428015564	0.979641201370691	0.0618406035753285	0.568365444375389	0.85767473229253	3	Ccne1|Rb1|Tfdp1
BIOCARTA_SLRP_PATHWAY	0.0528375733855186	0.79329022461909	0.276500599254472	-0.974534161490683	-1.29920905073911	1	Bgn
BIOCARTA_SM_PATHWAY	0.499217527386541	0.954252504217919	0.0667426134241917	0.54421336782619	0.999921408476724	11	Snrpg|Snrpe|Snrpd2|Snrpd1|Snrpf|Snrpa1|Snrpd3
BIOCARTA_SODD_PATHWAY	0.120689655172414	0.806000876875274	0.188204146308491	-0.76118973234188	-1.3413634071065	5	Tnf|Birc3
BIOCARTA_SPPA_PATHWAY	0.774859287054409	0.99273432449903	0.0544555953940371	0.494025122687224	0.763590201775174	4	Prkcb|F2r
BIOCARTA_SPRY_PATHWAY	0.625	0.972023172966235	0.0714786287425507	-0.499872736107295	-0.880872360642112	5	Spry1
BIOCARTA_SRCRPTP_PATHWAY	0.85427135678392	0.996297825395429	0.044774889329693	0.38668364393501	0.659147291257519	7	Prkcb|Csk|Cdk1
BIOCARTA_STAT3_PATHWAY	0.418386491557223	0.930431196983977	0.0852884689790502	0.700086684554537	1.08208936786716	4	Stat3|Jak3|Jak1
BIOCARTA_STATHMIN_PATHWAY	0.0464396284829721	0.79329022461909	0.261663521711573	0.803536405136579	1.52239647496295	14	Cd3e|Cd2|Cd3g|Cd3d|Stmn1|Camk4|Cd247
BIOCARTA_STEM_PATHWAY	0.594882729211087	0.972023172966235	0.0734381410838857	-0.558519899225841	-0.929723606232509	4	Cd4|Csf2
BIOCARTA_STRESS_PATHWAY	0.137741046831956	0.806000876875274	0.199915231309662	-0.6620272894601	-1.36935753836707	11	Tnf|Nfkbia|Nfkb1|Map3k14|Jun|Map2k3
BIOCARTA_SUMO_PATHWAY	0.772373540856031	0.992581929333097	0.0562940749700968	0.505729621022399	0.763156032118498	3	Sumo2|Ube2i|Sumo1
BIOCARTA_TALL1_PATHWAY	0.110655737704918	0.806000876875274	0.191892240384838	-0.854557335638343	-1.33812874172757	3	Nfkb1|Map3k14
BIOCARTA_TCAPOPTOSIS_PATHWAY	0.503856041131105	0.954252504217919	0.0925528864684773	-0.503735234875218	-0.984165344113527	9	Cd4|Cd28
BIOCARTA_TCRA_PATHWAY	0.344	0.899074144112797	0.0873098257637931	0.62014501182427	1.11553971885018	10	Zap70|Lck|Cd3e|Cd3g|Cd3d|Ptprc
BIOCARTA_TCR_PATHWAY	0.270194986072423	0.868246268514531	0.0931454575337804	0.568278690584897	1.1812065345681	29	Zap70|Lck|Cd3e|Cd3g|Ptpn7|Cd3d|Prkcb
BIOCARTA_TCYTOTOXIC_PATHWAY	0.238532110091743	0.84944672052686	0.106323255932708	0.664615026758891	1.24788665906819	12	Cd8a|Thy1|Cd3e|Cd2|Cd3g|Cd3d
BIOCARTA_TEL_PATHWAY	0.371941272430669	0.905434922266478	0.0840745577910723	0.623668007822453	1.09715671754847	9	Bcl2|Rb1|Terf1
BIOCARTA_TERC_PATHWAY	0.834	0.996297825395429	0.0540088272801684	0.514445479962721	0.738876055310928	2	Rb1|Sp3
BIOCARTA_TERT_PATHWAY	0.438524590163934	0.936144650230807	0.0875697115548511	-0.679984915382978	-1.06477040365637	3	Myc
BIOCARTA_TFF_PATHWAY	0.901601830663616	0.998003299302789	0.0566484183613995	-0.337149917611816	-0.612651182938226	6	Itgb1|Grb2
BIOCARTA_TGFB_PATHWAY	0.510887772194305	0.956070426863878	0.0689567351672811	0.57854255064558	0.986193135180401	7	Cdh1|Tgfb1
BIOCARTA_TH1TH2_PATHWAY	0.129310344827586	0.806000876875274	0.211400189384923	-0.661357134357273	-1.3874363213879	12	Cd28|Il18r1|Cd40lg|Ifngr1|H2-Eb1
BIOCARTA_THELPER_PATHWAY	0.631498470948012	0.972023172966235	0.0544555953940371	0.463581795651413	0.870425005286771	12	Thy1|Cd3e|Cd2|Cd3g|Cd3d
BIOCARTA_TID_PATHWAY	0.559228650137741	0.972023172966235	0.0905428948469474	-0.451793416102087	-0.934503350501668	11	Tnf|Nfkbia|Ifngr1|Nfkb1
BIOCARTA_TNFR1_PATHWAY	0.205128205128205	0.84944672052686	0.16440575583821	-0.581846181374041	-1.26070849214774	13	Tnf|Lmna
BIOCARTA_TNFR2_PATHWAY	0.143236074270557	0.806000876875274	0.191892240384838	-0.665053685409366	-1.34116781332516	10	Tnfaip3|Nfkbia|Dusp1|Nfkb1|Map3k14
BIOCARTA_TOB1_PATHWAY	0.758832565284178	0.991730868071891	0.0462302524077616	0.397282261240463	0.751655771029123	13	Cd3e|Cd3g|Cd3d|Tgfb1|Ifng|Cd247
BIOCARTA_TOLL_PATHWAY	0.4679186228482	0.946401980312905	0.0699458736501659	0.558881741451939	1.02687264062765	11	Pglyrp1|Map3k1
BIOCARTA_TPO_PATHWAY	0.780898876404494	0.992881419694631	0.0736212741014394	-0.335995459397483	-0.740759111153945	14	Fos|Stat5a|Jun|Prkca|Grb2|Jak2
BIOCARTA_TRKA_PATHWAY	0.892193308550186	0.996993676669469	0.0475434194201301	0.396491757230329	0.627600457528212	5	Prkcb|Pik3r1
BIOCARTA_TSP1_PATHWAY	0.127155172413793	0.806000876875274	0.183023938384487	-0.757658916139937	-1.33514142663399	5	Fos|Jun
BIOCARTA_UCALPAIN_PATHWAY	0.236503856041131	0.84944672052686	0.143758989039275	-0.626442059817544	-1.22390200780821	9	Actn2|Actn1|Itgb1|Itgb3
BIOCARTA_VDR_PATHWAY	0.897226753670473	0.997569198681571	0.0413209506074822	0.357628809566181	0.629140577812192	9	Chaf1a|Supt16|Baz1b|Top2b|Prmt1|Ncor1
BIOCARTA_VEGF_PATHWAY	0.649425287356322	0.972023172966235	0.0845557442441281	-0.4053825813633	-0.850436909534551	12	Hif1a|Eif1|Vegfa
BIOCARTA_VIP_PATHWAY	0.144092219020173	0.806493506493507	0.199915231309662	-0.603820463913192	-1.35430071399349	15	Nfkbia|Egr2|Nfkb1|Calm2|Myc
BIOCARTA_VITCB_PATHWAY	0.930327868852459	1	0.0500922874402106	-0.367034959880718	-0.574730341140116	3	Slc2a1|P4hb
BIOCARTA_VOBESITY_PATHWAY	0.803501945525292	0.994640674118058	0.0544555953940371	0.480095869488858	0.724474192464535	3	Hsd11b1
BIOCARTA_WNT_PATHWAY	0.288888888888889	0.877061085006407	0.12563992130984	-0.641956058737348	-1.19045638382675	7	Ccnd1|Myc|Frat1|Ppp2ca
BLOC_complex(3)&BLOC_1_complex(4)	0.490835030549898	0.954252504217919	0.0810802057550866	0.757453416149068	1.01490369917457	1	Dtnbp1
BMP_signaling_pathway(6)	0.176638176638177	0.834855285559511	0.178219874951973	-0.602377438849303	-1.30519435711021	13	Htra1|Egr1|Hes1|Smad7|Tob1|Vsir|Rbpj|Sorl1
B_cell_activation(5)	0.5978898007034	0.972023172966235	0.044774889329693	0.391936215438016	0.943079263618149	94	Tyrobp|Ighm|Tbc1d10c|Tbx21|Bcl2|Lat2|Ikzf3|Ptpn6|Ighd|Hhex|Il2rg|Ptk2b|Itm2a|Dock10|Mfng|Pik3cd|Sash3|Card11|Prkcb|Ung
B_cell_activation_involved_in_immune_response(6)	0.53156146179402	0.965340324240865	0.104732821580651	-0.382029658912867	-0.949215944251837	25	Cd28|Cd40lg
B_cell_apoptotic_process(8)	0.840220385674931	0.996297825395429	0.0689567351672811	-0.332166095495858	-0.687062533673127	11	Cd44|Cd74|Myc|Fnip1
B_cell_differentiation(6)	0.388324873096447	0.920437282477353	0.0687943095604775	0.476938651870815	1.07295089273371	54	Ighm|Bcl2|Ikzf3|Ptpn6|Hhex|Il2rg|Ptk2b|Itm2a|Dock10|Mfng|Card11|Ptprc|Jak3|Myb
B_cell_homeostasis(5)	0.621542940320233	0.972023172966235	0.0529129848430584	0.450164879493474	0.88563262609753	18	Bcl2|Dock10|Bcl2l11|Pik3cd
B_cell_mediated_immunity(6)	0.0771312584573748	0.79329022461909	0.186432558434075	0.635983567241881	1.37943827994236	41	Xcl1|Fcer1g|Ighm|Fgl2|Tbx21|Igha|Ptpn6|Ighd
B_cell_proliferation(6)	0.697771587743733	0.98245681894707	0.0455878202571231	0.395532883443716	0.819558245732546	28	Tyrobp|Ighm|Ikzf3|Ighd|Sash3|Card11|Ptprc
B_cell_receptor_signaling_pathway(7)	0.0500782472613459	0.79329022461909	0.252961123069611	0.82083216806525	1.50817254065862	11	Lck|Ighm|Lat2|Ptpn6|Cd79b|Klhl6|Prkcb|Ptprc
Bergmann_glial_cell_differentiation(7)	0.437881873727088	0.936144650230807	0.0873098257637931	0.783540372670808	1.04985733211047	1	Vim
CD40_receptor_complex(5)	0.987704918032787	1	0.0473534245254193	-0.280919825978869	-0.439884929409252	3	Ikbkb|Traf5|Birc2
CD4_positive_alpha_beta_T_cell_activation(7)	0.35378590078329	0.902349461788202	0.0749278818393739	0.491344842315365	1.09351542447568	48	Xcl1|Tbx21|Runx3|Prkcq|Il2rg|Sema4a|Tox|Satb1|Lgals9|Sash3|Tgfb1|Il4ra
CD4_positive_alpha_beta_T_cell_cytokine_production(6)	0.0422535211267606	0.79329022461909	0.276500599254472	0.839808574859625	1.54303922444746	11	Xcl1|Tbx21
CD4_positive_alpha_beta_T_cell_differentiation(8)	0.283018867924528	0.877059789913875	0.160801401070022	-0.4079356067625	-1.11104998663182	40	Rora|Il18r1|Nfkbid|Ctsl|Irf4|Gpr183|Nfkbiz|Cd83|Zc3h12a
CD4_positive_alpha_beta_T_cell_differentiation_involved_in_immune_response(9)&T_helper_cell_differentiation(10)	0.132142857142857	0.806000876875274	0.234392647294686	-0.523119611667665	-1.31233879806529	27	Rora|Il18r1|Nfkbid|Irf4|Gpr183|Nfkbiz|Zc3h12a
CD4_positive_alpha_beta_T_cell_lineage_commitment(6)	0.587939698492462	0.972023172966235	0.0621124188949471	0.533089398545194	0.908712945480107	7	Tbx21|Tox|Tgfb1|Stat3
CD4_positive_or_CD8_positive_alpha_beta_T_cell_lineage_commitment(5)	0.393148450244698	0.921327569820678	0.0810802057550866	0.612515360853735	1.07753698174881	9	Tbx21|Bcl2|Tox|Tgfb1|Stat3
CD8_positive_alpha_beta_T_cell_activation(7)	0.074468085106383	0.79329022461909	0.20207170902116	0.745451641166689	1.43261465123416	16	Gpr18|Bcl2|Runx3|Eomes|Tox|Satb1|Crtam
CD8_positive_alpha_beta_T_cell_differentiation(8)	0.0399385560675883	0.79329022461909	0.282013350011725	0.81667034789505	1.54513563758672	13	Gpr18|Bcl2|Runx3|Eomes|Tox|Satb1
COP9_signalosome(3)	0.00656463190500053	0.579987416819395	0.407017918923954	-0.955367722567699	-1.49598506170647	3	Lat|Themis
COPI_coated_vesicle(6)	0.256619144602851	0.855966378388884	0.120433371642259	0.85776397515528	1.14930874010666	1	Pacsin1
C_C_chemokine_receptor_activity(7)	0.810234541577825	0.995470309292944	0.0583452776743612	-0.418945577487589	-0.697385345905866	4	Ccr7
CatSper_complex(6)	0.574338085539715	0.972023172966235	0.0728938564822936	0.722049689440994	0.967466625904413	1	Hspa2
CoA_hydrolase_activity(6)	0.665987780040733	0.973871104736974	0.0655321029282414	0.66055900621118	0.88507591969836	1	Acot7
CoA_ligase_activity(5)	0.937743190661479	1	0.0473534245254193	0.344842001234067	0.520373421745723	3	Acsbg1|Acss1
DNA_binding_transcription_activator_activity(5)	0.000298049931914733	0.20735143464904	0.49849310876659	-0.658868052504506	-1.83522091961069	49	Bcl11b|Maf|Klf4|Nr4a3|Pou2f2|Nr4a1|Fosb|Fos|Sox9|Junb|Stat4|Egr1|Hif1a|Stat5a|Sox4|Tcf4|Csrnp1|Zeb2|Gata3|Cebpb|Jund
DNA_binding_transcription_activator_activity_RNA_polymerase_II_specific(6)	0.000298049931914733	0.20735143464904	0.49849310876659	-0.658868052504506	-1.83522091961069	49	Bcl11b|Maf|Klf4|Nr4a3|Pou2f2|Nr4a1|Fosb|Fos|Sox9|Junb|Stat4|Egr1|Hif1a|Stat5a|Sox4|Tcf4|Csrnp1|Zeb2|Gata3|Cebpb|Jund
DNA_binding_transcription_factor_activity(4)	0.000353088862748471	0.20735143464904	0.49849310876659	-0.536332124226407	-1.70998514228751	100	Rora|Bcl11b|Maf|Klf4|Nr4a3|Pou2f2|Nr4a1|Ets1|Fosb|Fos|Irf4|Atf3|Sox9|Bhlhe40|Junb|Egr2|Stat4|Tcf7|Egr1|Hif1a|Stat5a|Sox4|Tcf4|Hes1|Rel|Csrnp1|Zbtb20|Zeb2|Aff1|Ybx3|Gata3|Cebpb|Jund
DNA_binding_transcription_factor_activity_RNA_polymerase_II_specific(5)	0.00156051785467028	0.345243812053275	0.45505986738723	-0.536221449559373	-1.65639831651041	81	Bcl11b|Maf|Klf4|Nr4a3|Pou2f2|Nr4a1|Fosb|Fos|Atf3|Sox9|Bhlhe40|Junb|Egr2|Stat4|Tcf7|Egr1|Hif1a|Stat5a|Sox4|Tcf4|Hes1|Csrnp1|Zbtb20|Zeb2|Ybx3|Gata3|Cebpb|Jund
DNA_binding_transcription_factor_binding(5)	0.185873605947955	0.842673430938657	0.199915231309662	-0.455092007914452	-1.18309253857202	35	Nfkbid|Klf4|Cited2|Tob2|Bhlhe40|Egr2|Nrip1|Runx1|Nr4a2|Tsc22d3|Zfp703|Atf4
DNA_binding_transcription_repressor_activity(5)	0.272425249169435	0.870188003581021	0.153158808683073	-0.463271639207362	-1.15107509638567	25	Atf3|Bhlhe40|Tcf7|Hes1|Zbtb20|Ybx3|Cebpb|Aebp2|Zeb1|Jarid2|Bach1|Foxp1|Nfatc2
DNA_binding_transcription_repressor_activity_RNA_polymerase_II_specific(6)	0.272425249169435	0.870188003581021	0.153158808683073	-0.463271639207362	-1.15107509638567	25	Atf3|Bhlhe40|Tcf7|Hes1|Zbtb20|Ybx3|Cebpb|Aebp2|Zeb1|Jarid2|Bach1|Foxp1|Nfatc2
DNA_biosynthetic_process(6)	0.487603305785124	0.954252504217919	0.0985499803531691	-0.480174504102229	-0.993207662874876	11	Cdkn1a|Myc
DNA_catabolic_process(6)	0.481409001956947	0.954161979752531	0.0799858801499946	-0.751863354037267	-1.00235344545551	1	Dnase2a
DNA_conformation_change(7)	0.430790960451977	0.936144650230807	0.0689567351672811	0.508306402886032	1.03962559759985	26	Top2a|Tnp2|Hmgb1|Smc4|Mcm6|Smc2|Mcm7|Asf1b|Hells|Mcm2|Nasp|Mis18a|Smyd3|H3f3a
DNA_damage_checkpoint(5)	0.432098765432099	0.936144650230807	0.0992333343771191	-0.569148251116237	-1.05544010320241	7	Ier3
DNA_damage_response_signal_transduction_by_p53_class_mediator(6)	0.399425287356322	0.922318923778473	0.11378726182188	-0.508787630301278	-1.06736648246623	12	Cdkn1a|Cd44|Pmaip1|Cd74
DNA_dealkylation(7)	0.526022304832714	0.963827140446213	0.0727141077934447	0.631529528151102	0.999637983848328	5	Tox|Tet2
DNA_demethylation(4)	0.526022304832714	0.963827140446213	0.0727141077934447	0.631529528151102	0.999637983848328	5	Tox|Tet2
DNA_dependent_ATPase_activity(9)	0.232342007434944	0.84944672052686	0.120985142145252	0.77582120574572	1.22803497123712	5	Top2a|Mcm6|Mcm7|Mcm4
DNA_dependent_DNA_replication(7)	0.697388632872504	0.982113848092033	0.0500922874402106	0.429585176454307	0.812772702265209	13	Pcna|Mcm6|Rad51|Mcm7|Mcm2|Ccne2|Ccne1|Orc6|Mcm4
DNA_geometric_change(8)	0.386617100371747	0.920437282477353	0.0891647117820678	0.706054488267176	1.11760235060551	5	Mcm6|Mcm7|Mcm2|Mcm4
DNA_integrity_checkpoint(4)	0.396551724137931	0.921668865435356	0.104343952581949	-0.55326596290542	-1.06329806036443	8	Ier3
DNA_metabolic_process(5)	0.248554913294798	0.855966378388884	0.216542836735348	-0.352191832163641	-1.09563085150549	82	Cd28|Bcl11b|Cd40lg|Cdkn1a|Ier3
DNA_methylation(5)&DNA_alkylation(7)	0.949308755760369	1	0.0359208664409425	0.276473262364408	0.523085834596762	13	Hells|Ezh2|Mis18a|Dnmt1|Kcnq1ot1|Gnas
DNA_methylation_dependent_heterochromatin_assembly(7)	0.736	0.987055282626847	0.0598603117764473	0.568179444214488	0.816051851559426	2	Hells|Dnmt3a
DNA_methylation_involved_in_gamete_generation(4)	0.520547945205479	0.960382963703747	0.0758886900606117	-0.731366459627329	-0.975027824885473	1	Dnmt3a
DNA_methylation_or_demethylation(7)	0.864381520119225	0.996297825395429	0.038875878582578	0.350585262776061	0.680035795700129	17	Tox|Hells|Ezh2|Mis18a|Dnmt1
DNA_modification(6)	0.864381520119225	0.996297825395429	0.038875878582578	0.350585262776061	0.680035795700129	17	Tox|Hells|Ezh2|Mis18a|Dnmt1
DNA_packaging(8)	0.439416058394161	0.936144650230807	0.0696133438850965	0.521735719929963	1.03946575631046	21	Top2a|Tnp2|Hmgb1|Smc4|Smc2|Asf1b|Hells|Mcm2|Nasp|Mis18a|Smyd3|H3f3a
DNA_packaging_complex(3)	0.728187919463087	0.986576809871393	0.0521630305460055	0.459258312794968	0.78645550478769	8	Tnp2|Smc4|Smc2|Ncapd3|Ncapg|Ncapg2
DNA_polymerase_activity(4)	0.788187372708758	0.992881419694631	0.0574877409561325	0.606521739130435	0.812671965759707	1	Pola1
DNA_recombination(6)	0.0693500580932046	0.79329022461909	0.287805130535564	-0.558449979563027	-1.42569134651348	28	Cd28|Bcl11b|Cd40lg
DNA_repair(6)	0.639367816091954	0.972023172966235	0.051011413203915	0.440530529391218	0.886228071726395	24	Hspa1a|Ung|Pcna|Hmgb1|Esco2|Rad51|Neil3|Lig1|Sirt7|Dek|Brip1
DNA_replication(6)	0.718248175182482	0.986576809871393	0.0464154956843849	0.40414552175368	0.805188171677355	21	Pcna|Mcm6|Rad51|Mcm7|Gmnn|Lig1|Mcm2|Ccne2|Ccne1|Orc6|Mcm4
DNA_templated_transcription_elongation(7)	0.769516728624535	0.991730868071891	0.0543434390269162	0.482652050983734	0.763982207701619	5	Ikzf1|Ezh2|Supt4a|Wdr43
DNA_templated_transcription_initiation(7)	0.5	0.954252504217919	0.0753093764172773	0.647054868734269	1.02421279700798	5	Irf8|Ikzf1|Ahr
ERAD_pathway(6)	0.333333333333333	0.893932425234678	0.115734447701689	-0.62405196703557	-1.15725467169567	7	Nrros|Rcn3|Dnajb9|Vcp
ERBB_signaling_pathway(7)	0.569331158238173	0.972023172966235	0.0623861492893626	0.537301481916844	0.945220730965621	9	Itga1|Errfi1
ERK1_and_ERK2_cascade(6)	0.189473684210526	0.842673430938657	0.191892240384838	-0.469338085718614	-1.21536328512591	32	Tnfsf11|Ptpn22|Atf3|Sox9|Spry1|Dusp10|Nrp1|Pde8a|Cd44|Rap1b|Vegfa
ER_nucleus_signaling_pathway(4)	0.726600985221675	0.986576809871393	0.0706196247122591	-0.422344525317081	-0.811685779867786	8	Nfe2l2|Atf4|Hspa5
ESC_E_Z_complex(4)	0.938303341902314	1	0.0602484086158019	-0.274518883290874	-0.536337251267622	9	Aebp2|Jarid2
E_box_binding(9)	0.068870523415978	0.79329022461909	0.287857117255149	-0.738642918391793	-1.52783165371646	11	Bhlhe40|Hif1a|Tcf4|Hes1|Sfpq|Zeb1
Fc_receptor_signaling_pathway(6)	0.245353159851301	0.854250848553419	0.117249716749792	0.767310286296952	1.21456317304049	5	Fcer1g|Myo1g|Ptprc
G1_S_transition_of_mitotic_cell_cycle(6)	0.867231638418079	0.996297825395429	0.0362254755857254	0.339308218682494	0.693978095919087	26	Cables1|Bcl2|Tcf19|Myb|Rps6|Rpl26|Ezh2
G2_M_transition_of_mitotic_cell_cycle(6)	0.269922879177378	0.868246268514531	0.133554954557592	-0.607437924452115	-1.18677295642047	9	Gpr132|Ier3|Calm2|Rad21
GABA_ergic_synapse(5)	0.640077821011673	0.972023172966235	0.0652353056017703	0.600238789707295	0.905772242785717	3	Baiap3|Camk4
GABAergic_neuron_differentiation(6)	0.847358121330724	0.996297825395429	0.0522693317499306	-0.582608695652174	-0.776710063475647	1	Rac1
GTP_binding(6)	0.806501547987616	0.994640674118058	0.0438002031299891	0.372054473507907	0.704901999886813	14	Gimap3|Rab27a|Gimap1
GTPase_activator_activity(5)	0.696594427244582	0.981976581074729	0.0504983044100709	0.428665796820636	0.812158968585869	14	Rgs16|Arap3|Rgs2|Sh3bp1|Rgs3
GTPase_activity(8)	0.905172413793103	0.998003299302789	0.0350150690873584	0.321471102512409	0.646712761744431	24	Rab37|Rac2|Rab27a
GTPase_binding(5)	0.399425287356322	0.922318923778473	0.0736212741014394	0.532907330421106	1.07206516765277	24	Prkch|Mical1|Dock10|Rinl|Pfn1|Vav1|Madd
GTPase_regulator_activity(5)	0.738601823708207	0.987774737062924	0.0469758727821845	0.411472761269669	0.790771491838315	16	Rgs16|Arap3|Rgs2|Sh3bp1|Rgs3
G_protein_coupled_amine_receptor_activity(6)	0.7573385518591	0.991730868071891	0.0574877409561325	-0.619254658385093	-0.825564960858443	1	Adrb2
G_protein_coupled_chemoattractant_receptor_activity(6)&chemokine_receptor_activity(6)	0.659851301115242	0.972023172966235	0.0615706755421678	0.554275850245791	0.877354373369776	5	Cxcr6|Ccr5
G_protein_coupled_peptide_receptor_activity(5)	0.626548672566372	0.972023172966235	0.0617054053637523	0.531325088306717	0.886008402335324	6	Cxcr6|Ccr5|Calcrl
G_protein_coupled_receptor_activity(5)	0.453488372093023	0.939396327984541	0.106323255932708	-0.446985321960345	-1.01102155582544	16	S1pr1|Gpr132|Ccr7|Tbxa2r
G_protein_coupled_receptor_binding(5)	0.0424143556280587	0.79329022461909	0.282013350011725	0.862684189758235	1.51763396878545	9	Xcl1|Qrfp|Slc9a3r1
G_protein_coupled_receptor_signaling_pathway(4)	0.311787072243346	0.883484128126774	0.153158808683073	-0.400162942110096	-1.09135097605127	41	Ramp3|S1pr1|Akap13|Pde4b|Psap|Gna13
G_protein_coupled_receptor_signaling_pathway_coupled_to_cyclic_nucleotide_second_messenger(5)	0.0537577531745844	0.79329022461909	0.321775918075361	-0.676184534467453	-1.52943979695834	16	S1pr1|Akap13|Pde4b|Psap|Gna13
Golgi_apparatus(4)	0.286811779769526	0.877061085006407	0.0850427463764322	0.511153852497794	1.14637693086166	52	Emid1|Cst7|Inpp4b|Nsg2|Pde3b|Rab27a|Ece1|Ap1g2
Golgi_apparatus_subcompartment(4)	0.852348993288591	0.996297825395429	0.0449543067640062	0.39123167683338	0.669963498364141	8	Nsg2|Ap1g2
Golgi_associated_vesicle(5)	0.942430703624733	1	0.0513223330421143	-0.332876549588647	-0.554113088079338	4	Furin
Golgi_lumen(5)	0.444223107569721	0.936144650230807	0.0852884689790502	-0.743345262591786	-1.06866055008924	2	Sdf4
Golgi_membrane(5)	0.416510318949343	0.930431196983977	0.0855356947987884	0.702989924521955	1.08657676231476	4	Nsg2|Lfng
Golgi_organization(6)	0.830739299610895	0.996297825395429	0.0529129848430584	0.44559862813453	0.672417170813756	3	Hook1|Trip11
Golgi_stack(5)	0.0957230142566191	0.804848660203563	0.206587922696891	0.951552795031056	1.27497537280478	1	Nsg2
Golgi_to_plasma_membrane_protein_transport(6)	0.534	0.965887577002053	0.0756946307932749	0.684063373718546	0.982490986590981	2	Vamp5|Cln3
Golgi_to_plasma_membrane_transport(5)	0.78988326848249	0.992881419694631	0.0552495663125249	0.492618919920454	0.743371724031058	3	Vamp5|Cln3|Chic2
Golgi_vesicle_transport(4)	0.970149253731343	1	0.0499913914024592	-0.305564190239353	-0.50864837811262	4	Rab14|Chic2|Cln3|Vamp5
HMG_box_domain_binding(5)	0.0896130346232179	0.798550724637681	0.213927855492356	0.954968944099379	1.27955263426068	1	Hhex
Hsp90_protein_binding(5)	0.881801125703565	0.996297825395429	0.048505983646947	0.401331615999474	0.620318432335709	4	Ahr|Ahsa1
I_band(3)	0.195652173913043	0.844311616390213	0.176694268938498	-0.525277802146296	-1.24234065529868	20	Pde4b|Actn2|Actn1|Flna|Aldoa|Fhl2|Ppp3ca|Myl12a|Psen2|Homer1|Myl12b
I_kappaB_kinase_NF_kappaB_signaling(5)	0.0577037324787824	0.79329022461909	0.321775918075361	-0.570576557709194	-1.45664981756461	28	Tnfsf11|Tnfaip3|Tnf|Nfkbid|Il1rl1
JNK_cascade(7)	0.124223602484472	0.806000876875274	0.224966093540314	-0.570495491390882	-1.34928553942985	20	Tnfsf11|Tnf|Dusp10|Zeb2
KEGG_ABC_TRANSPORTERS	0.289782244556114	0.877061085006407	0.0999276973731092	0.699077237128818	1.19165854170624	7	Abcb9|Abcb1a
KEGG_ACUTE_MYELOID_LEUKEMIA	0.167192429022082	0.819335916076921	0.193813302725311	-0.532804616101146	-1.2781049199267	21	Pim1|Tcf7|Ccnd1|Stat5a|Nfkb1|Eif4ebp1|Pik3r5|Myc|Runx1|Kit
KEGG_ADHERENS_JUNCTION	0.416547788873039	0.930431196983977	0.0711327399327894	0.521814779318362	1.05561090776475	25	Ptpn6|Cdh1|Was|Actb|Rac2
KEGG_ADIPOCYTOKINE_SIGNALING_PATHWAY	0.453488372093023	0.939396327984541	0.106323255932708	-0.446730072697521	-1.01044421582311	16	Tnf|Socs3|Nfkbia
KEGG_ALANINE_ASPARTATE_AND_GLUTAMATE_METABOLISM	0.105263157894737	0.806000876875274	0.208955027549354	-0.766685251826558	-1.39318030922268	6	Got1|Ass1|Glul
KEGG_ALDOSTERONE_REGULATED_SODIUM_REABSORPTION	0.31733746130031	0.885303677665591	0.0899860794997137	0.610307665899804	1.15630136141847	14	Atp1b1|Hsd11b1|Pik3cd|Prkcb
KEGG_ALLOGRAFT_REJECTION	0.0610033277935744	0.79329022461909	0.321775918075361	-0.623607575677989	-1.51788303245499	22	Cd28|Cd40lg|Tnf|H2-T23|H2-Ab1|H2-Aa|H2-Eb1|H2-K1|H2-D1
KEGG_ALPHA_LINOLENIC_ACID_METABOLISM	0.616438356164384	0.972023172966235	0.0673623868166279	-0.678571428571429	-0.904643650689919	1	Acox3
KEGG_ALZHEIMERS_DISEASE	1	1	0.0875697115548511	-0.151779259874732	-0.431428915263535	54	Tnf
KEGG_AMINOACYL_TRNA_BIOSYNTHESIS	0.164969450101833	0.817131716411548	0.154190966581424	0.906521739130435	1.21463874452257	1	Lars2
KEGG_AMINO_SUGAR_AND_NUCLEOTIDE_SUGAR_METABOLISM	0.137741046831956	0.806000876875274	0.199915231309662	-0.66333405363206	-1.37206048943605	11	Hexb|Hexa|Hk2|Cyb5r3|Ugdh|Gfpt1
KEGG_AMYOTROPHIC_LATERAL_SCLEROSIS_ALS	0.514157973174367	0.958537364275069	0.0629394692018967	0.50486120907728	0.979287296090076	17	Bcl2|Nefh|Tnfrsf1b|Cycs
KEGG_ANTIGEN_PROCESSING_AND_PRESENTATION	0.370619946091644	0.905035959992734	0.0741758965588009	0.497978312337741	1.08327004261011	42	Klrd1|Klrc2|Klrc1|Cd8a|Hspa1a|H2-Oa|Hspa1b
KEGG_APOPTOSIS	0.502777777777778	0.954252504217919	0.060640400949416	0.46916299978232	0.98026457515771	30	Tnfsf10|Bcl2|Fasl|Pik3cd|Irak2
KEGG_ARACHIDONIC_ACID_METABOLISM	0.320717131474104	0.886730995297806	0.104343952581949	-0.810445988358208	-1.16512702686332	2	Gpx1
KEGG_ARGININE_AND_PROLINE_METABOLISM	0.0544795758489832	0.79329022461909	0.321775918075361	-0.679214483736542	-1.49744379926384	14	Odc1|Got1|Ckb|Sat1|Ass1|Glul
KEGG_ARRHYTHMOGENIC_RIGHT_VENTRICULAR_CARDIOMYOPATHY_ARVC	0.664652567975831	0.973871104736974	0.0860347242455604	-0.379822494858089	-0.866942477895856	17	Lmna|Tcf7|Itga4|Actn2|Itgb7|Actn1|Itgb1|Itga6
KEGG_ASCORBATE_AND_ALDARATE_METABOLISM	0.365949119373777	0.903974895397489	0.0952879846194844	-0.814285714285714	-1.0855723808279	1	Ugdh
KEGG_ASTHMA	0.652684563758389	0.972023172966235	0.0572461135202885	0.504091279444644	0.863229582545846	8	Fcer1g|H2-Oa
KEGG_AUTOIMMUNE_THYROID_DISEASE	0.0431831500517256	0.79329022461909	0.321775918075361	-0.657234293295547	-1.57658991386464	21	Cd28|Ctla4|Cd40lg|H2-T23|H2-Ab1|H2-Aa|H2-Eb1|H2-K1|H2-D1
KEGG_AXON_GUIDANCE	0.385793871866295	0.920437282477353	0.0738052724171275	0.522486192419911	1.0826100311836	28	Ablim1|Sema6d|Sema4a|Rac2|Sema4d|Srgap3
KEGG_BASAL_CELL_CARCINOMA	0.331807780320366	0.893932425234678	0.11101149245045	-0.630943699360433	-1.14651786516421	6	Tcf7
KEGG_BASAL_TRANSCRIPTION_FACTORS	0.922413793103448	1	0.052805004567129	-0.336442786069652	-0.592877206094654	5	Taf4b|Gtf2i|Gtf2b|Taf10|Taf7
KEGG_BASE_EXCISION_REPAIR	0.224	0.84944672052686	0.11331290842208	0.684941429705885	1.23209790509362	10	Ung|Pcna|Hmgb1|Neil3|Lig1|Pole|Pold4
KEGG_BETA_ALANINE_METABOLISM	0.577689243027889	0.972023172966235	0.0714786287425507	-0.67690527879539	-0.973143980327	2	Srm
KEGG_BIOSYNTHESIS_OF_UNSATURATED_FATTY_ACIDS	0.931769722814499	1	0.0518457624865066	-0.339757538078956	-0.56556732174679	4	Scd2|Acox3|Tecr|Acot7
KEGG_BLADDER_CANCER	0.36697247706422	0.903974895397489	0.0813027345384498	0.586406919297203	1.10104247107511	12	Dapk2|Cdh1
KEGG_BUTANOATE_METABOLISM	0.774859287054409	0.99273432449903	0.0544555953940371	0.494094903362135	0.763698058313614	4	Bdh1|Oxct1
KEGG_B_CELL_RECEPTOR_SIGNALING_PATHWAY	0.566529492455418	0.972023172966235	0.0544555953940371	0.434342622156759	0.927097904387545	34	Ptpn6|Cd79b|Rac2|Ifitm1|Pik3cd|Cd72|Card11|Prkcb|Vav1
KEGG_CALCIUM_SIGNALING_PATHWAY	0.955739972337483	1	0.0305608138615649	0.282809782890026	0.600059835347722	33	Ptk2b|Cysltr2|Prkcb|F2r|Camk4|Slc25a5|Atp2a3|Itpr2|Calm3|Sphk2
KEGG_CARDIAC_MUSCLE_CONTRACTION	0.653739612188366	0.972023172966235	0.0483117581055019	0.412483286102223	0.85250795962401	27	Atp1b1|mt-Co3|Cox8a|Tpm3|Cox6a1|Cox7a2|Cox7b|Cox5b|Cox6c|mt-Co2|Uqcr10|mt-Cytb|Cox5a|Cox7c|Cox7a2l|Uqcrh|Cox6b1|Cox4i1
KEGG_CELL_ADHESION_MOLECULES_CAMS	0.0188280301192273	0.686440346451335	0.352487857583619	-0.543087889517468	-1.49253417698737	43	Icos|Cd4|Cd28|Ctla4|Cd40lg|Cd8b1|Cd6|Pdcd1|H2-T23|H2-Ab1|H2-Aa|Itga4|H2-Eb1|Itgb7|H2-K1|H2-D1
KEGG_CELL_CYCLE	0.761682242990654	0.991730868071891	0.103576326612592	-0.296263896529203	-0.851225315523489	56	Gadd45b|Cdkn1a|Ccnd2|Cdkn1c|Ccnd1
KEGG_CHEMOKINE_SIGNALING_PATHWAY	0.254901960784314	0.855966378388884	0.0891647117820678	0.502011808627259	1.16891522683721	67	Xcl1|Gngt2|Was|Cxcr6|Gng2|Ptk2b|Prex1|Rac2|Ccr5|Pik3cd|Prkcb|Stat3|Jak3|Vav1|Arrb2|Ccl4
KEGG_CHRONIC_MYELOID_LEUKEMIA	0.314285714285714	0.883484128126774	0.147331213699377	-0.440467904226238	-1.1049922563137	27	Cdkn1a|Nfkbia|Ccnd1|Stat5a|Nfkb1|Pik3r5|Myc|Runx1|Mdm2|Bcl2l1|Grb2|Ikbkb|Tgfbr2|Tgfbr1|Cdkn1b
KEGG_CIRCADIAN_RHYTHM_MAMMAL	0.123505976095618	0.806000876875274	0.178219874951973	-0.903284861435594	-1.29859561295025	2	Bhlhe40
KEGG_CITRATE_CYCLE_TCA_CYCLE	0.910780669144981	0.998617231620165	0.0466015072985992	0.380597014925373	0.602440924294615	5	Sdhb|Mdh1|Idh3a|Mdh2
KEGG_COLORECTAL_CANCER	0.687853107344633	0.979641201370691	0.0468819856878333	0.404879715999228	0.828089739401003	26	Bcl2|Rac2|Pik3cd|Birc5|Tgfb1
KEGG_COMPLEMENT_AND_COAGULATION_CASCADES	0.262931034482759	0.863006520726595	0.122679189568808	-0.686049007118695	-1.20895092843613	5	C1qb|C1qa|Plaur|Cd55
KEGG_CYSTEINE_AND_METHIONINE_METABOLISM	0.349862258953168	0.902349461788202	0.119887845115423	-0.531082367547138	-1.09850704808194	11	Got1|Mat2a|Mtap|Srm|Dnmt3a
KEGG_CYTOKINE_CYTOKINE_RECEPTOR_INTERACTION	0.357682619647355	0.903974895397489	0.0725351864394589	0.482019806670647	1.09557322495816	60	Xcl1|Il2rb|Tnfrsf9|Tnfsf10|Tnfrsf18|Il12rb2|Fasl|Il21r|Il2rg|Cxcr6|Cd27|Ccr5
KEGG_CYTOSOLIC_DNA_SENSING_PATHWAY	0.918429003021148	0.999099904953694	0.069119845655101	-0.273617547539973	-0.624530347389559	17	Cxcl10|Nfkbia
KEGG_DILATED_CARDIOMYOPATHY	0.714285714285714	0.986576809871393	0.0835990603684159	-0.35255357337309	-0.833828567631399	20	Tnf|Lmna|Tpm1|Itga4|Itgb7|Itgb1|Itga6
KEGG_DNA_REPLICATION	0.182471264367816	0.836587352610277	0.119887845115423	0.630639073374604	1.26867495590928	24	Pcna|Mcm3|Mcm6|Mcm7|Mcm5|Prim1|Lig1|Rnaseh2c|Mcm2|Rfc4|Rfc2|Rfc3|Pole|Rfc5|Pold4|Rpa2|Rpa1|Mcm4|Rfc1|Rpa3
KEGG_DORSO_VENTRAL_AXIS_FORMATION	0.224137931034483	0.84944672052686	0.134273452883202	-0.709276829429889	-1.24988284008863	5	Ets1|Ets2|Grb2
KEGG_DRUG_METABOLISM_CYTOCHROME_P450	0.485130111524164	0.954252504217919	0.0768736734126542	0.654293023793657	1.03566995682049	5	Gstp3|Gstt2
KEGG_DRUG_METABOLISM_OTHER_ENZYMES	0.939597315436242	1	0.0404934829859503	0.324503471324161	0.555694985230535	8	Tk1|Hprt|Xdh
KEGG_ECM_RECEPTOR_INTERACTION	0.626404494382023	0.972023172966235	0.0852884689790502	-0.395941355228359	-0.872920029615866	14	Spp1|Fn1|Itga4|Itgb7|Cd44|Itgb1|Itga6
KEGG_ENDOCYTOSIS	0.586163522012579	0.972023172966235	0.0488970772260102	0.411917687958827	0.938782986080111	61	Il2rb|Acap1|Hspa1a|Il2rg|Psd4|Ccr5|Hspa1b|Arap3|Agap2|F2r|Arrb2|H2-Q7
KEGG_ENDOMETRIAL_CANCER	0.902290076335878	0.998003299302789	0.0380056241581377	0.325609039188952	0.62219794753392	15	Cdh1|Pik3cd|Pik3cg|Pik3r1
KEGG_EPITHELIAL_CELL_SIGNALING_IN_HELICOBACTER_PYLORI_INFECTION	0.224489795918367	0.84944672052686	0.172324344900946	-0.476711992135017	-1.19308254590251	26	Nfkbia|Nfkb1|Atp6v0b|Map3k14|Atp6v1b2|Jun|Ccl5|Ikbkb|Adam17|Adam10
KEGG_ERBB_SIGNALING_PATHWAY	0.488958990536278	0.954252504217919	0.106729884364606	-0.40889907410293	-0.980877234489307	21	Cdkn1a|Areg|Stat5a|Eif4ebp1|Pik3r5|Myc|Jun|Prkca|Grb2
KEGG_ETHER_LIPID_METABOLISM	0.933463796477495	1	0.0478299633114229	-0.538198757763975	-0.717504552240563	1	Pafah1b1
KEGG_FATTY_ACID_METABOLISM	0.420042643923241	0.930431196983977	0.0922597260527354	-0.656201429903637	-1.09232627283392	4	Cpt1a|Acat2|Acox3|Acsl1
KEGG_FC_EPSILON_RI_SIGNALING_PATHWAY	0.577586206896552	0.972023172966235	0.0557104226766671	0.464243187932931	0.933931516216315	24	Fcer1g|Rac2|Pik3cd|Prkcb
KEGG_FC_GAMMA_R_MEDIATED_PHAGOCYTOSIS	0.87732342007435	0.996297825395429	0.0822054920415869	-0.294156520650666	-0.764712143262972	35	Lat|Marcks|Gsn|Marcksl1|Asap1|Pik3r5
KEGG_FOCAL_ADHESION	0.891687657430731	0.996993676669469	0.0293519190331994	0.313455671580479	0.712447157237871	60	Itga1|Bcl2|Actb|Rac2|Pik3cd|Parvg|Prkcb|Lamb3
KEGG_FOLATE_BIOSYNTHESIS	0.254980079681275	0.855966378388884	0.119348440591015	-0.838455791187143	-1.20539495188472	2	Gch1
KEGG_FRUCTOSE_AND_MANNOSE_METABOLISM	0.729064039408867	0.986576809871393	0.0704500850658419	-0.420015572182597	-0.807209864997527	8	Hk2|Aldoa|Pfkl|Mtmr6|Tpi1
KEGG_GALACTOSE_METABOLISM	0.679012345679012	0.977533261036316	0.0741758965588009	-0.457826802493378	-0.849003342669946	7	Hk2|Pfkl|Gla|B4galt1|Akr1b3
KEGG_GAP_JUNCTION	0.981072555205047	1	0.0679922591544058	-0.211421190889729	-0.50716239328082	21	Tuba1a|Tubb2a|Tuba1c|Prkca|Grb2|Gnai2|Tubb4b|Tubb3|Tuba4a|Adcy7
KEGG_GLIOMA	0.754658385093168	0.991730868071891	0.0806388495950661	-0.337893011049539	-0.799154700718182	20	Cdkn1a|Ccnd1|Pik3r5|Calm2|Mdm2|Prkca|Grb2
KEGG_GLUTATHIONE_METABOLISM	0.908396946564885	0.998118415937343	0.0376923295943841	0.320134925336648	0.611737604012886	15	Gstp3|Rrm2|Gstt2|Ggct|Rrm1
KEGG_GLYCEROLIPID_METABOLISM	0.416475972540046	0.930431196983977	0.096887770327544	-0.593649745271265	-1.07874924386062	6	Dgat1|Dgka|Gla
KEGG_GLYCEROPHOSPHOLIPID_METABOLISM	0.71551724137931	0.986576809871393	0.0647943366000727	-0.455221462165137	-0.802188187167478	5	Chka|Dgka|Etnk1
KEGG_GLYCINE_SERINE_AND_THREONINE_METABOLISM	0.519699812382739	0.959988766148661	0.0738052724171275	0.659283690777029	1.01902219816104	4	Phgdh|Psph|Psat1
KEGG_GLYCOLYSIS_GLUCONEOGENESIS	0.234920634920635	0.84944672052686	0.161978948883402	-0.505069173485926	-1.1640889859893	18	Pgam1|Pkm|Hk2|Pgk1|Aldoa|Bpgm|Acss2|Gapdh|Pfkl|Gpi1
KEGG_GLYCOSAMINOGLYCAN_BIOSYNTHESIS_HEPARAN_SULFATE	0.534	0.965887577002053	0.0756946307932749	0.689745769895954	0.990652369353215	2	Hs3st3b1|Extl3
KEGG_GLYCOSAMINOGLYCAN_BIOSYNTHESIS_KERATAN_SULFATE	0.611553784860558	0.972023172966235	0.0686325631836726	-0.655483069276173	-0.942346622274144	2	Fut8|B4galt1
KEGG_GLYCOSAMINOGLYCAN_DEGRADATION	0.713362068965517	0.986576809871393	0.0649407684612899	-0.457121701525611	-0.805536776138905	5	Hexb|Hexa|Gusb
KEGG_GLYCOSPHINGOLIPID_BIOSYNTHESIS_GANGLIO_SERIES	0.713362068965517	0.986576809871393	0.0649407684612899	-0.456612479371053	-0.804639428296192	5	Hexb|Hexa|St8sia1
KEGG_GLYCOSPHINGOLIPID_BIOSYNTHESIS_GLOBO_SERIES	0.782327586206897	0.992881419694631	0.0605092988656667	-0.419075785174872	-0.73849251921533	5	Hexb|Hexa|St8sia1
KEGG_GLYCOSPHINGOLIPID_BIOSYNTHESIS_LACTO_AND_NEOLACTO_SERIES	0.561061946902655	0.972023172966235	0.0670512579829467	0.561536689083773	0.936387600919338	6	B3galt5|B3gnt5|St3gal6|Gcnt2
KEGG_GLYCOSYLPHOSPHATIDYLINOSITOL_GPI_ANCHOR_BIOSYNTHESIS	0.342465753424658	0.897825954011742	0.0992333343771191	-0.836335403726708	-1.1149681241684	1	Pgap1
KEGG_GLYOXYLATE_AND_DICARBOXYLATE_METABOLISM	0.791828793774319	0.992881419694631	0.0551351763385257	0.489608547032106	0.738829011614837	3	Mthfd2|Mdh1|Mdh2
KEGG_GNRH_SIGNALING_PATHWAY	0.945985401459854	1	0.0336769978828608	0.288313403297702	0.574413248633848	21	Ptk2b|Prkcb|Itpr2|Calm3|Map3k1
KEGG_GRAFT_VERSUS_HOST_DISEASE	0.52958152958153	0.965340324240865	0.059989249649033	0.481178832435445	0.968751931341833	23	Klrd1|Klrc1|Fasl|H2-Oa|Prf1
KEGG_HEDGEHOG_SIGNALING_PATHWAY	0.888475836431227	0.996693841515808	0.0477342401407188	0.408702715984393	0.646928988730076	5	Bmp7|Prkacb|Csnk1a1|Prkx|Gsk3b
KEGG_HEMATOPOIETIC_CELL_LINEAGE	0.338440111420613	0.897245186564995	0.0806388495950661	0.540958517056077	1.12088534685801	28	Cd7|Itga1|Cd8a|Cd3e|Cd2|Cd3g|Cd3d
KEGG_HISTIDINE_METABOLISM	0.166340508806262	0.817131716411548	0.150169802128406	-0.921428571428571	-1.22841085198947	1	Hdc
KEGG_HOMOLOGOUS_RECOMBINATION	0.462311557788945	0.941048396227237	0.0739901439101342	0.605798360010904	1.03265383553835	7	Rad51|Pold4|Rpa2|Rpa1|Rpa3
KEGG_HUNTINGTONS_DISEASE	0.969543147208122	1	0.025411808387565	0.269277871490859	0.606370165879572	56	Ndufa4|mt-Co3|Slc25a5|Ndufv3|Cycs|Cox8a|Ndufb7|Cox6a1|Cox7a2|Cox7b|Plcb2|Cox5b|mt-Atp6|Cox6c|mt-Co2|Uqcr10|mt-Cytb|Ndufab1|Ap2s1|Cox5a|Sdhb|Ndufa1|Cox7c|Cox7a2l|Uqcrh|Cox6b1|Cox4i1
KEGG_HYPERTROPHIC_CARDIOMYOPATHY_HCM	0.688953488372093	0.979641201370691	0.0819778796501272	-0.363864961216773	-0.823014316412794	16	Tnf|Lmna|Tpm1|Itga4|Itgb7|Itgb1|Itga6
KEGG_INOSITOL_PHOSPHATE_METABOLISM	0.471582181259601	0.948142548170159	0.0686325631836726	0.539125041923418	1.0200215026031	13	Inpp4b|Isyna1|Pik3cd|Pik3cg
KEGG_INSULIN_SIGNALING_PATHWAY	0.942544459644323	1	0.0307037368093842	0.299863925414589	0.643318480118655	38	Ppp1r3b|Pde3b|Pik3cd|Rps6|Calm3|Pik3cg|Cblb|Cbl|Prkcz|Mknk2|Pik3r1|Pygl
KEGG_INTESTINAL_IMMUNE_NETWORK_FOR_IGA_PRODUCTION	0.00308004615706987	0.471849679758073	0.431707695803346	-0.798184585252353	-1.80538774221609	16	Icos|Cd28|Cd40lg|H2-Ab1|H2-Aa|Itga4|H2-Eb1|Itgb7|Cxcr4
KEGG_JAK_STAT_SIGNALING_PATHWAY	0.807542262678804	0.994640674118058	0.0356933083353341	0.345335788221686	0.770337597494382	49	Il2rb|Il12rb2|Ptpn6|Cish|Il21r|Il2rg|Pik3cd|Il4ra|Stat3|Jak3
KEGG_LEISHMANIA_INFECTION	0.588028169014085	0.972023172966235	0.102080107662747	-0.364952304576035	-0.931702679855648	28	Tnf|H2-Ab1|Nfkbia|Fos|H2-Aa|Ifngr1|Itga4|H2-Eb1|Itgb1|Marcksl1|Nfkb1
KEGG_LEUKOCYTE_TRANSENDOTHELIAL_MIGRATION	0.263979193758127	0.863062851782364	0.0905428948469474	0.521638106387577	1.16361367498398	49	Txk|Thy1|Ncf4|Cyba|Ptk2b|Rhoh|Actb|Rac2|Pik3cd|Prkcb
KEGG_LONG_TERM_DEPRESSION	0.96816976127321	1	0.0602484086158019	-0.251841639663457	-0.507871632894952	10	Gna13|Prkca|Ppp2ca|Gnai2
KEGG_LONG_TERM_POTENTIATION	0.997080291970803	1	0.0311335139616949	0.204964017468399	0.408354401080341	21	Prkcb|Camk4|Itpr2|Calm3
KEGG_LYSINE_DEGRADATION	0.745679012345679	0.989790921077416	0.0694481442003175	-0.420043314825351	-0.778936873967848	7	Setd1b|Acat2|Dot1l|Kmt5a|Nsd3
KEGG_LYSOSOME	0.411522633744856	0.929189362383851	0.137250779610133	-0.370605542675885	-1.0223327052965	46	Gm2a|Ctss|Ctsl|Cd63|Npc2|Lgmn|Ctsb|Psap|Hexb|Ctsz|Lamp1|Hexa|Lamp2|M6pr|Laptm4a|Atp6v0b|Cltc|Ctsa|Ppt1|Neu1|Gusb
KEGG_MAPK_SIGNALING_PATHWAY	0.722826086956522	0.986576809871393	0.116739204791222	-0.288677788644766	-0.893313319587304	75	Gadd45b|Tnf|Nr4a1|Fos|Fgfr1|Rasgrp2|Dusp10|Dusp1|Stk4|Rap1b|Dusp5|Nfkb1|Jund|Myc|Map3k14|Dusp6|Rasgrp1|Gadd45a|Flna|Atf4|Dusp4|Jun|Map2k3|Ppp3ca|Map4k4|Prkca|Grb2|Map3k8
KEGG_MATURITY_ONSET_DIABETES_OF_THE_YOUNG	0.554	0.971879014189694	0.0738052724171275	0.674599300606525	0.968898142877608	2	Hhex
KEGG_MELANOGENESIS	0.93968253968254	1	0.0704500850658419	-0.259122534333782	-0.603141602926551	19	Tcf7|Calm2|Kit|Prkca
KEGG_MELANOMA	0.761627906976744	0.991730868071891	0.0766746872490091	-0.339730834487482	-0.768426120435072	16	Cdkn1a|Fgfr1|Ccnd1|Pik3r5
KEGG_METABOLISM_OF_XENOBIOTICS_BY_CYTOCHROME_P450	0.485130111524164	0.954252504217919	0.0768736734126542	0.654293023793657	1.03566995682049	5	Gstp3|Gstt2
KEGG_MISMATCH_REPAIR	0.26605504587156	0.865600142316196	0.0995791200495904	0.645651457261701	1.21228050448084	12	Pcna|Lig1|Rfc4|Rfc2|Rfc3|Rfc5|Pold4|Rpa2|Rpa1|Rfc1|Rpa3
KEGG_MTOR_SIGNALING_PATHWAY	0.755813953488372	0.991730868071891	0.0770736734944102	-0.344051807025314	-0.778199587623478	16	Hif1a|Vegfa|Eif4ebp1|Pik3r5
KEGG_NATURAL_KILLER_CELL_MEDIATED_CYTOTOXICITY	0.00133442805797486	0.338301695729182	0.45505986738723	0.720021880098777	1.63652340070591	60	Klrd1|Fcer1g|Klrk1|Klrc2|Klrc1|Tyrobp|Zap70|Tnfsf10|Lck|Cd244|Ncr1|Ptpn6|Fasl|Ptk2b|Rac2|Cd48|Pik3cd|Sh2d1b1|Prf1|Prkcb
KEGG_NEUROACTIVE_LIGAND_RECEPTOR_INTERACTION	0.114285714285714	0.806000876875274	0.237793834423688	-0.602620084803714	-1.3889253992958	18	S1pr1|Tbxa2r|P2ry10|Lpar6|P2rx4|Chrne
KEGG_NEUROTROPHIN_SIGNALING_PATHWAY	0.774966711051931	0.99273432449903	0.0387166740042594	0.358947269677224	0.789361531951962	45	Bcl2|Fasl|Pik3cd|Arhgdib|Irak2|Camk4|Csk|Calm3|Pik3cg
KEGG_NICOTINATE_AND_NICOTINAMIDE_METABOLISM	0.94279176201373	1	0.0545680646670941	-0.299819159551519	-0.544815683384717	6	Nampt|Pnp
KEGG_NITROGEN_METABOLISM	0.193308550185874	0.843698959530579	0.134273452883202	0.800028189632739	1.26635181865154	5	Car2|Car12
KEGG_NOD_LIKE_RECEPTOR_SIGNALING_PATHWAY	0.229813664596273	0.84944672052686	0.161978948883402	-0.497174577770407	-1.17587339160604	20	Tnfaip3|Tnf|Nfkbia|Nfkb1|Birc3
KEGG_NON_HOMOLOGOUS_END_JOINING	1	1	0.0446854397644147	0	0	1
KEGG_NON_SMALL_CELL_LUNG_CANCER	0.966767371601209	1	0.0665892104103933	-0.245675278178531	-0.560752291676211	17	Ccnd1|Stk4|Pik3r5|Prkca|Grb2
KEGG_NOTCH_SIGNALING_PATHWAY	0.754820936639118	0.991730868071891	0.0743625384422526	-0.372021107619067	-0.76949986240792	11	Dtx4|Hes1|Dtx3l|Psen2|Rbpj|Adam17
KEGG_NUCLEOTIDE_EXCISION_REPAIR	0.275541795665635	0.870188003581021	0.0982123351217438	0.63114911049246	1.19578798775944	14	Pcna|Lig1|Rfc4|Rfc2|Rfc3|Pole|Rfc5|Pold4|Rpa2|Rpa1|Rfc1|Rpa3
KEGG_N_GLYCAN_BIOSYNTHESIS	0.866995073891626	0.996297825395429	0.0619762736001998	-0.331026643217292	-0.636185869474976	8	Man2a2|Fut8|Man1a|B4galt1|Mgat5|Rpn1
KEGG_OLFACTORY_TRANSDUCTION	0.834170854271357	0.996297825395429	0.0458620343117985	0.406145476810734	0.692322251264608	7	Arrb2|Olfr1369-ps1|Calm3|Calm1|Prkacb
KEGG_ONE_CARBON_POOL_BY_FOLATE	0.577889447236181	0.972023172966235	0.0629394692018967	0.540712137897729	0.921706792194322	7	Tyms|Dhfr|Mthfd2|Mthfs
KEGG_OOCYTE_MEIOSIS	0.998628257887517	1	0.0279402790995263	0.184554055759645	0.393927903025914	34	Fbxo5|Itpr2|Calm3|Cdk1|Ccne2|Smc1a|Mad2l1|Ccne1|Ppp1ca
KEGG_OTHER_GLYCAN_DEGRADATION	0.45766590389016	0.939396327984541	0.0913924325943768	-0.568391778597652	-1.03285178889217	6	Hexb|Hexa|Neu1|Man2b1
KEGG_OXIDATIVE_PHOSPHORYLATION	0.670934699103713	0.974723442266738	0.0435378240914002	0.384666513736763	0.862700760774773	52	Ndufa4|mt-Co3|Atp6v1f|Ndufv3|mt-Nd1|mt-Nd3|mt-Nd2|mt-Nd4|mt-Nd5|Cox8a|Ndufb7|Cox6a1|Cox7a2|Cox7b|Cox5b|mt-Atp6|Cox6c|mt-Co2|Uqcr10|mt-Cytb|Ndufab1|Cox5a|Sdhb|Ndufa1|Cox7c|Cox7a2l|Uqcrh|Cox6b1|Cox4i1
KEGG_O_GLYCAN_BIOSYNTHESIS	0.968401486988848	1	0.0438002031299891	0.308415253713627	0.488185569585267	5	Galnt6|Galnt12|B4galt5|Galnt10
KEGG_P53_SIGNALING_PATHWAY	0.294326241134752	0.881677081233622	0.152144922367565	-0.428093862125585	-1.10792152131563	31	Gadd45b|Cdkn1a|Ccnd2|Ccnd1|Pmaip1|Gadd45a|Mdm2|Shisa5
KEGG_PANCREATIC_CANCER	0.897289586305278	0.997569198681571	0.035090109926935	0.331460687061166	0.670532017537001	25	Rac2|Pik3cd|Tgfb1|Stat3|Rad51
KEGG_PARKINSONS_DISEASE	0.593869731800766	0.972023172966235	0.0489954089862481	0.409394327275053	0.920466324220636	51	Ndufa4|mt-Co3|Slc25a5|Ndufv3|mt-Nd1|mt-Nd3|mt-Nd2|mt-Nd4|mt-Nd5|Cycs|Cox8a|Ndufb7|Cox6a1|Cox7a2|Cox7b|Cox5b|mt-Atp6|Cox6c|mt-Co2|Uqcr10|mt-Cytb|Ndufab1|Cox5a|Sdhb|Ndufa1|Cox7c|Cox7a2l|Ube2l3|Uqcrh|Cox6b1|Cox4i1
KEGG_PATHOGENIC_ESCHERICHIA_COLI_INFECTION	0.597222222222222	0.972023172966235	0.0525898950623616	0.428038566401216	0.901580297269335	31	Cdh1|Was|Hcls1|Actb|Tubb5|Arpc4
KEGG_PATHWAYS_IN_CANCER	0.887470997679814	0.996693841515808	0.0253415500976615	0.305066877353656	0.738872749402497	99	Dapk2|Bcl2|Fasl|Gstp3|Cdh1|Rac2|Pik3cd|Birc5|Prkcb|Lamb3|Tgfb1|Stat3|Rad51|Traf1
KEGG_PENTOSE_AND_GLUCURONATE_INTERCONVERSIONS	0.298507462686567	0.88305755703016	0.11331290842208	-0.718371840482369	-1.1958164052434	4	Gusb|Ugdh
KEGG_PENTOSE_PHOSPHATE_PATHWAY	0.842364532019704	0.996297825395429	0.0633597010643758	-0.348085594367968	-0.668970734054591	8	Aldoa|Pfkl|Gpi1|Pgd
KEGG_PEROXISOME	0.977961432506887	1	0.0615706755421678	-0.231775700934579	-0.47941196433747	11	Prdx1|Prdx5|Acox3|Sod1|Acsl1|Sod2|Abcd1|Phyh|Ech1|Scp2|Xdh
KEGG_PHENYLALANINE_METABOLISM	0.301229508196721	0.88305755703016	0.110122263835536	-0.755595557367916	-1.18316710917987	3	Got1
KEGG_PHOSPHATIDYLINOSITOL_SIGNALING_SYSTEM	0.901306240928882	0.998003299302789	0.0356933083353341	0.320864962956628	0.64422699599187	22	Inpp4b|Pik3cd|Prkcb|Itpr2|Calm3|Pik3cg
KEGG_PORPHYRIN_AND_CHLOROPHYLL_METABOLISM	0.237051792828685	0.84944672052686	0.124434168630393	-0.846536191363778	-1.21701163303177	2	Fth1|Gusb
KEGG_PPAR_SIGNALING_PATHWAY	0.215938303341902	0.84944672052686	0.151148761385484	-0.639302761149	-1.24902841484732	9	Ubc|Fabp5
KEGG_PRIMARY_BILE_ACID_BIOSYNTHESIS	0.635437881873727	0.972023172966235	0.0678338263479455	0.676708074534162	0.906713882944394	1	Scp2
KEGG_PRIMARY_IMMUNODEFICIENCY	0.277945619335347	0.873024064171123	0.143758989039275	-0.502248750675353	-1.14637964397889	17	Icos|Cd4|Il7r|Cd40lg|Cd8b1
KEGG_PRION_DISEASES	0.638176638176638	0.972023172966235	0.0850427463764322	-0.390468629126316	-0.846043391561555	13	C1qb|Egr1|C1qa
KEGG_PROGESTERONE_MEDIATED_OOCYTE_MATURATION	0.595065312046444	0.972023172966235	0.0547939500773363	0.459543074381192	0.922662454664711	22	Pde3b|Pik3cd|Hsp90ab1|Ccna2|Pik3cg|Cdk1|Pik3r1|Mad2l1
KEGG_PROPANOATE_METABOLISM	0.96551724137931	1	0.0507027937029348	-0.301616915422886	-0.531507291970254	5	Acss2|Acat2|Ldha|Ldhb|Acss1
KEGG_PROSTATE_CANCER	0.915750915750916	0.998617231620165	0.0791316651768349	-0.279513644491204	-0.721355794283509	34	Cdkn1a|Nfkbia|Fgfr1|Tcf7|Ccnd1|Nfkb1|Pik3r5
KEGG_PROTEASOME	0.132496513249651	0.806000876875274	0.141225119642531	0.625807507472551	1.32251883257832	32	Psmb8|Psmb9|Psmb10|Psme1|Ifng|Psme2
KEGG_PROTEIN_EXPORT	0.98489932885906	1	0.0383205781976994	0.226886534077579	0.388531157120662	8	Sec11c|Sec61b|Spcs2
KEGG_PROXIMAL_TUBULE_BICARBONATE_RECLAMATION	0.0126553589647131	0.598539024324385	0.380730400722792	0.91108859716993	1.55305658860788	7	Car2|Atp1b1
KEGG_PURINE_METABOLISM	0.950617283950617	1	0.0304180507344859	0.284091923753832	0.606390010397245	34	Pde3b|Rrm2|Nme1|Nt5e|Prim1|Hprt|Rrm1|Xdh
KEGG_PYRIMIDINE_METABOLISM	0.423680456490728	0.934172157365272	0.0702812841717392	0.51868555629277	1.04928061186367	25	Dut|Rrm2|Nme1|Tyms|Nt5e|Tk1|Prim1|Rrm1
KEGG_PYRUVATE_METABOLISM	0.912466843501326	0.998617231620165	0.0630790410571939	-0.29430990331945	-0.593514445727672	10	Pkm|Acss2|Acat2
KEGG_REGULATION_OF_ACTIN_CYTOSKELETON	0.737163814180929	0.987774737062924	0.0370705393657621	0.359573719560082	0.838485133841232	74	Itga1|Itgae|Was|Cyfip2|Actb|Rac2|Pik3cd|Tmsb4x|Itgax|Pfn1|F2r|Fgd3|Vav1
KEGG_REGULATION_OF_AUTOPHAGY	0.926	1	0.0491927521045191	0.41110611170337	0.590454137436704	2	Ifng
KEGG_RENAL_CELL_CARCINOMA	0.594771241830065	0.972023172966235	0.096887770327544	-0.371602507959066	-0.917604190559775	24	Ets1|Hif1a|Rap1b|Vegfa|Pik3r5|Slc2a1|Jun|Grb2
KEGG_RENIN_ANGIOTENSIN_SYSTEM	0.466135458167331	0.944195623370273	0.0826646449123753	-0.732214973594284	-1.05265923635079	2	Ctsa|Lnpep
KEGG_RETINOL_METABOLISM	0.288844621513944	0.877061085006407	0.11101149245045	-0.822326938822965	-1.18220751919736	2	Dgat1
KEGG_RIBOFLAVIN_METABOLISM	0.368852459016393	0.904777737289387	0.09754492162472	-0.717041377303877	-1.12279613779397	3	Acpp
KEGG_RIBOSOME	0.241254523522316	0.84944672052686	0.0913924325943768	0.494877692694664	1.16907954033774	80	Rps17|Rps2|Rpl28|Rpl3|Rps20|Rpl10|Rpl36a|Rpl23a|Rpl13|Rpl15|Rpl32|Rps18|Rps11|Rps26|Rpl22l1|Rpl27|Rps12|Uba52|Rpl10a|Rps8|Rpl35|Rps15a|Rps7|Rpsa|Rpl11|Rps25|Rps6|Rpl5|Rps23|Rpl14|Rps3|Rpl26|Rpl39|Rpl37|Rps15|Rps4x|Rpl22|Rpl31|Rps5|Rpl7a|Rpl27a|Rps3a1|Rpl38|Rpl7|Rpl23|Rplp2|Rps27a|Rpl18|Rpl4|Rpl6|Rpl9|Rpl24|Rplp0|Rps10
KEGG_RIG_I_LIKE_RECEPTOR_SIGNALING_PATHWAY	0.0144480680546904	0.624635187615971	0.380730400722792	-0.686820979474294	-1.62440830780687	20	Tnf|Rnf125|Cxcl10|Nfkbia|Nfkb1|Isg15|Trim25|Ifih1|Ikbke|Ddx3x
KEGG_RNA_DEGRADATION	0.975254730713246	1	0.0320704174637537	0.25082679255203	0.496805312581163	19	Lsm5|Eno3|Lsm6|Lsm4|Hspd1|Lsm3|Lsm7|Exosc7|Exosc3|Lsm2|Exosc8
KEGG_RNA_POLYMERASE	0.76844262295082	0.991730868071891	0.0589694466690997	-0.48712345743615	-0.762773744933225	3	Polr2a
KEGG_SELENOAMINO_ACID_METABOLISM	0.52589641434263	0.963827140446213	0.0762797180809272	-0.705982316832826	-1.0149462020237	2	Mat2a
KEGG_SMALL_CELL_LUNG_CANCER	0.68421052631579	0.979011488111141	0.0928481214159878	-0.336530703672848	-0.871455085379074	32	Fn1|Nfkbia|Ccnd1|Itgb1|Nfkb1|Birc3|Itga6|Pik3r5|Myc
KEGG_SNARE_INTERACTIONS_IN_VESICULAR_TRANSPORT	0.963362068965517	1	0.0508054139066364	-0.305659203980099	-0.538630585573979	5	Stx11|Vamp1|Vamp8|Snap23|Vamp5
KEGG_SPHINGOLIPID_METABOLISM	0.66542750929368	0.973871104736974	0.0611692626746689	0.552109199367652	0.873924816367324	5	Cerk|Ugcg|Sphk2
KEGG_SPLICEOSOME	0.799507995079951	0.994640674118058	0.0335297167141207	0.33787818742801	0.780628876660321	64	Hspa1a|Hspa1b|Hnrnpa3|Snrpg|Snrpe|Srsf3|Srsf7|Lsm5|Snrpd2|Snrpd1|Lsm6|Snrpf|Magoh|Lsm4|Hspa2
KEGG_STARCH_AND_SUCROSE_METABOLISM	0.412345679012346	0.929272357324778	0.102080107662747	-0.582774059047996	-1.08070807881598	7	Hk2|Gusb|Ugdh|Gpi1
KEGG_STEROID_BIOSYNTHESIS	0.420042643923241	0.930431196983977	0.0922597260527354	-0.657215260356209	-1.09401391566595	4	Cyp51|Sc5d
KEGG_STEROID_HORMONE_BIOSYNTHESIS	0.0348079630660942	0.7912635991186	0.321775918075361	0.95452855307221	1.44040252503647	3	Sult2b1|Hsd11b1
KEGG_SULFUR_METABOLISM	0.0456244552879846	0.79329022461909	0.321775918075361	0.984782608695652	1.31949964333028	1	Sult2b1
KEGG_SYSTEMIC_LUPUS_ERYTHEMATOSUS	0.00108370818722853	0.338301695729182	0.45505986738723	-0.772655620327775	-1.82741681783627	20	Cd28|Cd40lg|Tnf|H2-Ab1|H2-Aa|C1qb|C1qa|H2-Eb1|Actn2|Actn1
KEGG_TASTE_TRANSDUCTION	0.956896551724138	1	0.0511147954416412	-0.311878109452736	-0.549589498810479	5	Gnb1|Prkx|Prkacb|Gnas|Plcb2
KEGG_TERPENOID_BACKBONE_BIOSYNTHESIS	0.297413793103448	0.881677081233622	0.114266502484433	-0.662624378109453	-1.16767220534908	5	Hmgcs1|Idi1|Acat2|Hmgcr|Fdps
KEGG_TGF_BETA_SIGNALING_PATHWAY	0.622222222222222	0.972023172966235	0.0925528864684773	-0.38680538223186	-0.900340137764412	19	Tnf|Id3|Smad7|Myc|Rock2|Tgfbr2|Ppp2ca|Tgfbr1
KEGG_THYROID_CANCER	0.820936639118457	0.996297825395429	0.070113215764256	-0.346619327080977	-0.716958040912697	11	Tcf7|Ccnd1|Myc
KEGG_TIGHT_JUNCTION	0.411357340720222	0.929113839761347	0.0702812841717392	0.516321866882561	1.06711839261343	27	Prkch|Prkcq|Hcls1|Actb|Prkcb
KEGG_TOLL_LIKE_RECEPTOR_SIGNALING_PATHWAY	0.0577037324787824	0.79329022461909	0.321775918075361	-0.560187187457251	-1.43304350092889	29	Tnf|Spp1|Cxcl9|Cxcl10|Nfkbia|Fos|Nfkb1|Pik3r5|Cd86|Ikbke|Jun|Map2k3|Map3k8|Ccl5
KEGG_TRYPTOPHAN_METABOLISM	0.559686888454012	0.972023172966235	0.0721797965581253	-0.712732919254658	-0.950186351639984	1	Acat2
KEGG_TYPE_II_DIABETES_MELLITUS	0.27247191011236	0.870188003581021	0.139599673451922	-0.534297376111886	-1.17794939887063	14	Tnf|Socs3|Pkm|Hk2|Pik3r5
KEGG_TYPE_I_DIABETES_MELLITUS	0.0906148867313916	0.798550724637681	0.271288554688953	-0.564226547950404	-1.38394609406909	23	Cd28|Tnf|H2-T23|H2-Ab1|H2-Aa|H2-Eb1|H2-K1|H2-D1
KEGG_TYROSINE_METABOLISM	0.264344262295082	0.863062851782364	0.118815039412263	-0.770768533031507	-1.2069260706752	3	Got1
KEGG_T_CELL_RECEPTOR_SIGNALING_PATHWAY	0.0108243455520063	0.579987416819395	0.380730400722792	-0.511232385005341	-1.49592032216675	61	Icos|Cd4|Cd28|Ctla4|Lat|Itk|Grap2|Cd40lg|Cd8b1|Tnf|Pdcd1|Nfkbia|Fos|Csf2
KEGG_UBIQUITIN_MEDIATED_PROTEOLYSIS	0.975438596491228	1	0.0736212741014394	-0.241313070180579	-0.62488652560432	32	Socs3|Birc3|Mdm2|Mid1|Nedd4|Ube2b|Socs1|Eloc
KEGG_VALINE_LEUCINE_AND_ISOLEUCINE_BIOSYNTHESIS	0.164969450101833	0.817131716411548	0.154190966581424	0.906521739130435	1.21463874452257	1	Lars2
KEGG_VALINE_LEUCINE_AND_ISOLEUCINE_DEGRADATION	0.57172131147541	0.972023172966235	0.0734381410838857	-0.623453840161907	-0.97624988736173	3	Hmgcs1|Acat2
KEGG_VASCULAR_SMOOTH_MUSCLE_CONTRACTION	0.464788732394366	0.942070125153844	0.117249716749792	-0.390364898368731	-0.996579600598055	28	Ramp3|Cald1|Gna13
KEGG_VASOPRESSIN_REGULATED_WATER_REABSORPTION	0.926590538336052	1	0.0398406946073899	0.325238146378703	0.57215892530436	9	Arhgdib|Gnas|Prkacb
KEGG_VEGF_SIGNALING_PATHWAY	0.34833091436865	0.902349461788202	0.0813027345384498	0.553763346698133	1.11183625051005	22	Sh2d2a|Mapkapk3|Rac2|Pik3cd|Prkcb
KEGG_VIBRIO_CHOLERAE_INFECTION	0.977011494252874	1	0.0313490001730997	0.248298431377065	0.499509172170377	24	Actb|Prkcb|Atp6v1f
KEGG_VIRAL_MYOCARDITIS	0.0539791168332812	0.79329022461909	0.321775918075361	-0.554953251080976	-1.43219750131493	34	Cd28|Cd40lg|H2-T23|H2-Ab1|H2-Aa|Ccnd1|H2-Eb1|H2-K1|H2-D1
KEGG_WNT_SIGNALING_PATHWAY	0.54275092936803	0.96968659763019	0.110564716336619	-0.368173648706013	-0.957132819534818	35	Ccnd2|Tcf7|Ccnd1|Myc|Nfat5|Frat2|Jun|Ppp3ca|Rock2|Prkca|Frat1|Nfatc2|Ppp2ca
L_alpha_amino_acid_transmembrane_transport(7)	0.388059701492537	0.920437282477353	0.096887770327544	-0.679887595233159	-1.13175474633774	4	Itgb1|Arl6ip1
L_amino_acid_transmembrane_transporter_activity(7)	0.308189655172414	0.883484128126774	0.111918316325105	-0.656499454511581	-1.15687890633777	5	Slc43a2|Slc38a2
L_amino_acid_transport(7)	0.226544622425629	0.84944672052686	0.138022242496643	-0.68757382935766	-1.24942317321976	6	Slc43a2|Itgb1
L_glutamate_import(8)	0.301229508196721	0.88305755703016	0.110122263835536	-0.754266598532096	-1.18108612766977	3	Itgb1|Arl6ip1
L_glutamate_import_across_plasma_membrane(6)	0.301229508196721	0.88305755703016	0.110122263835536	-0.754266598532096	-1.18108612766977	3	Itgb1|Arl6ip1
L_glutamate_transmembrane_transport(8)	0.301229508196721	0.88305755703016	0.110122263835536	-0.754266598532096	-1.18108612766977	3	Itgb1|Arl6ip1
Leydig_cell_differentiation(4)	0.410958904109589	0.928809299955187	0.0886261133285098	-0.792857142857143	-1.05700468659559	1	Ar
MAP_kinase_activity(6)	0.968688845401174	1	0.0461379160269737	-0.51832298136646	-0.691006980778707	1	Mapk14
MHC_class_II_biosynthetic_process(6)	0.848	0.996297825395429	0.0532386494755899	0.500217112407422	0.718440459116098	2	Ifng|Jak2
MHC_protein_binding(5)	0.107202680067002	0.806000876875274	0.175204047558551	0.823619012984785	1.40395449859874	7	Klrk1|Lag3
M_band(3)	0.545816733067729	0.96968659763019	0.0743625384422526	-0.697110904007456	-1.00219233193516	2	Sptbn1|Ppp2r5a
M_phase(4)	0.913934426229508	0.998617231620165	0.0509082865515105	-0.38490464728272	-0.602712012259286	3	Ube2b|Cdc20
MyD88_dependent_toll_like_receptor_signaling_pathway(6)	1	1	0.0486034247259069	-0.232815320059611	-0.38754912627468	4	Irf1|Myd88|Tnip1
NABA_BASEMENT_MEMBRANES	0.786852589641434	0.992881419694631	0.0565299525056311	-0.54955031172426	-0.790053785210535	2	Col18a1
NABA_COLLAGENS	0.0841487279843444	0.798550724637681	0.216542836735348	-0.962111801242236	-1.28264806857546	1	Col18a1
NABA_CORE_MATRISOME	0.399425287356322	0.922318923778473	0.11378726182188	-0.510000854733137	-1.06991166048777	12	Srgn|Spp1|Fn1|Bgn|Sparc|Tgfbi|Col18a1|Igfbp4
NABA_ECM_AFFILIATED	0.745156482861401	0.989790921077416	0.0456790414930062	0.405036896434611	0.785656493298639	17	Sema6d|Sema4a|Lgals9|Anxa2|Sema4d|Muc1
NABA_ECM_GLYCOPROTEINS	0.691275167785235	0.98017627468994	0.0545680646670941	0.478589323740922	0.819558835849971	8	Emid1|Fgl2|Lamb3
NABA_ECM_REGULATORS	0.210526315789474	0.84944672052686	0.107972360317345	0.601295702875285	1.24273974257919	27	Ctsw|Serpinb6b|Serpina3g|Cst7|Serpinb9|Itih5
NABA_MATRISOME	0.236061684460261	0.84944672052686	0.0916795246008379	0.485021165993715	1.15745027873565	91	Xcl1|Ctsw|Serpinb6b|Emid1|Serpina3g|Tnfsf10|Cst7|Fgl2|Fasl|Serpinb9|Sema6d|Itih5|Sema4a|S100a6|Lgals9|Anxa2|Sema4d|Lamb3|Muc1|Tgfb1
NABA_MATRISOME_ASSOCIATED	0.174390243902439	0.831818181818182	0.111918316325105	0.515073995006579	1.20981841426682	79	Xcl1|Ctsw|Serpinb6b|Serpina3g|Tnfsf10|Cst7|Fasl|Serpinb9|Sema6d|Itih5|Sema4a|S100a6|Lgals9|Anxa2|Sema4d|Muc1|Tgfb1
NABA_PROTEOGLYCANS	0.055327868852459	0.79329022461909	0.276500599254472	-0.892419240730368	-1.39741569803502	3	Srgn|Bgn
NABA_SECRETED_FACTORS	0.263301500682128	0.863062851782364	0.0934449219410994	0.549829590038526	1.17594014553653	35	Xcl1|Tnfsf10|Fasl|S100a6
NADH_dehydrogenase_complex(4)&respiratory_chain_complex_I(5)	0.174	0.830884513664414	0.148261500475107	0.888667364870267	1.27635495424409	2	Ndufa4|Ndufb8
NADH_metabolic_process(3)	0.937743190661479	1	0.0473534245254193	0.348974518334369	0.526609472041833	3	Gpd1l|Ldha
NIK_NF_kappaB_signaling(5)	0.0738618961065421	0.79329022461909	0.287805130535564	-0.654805002357975	-1.48108212892274	16	Il18r1|Tnf|Ptpn22|Zc3h12a|Birc3|Rassf2|Prdx1|Cd86
NK_T_cell_differentiation(8)	0.525663716814159	0.963827140446213	0.0702812841717392	0.580863228124667	0.968615471116216	6	Txk|Tox
NLRP3_inflammasome_complex_assembly(8)	0.719262295081967	0.986576809871393	0.0621124188949471	-0.516103314819482	-0.808152537529786	3	Ddx3x
N_acetyltransferase_activity(7)	0.642023346303502	0.972023172966235	0.0650877566917313	0.600058197916208	0.905499726189912	3	Esco2|Crebbp
N_acyltransferase_activity(6)	0.940503432494279	1	0.0546808488785442	-0.302921553238092	-0.550453190804213	6	Cers4
N_methyltransferase_activity(6)	0.917922948073702	0.999099904953694	0.041488040200221	0.341529766062573	0.582177249322173	7	Ezh2|Smyd3|Nsd2|Prmt1
Notch_binding(5)	0.614481409001957	0.972023172966235	0.0675188953767744	-0.680124223602484	-0.906713773460377	1	Notch1
Notch_signaling_pathway(5)	0.877873563218391	0.996297825395429	0.0364548541965309	0.338854760892188	0.68168397263134	24	Hhex|Nrarp|Mfng|Tgfb1|Stat3|Ptp4a3|Bmp7|Lfng
NuRD_complex(5)&CHD_type_complex(6)	0.724946695095949	0.986576809871393	0.0636424081651019	-0.465856929477982	-0.775474938427465	4	Chd3
O_acyltransferase_activity(6)	0.0637450199203187	0.79329022461909	0.252961123069611	-0.92845255400546	-1.33477761549966	2	Dgat1
PDZ_domain_binding(5)	0.626459143968872	0.972023172966235	0.0662842187012672	0.607863704242023	0.917278390101751	3	Ccdc88c|Plekha2
PID_A6B1_A6B4_INTEGRIN_PATHWAY	0.882442748091603	0.996297825395429	0.0390355298112393	0.334618262060205	0.639413440056276	15	Cdh1|Lamb3
PID_AJDISS_2PATHWAY	0.0968703427719821	0.804848660203563	0.173747838999571	0.713583551449192	1.38414933464628	17	Cables1|Ptpn6|Cdh1|Nme1
PID_ALK1_PATHWAY	0.931323283082077	1	0.0408229003677776	0.329554969885344	0.56176481505612	7	Tgfb1|Arrb2|Ppp1ca
PID_ALK2_PATHWAY	0.984	1	0.0464154956843849	0.335984266949808	0.482559842548131	2	Bmp7
PID_ALPHA_SYNUCLEIN_PATHWAY	0.0978792822185971	0.804848660203563	0.181383128498408	0.798139626639947	1.40408717767504	9	Lck|Ptk2b
PID_AMB2_NEUTROPHILS_PATHWAY	0.410480349344978	0.928809299955187	0.0728938564822936	0.542626744673398	1.06753763069343	18	Thy1|Lck|Selplg|Hmgb1
PID_ANGIOPOIETIN_RECEPTOR_PATHWAY	0.00946454617116946	0.579987416819395	0.380730400722792	-0.720096126959652	-1.65968547330209	18	Tnf|Fn1|Cdkn1a|Ets1|Stat5a|Itgb1|Nfkb1
PID_ANTHRAX_PATHWAY	0.235059760956175	0.84944672052686	0.125033367555272	-0.847923140931333	-1.2190055628547	2	Tnf
PID_AP1_PATHWAY	0.0136627621984712	0.60638455066191	0.380730400722792	-0.594923273752041	-1.5495707509407	36	Maf|Ets1|Fosb|Fos|Atf3|Csf2|Junb|Ccnd1|Egr1|Hif1a|Dusp1|H2-K1|H2-D1
PID_ARF6_DOWNSTREAM_PATHWAY	0.860176991150443	0.996297825395429	0.0469758727821845	0.389024071768937	0.648715078364616	6	Nme1|Arf6
PID_ARF6_PATHWAY	0.41471048513302	0.930431196983977	0.0760837160951725	0.581522044058503	1.06847125728994	11	Acap1|Ipcef1|Arrb2|Kif13b
PID_ARF6_TRAFFICKING_PATHWAY	0.180327868852459	0.835680282800979	0.123257226381337	0.666588743621352	1.29299276040262	17	Itga1|Acap1|Cdh1|Nme1
PID_ARF_3PATHWAY	0.0255051817200163	0.751810594842357	0.352487857583619	-0.871349519769122	-1.58337073851475	6	Cd4
PID_AR_NONGENOMIC_PATHWAY	0.906103286384976	0.998003299302789	0.0389556479965885	0.338266773154285	0.621521278693278	11	Gng2|Pik3r1
PID_AR_PATHWAY	0.585034013605442	0.972023172966235	0.10027910675413	-0.36663713176505	-0.917594626956121	26	Ccnd1|Tcf4|Gsn|Nrip1|Tgif1|Prdx1|Fhl2|Ar
PID_AR_TF_PATHWAY	0.19047619047619	0.842673430938657	0.181383128498408	-0.544915284991872	-1.26836162394823	19	Egr1|Rel|Dnaja1|Mdm2|Jun|Ar|Sirt1|Nr3c1|Smarcc1|Hsp90aa1|Ncoa2
PID_ATF2_PATHWAY	0.132890365448505	0.806000876875274	0.224966093540314	-0.533355351125061	-1.32520968314508	25	Socs3|Fos|Atf3|Junb|Dusp10|Ccnd1|Dusp1|Csrp2|Hes1|Dusp5|Jund
PID_ATM_PATHWAY	0.953091684434968	1	0.0508054139066364	-0.324035834567625	-0.539396653691932	4	Mdm2
PID_ATR_PATHWAY	0.387190684133916	0.920437282477353	0.0758886900606117	0.552485885411892	1.08693402766052	18	Rad51|Mcm7|Clspn|Ccna2|Mcm2|Rfc4|Rfc2|Cdc6|Rfc3|Rfc5|Tipin|Rpa2|Rpa1
PID_AURORA_A_PATHWAY	0.907936507936508	0.998118415937343	0.0721797965581253	-0.279397588772931	-0.643958635522625	18	Nfkbia|Ndel1|Gadd45a|Mdm2
PID_AURORA_B_PATHWAY	0.153735632183908	0.808332352941176	0.132147260608774	0.643676688980596	1.29490310621336	24	Stmn1|Birc5|Smc4|Npm1|Cdca8|Smc2|Ncapg|Incenp|Ndc80|Racgap1|Vim
PID_AVB3_INTEGRIN_PATHWAY	0.606349206349206	0.972023172966235	0.0940503465727813	-0.396833824413975	-0.914626963035574	18	Spp1|Fn1
PID_AVB3_OPN_PATHWAY	0.168253968253968	0.820936728048507	0.193813302725311	-0.55820228495114	-1.28655076567208	18	Spp1|Nfkbia|Fos|Gsn|Cd44|Nfkb1|Map3k14|Jun|Itgb3|Rock2
PID_BARD1_PATHWAY	0.3442088091354	0.899074144112797	0.0883594442500905	0.642657123623479	1.13056236879254	9	Pcna|Npm1|Rad51|Ccne1
PID_BCR_5PATHWAY	0.0645105673667953	0.79329022461909	0.287805130535564	-0.539034298412152	-1.39503915560204	31	Bcl2a1d|Bcl2a1b|Pou2f2|Ets1|Nfkbia|Fos
PID_BETA_CATENIN_DEG_PATHWAY	0.718550106609808	0.986576809871393	0.0640703750499722	-0.471083068281634	-0.78417447558261	4	Ctnnb1|Gsk3b
PID_BETA_CATENIN_NUC_PATHWAY	0.810714285714286	0.995470309292944	0.0843144320642653	-0.312579240079972	-0.784160744650724	27	Klf4|Ccnd2|Tcf7|Ccnd1|Tcf4
PID_BMP_PATHWAY	0.532019704433498	0.965340324240865	0.0870515867946735	-0.494243712971169	-0.949865736525339	8	Ppp1r15a|Smad7
PID_CASPASE_PATHWAY	0.824281150159744	0.996297825395429	0.0774767547848578	-0.314511728316561	-0.76553273972142	22	Tnf|Lmna|Casp4|Gsn|Birc3
PID_CD40_PATHWAY	0.0726744186046512	0.79329022461909	0.287857117255149	-0.653425685425028	-1.47796229683203	16	Cd40lg|Tnfaip3|Nfkbia|Stat5a|Nfkb1|Birc3|Myc|Map3k14
PID_CD8_TCR_DOWNSTREAM_PATHWAY	0.158751696065129	0.810926773455378	0.12563992130984	0.592574341276349	1.28013240181517	40	Il2rb|Tnfrsf9|Cd8a|Cd3e|Tnfrsf18|Cd3g|Ptpn7|Prkcq|Fasl|Eomes|Il2rg|Cd3d
PID_CD8_TCR_PATHWAY	0.548089591567852	0.96968659763019	0.0541200569620232	0.431589583847608	0.953427929984411	46	Zap70|Cd8a|Lck|Cd3e|Cd3g|Ptpn6|Prkcq|Cd3d|Card11|Prf1|Prkcb|Ptprc|Vav1|Pag1|H2-Q7|Stim1|Cd247|H2-Q6|Lcp2
PID_CDC42_PATHWAY	0.644793152639087	0.972023172966235	0.0502948063662358	0.428215050685108	0.866262314307604	25	Cdh1|Arpc4|Actr3|Cbl|Map3k1|Prkcz|Pik3r1|Arhgef6|Arpc1b|Arpc5|Diaph3
PID_CDC42_REG_PATHWAY	0.319571865443425	0.886730995297806	0.088894528862045	0.616779063812311	1.15806946026692	12	Dock10|Nme1|Spata13|Racgap1|Vav3|Arhgef6|Dock11
PID_CERAMIDE_PATHWAY	0.785498489425982	0.992881419694631	0.0770736734944102	-0.331963225200569	-0.75770399310659	17	Tnf|Nfkbia|Nfkb1|Birc3|Myc
PID_CIRCADIAN_PATHWAY	0.055327868852459	0.79329022461909	0.276500599254472	-0.892782987334292	-1.39798527922649	3	Bhlhe40
PID_CMYB_PATHWAY	0.00647700741047185	0.579987416819395	0.407017918923954	-0.626542800278991	-1.65777056364839	37	Cd4|Maf|Pim1|Cdkn1a|Ets1|Ccnd1|Lyz2|Hes1|Atp2b1|Ets2|Birc3|Gata3|Cebpb|Myc|Iqgap1|Mat2a|Kit|Cbx4
PID_CONE_PATHWAY	0.194	0.843698959530579	0.139599673451922	0.88065960403248	1.26485374960697	2	Gngt2|Rdh12
PID_CXCR3_PATHWAY	0.747191011235955	0.990678279619901	0.0758886900606117	-0.353760566317096	-0.779925309515452	14	Cxcl9|Cxcl10
PID_CXCR4_PATHWAY	0.452591656131479	0.939396327984541	0.0611692626746689	0.457520276264726	1.02886771462351	53	Itga1|Lck|Cd3e|Cd3g|Ptpn6|Cd3d|Gng2|Ptk2b|Pik3cd|Ptprc|Stat3|Vav1|Arrb2|Pag1
PID_DELTA_NP63_PATHWAY	0.453968253968254	0.939396327984541	0.111918316325105	-0.443084382472441	-1.0212257579296	18	Pou2f2|Hes1|Runx1|Hbp1|Mdm2|Fosl2|Fasn|Rrad|Sfn
PID_E2F_PATHWAY	0.84958217270195	0.996297825395429	0.0365314928349125	0.346379774091701	0.71771124954324	28	Rrm2|Tyms|Mcm3|Ranbp1|Tk1|Ccna2|Ccnd3|Dhfr|Rrm1|Cdk1|Cdc6|Ccne2
PID_ECADHERIN_KERATINOCYTE_PATHWAY	0.33442088091354	0.893932425234678	0.0899860794997137	0.648134952152434	1.14019896437342	9	Cdh1|Vasp|Zyx|Pik3r1
PID_ECADHERIN_NASCENT_AJ_PATHWAY	0.290611028315946	0.877061085006407	0.0928481214159878	0.608188003316988	1.17971191799675	17	Itgae|Cdh1|Cyfip2|Nme1
PID_ECADHERIN_STABILIZATION_PATHWAY	0.434250764525994	0.936144650230807	0.0725351864394589	0.556230398461552	1.04438278651825	12	Cdh1|Cyfip2|Vasp|Zyx
PID_ENDOTHELIN_PATHWAY	0.235807860262009	0.84944672052686	0.103958471559957	0.623816947199899	1.22726731097822	18	Prkch|Prkcq|Ptk2b|Cysltr2|Prkcb
PID_EPHA2_FWD_PATHWAY	0.794690265486726	0.992881419694631	0.0506004243853618	0.438210491205489	0.730735637643039	6	Vav3|Cbl|Pik3r1
PID_EPHA_FWDPATHWAY	0.2208	0.84944672052686	0.114266502484433	0.689262335783941	1.23987051030626	10	Lck|Pik3cg|Vav3|Cbl
PID_EPHB_FWD_PATHWAY	0.484330484330484	0.954252504217919	0.100990587455923	-0.45557537150192	-0.987112673506767	13	Rap1b|Synj1|Map4k4|Grb2|Pxn|Rasa1
PID_EPHRINB_REV_PATHWAY	0.386623164763458	0.920437282477353	0.0819778796501272	0.616678321315075	1.0848604615133	9	Lck|Rgs3|Pik3r1
PID_EPO_PATHWAY	0.508005822416303	0.954650800915332	0.0623861492893626	0.503113567445042	0.989801315604651	18	Bcl2|Ptpn6|Tec
PID_ERA_GENOMIC_PATHWAY	0.316993464052288	0.884694234129295	0.139599673451922	-0.440111990187485	-1.08677578289145	24	Col18a1|Ccnd1|Stat5a|Nrip1|Lmo4|Cebpb|Myc
PID_ERBB1_DOWNSTREAM_PATHWAY	0.900783289817232	0.998003299302789	0.0306322550486472	0.310785130461909	0.691669688148789	48	Sh2d2a|Chn2|Cyfip2|Pik3cd|Stat3|Arpc4|Actr3|Rps6|Mylpf|Map3k1|Prkcz|Pik3r1
PID_ERBB1_INTERNALIZATION_PATHWAY	0.749608763693271	0.991604127579737	0.0476387259290825	0.413252027692481	0.759296948615383	11	Pik3cd|Spry2|Cblb|Cbl|Pik3r1
PID_ERBB1_RECEPTOR_PROXIMAL_PATHWAY	0.434250764525994	0.936144650230807	0.0725351864394589	0.556358965081877	1.04462418426559	12	Ptpn6|Pik3cd|Stat3
PID_ERBB2_ERBB3_PATHWAY	0.831955922865014	0.996297825395429	0.0694481442003175	-0.339335448871738	-0.70189184395501	11	Fos|Chrne|Jun|Grb2|Jak2
PID_ERBB4_PATHWAY	0.847701149425287	0.996297825395429	0.0706196247122591	-0.325472831846349	-0.682797243833246	12	Stat5a|Mdm2|Grb2|Nedd4|Jak2|Adam17
PID_ERBB_NETWORK_PATHWAY	0.258964143426295	0.855966378388884	0.118287526124085	-0.833510464649719	-1.19828536816392	2	Areg
PID_ERB_GENOMIC_PATHWAY	0.894422310756972	0.996993676669469	0.0506004243853618	-0.428704566635601	-0.616321487553706	2	Ncoa2|Ncoa3
PID_ER_NONGENOMIC_PATHWAY	0.938837920489297	1	0.0362254755857254	0.293441998433914	0.55096911792943	12	Gng2|Pik3r1
PID_FAK_PATHWAY	0.0610033277935744	0.79329022461909	0.321775918075361	-0.624283603207686	-1.51952850752108	22	Ets1|Ccnd1|Actn1|Rap1b|Itgb1|Asap1|Jun|Rock2|Grb2
PID_FANCONI_PATHWAY	0.882629107981221	0.996297825395429	0.0401660980049421	0.354296617728501	0.650974036953036	11	Rfc4|Rfc2|Brip1|Rfc3|Rfc5|Rpa2|Rpa1|Usp1|Topbp1|Ube2t
PID_FAS_PATHWAY	0.658054711246201	0.972023172966235	0.0522693317499306	0.446037407851807	0.857198093342341	16	Fasl|Pik3cd|Map3k1|Ezr|Pik3r1|Birc2
PID_FCER1_PATHWAY	0.757660167130919	0.991730868071891	0.0418238690062304	0.376963062418304	0.781080914061285	28	Fcer1g|Lat2|Hcls1|Prkcb
PID_FGF_PATHWAY	0.636627906976744	0.972023172966235	0.0862865626267245	-0.383767483807863	-0.868031184677386	16	Spp1|Fos|Fgfr1|Plaur
PID_FOXM1_PATHWAY	0.761627906976744	0.991730868071891	0.0766746872490091	-0.340130109240447	-0.769329227007284	16	Fos|Ccnd1|Myc
PID_FOXO_PATHWAY	0.617816091954023	0.972023172966235	0.0525898950623616	0.447737148887391	0.900725837655548	24	Fasl|Bcl2l11|Ran|Fbxo32
PID_FRA_PATHWAY	0.121212121212121	0.806000876875274	0.213927855492356	-0.684941443245267	-1.41675387643435	11	Junb|Ccnd1|Plaur|Jund|Atf4|Fosl2|Jun
PID_GLYPICAN_1PATHWAY	0.496644295302014	0.954252504217919	0.0704500850658419	0.588216108671568	1.00728889119983	8	Lck|Tgfb1
PID_GMCSF_PATHWAY	0.688821752265861	0.979641201370691	0.0840745577910723	-0.368767152151423	-0.841708727052093	17	Pim1|Fos|Csf2|Stat5a
PID_HDAC_CLASSIII_PATHWAY	0.367521367521368	0.903974895397489	0.118815039412263	-0.500892378932571	-1.08530277586617	13	Cdkn1a|Tubb2a|Fhl2|Mef2d|Acss2|Sirt1
PID_HDAC_CLASSII_PATHWAY	0.663189269746647	0.973239230300837	0.051011413203915	0.436313434389184	0.846324090123064	17	Gng2|Ran|Camk4|Grk2
PID_HDAC_CLASSI_PATHWAY	0.445182724252492	0.936351933293689	0.116234148779716	-0.39969037441294	-0.993096916182836	25	Tnf|Nfkbia|Nfkb1|Smad7
PID_HEDGEHOG_2PATHWAY	0.412757973733584	0.929893043766165	0.0860347242455604	0.705625331594584	1.09065018070166	4	Arrb2|Grk2|Pik3r1
PID_HEDGEHOG_GLI_PATHWAY	0.725038402457757	0.986576809871393	0.0483117581055019	0.414969851128981	0.78512059015744	13	Gng2|Arrb2
PID_HES_HEY_PATHWAY	0.075822935336774	0.79329022461909	0.287805130535564	-0.676914639406054	-1.51824264702638	15	Cd4|Hif1a|Hes1
PID_HIF1A_PATHWAY	0.497536945812808	0.954252504217919	0.0908241419007155	-0.512422821556605	-0.984803383505355	8	Hif1a|Eloc|Egln1|Hsp90aa1|Trp53|Elob
PID_HIF1_TFPATHWAY	0.00873349958692786	0.579987416819395	0.380730400722792	-0.658399014390076	-1.70395911315769	31	Rora|Ets1|Fos|Cited2|Bhlhe40|Hif1a|Mcl1|Cxcr4|Pkm|Hk2|Furin|Vegfa|Pgk1|Plin2|Slc2a1|Jun|Aldoa
PID_HIF2PATHWAY	0.0372952588859347	0.79329022461909	0.321775918075361	-0.698827638923489	-1.51417671395189	13	Ets1|Cited2|Bhlhe40|Vegfa|Pgk1|Slc2a1
PID_HIV_NEF_PATHWAY	0.779635258358663	0.992881419694631	0.0445070537769277	0.390573110891842	0.750606384293464	16	Bcl2|Fasl|Traf1|Cd247
PID_HNF3A_PATHWAY	0.175287356321839	0.831818181818182	0.179782316298324	-0.618993915413831	-1.29856411362052	12	Fos|Col18a1|Nrip1|Cebpb|Jun|Ar
PID_HNF3B_PATHWAY	0.942953020134228	1	0.0403295396423143	0.316913302130074	0.54269722301556	8	Bdh1|Ucp2
PID_IFNG_PATHWAY	0.736507936507937	0.98747553816047	0.083129129135339	-0.352425504009925	-0.812274177749068	18	Ifngr1|Rap1b|Smad7|Cebpb|Irf1
PID_IGF1_PATHWAY	0.944297082228117	1	0.0614364107201271	-0.266449515847438	-0.537330327416637	10	Grb2|Ywhae|Pxn|Prkcd|Ywhaz
PID_IL12_2PATHWAY	0.284595300261097	0.877061085006407	0.0865399737444125	0.515431160041578	1.14712087157536	48	Il2rb|Cd8a|Lck|Cd3e|Il12rb2|Tbx21|Cd3g|Fasl|Eomes|Il2rg|Cd3d|Ccr5
PID_IL12_STAT4_PATHWAY	0.255591054313099	0.855966378388884	0.155241966228839	-0.481014580066261	-1.17080660646601	22	Cd4|Cd28|Il18r1|Fos|Stat4
PID_IL1_PATHWAY	0.607407407407407	0.972023172966235	0.0799858801499946	-0.486013016954061	-0.901272432561593	7	Nfkb1|Sqstm1|Jun|Ikbkb
PID_IL23_PATHWAY	0.044882145277694	0.79329022461909	0.321775918075361	-0.650068426126102	-1.49828485823018	18	Cd4|Il18r1|Tnf|Cxcl9|Socs3|Nfkbia|Stat4|Stat5a
PID_IL27_PATHWAY	0.741641337386018	0.988340866974143	0.046788296531803	0.409577667016586	0.787129485244584	16	Il12rb2|Tbx21|Tgfb1|Stat3|Ifng
PID_IL2_1PATHWAY	0.117565698478562	0.806000876875274	0.150169802128406	0.633730043072638	1.34463504555975	33	Il2rb|Lck|Bcl2|Ikzf3|Cish|Il2rg|Ptk2b|Prkcb|Stat3|Jak3
PID_IL2_PI3K_PATHWAY	0.102941176470588	0.806000876875274	0.166933848713193	0.693083222885088	1.37607873806849	20	Il2rb|Lck|Bcl2|Il2rg|Ugcg|Jak3|Myb
PID_IL2_STAT5_PATHWAY	0.123367198838897	0.806000876875274	0.150169802128406	0.662534470636123	1.33022498881147	22	Il2rb|Lck|Bcl2|Fasl|Il2rg|Prf1|Jak3|Ccna2|Ccnd3
PID_IL3_PATHWAY	0.721264367816092	0.986576809871393	0.0789209638180035	-0.373042022798011	-0.782590864974889	12	Pim1|Stat5a|Cebpb|Bcl2l1|Grb2|Jak2
PID_IL4_2PATHWAY	0.910863509749304	0.998617231620165	0.0332359307785383	0.320171624797151	0.665498850580568	29	Thy1|Ptpn6|Il2rg|Il4ra|Jak3|Myb
PID_IL5_PATHWAY	0.784061696658098	0.992881419694631	0.0689567351672811	-0.381959564978436	-0.746247910963731	9	Pim1|Stat5a
PID_IL6_7_PATHWAY	0.0404278753070407	0.79329022461909	0.321775918075361	-0.639029400205248	-1.56742401721782	23	Tnfsf11|Socs3|Fos|Junb|Mcl1|Lmo4|Cebpb|Myc|Irf1|Jun|Hsp90b1|Bcl2l1|Grb2
PID_IL8_CXCR1_PATHWAY	0.492354740061162	0.954252504217919	0.0662842187012672	0.533366697029817	1.00145371202423	12	Gng2|Prkcb|Arrb2|Grk2|Pik3cg|Cbl
PID_IL8_CXCR2_PATHWAY	0.442622950819672	0.936144650230807	0.0702812841717392	0.536654749453794	1.04095773071378	17	Gng2|Rac2|Prkcb|Arrb2|Vasp|Pik3cg|Cbl
PID_ILK_PATHWAY	0.803986710963455	0.994640674118058	0.0808589150280032	-0.315172524570388	-0.783098323736561	25	Ccnd1|Actn1|Iqgap1|Rhog|Zeb1|Jun
PID_INSULIN_GLUCOSE_PATHWAY	0.307471264367816	0.883484128126774	0.132147260608774	-0.546186403987316	-1.14582396676902	12	Tbc1d4
PID_INSULIN_PATHWAY	0.657824933687003	0.972023172966235	0.0795564677235957	-0.419828185077082	-0.84663849145579	10	Sgk1|Eif4ebp1
PID_INTEGRIN1_PATHWAY	0.328651685393258	0.893932425234678	0.12563992130984	-0.514148640506607	-1.13352808584275	14	Spp1|Fn1|Tgfbi|Col18a1|Itga4|Cd81|Plaur|Itgb1|Vegfa|Itga6
PID_INTEGRIN2_PATHWAY	0.848287112561174	0.996297825395429	0.0438879842863647	0.389427622304594	0.685081047049709	9	Thy1|Itgax
PID_INTEGRIN3_PATHWAY	0.72752808988764	0.986576809871393	0.077274697304471	-0.35939006462566	-0.792336495579609	14	Spp1|Fn1|Tgfbi|Plaur|Vegfa
PID_INTEGRIN4_PATHWAY	0.838	0.996297825395429	0.05378728077603	0.509599584958718	0.731916103431735	2	Lamb3
PID_INTEGRIN5_PATHWAY	0.0261898744396315	0.751810594842357	0.352487857583619	-0.868757268034827	-1.57866023434871	6	Fn1|Itga4|Itgb7|Plaur
PID_INTEGRIN_A4B1_PATHWAY	0.459541984732825	0.940846126209243	0.0696133438850965	0.528301331095323	1.00951744062669	15	Jaml|Ptk2b
PID_INTEGRIN_A9B1_PATHWAY	0.011275475536293	0.579987416819395	0.380730400722792	-0.861098886709962	-1.65490891796861	8	Spp1|Fn1|Csf2|Sat1|Itgb1|Vegfa
PID_INTEGRIN_CS_PATHWAY	0.307339449541284	0.883484128126774	0.0911073131586733	0.621473212026351	1.16688323169269	12	Itga1|Itgae|Itgax
PID_KIT_PATHWAY	0.622058823529412	0.972023172966235	0.053347785067549	0.44740011935465	0.888288406535724	20	Bcl2|Ptpn6|Stap1|Tec|Stat3|Vav1
PID_LIS1_PATHWAY	0.437665782493369	0.936144650230807	0.102821842840815	-0.512169074959582	-1.03285598348875	10	Ndel1|Iqgap1|Ywhae
PID_LKB1_PATHWAY	0.943231441048035	1	0.0336769978828608	0.291494774939941	0.573472731400654	18	Stk26|Ctsd|Ezr
PID_LPA4_PATHWAY	0.860557768924303	0.996297825395429	0.0523759084097997	-0.474026342341296	-0.681477742922574	2	Adcy7
PID_LYMPH_ANGIOGENESIS_PATHWAY	0.472	0.948711922418711	0.0706196247122591	0.565361291498515	1.01699274224872	10	Itga1|Pik3r1
PID_LYSOPHOSPHOLIPID_PATHWAY	0.785488958990536	0.992881419694631	0.0793434960134973	-0.324691876715029	-0.778878922120549	21	Nfkbia|Fos|Gna13|Nfkb1
PID_MAPK_TRK_PATHWAY	0.0854700854700855	0.798550724637681	0.261663521711573	-0.675028717593656	-1.46261067607978	13	Fos|Egr1|Rap1b|Map2k3|Mapkapk2|Prkcd|Ehd4
PID_MET_PATHWAY	0.823920265780731	0.996297825395429	0.0795564677235957	-0.310696460650708	-0.771976801778969	25	Ets1|Egr1|Rap1b|Eif4ebp1|Jun|Grb2|Eif4e
PID_MTOR_4PATHWAY	0.850340136054422	0.996297825395429	0.0791316651768349	-0.295432322144558	-0.739388043223988	26	Sgk1|Eif4ebp1|Prkca|Ywhae|Eef2|Eif4e|Sfn|Ikbkb|Pxn
PID_MYC_ACTIV_PATHWAY	0.730337078651685	0.986900363040925	0.0928481214159878	-0.328833087868351	-0.856497228102539	36	Odc1|Pim1|Ccnd2|Pmaip1|Myc|Mtdh
PID_MYC_PATHWAY	0.528395061728395	0.965340324240865	0.0875697115548511	-0.525554013747908	-0.974598061964785	7	Myc|Hbp1|Ppp2ca|Ppp2r5a|Gsk3b
PID_MYC_REPRESS_PATHWAY	0.892597968069666	0.996993676669469	0.0361491929398957	0.327863010822841	0.658277552690599	22	Bcl2|Irf8|Gfi1
PID_NCADHERIN_PATHWAY	0.228650137741047	0.84944672052686	0.152144922367565	-0.596502480981303	-1.23382401600476	11	Fgfr1|Gsn
PID_NECTIN_PATHWAY	0.732415902140673	0.987055282626847	0.0476387259290825	0.413809930160839	0.776972939892594	12	Cdh1|Pdgfb|Pik3r1|Tln1
PID_NEPHRIN_NEPH1_PATHWAY	0.646003262642741	0.972023172966235	0.0564118388217596	0.488706557022181	0.859732542348896	9	Pik3cd|Arrb2|Prkcz|Pik3r1
PID_NETRIN_PATHWAY	0.820554649265905	0.996297825395429	0.0454059226590179	0.406013942571213	0.714259700550743	9	Agap2|Pik3r1|Fyn|Cdc42|Elmo1
PID_NFAT_3PATHWAY	0.546722454672246	0.96968659763019	0.0568864160475701	0.447575604893269	0.945861402118036	32	Bcl2|Prkch|Prkcq|Prkcb|Ran|Camk4
PID_NFAT_TFPATHWAY	0.0402992082046442	0.79329022461909	0.321775918075361	-0.580575007828555	-1.48519862717128	29	Ctla4|Cd40lg|Maf|Tnf|Fos|Irf4|Csf2|Junb|Egr2|Egr1
PID_NFKAPPAB_ATYPICAL_PATHWAY	0.615008156606852	0.972023172966235	0.0587185879555941	0.51624172324739	0.908172404926234	9	Lck|Arrb2
PID_NFKAPPAB_CANONICAL_PATHWAY	0.135057471264368	0.806000876875274	0.206587922696891	-0.655585665037705	-1.37532857241876	12	Tnfaip3|Tnf|Nfkbia
PID_NOTCH_PATHWAY	0.126436781609195	0.806000876875274	0.213927855492356	-0.668757641200912	-1.40296156706552	12	Cdkn1a|Ccnd1|Furin|Gata3|Myc
PID_P38_ALPHA_BETA_DOWNSTREAM_PATHWAY	0.946483180428135	1	0.0358449292332649	0.28304782128226	0.531452925130127	12	Mapkapk3|Ddit3
PID_P38_ALPHA_BETA_PATHWAY	0.364632237871674	0.903974895397489	0.0828962134571565	0.60497861689883	1.11156966453088	11	Lck|Fyn
PID_P38_GAMMA_DELTA_PATHWAY	0.823639774859287	0.996297825395429	0.0516355964484201	0.457409533763088	0.706995296676796	4	Stmn1|Pkn1
PID_P38_MK2_PATHWAY	0.637614678899083	0.972023172966235	0.0540088272801684	0.46070064244581	0.865015328250823	12	Mapkapk3|Creb1|Ywhab|Mapk14|Ywhaq|Ywhah|Ywhaz|Lsp1|Mapkapk2|Cdc25b|Sfn|Ywhae
PID_P38_MKK3_6PATHWAY	0.262210796915167	0.862315115065388	0.135740943810425	-0.611658336495016	-1.19501852469312	9	Gadd45b|Gadd45a|Map2k3
PID_P53_DOWNSTREAM_PATHWAY	0.0288597292991012	0.755512187482865	0.352487857583619	-0.519478761523378	-1.44575917524139	48	Bcl2a1d|Bcl2a1b|Rgcc|Spp1|Cdkn1a|Atf3|Col18a1|Ddx5|Trp53inp1|Dusp1|Mcl1|Btg2|Dusp5|Plk3|Pmaip1
PID_P53_REGULATION_PATHWAY	0.976710334788937	1	0.0319980480340634	0.250267706195358	0.492364588980366	18	Ccna2|Rpl11|Rpl5|Rpl23
PID_P73PATHWAY	0.845070422535211	0.996297825395429	0.0813027345384498	-0.293103476924686	-0.749802998196268	29	Cdkn1a|Tuba1a|Plk3|Myc|Pea15a|Mdm2|Fasn|Sfn|Fas|Sirt1|Ccnb1
PID_P75_NTR_PATHWAY	0.614886731391586	0.972023172966235	0.0943563635421779	-0.365889452287986	-0.897460922734793	23	Furin|Rtn4|Rhoc|Birc3|Rhob|Sqstm1
PID_PDGFRA_PATHWAY	0.529556650246305	0.965340324240865	0.0873098257637931	-0.497631383973539	-0.95637635573469	8	Fos|Jun|Grb2
PID_PDGFRB_PATHWAY	0.974093264248705	1	0.0949751525905595	-0.247461046917312	-0.723464272443878	63	S1pr1|Fos|Sla|Stat5a|Lrp1|Rap1b|Pik3r5|Jund|Myc|Iqgap1|Arap1|Jun|Itgb3|Prkca|Grb2|Ywhae
PID_PI3KCI_AKT_PATHWAY	0.0749279538904899	0.79329022461909	0.282013350011725	-0.66002404932187	-1.48035897203045	15	Tbc1d4|Cdkn1a
PID_PI3KCI_PATHWAY	0.731811697574893	0.987055282626847	0.0445070537769277	0.394873401715406	0.798813461323301	25	Zap70|Lck|Pik3cd|Arap3
PID_PI3K_PLC_TRK_PATHWAY	0.501587301587302	0.954252504217919	0.105520936843198	-0.426046531305211	-0.981956731170729	18	Ccnd1|Egr1|Stat5a
PID_PLK1_PATHWAY	0.902941176470588	0.998003299302789	0.0362254755857254	0.319052074344043	0.633460400345425	20	Spc24|Fbxo5|Clspn|Incenp|Ndc80|Cdk1
PID_PRL_SIGNALING_EVENTS_PATHWAY	0.647058823529412	0.972023172966235	0.0538979025357319	0.452312401612002	0.856960308698267	14	Itga1|Ccna2|Ptp4a3
PID_PS1_PATHWAY	0.0826210826210826	0.796485320425129	0.266350657088526	-0.681229749541373	-1.47604669041969	13	Fos|Ccnd1|Myc|Jun|Rbpj|Frat1|Nedd4|Adam10
PID_PTP1B_PATHWAY	0.682539682539683	0.977811982691023	0.0873098257637931	-0.364576793383125	-0.848600188772747	19	Lat|Socs3|Stat5a
PID_RAC1_PATHWAY	0.469359331476323	0.946984015623118	0.0640703750499722	0.486238824737359	1.00750419216538	28	Cyba|Cdh1|Cyfip2|Stat3|Arpc4|Actr3|Racgap1|Map3k1
PID_RAC1_REG_PATHWAY	0.141579731743666	0.806000876875274	0.141225119642531	0.684009220324947	1.32678353541352	17	Chn2|Arhgap9|Prex1|Spata13|Vav1|Def6|Racgap1|Vav3
PID_RANBP2_PATHWAY	0.824778761061947	0.996297825395429	0.0488970772260102	0.410198654377901	0.684024644053063	6	Ran|Rangap1
PID_RAS_PATHWAY	0.473829201101928	0.950351152006805	0.10027910675413	-0.485996748571973	-1.00525057180294	11	Rasgrp2|Lgals3|Lgals1|Rasgrp1|Prkca|Grb2
PID_RB_1PATHWAY	0.30952380952381	0.883484128126774	0.144630528034484	-0.440839145817185	-1.1033024113144	26	Cdkn1a|Csf2|Ccnd2|Ccnd1|Cebpb|Mdm2|Cbx4|Jun|Elf1|Brd2|Ppp2ca|Sirt1|Cdkn1b
PID_REELIN_PATHWAY	0.884318766066838	0.996693841515808	0.0630790410571939	-0.322229010080039	-0.629550213352336	9	Itgb1
PID_REG_GR_PATHWAY	0.141263940520446	0.806000876875274	0.231126709673834	-0.481489917371189	-1.25171859477391	35	Cdkn1a|Nr4a1|Fos|Sgk1|Csf2|Egr1|Stat5a|Nfkb1|Gata3|Mdm2|Irf1|Jun
PID_RETINOIC_ACID_PATHWAY	0.726600985221675	0.986576809871393	0.0706196247122591	-0.423050214977198	-0.813042014476691	8	Nrip1|Prkca
PID_RET_PATHWAY	0.493112947658402	0.954252504217919	0.0978773277424561	-0.478115343826883	-0.988948432642766	11	Jun|Prkca|Grb2|Pxn|Rasa1
PID_RHOA_PATHWAY	0.349206349206349	0.902349461788202	0.130105630751129	-0.469189011578595	-1.09209881435674	19	Fos|Itgb1|Jun|Map2k3|Rock2|Msn|Rdx|Cdkn1b
PID_RHOA_REG_PATHWAY	0.554396423248882	0.972023172966235	0.0593487680335629	0.482670488191678	0.936243602766781	17	Arhgap9|Arhgdib|Arap3|Arhgef3|Vav1|Def6|Vav3|Arhgef1|Arhgap4|Abr
PID_RHODOPSIN_PATHWAY	0.52390438247012	0.963705085687009	0.0764767053228531	-0.707051879465673	-1.01648384469002	2	Gnb1|Rdh12
PID_RXR_VDR_PATHWAY	0.726293103448276	0.986576809871393	0.0640703750499722	-0.448330880087382	-0.790045649952312	5	Tnf|Nr4a1
PID_S1P_META_PATHWAY	0.105263157894737	0.806000876875274	0.208955027549354	-0.768596615876075	-1.39665353992746	6	S1pr1|Gna13
PID_S1P_S1P1_PATHWAY	0.111405835543767	0.806000876875274	0.219250346703755	-0.695958442609934	-1.40349130170718	10	S1pr1
PID_S1P_S1P2_PATHWAY	0.113300492610837	0.806000876875274	0.208955027549354	-0.728464438866188	-1.40000447673173	8	Fos|Gna13|Gna15|Jun
PID_S1P_S1P3_PATHWAY	0.0862068965517242	0.798550724637681	0.261663521711573	-0.709821512965568	-1.48910792313147	12	S1pr1|Gna13|Cxcr4|Vegfa|Gna15|Itgb3
PID_S1P_S1P4_PATHWAY	0.480549199084668	0.954161979752531	0.0886261133285098	-0.558092240175453	-1.01413600677728	6	Gna13
PID_SHP2_PATHWAY	0.218340611353712	0.84944672052686	0.108820126769161	0.630641512163739	1.24909325032402	19	Il2rb|Lck|Il2rg|Jak3|Pag1|Ifng
PID_SMAD2_3NUCLEAR_PATHWAY	0.231578947368421	0.84944672052686	0.172324344900946	-0.454369016424051	-1.17660048750367	32	Cdkn1a|Fos|Atf3|Smad7|Gata3|Cebpb|Tgif1|Myc|Runx1
PID_SMAD2_3PATHWAY	0.977695167286245	1	0.0433636987883266	0.297885572139303	0.471518305126014	5	Map3k1|Ube2i|Nup153|Kpnb1|Kpna2
PID_SYNDECAN_1_PATHWAY	0.90301724137931	0.998003299302789	0.05378728077603	-0.34922030157657	-0.615393657652645	5	Bsg|Sdcbp|Ccl5
PID_SYNDECAN_2_PATHWAY	0.37463976945245	0.908743122420908	0.118287526124085	-0.477814053763879	-1.07168264880399	15	Fn1|Csf2|Itgb1|Sdcbp
PID_SYNDECAN_3_PATHWAY	0.796334012219959	0.992881419694631	0.0570059526582387	0.596894409937888	0.799772410747648	1	Fyn
PID_SYNDECAN_4_PATHWAY	0.0219511491692805	0.714111786941258	0.352487857583619	-0.730500133389187	-1.58280272546255	13	Fn1|Fgfr1|Actn1|Cxcr4|Itgb1|Sdcbp|Prkca|Ccl5
PID_TAP63_PATHWAY	0.879284649776453	0.996297825395429	0.0380842053196415	0.339745681772484	0.65901008847429	17	Cables1|Ssrp1
PID_TCPTP_PATHWAY	0.406855439642325	0.927412284399184	0.0745500777420554	0.551208535900683	1.06918794115815	17	Itga1|Pik3cd|Stat3|Jak3
PID_TCR_CALCIUM_PATHWAY	0.227920227920228	0.84944672052686	0.155241966228839	-0.567836418066247	-1.23035299933793	13	Cd40lg|Fos|Csf2|Junb
PID_TCR_JNK_PATHWAY	0.107969151670951	0.806000876875274	0.219250346703755	-0.714958276777347	-1.39683927145913	9	Lat|Grap2
PID_TCR_PATHWAY	0.655080213903743	0.972023172966235	0.0466015072985992	0.403144085699778	0.884248491129129	44	Zap70|Lck|Cd3e|Sla2|Cd3g|Ptpn6|Prkcq|Was|Cd3d
PID_TCR_RAS_PATHWAY	0.647787610619469	0.972023172966235	0.0601186142531851	0.513775825953999	0.856744220685541	6	Ptpn7|Prkcb
PID_TELOMERASE_PATHWAY	0.357142857142857	0.903974895397489	0.133554954557592	-0.417917630195579	-1.04593599162084	26	Fos|Ccnd1|Nfkb1|Myc|Irf1|Jun|Ywhae
PID_TGFBR_PATHWAY	0.596214511041009	0.972023172966235	0.0946646223153342	-0.380578527016627	-0.912941204146905	21	Ppp1r15a|Smad7|Fkbp1a|Grb2|Ywhae|Skil|Sptbn1|Tgfbr2|Ppp2ca|Tgfbr1|Strap|Dynlrb1
PID_THROMBIN_PAR1_PATHWAY	0.970972423802612	1	0.0321428397352941	0.255341431728332	0.512670009211451	22	Gng2|Prkcb|F2r|Vasp|Zyx|Arhgef1|Pik3r1
PID_THROMBIN_PAR4_PATHWAY	0.860738255033557	0.996297825395429	0.0445070537769277	0.384503930887661	0.658442590225053	8	Gng2|Plcb2
PID_TNF_PATHWAY	0.511326860841424	0.956070426863878	0.105520936843198	-0.398735524831393	-0.978026422474365	23	Tnfaip3|Tnf|Nfkb1|Birc3|Sqstm1
PID_TOLL_ENDOGENOUS_PATHWAY	0.817283950617284	0.996297825395429	0.0649407684612899	-0.388716749578362	-0.720844253648953	7	Bgn
PID_TRAIL_PATHWAY	0.181208053691275	0.835680282800979	0.131457611642763	0.758341501489619	1.29861960413056	8	Tnfsf10|Pik3cd|Map3k1|Pik3r1
PID_TRKR_PATHWAY	0.717460317460318	0.986576809871393	0.0845557442441281	-0.357898594207069	-0.824888616230529	18	Ccnd1|Rap1b|Sqstm1|Rhog|Grb2
PID_TXA2PATHWAY	0.242382271468144	0.849785008475627	0.0992333343771191	0.583902267668527	1.20679151762422	27	Lck|Prkch|Prkcq|Gng2|Slc9a3r1|Prkcb|Arrb2
PID_UPA_UPAR_PATHWAY	0.246684350132626	0.855966378388884	0.142901149386948	-0.598882043161231	-1.20772403474743	10	Fn1|Lrp1|Plaur|Itgb1
PID_VEGFR1_2_PATHWAY	0.429166666666667	0.935963114754098	0.0683110858318647	0.496603699125016	1.03759890351625	30	Sh2d2a|Ptpn6|Ptk2b|Prkcb|Hsp90ab1
PID_VEGFR1_PATHWAY	0.628647214854111	0.972023172966235	0.0819778796501272	-0.43677056687351	-0.880805022135865	10	Hif1a|Nrp1|Vegfa
PID_VEGF_VEGFR_PATHWAY	0.129482071713147	0.806000876875274	0.173747838999571	-0.896241068654862	-1.28846919680612	2	Nrp1|Vegfa
PID_WNT_CANONICAL_PATHWAY	0.456289978678038	0.939396327984541	0.0875697115548511	-0.641692862187579	-1.06817501534616	4	Ppp2r5a|Ctnnb1|Gsk3b
PID_WNT_NONCANONICAL_PATHWAY	0.716180371352785	0.986576809871393	0.0751181635276302	-0.398017924491341	-0.802655245983171	10	Chd7|Flna
PID_WNT_SIGNALING_PATHWAY	0.340637450199203	0.897825954011742	0.100633389423036	-0.800869835352594	-1.1513599963141	2	Igfbp4|Atp6ap2
PML_body(4)	0.924959216965742	1	0.0399218624292714	0.329096472513458	0.578946492381947	9	Lrch4|Smc6
P_body(5)	0.655172413793103	0.972023172966235	0.0758886900606117	-0.446623093681917	-0.858345716284603	8	Ddx6|Pan3|Ago2|Psmc3|Psma2|Psma6|Psma4|Psmc2
PcG_protein_complex(3)	0.961432506887052	1	0.0623861492893626	-0.243961713565776	-0.504617886396626	11	Aebp2|Jarid2
REACTOME_2_LTR_CIRCLE_FORMATION	0.69	0.979805536500282	0.0629394692018967	0.603123337710392	0.866240272274737	2	Banf1|Psip1
REACTOME_ABACAVIR_TRANSMEMBRANE_TRANSPORT	0.207739307535642	0.84944672052686	0.135740943810425	0.880745341614907	1.18010122626448	1	Abcb1a
REACTOME_ABACAVIR_TRANSPORT_AND_METABOLISM	0.207739307535642	0.84944672052686	0.135740943810425	0.880745341614907	1.18010122626448	1	Abcb1a
REACTOME_ABC_FAMILY_PROTEINS_MEDIATED_TRANSPORT	0.265060240963855	0.864358870001059	0.0919686140000427	0.531298174177718	1.16458946522105	43	Abcb9|Psmb8|Psmb9|Psmb10|Abcb1a|Psme1|Uba52
REACTOME_ABC_TRANSPORTERS_IN_LIPID_HOMEOSTASIS	0.493852459016394	0.954252504217919	0.0810802057550866	-0.657845517966547	-1.03010290649502	3	Abcg1
REACTOME_ABC_TRANSPORTER_DISORDERS	0.612244897959184	0.972023172966235	0.0504983044100709	0.41897886200236	0.89757876252095	36	Psmb8|Psmb9|Psmb10|Psme1|Uba52|Psme2
REACTOME_ABORTIVE_ELONGATION_OF_HIV_1_TRANSCRIPT_IN_THE_ABSENCE_OF_TAT	0.92827868852459	1	0.0501934252649434	-0.367930391547545	-0.576132473916542	3	Polr2a|Polr2f|Supt4a
REACTOME_ACETYLCHOLINE_BINDING_AND_DOWNSTREAM_EVENTS	0.180039138943249	0.835680282800979	0.143758989039275	-0.914596273291925	-1.21930231179946	1	Chrne
REACTOME_ACETYLCHOLINE_NEUROTRANSMITTER_RELEASE_CYCLE	0.772994129158513	0.992581929333097	0.0565299525056311	-0.610248447204969	-0.81355824878979	1	Tspoap1
REACTOME_ACETYLCHOLINE_REGULATES_INSULIN_SECRETION	0.328358208955224	0.893932425234678	0.107140237276725	-0.701332141984967	-1.16745177587554	4	Marcks|Gna15|Prkca
REACTOME_ACROSOME_REACTION_AND_SPERM_OOCYTE_MEMBRANE_BINDING	0.169322709163347	0.820936728048507	0.150169802128406	-0.871909364939766	-1.25348904264986	2	Cd9
REACTOME_ACTIVATED_NOTCH1_TRANSMITS_SIGNAL_TO_THE_NUCLEUS	0.435261707988981	0.936144650230807	0.105520936843198	-0.495278376606876	-1.02444897573622	11	Ubc|Dtx4|Ubb
REACTOME_ACTIVATED_NTRK2_SIGNALS_THROUGH_CDK5	0.847358121330724	0.996297825395429	0.0522693317499306	-0.582608695652174	-0.776710063475647	1	Rac1
REACTOME_ACTIVATED_NTRK2_SIGNALS_THROUGH_FRS2_AND_FRS3	0.595617529880478	0.972023172966235	0.0699458736501659	-0.663249456352905	-0.953511866613885	2	Grb2|Kras
REACTOME_ACTIVATED_NTRK2_SIGNALS_THROUGH_FYN	0.914	0.998617231620165	0.0497903187820785	0.417520969245107	0.599667523150898	2	Fyn|Rac1
REACTOME_ACTIVATED_NTRK2_SIGNALS_THROUGH_PI3K	0.98804780876494	1	0.0460457683018055	-0.31534778961553	-0.453355606444516	2	Grb2
REACTOME_ACTIVATED_NTRK2_SIGNALS_THROUGH_RAS	0.595617529880478	0.972023172966235	0.0699458736501659	-0.663249456352905	-0.953511866613885	2	Grb2|Kras
REACTOME_ACTIVATED_NTRK3_SIGNALS_THROUGH_PI3K	0.507128309572301	0.954267876516958	0.0793434960134973	0.751552795031056	1.00699752029621	1	Pik3r1
REACTOME_ACTIVATED_NTRK3_SIGNALS_THROUGH_RAS	0.595617529880478	0.972023172966235	0.0699458736501659	-0.663249456352905	-0.953511866613885	2	Grb2|Kras
REACTOME_ACTIVATED_PKN1_STIMULATES_TRANSCRIPTION_OF_AR_ANDROGEN_RECEPTOR_REGULATED_GENES_KLK2_AND_KLK3	0.631147540983607	0.972023172966235	0.0684714904492088	-0.589428869616494	-0.922971085431791	3	Ar|Ncoa2
REACTOME_ACTIVATED_TAK1_MEDIATES_P38_MAPK_ACTIVATION	0.9488	1	0.037848772270503	0.309858727841433	0.557385307547159	10	Mapkapk3|Irak2|Uba52
REACTOME_ACTIVATION_OF_AMPK_DOWNSTREAM_OF_NMDARS	0.300492610837438	0.88305755703016	0.122679189568808	-0.60931589131334	-1.17101800728966	8	Tuba1a|Tubb2a|Tuba1c
REACTOME_ACTIVATION_OF_ANTERIOR_HOX_GENES_IN_HINDBRAIN_DEVELOPMENT_DURING_EARLY_EMBRYOGENESIS	0.48546511627907	0.954252504217919	0.102080107662747	-0.435381589013643	-0.984775449833178	16	Egr2|Jun|Kmt2c|Polr2a
REACTOME_ACTIVATION_OF_ATR_IN_RESPONSE_TO_REPLICATION_STRESS	0.190684133915575	0.842673430938657	0.11776578836269	0.64948169452956	1.27775889442043	18	Mcm3|Mcm6|Mcm7|Mcm5|Clspn|Mcm2|Rfc4|Rfc2|Cdc6|Rfc3|Rfc5|Orc6|Rpa2|Rpa1|Mcm4|Cdc45|Rpa3
REACTOME_ACTIVATION_OF_BAD_AND_TRANSLOCATION_TO_MITOCHONDRIA	0.180904522613065	0.835680282800979	0.131457611642763	0.77709427058565	1.32464765847287	7	Bcl2|Ywhab
REACTOME_ACTIVATION_OF_BH3_ONLY_PROTEINS	0.405572755417957	0.927412284399184	0.0766746872490091	0.568319981132986	1.07675063680632	14	Bcl2|Bcl2l11|Ppp1r13b
REACTOME_ACTIVATION_OF_CASPASES_THROUGH_APOPTOSOME_MEDIATED_CLEAVAGE	0.577821011673152	0.972023172966235	0.0702812841717392	0.632034181913505	0.953752120465589	3	Cycs|Xiap
REACTOME_ACTIVATION_OF_GENE_EXPRESSION_BY_SREBF_SREBP	0.281609195402299	0.875057342216417	0.13880510939114	-0.557458969497495	-1.16947225906309	12	Hmgcs1|Cyp51|Sc5d|Fasn|Idi1|Scd2|Ncoa2|Hmgcr|Fdps
REACTOME_ACTIVATION_OF_IRF3_IRF7_MEDIATED_BY_TBK1_IKK_EPSILON	0.519450800915332	0.959988766148661	0.0843144320642653	-0.532071811983481	-0.966853046646985	6	Ubc|Ubb|Ikbke
REACTOME_ACTIVATION_OF_KAINATE_RECEPTORS_UPON_GLUTAMATE_BINDING	0.546492659053834	0.96968659763019	0.0643583367917361	0.547666712317784	0.963455243592035	9	Gngt2|Gng2|Ncald|Plcb2
REACTOME_ACTIVATION_OF_MATRIX_METALLOPROTEINASES	0.0269548380370163	0.755512187482865	0.352487857583619	-0.90052844264843	-1.49903799734716	4	Ctsl|Col18a1|Timp2|Furin
REACTOME_ACTIVATION_OF_NIMA_KINASES_NEK9_NEK6_NEK7	0.972762645914397	1	0.0456790414930062	0.317072508293955	0.478468705934782	3	Cdk1|Ccnb2
REACTOME_ACTIVATION_OF_NMDA_RECEPTORS_AND_POSTSYNAPTIC_EVENTS	0.811764705882353	0.995470309292944	0.0411544018789903	0.369515781276046	0.733653323590895	20	Nrgn|Camk4
REACTOME_ACTIVATION_OF_NOXA_AND_TRANSLOCATION_TO_MITOCHONDRIA	0.436475409836066	0.936144650230807	0.0878312634480124	-0.685586908770385	-1.0735424170135	3	Pmaip1
REACTOME_ACTIVATION_OF_PPARGC1A_PGC_1ALPHA_BY_PHOSPHORYLATION	0.968688845401174	1	0.0461379160269737	-0.51832298136646	-0.691006980778707	1	Mapk14
REACTOME_ACTIVATION_OF_PUMA_AND_TRANSLOCATION_TO_MITOCHONDRIA	0.918287937743191	0.999099904953694	0.0483117581055019	0.371870526561643	0.56116000272808	3	Ppp1r13b|Tfdp1
REACTOME_ACTIVATION_OF_RAC1	0.880478087649402	0.996297825395429	0.0513223330421143	-0.449207828518173	-0.645797732610622	2	Rac1|Pak2
REACTOME_ACTIVATION_OF_RAC1_DOWNSTREAM_OF_NMDARS	0.914	0.998617231620165	0.0497903187820785	0.417520969245107	0.599667523150898	2	Calm1|Rac1
REACTOME_ACTIVATION_OF_RAS_IN_B_CELLS	0.595617529880478	0.972023172966235	0.0699458736501659	-0.663249456352905	-0.953511866613885	2	Rasgrp1|Kras
REACTOME_ACTIVATION_OF_SMO	0.250972762645914	0.855966378388884	0.118815039412263	0.817999588900365	1.23437760928011	3	Arrb2|Grk2|Csnk1a1
REACTOME_ACTIVATION_OF_THE_AP_1_FAMILY_OF_TRANSCRIPTION_FACTORS	0.159836065573771	0.810926773455378	0.157402899305283	-0.820038880147594	-1.28407720476696	3	Fos|Jun
REACTOME_ACTIVATION_OF_THE_MRNA_UPON_BINDING_OF_THE_CAP_BINDING_COMPLEX_AND_EIFS_AND_SUBSEQUENT_BINDING_TO_43S	0.835633626097867	0.996297825395429	0.0323604297137014	0.330608704282603	0.749535235055118	57	Rps17|Rps2|Rps20|Rps18|Rps11|Rps26|Rps12|Rps8|Rps15a|Rps7|Rpsa|Rps25|Rps6|Rps23|Rps3|Rps15|Rps4x|Rps5
REACTOME_ACTIVATION_OF_THE_PHOTOTRANSDUCTION_CASCADE	0.538160469667319	0.968747120488475	0.0741758965588009	-0.72360248447205	-0.964677211033186	1	Gnb1
REACTOME_ACTIVATION_OF_THE_PRE_REPLICATIVE_COMPLEX	0.25764192139738	0.855966378388884	0.0985499803531691	0.613169808334704	1.2144875561165	19	Mcm3|Mcm6|Mcm7|Mcm5|Gmnn|Prim1|Mcm2|Cdc6|Pole|Orc6|Rpa2|Rpa1|Mcm4|Cdc45|Rpa3
REACTOME_ACTIVATION_OF_THE_TFAP2_AP_2_FAMILY_OF_TRANSCRIPTION_FACTORS	0.354596622889306	0.902349461788202	0.0946646223153342	0.73296504655936	1.13290782612843	4	Cited4|Yeats4
REACTOME_ACTIVATION_OF_TRKA_RECEPTORS	0.782778864970646	0.992881419694631	0.0559428593065705	-0.609316770186335	-0.812316175127515	1	Adora2a
REACTOME_ACYL_CHAIN_REMODELING_OF_DAG_AND_TAG	0.10958904109589	0.806000876875274	0.188204146308491	-0.946273291925466	-1.26153281631679	1	Dgat1
REACTOME_ACYL_CHAIN_REMODELLING_OF_PS	0.268101761252446	0.86639224026353	0.114750719227023	-0.879192546583851	-1.17210351263303	1	Osbpl8
REACTOME_ADAPTIVE_IMMUNE_SYSTEM	0.118873826903024	0.806000876875274	0.127505315300183	0.460679455878536	1.19595460899116	263	Cd160|Klrd1|Klrk1|Jaml|Klrb1c|Klrb1a|Klrc1|Tyrobp|Zap70|Cd8a|Cd96|Lck|Cd3e|Cd226|Ncr1|Ncf4|Pdcd1lg2|Cyba|Cd3g|Ptpn6|Prkcq|Cdh1|Psmb8|Was|Sell|Cd3d|Psmb9|Cd200r4|Cd101|H2-Oa|Cd79b|Crtam|Ifitm1|Evl|Pik3cd|Ppia|Sh2d1b1|Card11|Prkcb|Treml2|Fbxo32
REACTOME_ADENYLATE_CYCLASE_ACTIVATING_PATHWAY	0.594911937377691	0.972023172966235	0.069119845655101	-0.692857142857143	-0.923688780178128	1	Adcy7
REACTOME_ADENYLATE_CYCLASE_INHIBITORY_PATHWAY	0.549800796812749	0.970488472243255	0.0739901439101342	-0.693072382727555	-0.996386404878491	2	Gnai2|Adcy7
REACTOME_ADHERENS_JUNCTIONS_INTERACTIONS	0.217636022514071	0.84944672052686	0.126253987849115	0.806037391771033	1.24585213657333	4	Cdh1|Actb
REACTOME_ADORA2B_MEDIATED_ANTI_INFLAMMATORY_CYTOKINES_PRODUCTION	0.306709265175719	0.883484128126774	0.140406238523342	-0.462989776152934	-1.12693359226534	22	Ramp3|Gng11
REACTOME_ADP_SIGNALLING_THROUGH_P2Y_PURINOCEPTOR_1	0.553691275167785	0.971869950495559	0.0650877566917313	0.564717340972159	0.967048497726151	8	Gngt2|Gng2
REACTOME_ADP_SIGNALLING_THROUGH_P2Y_PURINOCEPTOR_12	0.504187604690117	0.954252504217919	0.0696133438850965	0.580142380135833	0.988920230808867	7	Gngt2|Gng2
REACTOME_ADRENALINE_NORADRENALINE_INHIBITS_INSULIN_SECRETION	0.504187604690117	0.954252504217919	0.0696133438850965	0.580142380135833	0.988920230808867	7	Gngt2|Gng2
REACTOME_ADRENOCEPTORS	0.7573385518591	0.991730868071891	0.0574877409561325	-0.619254658385093	-0.825564960858443	1	Adrb2
REACTOME_ADVANCED_GLYCOSYLATION_ENDPRODUCT_RECEPTOR_SIGNALING	0.925373134328358	1	0.0521630305460055	-0.344280003153307	-0.573095509272095	4	Lgals3
REACTOME_AFLATOXIN_ACTIVATION_AND_DETOXIFICATION	0.757637474541752	0.991730868071891	0.0593487680335629	0.62360248447205	0.835558273039166	1	Mgst2
REACTOME_AGGREPHAGY	0.157099697885196	0.808672131147541	0.195789002148949	-0.567216456673415	-1.2946680281153	17	Ubc|Tuba1a|Ubb|Tubb2a|Dynll1|Tuba1c
REACTOME_AKT_PHOSPHORYLATES_TARGETS_IN_THE_CYTOSOL	0.273706896551724	0.870188003581021	0.119887845115423	-0.680995381119382	-1.20004546282005	5	Cdkn1a|Mdm2|Cdkn1b|Mkrn1
REACTOME_AKT_PHOSPHORYLATES_TARGETS_IN_THE_NUCLEUS	0.0323493603630403	0.776807491582153	0.321775918075361	-0.899730054712716	-1.40886350838925	3	Nr4a1
REACTOME_ALPHA_DEFENSINS	0.00423986402360054	0.556562845626367	0.407017918923954	-0.998757763975155	-1.33150296595825	1	Cd4
REACTOME_ALPHA_LINOLENIC_OMEGA3_AND_LINOLEIC_OMEGA6_ACID_METABOLISM	0.939688715953307	1	0.0472587336673259	0.344623990055935	0.520044438552442	3	Scp2|Abcd1
REACTOME_ALPHA_OXIDATION_OF_PHYTANATE	0.767820773930754	0.991730868071891	0.0587185879555941	0.617391304347826	0.827235979482999	1	Phyh
REACTOME_ALPHA_PROTEIN_KINASE_1_SIGNALING_PATHWAY	0.417910447761194	0.930431196983977	0.0925528864684773	-0.659958847899382	-1.09858094740141	4	Ubc|Ubb
REACTOME_ALTERNATIVE_COMPLEMENT_ACTIVATION	0.727984344422701	0.986576809871393	0.0593487680335629	-0.635093167701863	-0.84668021311711	1	Gzmm
REACTOME_AMINE_LIGAND_BINDING_RECEPTORS	0.854	0.996297825395429	0.0529129848430584	0.496312493925617	0.712832422475288	2	Hrh2|Adrb2
REACTOME_AMINO_ACIDS_REGULATE_MTORC1	0.844380403458213	0.996297825395429	0.0709609456938284	-0.307615945490914	-0.689947624355474	15	Atp6v0b|Atp6v1b2|Fnip1|Atp6v1g1|Flcn|Slc38a9|Tcirg1|Lamtor1|Atp6v1e1|Atp6v0e|Rheb
REACTOME_AMINO_ACID_TRANSPORT_ACROSS_THE_PLASMA_MEMBRANE	0.493573264781491	0.954252504217919	0.0937465422491719	-0.509368001276598	-0.995170279047448	9	Slc43a2|Slc6a6|Slc38a2
REACTOME_AMPK_INHIBITS_CHREBP_TRANSCRIPTIONAL_ACTIVATION_ACTIVITY	0.956947162426614	1	0.0466948041282054	-0.523913043478261	-0.698459422752354	1	Adipor2
REACTOME_AMYLOID_FIBER_FORMATION	0.113372093023256	0.806000876875274	0.227987202850442	-0.624587327122966	-1.41273375252518	16	Ubc|Tgfbi|Lyz2|Gsn|Ubb|Furin|Itm2b|Tspan14|Sorl1|Adam10|Siah2|Cst3
REACTOME_ANCHORING_FIBRIL_FORMATION	0.187372708757637	0.842673430938657	0.143758989039275	0.898447204968944	1.20381976289956	1	Lamb3
REACTOME_ANCHORING_OF_THE_BASAL_BODY_TO_THE_PLASMA_MEMBRANE	0.952380952380952	1	0.0697792517076235	-0.239744745304436	-0.558037263520556	19	Tuba1a|Dynll1
REACTOME_ANTIGEN_ACTIVATES_B_CELL_RECEPTOR_BCR_LEADING_TO_GENERATION_OF_SECOND_MESSENGERS	0.254961832061069	0.855966378388884	0.102080107662747	0.638908005568151	1.22087289320248	15	Ptpn6|Cd79b|Pik3cd|Vav1|Stim1|Itpr2
REACTOME_ANTIGEN_PRESENTATION_FOLDING_ASSEMBLY_AND_PEPTIDE_LOADING_OF_CLASS_I_MHC	0.354651162790698	0.902349461788202	0.122679189568808	-0.488725414723004	-1.10543211351473	16	H2-T23|H2-K1|H2-D1|Tap2
REACTOME_ANTIGEN_PROCESSING_CROSS_PRESENTATION	0.867080745341615	0.996297825395429	0.0300618095810088	0.320612549088622	0.736577313640954	62	Ncf4|Cyba|Psmb8|Psmb9|Psmb10|Psme1|Uba52|H2-Q7|H2-Q6|Psme2
REACTOME_ANTIGEN_PROCESSING_UBIQUITINATION_PROTEASOME_DEGRADATION	0.996319018404908	1	0.022011648277252	0.219652584665302	0.513272433262823	77	Psmb8|Psmb9|Fbxo32|Psmb10|Psme1|Uba52|Ube2c|Herc3|Psme2
REACTOME_ANTIMICROBIAL_PEPTIDES	0.672566371681416	0.975144531403626	0.0583452776743612	0.501784986112293	0.836748957738959	6	Pglyrp1|Pglyrp2
REACTOME_ANTIVIRAL_MECHANISM_BY_IFN_STIMULATED_GENES	0.853932584269663	0.996297825395429	0.0840745577910723	-0.302094659392808	-0.786852807519508	36	Ubc|Ifit1|Ubb|Isg15|Trim25|Flna|Eif4g2|Eif4a2|Eif4e|Nedd4|Eif4g1|Ddx58|Ranbp2|Oas1a|Mx1|Kpna2|Nup98|Stat1|Eif4a1|Uba7
REACTOME_ANTI_INFLAMMATORY_RESPONSE_FAVOURING_LEISHMANIA_PARASITE_INFECTION	0.600732600732601	0.972023172966235	0.103197466945307	-0.354959616910943	-0.916063245719015	34	Ramp3|Gng11
REACTOME_APC_CDC20_MEDIATED_DEGRADATION_OF_NEK2A	0.544334975369458	0.96968659763019	0.0857844408075645	-0.48821621769481	-0.938281752572031	8	Ubc|Ubb
REACTOME_APC_C_CDC20_MEDIATED_DEGRADATION_OF_CYCLIN_B	0.633004926108374	0.972023172966235	0.0776798560117236	-0.456990993866795	-0.878271337768237	8	Ubc|Ubb
REACTOME_APC_C_CDH1_MEDIATED_DEGRADATION_OF_CDC20_AND_OTHER_APC_C_CDH1_TARGETED_PROTEINS_IN_LATE_MITOSIS_EARLY_G1	0.548563611491108	0.970000902934537	0.055826471778749	0.438715902641857	0.941207073512525	38	Psmb8|Psmb9|Psmb10|Psme1|Uba52|Ube2c|Psme2
REACTOME_APC_C_MEDIATED_DEGRADATION_OF_CELL_CYCLE_PROTEINS	0.544117647058824	0.96968659763019	0.0551351763385257	0.433485338992083	0.950798413090944	44	Psmb8|Psmb9|Psmb10|Psme1|Fbxo5|Uba52|Ube2c|Ccna2|Psme2
REACTOME_APOBEC3G_MEDIATED_RESISTANCE_TO_HIV_1_INFECTION	0.443579766536965	0.936144650230807	0.0840745577910723	0.710484948311114	1.07213588347243	3	Ppia|Banf1
REACTOME_APOPTOSIS_INDUCED_DNA_FRAGMENTATION	0.219330855018587	0.84944672052686	0.125033367555272	0.789740889714714	1.25006821623725	5	Hmgb1|Hmgb2|Kpna1
REACTOME_APOPTOTIC_CLEAVAGE_OF_CELLULAR_PROTEINS	0.557352941176471	0.972023172966235	0.0584693210386381	0.475017923152558	0.943122041723499	20	Prkcq|Cdh1|Satb1|Stk26|Clspn
REACTOME_APOPTOTIC_CLEAVAGE_OF_CELL_ADHESION_PROTEINS	0.107003891050584	0.806000876875274	0.190023305279108	0.894227287595984	1.34940671901758	3	Cdh1|Casp3
REACTOME_APOPTOTIC_EXECUTION_PHASE	0.462196861626248	0.941048396227237	0.065981614400873	0.498555665612514	1.00855862962708	25	Prkcq|Cdh1|Satb1|Stk26|Hmgb1|Hmgb2|Clspn
REACTOME_APOPTOTIC_FACTOR_MEDIATED_RESPONSE	0.91449814126394	0.998617231620165	0.0464154956843849	0.368484325337279	0.583267941782979	5	Cycs|C1qbp|Xiap
REACTOME_AQUAPORIN_MEDIATED_TRANSPORT	0.503912363067293	0.954252504217919	0.0662842187012672	0.54036131017622	0.9928437526553	11	Gngt2|Gng2
REACTOME_ARACHIDONATE_PRODUCTION_FROM_DAG	0.499021526418787	0.954252504217919	0.0780892306943345	-0.743788819875776	-0.991588807049133	1	Abhd12
REACTOME_ARACHIDONIC_ACID_METABOLISM	0.232758620689655	0.84944672052686	0.131457611642763	-0.704529110106047	-1.24151644115072	5	Faah|Gpx1|Mapkapk2|Ptges3
REACTOME_ARMS_MEDIATED_ACTIVATION	0.838645418326693	0.996297825395429	0.0535669384770951	-0.498602050326188	-0.716808686611375	2	Rap1a|Ywhab
REACTOME_ARYL_HYDROCARBON_RECEPTOR_SIGNALLING	0.688715953307393	0.979641201370691	0.0617054053637523	0.565624296827817	0.853538286257143	3	Hsp90ab1|Ahr
REACTOME_ASPARAGINE_N_LINKED_GLYCOSYLATION	0.165853658536585	0.817131716411548	0.245041785430996	-0.410703880742444	-1.19279456799969	58	Ubc|Tuba1a|Areg|Ctsz|Ubb|Tubb2a|Dynll1|Tuba1c|Man2a2|Ctsa|Neu1|Cd55|St8sia1|Gfpt1|Sptbn1|Arf1|Vcp|Tmed3|Arf4|Kdelr2|Tubb4b|St6galnac3|Tubb3|Calr|Uap1|Fut8|Canx|Man1a|Capza2|Mia3|Tuba4a|Fuca1
REACTOME_ASPARTATE_AND_ASPARAGINE_METABOLISM	0.0743639921722114	0.79329022461909	0.231126709673834	-0.96583850931677	-1.28761636322455	1	Got1
REACTOME_ASSEMBLY_AND_CELL_SURFACE_PRESENTATION_OF_NMDA_RECEPTORS	0.145320197044335	0.806493506493507	0.183023938384487	-0.696723795324252	-1.33900349894588	8	Tuba1a|Actn2|Tubb2a|Tuba1c
REACTOME_ASSEMBLY_OF_ACTIVE_LPL_AND_LIPC_LIPASE_COMPLEXES	0.219178082191781	0.84944672052686	0.128788713061714	-0.899689440993789	-1.19942913320306	1	Furin
REACTOME_ASSEMBLY_OF_COLLAGEN_FIBRILS_AND_OTHER_MULTIMERIC_STRUCTURES	0.0765432098765432	0.79329022461909	0.257206466468838	-0.773904192197918	-1.43514368862627	7	Ctss|Ctsl|Col18a1|Ctsb|Plec|Itga6
REACTOME_ASSEMBLY_OF_THE_HIV_VIRION	0.275862068965517	0.870188003581021	0.128788713061714	-0.622101816864633	-1.19559072773546	8	Vps37b|Ubc|Ubb|Furin
REACTOME_ASSEMBLY_OF_THE_ORC_COMPLEX_AT_THE_ORIGIN_OF_REPLICATION	0.586558044806517	0.972023172966235	0.0718276293603809	0.712732919254658	0.954983185570162	1	Orc6
REACTOME_ASSEMBLY_OF_THE_PRE_REPLICATIVE_COMPLEX	0.351604278074866	0.902349461788202	0.0764767053228531	0.500949876968709	1.09877383435257	44	Psmb8|Psmb9|Mcm3|Psmb10|Psme1|Mcm6|Mcm7|Mcm5|Gmnn|Uba52|Mcm2|Psme2
REACTOME_ASSOCIATION_OF_TRIC_CCT_WITH_TARGET_PROTEINS_DURING_BIOSYNTHESIS	0.89938080495356	0.997861149889171	0.0387962208304479	0.325165068566259	0.616064376177476	14	Stat3|Ccne2|Ccne1|Cct4
REACTOME_ASYMMETRIC_LOCALIZATION_OF_PCP_PROTEINS	0.566529492455418	0.972023172966235	0.0544555953940371	0.43460208119574	0.92765171586964	34	Psmb8|Psmb9|Psmb10|Psme1|Uba52|Psme2
REACTOME_ATF4_ACTIVATES_GENES_IN_RESPONSE_TO_ENDOPLASMIC_RETICULUM_STRESS	0.347043701799486	0.902349461788202	0.115734447701689	-0.572904819657698	-1.11930440824213	9	Atf3|Cebpb|Atf4
REACTOME_ATF6_ATF6_ALPHA_ACTIVATES_CHAPERONES	0.780320366132723	0.992881419694631	0.0635007968065945	-0.41287194819547	-0.750249293417295	6	Atf4|Hsp90b1|Hspa5|Calr
REACTOME_ATF6_ATF6_ALPHA_ACTIVATES_CHAPERONE_GENES	0.780320366132723	0.992881419694631	0.0635007968065945	-0.41287194819547	-0.750249293417295	6	Atf4|Hsp90b1|Hspa5|Calr
REACTOME_ATTACHMENT_OF_GPI_ANCHOR_TO_UPAR	0.256972111553785	0.855966378388884	0.118815039412263	-0.836595215905561	-1.20272012027691	2	Plaur|Pgap1
REACTOME_ATTENUATION_PHASE	0.803951367781155	0.994640674118058	0.0431036828790402	0.378326263398817	0.727070299347056	16	Hspa1a|Hspa1b|Hsp90ab1
REACTOME_AUF1_HNRNP_D0_BINDS_AND_DESTABILIZES_MRNA	0.391836734693878	0.921327569820678	0.0718276293603809	0.492041373029681	1.06039536109046	39	Hspa1a|Psmb8|Psmb9|Psmb10|Psme1|Uba52|Hnrnpd|Psme2
REACTOME_AURKA_ACTIVATION_BY_TPX2	0.975155279503106	1	0.0675188953767744	-0.225000627492713	-0.532151607891589	20	Tuba1a|Dynll1
REACTOME_AUTOPHAGY	0.143396226415094	0.806000876875274	0.231126709673834	-0.457752269813206	-1.24673023101106	40	Vps37b|Ubc|Tuba1a|Ubb|Tubb2a|Lamp2|Dynll1|Tuba1c|Sqstm1|Plin2|Gabarap|Map1lc3a|Map1lc3b|Vcp|Hspa8
REACTOME_A_TETRASACCHARIDE_LINKER_SEQUENCE_IS_REQUIRED_FOR_GAG_SYNTHESIS	0.0528375733855186	0.79329022461909	0.276500599254472	-0.974534161490683	-1.29920905073911	1	Bgn
REACTOME_BASE_EXCISION_REPAIR	0.262008733624454	0.862315115065388	0.09754492162472	0.612545847896088	1.20509309497392	18	Ung|Pcna|Neil3|Lig1|Rfc4|Rfc2|Rfc3|Pole|Rfc5|Pold4|Rpa2|Rpa1|Rfc1|Rpa3|Terf1
REACTOME_BASE_EXCISION_REPAIR_AP_SITE_FORMATION	0.330206378986867	0.893932425234678	0.0988903007520636	0.746216780722945	1.15339037630483	4	Ung|Neil3|Terf1
REACTOME_BASIGIN_INTERACTIONS	0.40519877675841	0.927412284399184	0.0760837160951725	0.568843389307338	1.06806504222072	12	Atp1b1|Ppia
REACTOME_BBSOME_MEDIATED_CARGO_TARGETING_TO_CILIUM	0.854320987654321	0.996297825395429	0.0628003977812234	-0.353142501555694	-0.654874643919405	7	Tcp1|Cct2|Cct3|Cct5|Cct8|Bbip1|Cct4
REACTOME_BETA_CATENIN_INDEPENDENT_WNT_SIGNALING	0.583950617283951	0.972023172966235	0.0482149710025565	0.406368834745756	0.940708583907991	65	Psmb8|Gngt2|Psmb9|Gng2|Rac2|Prkcb|Psmb10|Pfn1|Psme1|Arrb2|Uba52|Itpr2|Psme2
REACTOME_BETA_CATENIN_PHOSPHORYLATION_CASCADE	0.33743842364532	0.897245186564995	0.114750719227023	-0.58612294271883	-1.12644447682129	8	Frat2|Frat1|Ppp2ca|Ppp2r5a|Ctnnb1|Gsk3b
REACTOME_BETA_DEFENSINS	0.938900203665988	1	0.0493910105981501	0.53167701863354	0.712388328407895	1	Ccr2
REACTOME_BETA_OXIDATION_OF_PRISTANOYL_COA	0.98605577689243	1	0.0461379160269737	-0.323392357875117	-0.464920774306817	2	Acox3|Scp2
REACTOME_BETA_OXIDATION_OF_VERY_LONG_CHAIN_FATTY_ACIDS	0.904109589041096	0.998003299302789	0.0492917662312669	-0.554658385093168	-0.739447853607412	1	Abcd1
REACTOME_BH3_ONLY_PROTEINS_ASSOCIATE_WITH_AND_INACTIVATE_ANTI_APOPTOTIC_BCL_2_MEMBERS	0.351301115241636	0.902349461788202	0.0946646223153342	0.720579572024577	1.1405938732426	5	Bcl2|Bcl2l11|Stat3
REACTOME_BICARBONATE_TRANSPORTERS	0.853360488798371	0.996297825395429	0.05378728077603	0.57111801242236	0.765234892489555	1	Ahcyl2
REACTOME_BILE_ACID_AND_BILE_SALT_METABOLISM	0.98605577689243	1	0.0461379160269737	-0.323392357875117	-0.464920774306817	2	Ncoa2|Scp2
REACTOME_BINDING_AND_UPTAKE_OF_LIGANDS_BY_SCAVENGER_RECEPTORS	0.0694087403598972	0.79329022461909	0.276500599254472	-0.764274204169931	-1.49318954297552	9	Sparc|Fth1|Ftl1|Lrp1
REACTOME_BINDING_OF_TCF_LEF_CTNNB1_TO_TARGET_GENE_PROMOTERS	0.619469026548673	0.972023172966235	0.062249042949858	0.533251559120286	0.889220878774401	6	Runx3|Lef1
REACTOME_BIOLOGICAL_OXIDATIONS	0.466573816155989	0.944540558015298	0.0643583367917361	0.485141946179496	1.00840106538307	29	Sult2b1|Gstp3|Gstt2|Hsp90ab1|Ggct
REACTOME_BIOSYNTHESIS_OF_EPA_DERIVED_SPMS	0.894324853228963	0.996993676669469	0.0497903187820785	-0.557142857142857	-0.742760050040144	1	Gpx4
REACTOME_BIOSYNTHESIS_OF_SPECIALIZED_PRORESOLVING_MEDIATORS_SPMS	0.894324853228963	0.996993676669469	0.0497903187820785	-0.557142857142857	-0.742760050040144	1	Gpx4
REACTOME_BIOSYNTHESIS_OF_THE_N_GLYCAN_PRECURSOR_DOLICHOL_LIPID_LINKED_OLIGOSACCHARIDE_LLO_AND_TRANSFER_TO_A_NASCENT_PROTEIN	0.870026525198939	0.996297825395429	0.0653834195468773	-0.316932951068458	-0.639136782910289	10	Ctsa|Neu1|St8sia1|Gfpt1|St6galnac3|Uap1
REACTOME_BLOOD_GROUP_SYSTEMS_BIOSYNTHESIS	0.336	0.895408163265306	0.101713902282311	0.793103448275862	1.13910058527101	2	B3galt5|St3gal6
REACTOME_BMAL1_CLOCK_NPAS2_ACTIVATES_CIRCADIAN_GENE_EXPRESSION	0.160183066361556	0.810926773455378	0.166933848713193	-0.725648462878108	-1.31861040432299	6	Bhlhe40|Nampt
REACTOME_BUDDING_AND_MATURATION_OF_HIV_VIRION	0.305912596401028	0.883484128126774	0.124434168630393	-0.589067422220099	-1.15088185649535	9	Vps37b|Ubc|Ubb
REACTOME_BUTYRATE_RESPONSE_FACTOR_1_BRF1_BINDS_AND_DESTABILIZES_MRNA	0.738271604938272	0.987774737062924	0.0699458736501659	-0.428605452443912	-0.794814676269873	7	Zfp36l1|Mapkapk2
REACTOME_BUTYROPHILIN_BTN_FAMILY_INTERACTIONS	0.470468431771894	0.946984015623118	0.0833634065110386	0.768944099378882	1.03029994225347	1	Xdh
REACTOME_B_WICH_COMPLEX_POSITIVELY_REGULATES_RRNA_EXPRESSION	0.564220183486239	0.972023172966235	0.0597317976364411	0.497234316032163	0.933611255275658	12	Actb|Dek|Baz1b|Twistnb
REACTOME_CA2_ACTIVATED_K_CHANNELS	0.334637964774951	0.893932425234678	0.100633389423036	-0.839130434782609	-1.11869434515522	1	Kcnn4
REACTOME_CA2_PATHWAY	0.868613138686131	0.996297825395429	0.0376923295943841	0.348722226707574	0.694767100047352	21	Gngt2|Gng2|Itpr2
REACTOME_CALCINEURIN_ACTIVATES_NFAT	0.835398230088496	0.996297825395429	0.0483117581055019	0.398487735814114	0.664496162385376	6	Ppia|Calm1
REACTOME_CALCITONIN_LIKE_LIGAND_RECEPTORS	0.276639344262295	0.870659264628361	0.115734447701689	-0.767430599571015	-1.2016992889074	3	Ramp3
REACTOME_CALNEXIN_CALRETICULIN_CYCLE	0.389162561576355	0.921015944933345	0.105520936843198	-0.557741808760629	-1.07189999602543	8	Ubc|Ubb
REACTOME_CAMK_IV_MEDIATED_PHOSPHORYLATION_OF_CREB	0.75797373358349	0.991730868071891	0.0554793308704233	0.517830419509707	0.800384871862238	4	Camk4|Calm1|Creb1
REACTOME_CARBOXYTERMINAL_POST_TRANSLATIONAL_MODIFICATIONS_OF_TUBULIN	0.291358024691358	0.877061085006407	0.125033367555272	-0.640453570802085	-1.18767013961298	7	Tuba1a|Tubb2a|Tuba1c
REACTOME_CARDIAC_CONDUCTION	0.670640834575261	0.974723442266738	0.0504983044100709	0.433122924713617	0.840135407892861	17	Atp1b1|Stim1|Atp2a3|Itpr2|Fgf13|Rangrf|Sri
REACTOME_CARGO_CONCENTRATION_IN_THE_ER	0.258581235697941	0.855966378388884	0.128142916898415	-0.657924519797107	-1.19554599981203	6	Areg|Ctsz
REACTOME_CARGO_RECOGNITION_FOR_CLATHRIN_MEDIATED_ENDOCYTOSIS	0.106227106227106	0.806000876875274	0.266350657088526	-0.510772118864288	-1.31817689319569	34	Cd4|Il7r|Ubc|Areg|Ubb|Picalm|M6pr|Ldlrap1|Cltc
REACTOME_CARGO_TRAFFICKING_TO_THE_PERICILIARY_MEMBRANE	0.846153846153846	0.996297825395429	0.0667426134241917	-0.335409529741514	-0.676397222421151	10	Asap1|Arf4|Tcp1|Cct2|Cct3|Cct5|Cct8|Bbip1|Cct4|Rab8a
REACTOME_CARNITINE_METABOLISM	0.776892430278885	0.99273432449903	0.0571258510018113	-0.553777926397971	-0.796131559900348	2	Cpt1a
REACTOME_CASPASE_ACTIVATION_VIA_DEATH_RECEPTORS_IN_THE_PRESENCE_OF_LIGAND	0.0584070796460177	0.79329022461909	0.248911114434702	0.884464278210831	1.47488383158725	6	Tnfsf10|Fasl
REACTOME_CASPASE_ACTIVATION_VIA_DEPENDENCE_RECEPTORS_IN_THE_ABSENCE_OF_LIGAND	0.00915568613546995	0.579987416819395	0.380730400722792	0.984548030458118	1.41406425625851	2	Dapk2|Casp3
REACTOME_CASPASE_ACTIVATION_VIA_EXTRINSIC_APOPTOTIC_SIGNALLING_PATHWAY	0.00780583542552065	0.579987416819395	0.407017918923954	0.915081256828114	1.56702812275888	8	Dapk2|Tnfsf10|Fasl
REACTOME_CASPASE_MEDIATED_CLEAVAGE_OF_CYTOSKELETAL_PROTEINS	0.316049382716049	0.883809523809524	0.119348440591015	-0.630727147285304	-1.16963326183955	7	Gsn|Plec
REACTOME_CATION_COUPLED_CHLORIDE_COTRANSPORTERS	0.919765166340509	0.999781756471011	0.048505983646947	-0.548447204968944	-0.731167362525582	1	Slc12a6
REACTOME_CA_DEPENDENT_EVENTS	0.953051643192488	1	0.0366082221336689	0.291188088404516	0.53502030766374	11	Camk4|Grk2|Calm1|Prkacb
REACTOME_CD163_MEDIATING_AN_ANTI_INFLAMMATORY_RESPONSE	0.202586206896552	0.849338440342423	0.142056643575821	-0.722694597395669	-1.27352754020692	5	Furin|Rhbdf2|Adam17
REACTOME_CD209_DC_SIGN_SIGNALING	0.629820051413882	0.972023172966235	0.0802023444698144	-0.44642614218138	-0.872198542851677	9	Nfkb1
REACTOME_CD22_MEDIATED_BCR_REGULATION	0.0719844357976654	0.79329022461909	0.234392647294686	0.91855234030599	1.38611370618142	3	Ptpn6|Cd79b
REACTOME_CD28_CO_STIMULATION	0.181556195965418	0.835680282800979	0.176694268938498	-0.576372486531131	-1.29273801847751	15	Cd28|Grap2
REACTOME_CD28_DEPENDENT_PI3K_AKT_SIGNALING	0.487684729064039	0.954252504217919	0.0919686140000427	-0.51562643595539	-0.990960272243811	8	Cd28
REACTOME_CD28_DEPENDENT_VAV1_PATHWAY	0.470437017994859	0.946984015623118	0.0965629554309422	-0.519401265275024	-1.01477262177028	9	Cd28
REACTOME_CDC6_ASSOCIATION_WITH_THE_ORC_ORIGIN_COMPLEX	0.484	0.954252504217919	0.0808589150280032	0.712954333643989	1.0239858375233	2	Cdc6|Orc6
REACTOME_CELLULAR_HEXOSE_TRANSPORT	0.974	1	0.0468819856878333	0.363352007642291	0.52186695879901	2	Slc2a3
REACTOME_CELLULAR_RESPONSES_TO_EXTERNAL_STIMULI	0.984407484407484	1	0.0108943796561199	0.267010723961119	0.693441091554599	259	Ncf4|Cyba|Hspa1a|Gstp3|Psmb8|Psmb9|Mapkapk3|Tnik|Nup210|Hspa1b|Rps17|Rps2|Rpl28|Rpl3|Rps20|Rpl10|Rpl36a|Rpl23a|Psmb10|Psme1|Rpl13|Rpl15|Stat3|Rpl32|Rps18|Rps11|Rps26|Rpl22l1|Rpl27|Rps12|Uba52|Ube2c|Rpl10a|Hsp90ab1|Ccna2|Rps8|Rpl35|Rps15a|Atp6v1f|Rps7|Capzb|Rpsa|Psme2|Lamtor4|Ddit3|Rpl11|Rps25|Rps6|Rpl5|Rps23|Rpl14|Rps3|Rpl26|Rpl39|Rpl37|Rps15|Rps4x|Rpl22|Capza1|Ezh2|Rpl31
REACTOME_CELLULAR_RESPONSE_TO_HEAT_STRESS	0.92108843537415	1	0.0315649069021069	0.307627142334782	0.659029881400448	36	Hspa1a|Nup210|Hspa1b|Hsp90ab1
REACTOME_CELLULAR_RESPONSE_TO_HYPOXIA	0.884462151394422	0.996693841515808	0.0855356947987884	-0.276111561672753	-0.761611971877409	45	Ubc|Cited2|Hif1a|Ubb|Vegfa
REACTOME_CELLULAR_SENESCENCE	0.352697095435685	0.902349461788202	0.150169802128406	-0.379484552262942	-1.0556455754714	47	Ubc|Cdkn1a|Ets1|Fos|Kdm6b|Ubb|Nfkb1|Ets2|Cebpb|Mdm2|Cbx4|Jun|Map2k3|Map4k4
REACTOME_CELL_CELL_COMMUNICATION	0.31811697574893	0.886029607540338	0.0852884689790502	0.565934387081292	1.14486315022076	25	Tyrobp|Ptpn6|Cdh1|Ptk2b|Actb|Lamb3
REACTOME_CELL_CELL_JUNCTION_ORGANIZATION	0.217636022514071	0.84944672052686	0.126253987849115	0.806037391771033	1.24585213657333	4	Cdh1|Actb
REACTOME_CELL_CYCLE	0.771159874608151	0.992581929333097	0.027237219988033	0.334012050518002	0.865646975443042	232	Cables1|Psmb8|Psmb9|Nup210|Rrm2|Top2a|Birc5|Prkcb|Ran|Tyms|Spc24|Pcna|Smc4|Tubb5|Mcm3|Npm1|Psmb10|Psme1|Cdca8|Mcm6|Esco2|Smc2|Rad51|Syce2|Cenpw|Cenpx|Mcm7|Mcm5|Fbxo5|Tk1|Gmnn|Uba52|Knl1|Ube2c|Clspn|Hsp90ab1|Ccna2|Rmi2|Ccnd3|Tmpo|Set|Prim1|Lig1|Mcm2|Psme2|Ncapd3|Ncapg|Dhfr|Incenp|Nop10|Rfc4|Ndc80|Cntrl|Rfc2|Nhp2|Cdk1|Cenph|Ncapg2|Cdc6|Ccne2|Smc1a|Cdca5|Cenpk|Mis18a|Brip1|Cdkn2d|Mad2l1|Banf1|Rfc3|P…
REACTOME_CELL_CYCLE_CHECKPOINTS	0.842956120092379	0.996297825395429	0.0277995594097672	0.319528952311046	0.783506889606048	109	Psmb8|Psmb9|Birc5|Spc24|Mcm3|Psmb10|Psme1|Cdca8|Mcm6|Mcm7|Mcm5|Uba52|Knl1|Ube2c|Clspn|Ccna2|Rmi2|Mcm2|Psme2|Incenp|Rfc4|Ndc80|Rfc2|Cdk1|Cenph|Cdc6|Ccne2|Cenpk|Brip1|Mad2l1|Rfc3|Rfc5|Rps27a|Ccne1|Orc6|Pmf1|Rpa2|Cenpm|Rpa1|Rangap1|Ska1|Mcm4|Nudc
REACTOME_CELL_CYCLE_MITOTIC	0.842661034846885	0.996297825395429	0.0230116943194552	0.320167328522697	0.821514218313035	202	Cables1|Psmb8|Psmb9|Nup210|Rrm2|Top2a|Birc5|Prkcb|Ran|Tyms|Spc24|Pcna|Smc4|Tubb5|Mcm3|Psmb10|Psme1|Cdca8|Mcm6|Esco2|Smc2|Mcm7|Mcm5|Fbxo5|Tk1|Gmnn|Uba52|Knl1|Ube2c|Hsp90ab1|Ccna2|Ccnd3|Tmpo|Set|Prim1|Lig1|Mcm2|Psme2|Ncapd3|Ncapg|Dhfr|Incenp|Rfc4|Ndc80|Cntrl|Rfc2|Cdk1|Cenph|Ncapg2|Cdc6|Ccne2|Smc1a|Cdca5|Cenpk|Cdkn2d|Mad2l1|Banf1|Rfc3|Pole|Rfc5|Hmmr|Rps27a|Eml4|Ccne1|Orc6|Pold4|Esco1|Pmf1|Rpa2|Cks1b…
REACTOME_CELL_DEATH_SIGNALLING_VIA_NRAGE_NRIF_AND_NADE	0.846645367412141	0.996297825395429	0.0760837160951725	-0.296119608370856	-0.720765665225714	22	Ubc|Akap13|Gna13|Ubb|Sqstm1
REACTOME_CELL_EXTRACELLULAR_MATRIX_INTERACTIONS	0.862068965517241	0.996297825395429	0.062249042949858	-0.334104179469181	-0.642100454045027	8	Actn1|Itgb1|Flna|Actg1
REACTOME_CELL_JUNCTION_ORGANIZATION	0.781874039938556	0.992881419694631	0.0448645113168564	0.380985972794808	0.720823286290727	13	Cdh1|Actb|Lamb3|Vasp
REACTOME_CELL_SURFACE_INTERACTIONS_AT_THE_VASCULAR_WALL	0.0158372721892993	0.637744326388527	0.352487857583619	0.697570787556856	1.53402906785156	45	Fcer1g|Jaml|Lck|Atp1b1|Cd244|Cd2|Ptpn6|Epcam|Sell|Selplg|Cd48|Ppia|Tgfb1|Itgax
REACTOME_CGMP_EFFECTS	0.528375733855186	0.965340324240865	0.0751181635276302	-0.726708074534162	-0.968817456574101	1	Pde2a
REACTOME_CHAPERONE_MEDIATED_AUTOPHAGY	0.597701149425287	0.972023172966235	0.0891647117820678	-0.429943565780153	-0.901962477338551	12	Ubc|Ubb|Lamp2|Plin2
REACTOME_CHEMOKINE_RECEPTORS_BIND_CHEMOKINES	0.153609831029186	0.808332352941176	0.137250779610133	0.703464691670517	1.33095118205975	13	Xcl1|Cxcr6|Ccr5
REACTOME_CHK1_CHK2_CDS1_MEDIATED_INACTIVATION_OF_CYCLIN_B_CDK1_COMPLEX	0.834975369458128	0.996297825395429	0.0637845390312975	-0.349997360817696	-0.672644875776939	8	Ywhae|Sfn|Ccnb1|Ywhaz
REACTOME_CHL1_INTERACTIONS	0.314126394052045	0.883484128126774	0.101350743797099	0.735406876662812	1.16406377647558	5	Itga1|Itga2
REACTOME_CHOLESTEROL_BIOSYNTHESIS	0.29305912596401	0.880677040796751	0.127505315300183	-0.593980511421675	-1.160480732631	9	Hmgcs1|Cyp51|Sc5d|Idi1|Acat2|Hmgcr|Fdps
REACTOME_CHONDROITIN_SULFATE_BIOSYNTHESIS	0.0528375733855186	0.79329022461909	0.276500599254472	-0.974534161490683	-1.29920905073911	1	Bgn
REACTOME_CHONDROITIN_SULFATE_DERMATAN_SULFATE_METABOLISM	0.187633262260128	0.842673430938657	0.147331213699377	-0.768139878890698	-1.27866129619222	4	Bgn|Hexb|Hexa
REACTOME_CHREBP_ACTIVATES_METABOLIC_GENE_EXPRESSION	0.677290836653386	0.976845789172414	0.0636424081651019	-0.620068344206275	-0.891433108084925	2	Fasn|Acly
REACTOME_CHROMATIN_MODIFYING_ENZYMES	0.988721804511278	1	0.0236501012290726	0.246242383123839	0.55927713234463	59	Padi2|Actb|Rps2
REACTOME_CHROMOSOME_MAINTENANCE	0.230978260869565	0.84944672052686	0.100990587455923	0.563151075232771	1.20674940519925	37	Pcna|Npm1|Cenpw|Cenpx|Knl1|Prim1|Lig1|Nop10|Rfc4|Rfc2|Nhp2|Cenph|Cenpk|Mis18a|Rfc3|Rfc5|Pold4|Rpa2|Cenpm|Rpa1|Hjurp|Dscc1|Rfc1|Rpa3|Gar1|Terf1
REACTOME_CHYLOMICRON_ASSEMBLY	0.719123505976096	0.986576809871393	0.0607719451853533	-0.597973437327887	-0.859668655512103	2	P4hb
REACTOME_CHYLOMICRON_CLEARANCE	0.400398406374502	0.923905556555703	0.0911073131586733	-0.763940891820749	-1.0982695858481	2	Ldlrap1
REACTOME_CHYLOMICRON_REMODELING	0.890020366598778	0.996693841515808	0.0518457624865066	0.557142857142857	0.746509731988179	1	Apoe
REACTOME_CILIUM_ASSEMBLY	0.790262172284644	0.992881419694631	0.0883594442500905	-0.315926736719109	-0.822880617146803	36	Tuba1a|Asap1|Tubb2a|Dynll1|Tuba1c
REACTOME_CIRCADIAN_CLOCK	0.000855286340096596	0.322822365845909	0.477270815362862	-0.742696588837603	-1.8631867874637	27	Rora|Crem|Ubc|Bhlhe40|Hif1a|Nrip1|Ubb|Nampt
REACTOME_CITRIC_ACID_CYCLE_TCA_CYCLE	0.731707317073171	0.987055282626847	0.0571258510018113	0.530364550258432	0.819758257926969	4	Me2|Sdhb|Idh3a
REACTOME_CLASS_A_1_RHODOPSIN_LIKE_RECEPTORS	0.245566166439291	0.8543149581753	0.09754492162472	0.555430723459383	1.18791948926306	35	Xcl1|Qrfp|Gpr18|Gpr68|Gpr55|Cxcr6|Cysltr2|Ccr5
REACTOME_CLASS_B_2_SECRETIN_FAMILY_RECEPTORS	0.415730337078652	0.930431196983977	0.109684061970549	-0.474036814667661	-1.04509474656935	14	Ramp3|Gng11|Adgre5
REACTOME_CLASS_I_MHC_MEDIATED_ANTIGEN_PROCESSING_PRESENTATION	0.994226327944573	1	0.0183973177537706	0.230121974447243	0.563061824644624	106	Ncf4|Cyba|Psmb8|Psmb9|Fbxo32|Psmb10|Psme1|Uba52|H2-Q7|Ube2c|Herc3|H2-Q6|Psme2
REACTOME_CLASS_I_PEROXISOMAL_MEMBRANE_PROTEIN_IMPORT	0.904109589041096	0.998003299302789	0.0492917662312669	-0.554658385093168	-0.739447853607412	1	Abcd1
REACTOME_CLATHRIN_MEDIATED_ENDOCYTOSIS	0.156398104265403	0.808672131147541	0.248911114434702	-0.428080194709102	-1.20166640762629	53	Cd4|Il7r|Ubc|Areg|Ubb|Snx18|Picalm|M6pr|Ldlrap1|Synj1|Cltc
REACTOME_CLEC7A_DECTIN_1_INDUCES_NFAT_ACTIVATION	0.997844827586207	1	0.0491927521045191	-0.245004101141175	-0.431744572868446	5	Ppp3ca|Nfatc2
REACTOME_CLEC7A_DECTIN_1_SIGNALING	0.711366538952746	0.986576809871393	0.0407403526717903	0.373599628163742	0.83998691128672	51	Pycard|Psmb8|Psmb9|Card11|Psmb10|Psme1|Uba52|Itpr2|Psme2
REACTOME_CLEC7A_INFLAMMASOME_PATHWAY	0.517823639774859	0.959988766148661	0.0739901439101342	0.659738268334022	1.01972481621127	4	Pycard|Casp8
REACTOME_COHESIN_LOADING_ONTO_CHROMATIN	0.975369458128079	1	0.0564118388217596	-0.243697478991597	-0.468351704425675	8	Rad21|Nipbl|Wapl|Stag2|Pds5a|Smc3|Mau2|Smc1a
REACTOME_COLLAGEN_BIOSYNTHESIS_AND_MODIFYING_ENZYMES	0.120689655172414	0.806000876875274	0.188204146308491	-0.767807795684372	-1.35302571364632	5	Col18a1|Serpinh1|P4ha1
REACTOME_COLLAGEN_CHAIN_TRIMERIZATION	0.0841487279843444	0.798550724637681	0.216542836735348	-0.962111801242236	-1.28264806857546	1	Col18a1
REACTOME_COLLAGEN_DEGRADATION	0.334096109839817	0.893932425234678	0.110564716336619	-0.629659361575876	-1.14418403376786	6	Col18a1|Ctsb|Furin
REACTOME_COLLAGEN_FORMATION	0.0716253443526171	0.79329022461909	0.282013350011725	-0.737360187385525	-1.52517841358408	11	Ctss|Ctsl|Col18a1|Serpinh1|Ctsb|Plec|Itga6|P4ha1
REACTOME_COMMON_PATHWAY_OF_FIBRIN_CLOT_FORMATION	0.218	0.84944672052686	0.130777137971974	0.86703945324635	1.24529170916232	2	F2r|Serpine2
REACTOME_COMPETING_ENDOGENOUS_RNAS_CERNAS_REGULATE_PTEN_TRANSLATION	0.694672131147541	0.980836407172254	0.0637845390312975	-0.543505282784338	-0.851060554797325	3	Tnrc6b|Ago2|Tnrc6c
REACTOME_COMPLEMENT_CASCADE	0.0646551724137931	0.79329022461909	0.261663521711573	-0.82846528460578	-1.45991593109029	5	C1qb|C1qa|Cd81|Cd55
REACTOME_COMPLEX_I_BIOGENESIS	0.442622950819672	0.936144650230807	0.0702812841717392	0.536000612083652	1.03968889008004	17	Ndufv3|mt-Nd1|mt-Nd3|mt-Nd2|mt-Nd4|mt-Nd5|Ndufb7|Ndufa13|Ndufab1|Ndufa1|Ndufb11
REACTOME_CONDENSATION_OF_PROMETAPHASE_CHROMOSOMES	0.460636515912898	0.940849659829147	0.0741758965588009	0.607395123585325	1.03537570495633	7	Smc4|Smc2|Ncapg|Cdk1|Ncapd2
REACTOME_CONDENSATION_OF_PROPHASE_CHROMOSOMES	0.3442088091354	0.899074144112797	0.0883594442500905	0.641861164570066	1.12916211767914	9	Smc4|Smc2|Set|Ncapd3|Cdk1|Ncapg2
REACTOME_CONSTITUTIVE_SIGNALING_BY_ABERRANT_PI3K_IN_CANCER	0.13968253968254	0.806000876875274	0.213927855492356	-0.583425910627148	-1.34468645554897	18	Icos|Cd28|Fgfr1|Areg|Trat1
REACTOME_CONSTITUTIVE_SIGNALING_BY_AKT1_E17K_IN_CANCER	0.0911330049261084	0.798550724637681	0.234392647294686	-0.744215111218243	-1.43027501655209	8	Cdkn1a|Nr4a1
REACTOME_CONSTITUTIVE_SIGNALING_BY_EGFRVIII	0.992592592592593	1	0.0557104226766671	-0.238643434971998	-0.442545243952585	7	Grb2|Hsp90aa1|Kras|Plcg1|Cdc37|Pik3r1|Cbl
REACTOME_CONSTITUTIVE_SIGNALING_BY_LIGAND_RESPONSIVE_EGFR_CANCER_VARIANTS	0.559228650137741	0.972023172966235	0.0905428948469474	-0.454197118310911	-0.939475241830088	11	Ubc|Ubb
REACTOME_CONSTITUTIVE_SIGNALING_BY_OVEREXPRESSED_ERBB2	0.375	0.908743122420908	0.0995791200495904	-0.625641952161876	-1.10250202403373	5	Grb2|Erbin|Hsp90aa1|Kras
REACTOME_CONVERSION_FROM_APC_C_CDC20_TO_APC_C_CDH1_IN_LATE_ANAPHASE	0.589494163424125	0.972023172966235	0.0692836467392548	0.624650555749766	0.942610082088692	3	Ube2c|Fzr1|Cdc20
REACTOME_COOPERATION_OF_PDCL_PHLP1_AND_TRIC_CCT_IN_G_PROTEIN_BETA_FOLDING	0.469040247678019	0.946984015623118	0.0692836467392548	0.534607704909173	1.01287867013744	14	Gngt2|Gng2
REACTOME_COOPERATION_OF_PREFOLDIN_AND_TRIC_CCT_IN_ACTIN_AND_TUBULIN_FOLDING	0.740181268882175	0.988139561443582	0.0802023444698144	-0.350964012154536	-0.801073170937929	17	Tuba1a|Tubb2a|Tuba1c
REACTOME_COPII_MEDIATED_VESICLE_TRANSPORT	0.366132723112128	0.903974895397489	0.104732821580651	-0.615949968219204	-1.11927204174714	6	Areg|Ctsz
REACTOME_COPI_DEPENDENT_GOLGI_TO_ER_RETROGRADE_TRAFFIC	0.887043189368771	0.996693841515808	0.0756946307932749	-0.28341895014808	-0.704201310309871	25	Tuba1a|Tubb2a|Tuba1c|Kif21b|Kif5b|Arf1|Tmed3|Cenpe|Arf4|Kdelr2|Tubb4b|Tubb3
REACTOME_COPI_INDEPENDENT_GOLGI_TO_ER_RETROGRADE_TRAFFIC	0.224719101123596	0.84944672052686	0.155241966228839	-0.553097188887706	-1.21939678219733	14	Tuba1a|Galnt1|Tubb2a|Dynll1|Tuba1c
REACTOME_COPI_MEDIATED_ANTEROGRADE_TRANSPORT	0.226837060702875	0.84944672052686	0.165656695205483	-0.499520604232298	-1.21585092788768	22	Tuba1a|Tubb2a|Dynll1|Tuba1c|Cd55|Sptbn1|Arf1|Tmed3|Arf4|Kdelr2|Tubb4b|Tubb3|Capza2|Tuba4a
REACTOME_COSTIMULATION_BY_THE_CD28_FAMILY	0.0589273767719748	0.79329022461909	0.321775918075361	-0.547687289999196	-1.41344584739506	34	Icos|Cd4|Cd28|Ctla4|Grap2|Pdcd1|H2-Ab1|H2-Aa
REACTOME_CREATINE_METABOLISM	0.882470119521912	0.996297825395429	0.0512184348540341	-0.4433612256023	-0.637392440746051	2	Ckb
REACTOME_CREATION_OF_C4_AND_C2_ACTIVATORS	0.051792828685259	0.79329022461909	0.282013350011725	-0.936936936936937	-1.34697507714636	2	C1qb|C1qa
REACTOME_CREB1_PHOSPHORYLATION_THROUGH_NMDA_RECEPTOR_MEDIATED_ACTIVATION_OF_RAS_SIGNALING	0.247139588100687	0.855966378388884	0.131457611642763	-0.669918752068054	-1.21734129088397	6	Actn2
REACTOME_CREB1_PHOSPHORYLATION_THROUGH_THE_ACTIVATION_OF_ADENYLATE_CYCLASE	0.887931034482759	0.996693841515808	0.0545680646670941	-0.361629353233831	-0.637260804702479	5	Prkx|Prkar1a|Creb1|Prkacb|Calm1
REACTOME_CREB1_PHOSPHORYLATION_THROUGH_THE_ACTIVATION_OF_CAMKII_CAMKK_CAMKIV_CASCASDE	0.75797373358349	0.991730868071891	0.0554793308704233	0.517830419509707	0.800384871862238	4	Camk4|Calm1|Creb1
REACTOME_CREB3_FACTORS_ACTIVATE_GENES	0.432485322896282	0.936144650230807	0.0857844408075645	-0.781366459627329	-1.0416857780942	1	Crebrf
REACTOME_CREB_PHOSPHORYLATION	0.778251599147122	0.99273432449903	0.0602484086158019	-0.437674852346907	-0.728562478517365	4	Mapkapk2|Rps6ka1|Creb1|Rps6ka3
REACTOME_CRISTAE_FORMATION	0.758196721311475	0.991730868071891	0.0596037042575973	-0.491599779293989	-0.769783098999237	3	Hspa9
REACTOME_CRMPS_IN_SEMA3A_SIGNALING	0.0724946695095949	0.79329022461909	0.245041785430996	-0.851027520870976	-1.41663775418562	4	Crmp1|Nrp1
REACTOME_CROSS_PRESENTATION_OF_PARTICULATE_EXOGENOUS_ANTIGENS_PHAGOSOMES	0.0195079515313068	0.686440346451335	0.352487857583619	0.940373226388344	1.45348839301127	4	Ncf4|Cyba|Ncf1
REACTOME_CROSS_PRESENTATION_OF_SOLUBLE_EXOGENOUS_ANTIGENS_ENDOSOMES	0.129166666666667	0.806000876875274	0.142901149386948	0.631433324605207	1.31931060201195	30	Psmb8|Psmb9|Psmb10|Psme1|Psme2
REACTOME_CS_DS_DEGRADATION	0.187633262260128	0.842673430938657	0.147331213699377	-0.768139878890698	-1.27866129619222	4	Bgn|Hexb|Hexa
REACTOME_CTLA4_INHIBITORY_SIGNALING	0.73489932885906	0.987055282626847	0.0517405459873163	0.456385434227516	0.781535852598469	8	Lck|Fyn
REACTOME_CYCLIN_A_B1_B2_ASSOCIATED_EVENTS_DURING_G2_M_TRANSITION	0.946902654867257	1	0.0425877779273254	0.309919898991612	0.516805324274412	6	Ccna2|Cdk1|Ccnb2
REACTOME_CYCLIN_A_CDK2_ASSOCIATED_EVENTS_AT_S_PHASE_ENTRY	0.781609195402299	0.992881419694631	0.0363783055518278	0.348612912683019	0.78380774948452	51	Cables1|Psmb8|Psmb9|Psmb10|Psme1|Uba52|Ccna2|Psme2
REACTOME_CYCLIN_D_ASSOCIATED_EVENTS_IN_G1	0.0905869724279803	0.798550724637681	0.287805130535564	-0.614221033768256	-1.47340864072515	21	Ubc|Cdkn1a|Ccnd2|Cdkn1c|Ccnd1|Ubb
REACTOME_CYTOCHROME_C_MEDIATED_APOPTOTIC_RESPONSE	0.577821011673152	0.972023172966235	0.0702812841717392	0.632034181913505	0.953752120465589	3	Cycs|Xiap
REACTOME_CYTOCHROME_P450_ARRANGED_BY_SUBSTRATE_TYPE	0.982942430703625	1	0.0493910105981501	-0.288956966047725	-0.481003654287464	4	Cyp51|Ncoa2
REACTOME_CYTOKINE_SIGNALING_IN_IMMUNE_SYSTEM	0.00248605829457075	0.437981320046001	0.431707695803346	-0.351645898079912	-1.25550510106003	328	Rora|Cd4|Il7r|Tnfrsf4|Ifi27l2a|S1pr1|Lat|Il18r1|Tnfsf11|Cd40lg|Pim1|Samhd1|Tnf|Tnfrsf25|Fn1|Ubc|Cdkn1a|H2-T23|Il1rl1|Cxcl10|H2-Ab1|Anxa1|Socs3|Nfkbia|Fos|Irf4|Gbp2|Ifitm3|H2-Aa|Csf2|Junb|Tnfrsf12a|Fgfr1|Stat4|Areg|Dusp10|Ifngr1|Ccnd1|Egr1|Hif1a|Dusp1|Ifit1|H2-Eb1|Actn2|Stat5a|Mcl1|H2-K1|H2-D1|Il10ra|Ubb|Cd44|Ifitm2|Gbp4|Rap1b|Itgb1|Dusp5|Ptpn13|Nfkb1|Vegfa|Isg15|Birc3
REACTOME_CYTOSOLIC_IRON_SULFUR_CLUSTER_ASSEMBLY	0.509164969450102	0.956026392360969	0.0791316651768349	0.749378881987578	1.00408471755155	1	Brip1
REACTOME_CYTOSOLIC_SENSORS_OF_PATHOGEN_ASSOCIATED_DNA	0.673684210526316	0.975144531403626	0.0937465422491719	-0.340372816862278	-0.881404338273351	32	Ubc|Nfkbia|Dtx4|Ifi213|Ubb|Nfkb1
REACTOME_CYTOSOLIC_SULFONATION_OF_SMALL_MOLECULES	0.0506028594467238	0.79329022461909	0.321775918075361	0.946221230173814	1.42786660996025	3	Sult2b1|Slc26a2
REACTOME_CYTOSOLIC_TRNA_AMINOACYLATION	0.852459016393443	0.996297825395429	0.0541200569620232	-0.425730267246737	-0.666639771339242	3	Eef1e1|Ppa1|Aimp1
REACTOME_C_TYPE_LECTIN_RECEPTORS_CLRS	0.159949622166247	0.810926773455378	0.119887845115423	0.552199344164681	1.25508289894744	60	Fcer1g|Pycard|Psmb8|Psmb9|Card11|Muc1|Psmb10|Psme1
REACTOME_DAG_AND_IP3_SIGNALING	0.807987711213518	0.994640674118058	0.0433636987883266	0.36515461312744	0.690870444147563	13	Camk4|Itpr2|Grk2
REACTOME_DAP12_INTERACTIONS	0.0447093889716841	0.79329022461909	0.261663521711573	0.776001021465059	1.50522149139276	17	Klrd1|Klrk1|Klrc2|Tyrobp|Lck
REACTOME_DAP12_SIGNALING	0.0447093889716841	0.79329022461909	0.261663521711573	0.776001021465059	1.50522149139276	17	Klrd1|Klrk1|Klrc2|Tyrobp|Lck
REACTOME_DARPP_32_EVENTS	0.544987146529563	0.96968659763019	0.0880945010398517	-0.479780066820018	-0.937363285055293	9	Pde4b|Ppp3ca|Ppp2ca
REACTOME_DCC_MEDIATED_ATTRACTIVE_SIGNALING	0.0637898686679174	0.79329022461909	0.245041785430996	0.907549359908094	1.40275416578744	4	Ablim1|Fyn|Cdc42
REACTOME_DDX58_IFIH1_MEDIATED_INDUCTION_OF_INTERFERON_ALPHA_BETA	0.0666431003347663	0.79329022461909	0.287805130535564	-0.554832500377111	-1.42126393466859	30	Tnfaip3|Ubc|Rnf125|Nfkbia|Ubb|Nfkb1|Isg15|Trim25|Ifih1|Ikbke|Nlrc5|Tax1bp1|Pcbp2|Ikbkb
REACTOME_DEACTIVATION_OF_THE_BETA_CATENIN_TRANSACTIVATING_COMPLEX	0.195402298850575	0.844267320662171	0.169570644405628	-0.603065109620888	-1.26514766951586	12	Ubc|Sox9|Tcf7|Sox4|Ubb
REACTOME_DEADENYLATION_DEPENDENT_MRNA_DECAY	0.990683229813665	1	0.0667426134241917	-0.21087160262418	-0.498734886411673	20	Eif4a2|Eif4e|Ddx6|Eif4g1|Pabpc1|Pan3|Eif4a1|Cnot6l|Exosc2|Eif4a3|Eif4b|Exosc8|Lsm2|Exosc3|Exosc7|Lsm7|Lsm3|Lsm4|Lsm6|Lsm5
REACTOME_DEADENYLATION_OF_MRNA	0.347043701799486	0.902349461788202	0.115734447701689	-0.57298474417175	-1.11946055959195	9	Eif4a2|Eif4e|Eif4g1|Pabpc1|Pan3|Eif4a1|Cnot6l
REACTOME_DEATH_RECEPTOR_SIGNALLING	0.788381742738589	0.992881419694631	0.0943563635421779	-0.299313564056619	-0.832626882150428	47	Tnfaip3|Tnf|Ubc|Nfkbia|Akap13|Gna13|Ubb|Nfkb1|Rtn4|Birc3
REACTOME_DECTIN_1_MEDIATED_NONCANONICAL_NF_KB_SIGNALING	0.668478260869565	0.974128923361331	0.0464154956843849	0.404878275313265	0.867594220095259	37	Psmb8|Psmb9|Psmb10|Psme1|Uba52|Psme2
REACTOME_DECTIN_2_FAMILY	0.0581613508442777	0.79329022461909	0.257206466468838	0.913763945256913	1.41235974303954	4	Fcer1g|Muc1
REACTOME_DEFECTIVE_B4GALT1_CAUSES_B4GALT1_CDG_CDG_2D	0.665362035225049	0.973871104736974	0.0636424081651019	-0.65527950310559	-0.873591809133057	1	B4galt1
REACTOME_DEFECTIVE_B4GALT7_CAUSES_EDS_PROGEROID_TYPE	0.0528375733855186	0.79329022461909	0.276500599254472	-0.974534161490683	-1.29920905073911	1	Bgn
REACTOME_DEFECTIVE_C1GALT1C1_CAUSES_TN_POLYAGGLUTINATION_SYNDROME_TNPS	0.191446028513238	0.842673430938657	0.142056643575821	0.895652173913044	1.20007473079928	1	Muc1
REACTOME_DEFECTIVE_CFTR_CAUSES_CYSTIC_FIBROSIS	0.61118690313779	0.972023172966235	0.0507027937029348	0.420364910691998	0.89904942042672	35	Psmb8|Psmb9|Psmb10|Psme1|Uba52|Psme2
REACTOME_DEFECTIVE_CHST14_CAUSES_EDS_MUSCULOCONTRACTURAL_TYPE	0.0528375733855186	0.79329022461909	0.276500599254472	-0.974534161490683	-1.29920905073911	1	Bgn
REACTOME_DEFECTIVE_CHST3_CAUSES_SEDCJD	0.0528375733855186	0.79329022461909	0.276500599254472	-0.974534161490683	-1.29920905073911	1	Bgn
REACTOME_DEFECTIVE_CHSY1_CAUSES_TPBS	0.0528375733855186	0.79329022461909	0.276500599254472	-0.974534161490683	-1.29920905073911	1	Bgn
REACTOME_DEFECTIVE_GALNT3_CAUSES_FAMILIAL_HYPERPHOSPHATEMIC_TUMORAL_CALCINOSIS_HFTC	0.191446028513238	0.842673430938657	0.142056643575821	0.895652173913044	1.20007473079928	1	Muc1
REACTOME_DEFECTIVE_LFNG_CAUSES_SCDO3	0.74	0.988139561443582	0.0596037042575973	0.564684563184948	0.811032303308999	2	Lfng|Notch1
REACTOME_DEFENSINS	0.00185368999516446	0.365502750405453	0.45505986738723	-0.993498536554705	-1.42829011768445	2	Cd4
REACTOME_DEGRADATION_OF_AXIN	0.575716234652115	0.972023172966235	0.053457214108991	0.432179202767881	0.924317068066694	35	Psmb8|Psmb9|Psmb10|Psme1|Uba52|Psme2
REACTOME_DEGRADATION_OF_BETA_CATENIN_BY_THE_DESTRUCTION_COMPLEX	0.807542262678804	0.994640674118058	0.0356933083353341	0.34565179514499	0.771042511443044	49	Psmb8|Psmb9|Tle4|Psmb10|Psme1|Uba52|Psme2
REACTOME_DEGRADATION_OF_CYSTEINE_AND_HOMOCYSTEINE	0.821917808219178	0.996297825395429	0.0536769600638127	-0.595962732919255	-0.794513119301581	1	Txn2
REACTOME_DEGRADATION_OF_DVL	0.572789115646259	0.972023172966235	0.0535669384770951	0.432783838494165	0.927153175074668	36	Psmb8|Psmb9|Psmb10|Psme1|Uba52|Psme2
REACTOME_DEGRADATION_OF_GLI1_BY_THE_PROTEASOME	0.588315217391304	0.972023172966235	0.0522693317499306	0.423175220661721	0.906801865942487	37	Psmb8|Psmb9|Psmb10|Psme1|Uba52|Psme2
REACTOME_DEGRADATION_OF_THE_EXTRACELLULAR_MATRIX	0.0793650793650794	0.79329022461909	0.287857117255149	-0.628894141994354	-1.44948213528066	18	Spp1|Fn1|Ctss|Ctsl|Htra1|Col18a1|Ctsb|Timp2|Cd44|Furin
REACTOME_DEPOLYMERISATION_OF_THE_NUCLEAR_LAMINA	0.809768637532134	0.995470309292944	0.0673623868166279	-0.367960443779705	-0.718897332767133	9	Lmna
REACTOME_DEPOSITION_OF_NEW_CENPA_CONTAINING_NUCLEOSOMES_AT_THE_CENTROMERE	0.355623100303951	0.903416001384984	0.0826646449123753	0.583246231355101	1.12088705715195	16	Npm1|Cenpw|Cenpx|Knl1|Cenph|Cenpk|Mis18a|Cenpm|Hjurp
REACTOME_DERMATAN_SULFATE_BIOSYNTHESIS	0.0528375733855186	0.79329022461909	0.276500599254472	-0.974534161490683	-1.29920905073911	1	Bgn
REACTOME_DETOXIFICATION_OF_REACTIVE_OXYGEN_SPECIES	0.161572052401747	0.812935453328545	0.129442887745046	0.659750328560958	1.30674823399602	19	Ncf4|Cyba|Gstp3
REACTOME_DEUBIQUITINATION	0.96551724137931	1	0.101713902282311	-0.235543255265351	-0.7384837079623	85	Tnfaip3|Ubc|Nfkbia|Hif1a|Ubb|Birc3|Smad7|Gata3|Myc|Trim25
REACTOME_DEVELOPMENTAL_BIOLOGY	0.704123711340206	0.986426203914485	0.0311335139616949	0.349385817141631	0.911204474488557	288	Tyrobp|Itga1|Pkp3|Ablim1|Prkcq|Eomes|Sema6d|Hhex|Psmb8|Sema4a|Psmb9|Actb|Evl|Pik3cd|Cd72|Gfi1|Sema4d|Rps17|Rps2|Rpl28|Klk8|Tgfb1|Rpl3|Rps20|Srgap3|Rpl10|Rpl36a|Ptprc|Rpl23a|Psmb10|Pfn1|Psme1|Rpl13|Rpl15|Stat3|Rpl32|Rps18|Rps11|Rps26|Agap2|Rpl22l1|Rpl27|Rps12|Fli1|Uba52|Myb|Rpl10a|Hsp90ab1|Ccnd3|Arpc4|Rps8|Rpl35|Rps15a|Rps7|Actr3|St8sia4|Rpsa|Psme2|Vasp|Rpl11|Rps25|Rps6|Rpl5|Rps23|Rpl14|Rps3|Rpl26…
REACTOME_DEX_H_BOX_HELICASES_ACTIVATE_TYPE_I_IFN_AND_INFLAMMATORY_CYTOKINES_PRODUCTION	0.803203661327231	0.994640674118058	0.0621124188949471	-0.40290658016634	-0.732140748249296	6	Nfkb1
REACTOME_DISASSEMBLY_OF_THE_DESTRUCTION_COMPLEX_AND_RECRUITMENT_OF_AXIN_TO_THE_MEMBRANE	0.33743842364532	0.897245186564995	0.114750719227023	-0.58612294271883	-1.12644447682129	8	Frat2|Frat1|Ppp2ca|Ppp2r5a|Ctnnb1|Gsk3b
REACTOME_DISEASE	0.615099277084027	0.972023172966235		-0.240930543393581	-0.888218524779805	387	Icos|Ramp3|Cd4|Cd28|Cd8b1|Vps37b|Rps27|Fn1|Ubc|Cdkn1a|Lmna|Bgn|Nr4a1|Gng11|Nfkbia|Tuba1a|Fgfr1|Areg|Cd9|Hexb|Stat5a|Cxcr4|Trat1|Zc3hav1|Hes1|H2-K1|P2rx4|H2-D1|Kdm7a|Ubb|Hexa|Unc93b1|Rap1b|Itgb1|Furin|Nfkb1
REACTOME_DISEASES_ASSOCIATED_WITH_GLYCOSAMINOGLYCAN_METABOLISM	0.0324041175472986	0.776807491582153	0.321775918075361	-0.860699646659405	-1.51671910626861	5	Bgn|Hexb|Hexa
REACTOME_DISEASES_ASSOCIATED_WITH_GLYCOSYLATION_PRECURSOR_BIOSYNTHESIS	0.182377049180328	0.836587352610277	0.14641623786055	-0.808887507768801	-1.26661556554456	3	Ctsa|Neu1|Gfpt1
REACTOME_DISEASES_ASSOCIATED_WITH_N_GLYCOSYLATION_OF_PROTEINS	0.665362035225049	0.973871104736974	0.0636424081651019	-0.65527950310559	-0.873591809133057	1	B4galt1
REACTOME_DISEASES_ASSOCIATED_WITH_O_GLYCOSYLATION_OF_PROTEINS	0.347091932457786	0.902349461788202	0.0959206777921745	0.737393228697551	1.13975224827847	4	Muc1|Galnt12|Lfng
REACTOME_DISEASES_OF_BASE_EXCISION_REPAIR	0.287169042769857	0.877061085006407	0.112843355675562	0.841925465838509	1.12808689153844	1	Neil3
REACTOME_DISEASES_OF_CARBOHYDRATE_METABOLISM	0.609254498714653	0.972023172966235	0.0819778796501272	-0.453630572921909	-0.886274093990462	9	Ubc|Ubb|Gusb
REACTOME_DISEASES_OF_DNA_REPAIR	0.287169042769857	0.877061085006407	0.112843355675562	0.841925465838509	1.12808689153844	1	Neil3
REACTOME_DISEASES_OF_GLYCOSYLATION	0.405172413793103	0.927412284399184	0.112843355675562	-0.501070118977838	-1.05117620498284	12	Bgn|Hexb|Hexa|Ctsa|Neu1|Gfpt1
REACTOME_DISEASES_OF_IMMUNE_SYSTEM	0.102974828375286	0.806000876875274	0.211400189384923	-0.770182132728394	-1.39953465816122	6	Nfkbia|Unc93b1|Nfkb1
REACTOME_DISEASES_OF_METABOLISM	0.306709265175719	0.883484128126774	0.140406238523342	-0.462767241133923	-1.12639193410938	22	Ubc|Bgn|Hexb|Ubb|Hexa|Ctsa|Neu1|Gusb
REACTOME_DISEASES_OF_PROGRAMMED_CELL_DEATH	0.714067278287462	0.986576809871393	0.0487989701682839	0.422346581271674	0.79300142646817	12	Fasl|Bcl2l11
REACTOME_DISEASES_OF_SIGNAL_TRANSDUCTION_BY_GROWTH_FACTOR_RECEPTORS_AND_SECOND_MESSENGERS	0.0431391512908322	0.79329022461909	0.321775918075361	-0.391190330483752	-1.27025213436184	117	Icos|Cd28|Fn1|Ubc|Cdkn1a|Lmna|Nr4a1|Fgfr1|Areg|Stat5a|Trat1|Zc3hav1|Hes1|Kdm7a|Ubb|Rap1b
REACTOME_DISINHIBITION_OF_SNARE_FORMATION	0.602	0.972023172966235	0.0696133438850965	0.646547675484323	0.928608792649755	2	Prkcb|Prkca
REACTOME_DISORDERS_OF_TRANSMEMBRANE_TRANSPORTERS	0.569570871261378	0.972023172966235	0.0517405459873163	0.421319564817932	0.939833959898984	49	Psmb8|Psmb9|Nup210|Slc39a4|Psmb10|Psme1|Uba52|Psme2
REACTOME_DISPLACEMENT_OF_DNA_GLYCOSYLASE_BY_APEX1	0.191446028513238	0.842673430938657	0.142056643575821	0.895341614906832	1.19965861612147	1	Ung
REACTOME_DISSOLUTION_OF_FIBRIN_CLOT	0.463716814159292	0.941606498412232	0.0766746872490091	0.627059120751607	1.04564919288397	6	Serpinb6b|Anxa2|Serpine2
REACTOME_DNA_DAMAGE_BYPASS	0.967514124293785	1	0.0309900819310557	0.266502999809485	0.545071513689372	26	Pclaf|Pcna|Uba52|Rfc4|Dtl|Rfc2|Rfc3|Pole|Rfc5|Rps27a|Pold4|Rpa2|Rpa1
REACTOME_DNA_DAMAGE_RECOGNITION_IN_GG_NER	0.725400457665904	0.986576809871393	0.0670512579829467	-0.438701979074583	-0.797186273516575	6	Ubc|Ubb
REACTOME_DNA_DAMAGE_REVERSAL	0.762948207171315	0.991730868071891	0.0579754757571486	-0.56663560111836	-0.814616227027507	2	Alkbh5|Ascc3
REACTOME_DNA_DAMAGE_TELOMERE_STRESS_INDUCED_SENESCENCE	0.553719008264463	0.971869950495559	0.0911073131586733	-0.45710158021701	-0.945482919865929	11	Cdkn1a
REACTOME_DNA_DOUBLE_STRAND_BREAK_REPAIR	0.730612244897959	0.98695219123506	0.0424170054438747	0.381690345511796	0.81769554280937	36	Pcna|Rad51|Uba52|Clspn|Rad51ap1|Ccna2|Rmi2|Rfc4|Rfc2|Brip1|Rfc3|Pole|Rfc5|Eya2|Tipin|Rps27a|Pold4|Sumo2|Rpa2|Rif1|Rpa1|Baz1b|Rfc1|Rpa3|Nsd2
REACTOME_DNA_DOUBLE_STRAND_BREAK_RESPONSE	0.419540229885057	0.930431196983977	0.110564716336619	-0.493149618182533	-1.03456008350157	12	Ubc|Ubb
REACTOME_DNA_METHYLATION	0.764591439688716	0.991730868071891	0.0567672387487446	0.51170701843395	0.772176043407877	3	Uhrf1|Dnmt1
REACTOME_DNA_REPAIR	0.719143576826197	0.986576809871393	0.0395979123961192	0.372163569796505	0.845883170631807	60	Pclaf|Actb|Ung|Pcna|Rad51|Cenpx|Uba52|Clspn|Rad51ap1|Neil3|Ccna2|Rmi2|Lig1|Rfc4|Dtl|Rfc2|Brip1|Rfc3|Pole|Rfc5|Eya2|Tipin|Rps27a|Pold4|Sumo2|Rpa2|Rif1|Rpa1
REACTOME_DNA_REPLICATION	0.334558823529412	0.893932425234678	0.0745500777420554	0.476443722818607	1.11030166659349	68	Psmb8|Psmb9|Pcna|Mcm3|Psmb10|Psme1|Mcm6|Mcm7|Mcm5|Gmnn|Uba52|Ube2c|Ccna2|Prim1|Lig1|Mcm2|Psme2|Rfc4|Rfc2|Cdc6|Ccne2|Rfc3|Pole|Rfc5|Rps27a|Ccne1|Orc6|Pold4|Rpa2|Rpa1
REACTOME_DNA_REPLICATION_INITIATION	0.675422138836773	0.975548229633683	0.0609039347452418	0.564913205671995	0.873158406111347	4	Prim1|Pole|Pola1|Pole4
REACTOME_DNA_REPLICATION_PRE_INITIATION	0.433628318584071	0.936144650230807	0.0632191170859458	0.463543326653354	1.04241229922422	53	Psmb8|Psmb9|Mcm3|Psmb10|Psme1|Mcm6|Mcm7|Mcm5|Gmnn|Uba52|Prim1|Mcm2|Psme2
REACTOME_DNA_STRAND_ELONGATION	0.191240875912409	0.842673430938657	0.11776578836269	0.638348480569059	1.27179597025372	21	Pcna|Mcm3|Mcm6|Mcm7|Mcm5|Prim1|Lig1|Mcm2|Rfc4|Rfc2|Rfc3|Rfc5|Pold4|Rpa2|Rpa1|Mcm4|Cdc45|Rfc1|Rpa3
REACTOME_DOPAMINE_NEUROTRANSMITTER_RELEASE_CYCLE	0.772994129158513	0.992581929333097	0.0565299525056311	-0.610248447204969	-0.81355824878979	1	Tspoap1
REACTOME_DOWNREGULATION_OF_ERBB2_ERBB3_SIGNALING	0.417910447761194	0.930431196983977	0.0925528864684773	-0.659958847899382	-1.09858094740141	4	Ubc|Ubb
REACTOME_DOWNREGULATION_OF_ERBB2_SIGNALING	0.488431876606684	0.954252504217919	0.0943563635421779	-0.512598318649059	-1.00148146434552	9	Ubc|Ubb
REACTOME_DOWNREGULATION_OF_ERBB4_SIGNALING	0.4279176201373	0.935963114754098	0.0952879846194844	-0.58639649752415	-1.06556902170933	6	Ubc|Ubb
REACTOME_DOWNREGULATION_OF_SMAD2_3_SMAD4_TRANSCRIPTIONAL_ACTIVITY	0.384615384615385	0.920021933260223	0.11101149245045	-0.533436943920112	-1.07574542524912	10	Ubc|Ubb|Tgif1
REACTOME_DOWNREGULATION_OF_TGF_BETA_RECEPTOR_SIGNALING	0.288184438040346	0.877061085006407	0.137250779610133	-0.51290659479004	-1.15039123224546	15	Ubc|Ppp1r15a|Ubb|Pmepa1|Smad7
REACTOME_DOWNSTREAM_SIGNALING_EVENTS_OF_B_CELL_RECEPTOR_BCR	0.832266325224072	0.996297825395429	0.0335297167141207	0.335427118323447	0.752270394818284	52	Psmb8|Psmb9|Ppia|Card11|Prkcb|Psmb10|Psme1|Uba52
REACTOME_DOWNSTREAM_SIGNALING_OF_ACTIVATED_FGFR1	0.487068965517241	0.954252504217919	0.0845557442441281	-0.569454825485402	-1.00348944875581	5	Fgfr1
REACTOME_DOWNSTREAM_SIGNALING_OF_ACTIVATED_FGFR2	0.997867803837953	1	0.048701086452153	-0.248678893378925	-0.413955953703048	4	Grb2|Kras|Plcg1|Pik3r1
REACTOME_DOWNSTREAM_SIGNALING_OF_ACTIVATED_FGFR3	0.997867803837953	1	0.048701086452153	-0.248678893378925	-0.413955953703048	4	Grb2|Kras|Plcg1|Pik3r1
REACTOME_DOWNSTREAM_SIGNALING_OF_ACTIVATED_FGFR4	0.997867803837953	1	0.048701086452153	-0.248678893378925	-0.413955953703048	4	Grb2|Kras|Plcg1|Pik3r1
REACTOME_DOWNSTREAM_SIGNAL_TRANSDUCTION	0.978779840848806	1	0.0597317976364411	-0.22857731267137	-0.460956072174088	10	Stat5a|Grb2|Rasa1|Stat5b|Stat1|Kras
REACTOME_DSCAM_INTERACTIONS	0.788844621513944	0.992881419694631	0.0564118388217596	-0.543141133937903	-0.78083971497498	2	Rac1
REACTOME_DUAL_INCISION_IN_GG_NER	0.91238670694864	0.998617231620165	0.0694481442003175	-0.279190415526234	-0.637250383844483	17	Ubc|Ubb
REACTOME_DUAL_INCISION_IN_TC_NER	0.965299684542587	1	0.0687943095604775	-0.233326081174269	-0.559708387059918	21	Ubc|Ubb
REACTOME_E2F_ENABLED_INHIBITION_OF_PRE_REPLICATION_COMPLEX_FORMATION	0.830739299610895	0.996297825395429	0.0529129848430584	0.451413647058644	0.681192149743899	3	Cdk1|Orc6
REACTOME_E2F_MEDIATED_REGULATION_OF_DNA_REPLICATION	0.929530201342282	1	0.0409883873374721	0.332290222021573	0.569029382844636	8	Prim1|Cdk1|Orc6|Rb1|Pola1|Tfdp1
REACTOME_E3_UBIQUITIN_LIGASES_UBIQUITINATE_TARGET_PROTEINS	0.649842271293375	0.972023172966235	0.0897104652742981	-0.367319361674088	-0.881134789663432	21	Ubc|H2-K1|H2-D1|Ubb
REACTOME_EARLY_PHASE_OF_HIV_LIFE_CYCLE	0.210796915167095	0.84944672052686	0.153158808683073	-0.64366895418862	-1.25755880060913	9	Cd4|Cxcr4
REACTOME_ECM_PROTEOGLYCANS	0.236503856041131	0.84944672052686	0.143758989039275	-0.626243459081058	-1.22351399452537	9	Fn1|Bgn|Sparc|Itgb1
REACTOME_EFFECTS_OF_PIP2_HYDROLYSIS	0.370309951060359	0.90499306518724	0.0843144320642653	0.625412917064402	1.10022636176992	9	Prkch|Prkcq|Itpr2
REACTOME_EGFR_DOWNREGULATION	0.203856749311295	0.84944672052686	0.161978948883402	-0.614745426900393	-1.27155828453726	11	Ubc|Spry1|Areg|Ubb
REACTOME_EGFR_INTERACTS_WITH_PHOSPHOLIPASE_C_GAMMA	0.141434262948207	0.806000876875274	0.165656695205483	-0.889908764676647	-1.27936564319081	2	Areg
REACTOME_EGFR_TRANSACTIVATION_BY_GASTRIN	0.471311475409836	0.948038462744115	0.0835990603684159	-0.663455562461156	-1.03888752686809	3	Prkca|Grb2|Kras
REACTOME_EGR2_AND_SOX10_MEDIATED_INITIATION_OF_SCHWANN_CELL_MYELINATION	0.276543209876543	0.870659264628361	0.128788713061714	-0.648810411193632	-1.20316723455793	7	Egr2|Mbp|Cyp51
REACTOME_EICOSANOID_LIGAND_BINDING_RECEPTORS	0.916342412451362	0.998617231620165	0.0484087618816951	0.376530826159111	0.568192487283953	3	Cysltr2
REACTOME_ELASTIC_FIBRE_FORMATION	0.481481481481482	0.954161979752531	0.0928481214159878	-0.548221916922919	-1.01663388307026	7	Fn1|Itgb1|Furin
REACTOME_ELECTRIC_TRANSMISSION_ACROSS_GAP_JUNCTIONS	0.639511201629328	0.972023172966235	0.0675188953767744	0.672981366459627	0.901720506810694	1	Panx1
REACTOME_ELEVATION_OF_CYTOSOLIC_CA2_LEVELS	0.941810344827586	1	0.0518457624865066	-0.322529362448779	-0.568359064927417	5	P2rx4
REACTOME_ENDOGENOUS_STEROLS	0.963114754098361	1	0.048505983646947	-0.325495112110107	-0.509684191618364	3	Cyp51|Ncoa2
REACTOME_ENDOSOMAL_SORTING_COMPLEX_REQUIRED_FOR_TRANSPORT_ESCRT	0.120987654320988	0.806000876875274	0.20207170902116	-0.731808727666486	-1.35708100224839	7	Vps37b|Ubc|Ubb
REACTOME_ENDOSOMAL_VACUOLAR_PATHWAY	0.0919540229885057	0.798550724637681	0.252961123069611	-0.696252976367928	-1.46064299922626	12	Ctss|H2-T23|Ctsl|H2-K1|H2-D1
REACTOME_ENERGY_DEPENDENT_REGULATION_OF_MTOR_BY_LKB1_AMPK	0.91449814126394	0.998617231620165	0.0464154956843849	0.369497925576055	0.584872353380461	5	Lamtor4|Cab39|Rheb|Lamtor1|Slc38a9
REACTOME_ENOS_ACTIVATION	0.970119521912351	1	0.0468819856878333	-0.361292326809568	-0.519407166684753	2	Hsp90aa1|Calm1
REACTOME_EPHA_MEDIATED_GROWTH_CONE_COLLAPSE	0.704370179948586	0.986426203914485	0.0743625384422526	-0.418578715072787	-0.817792039622269	9	Myl12a|Rock2|Myl12b
REACTOME_EPHB_MEDIATED_FORWARD_SIGNALING	0.84570596797671	0.996297825395429	0.0387962208304479	0.353814263605568	0.696077081313728	18	Actb|Arpc4|Actr3|Arpc1b|Arpc5
REACTOME_EPHRIN_SIGNALING	0.279176201372998	0.873991422068199	0.122679189568808	-0.648228773512107	-1.17792739716472	6	Sdcbp|Myl12a|Myl12b
REACTOME_EPH_EPHRIN_MEDIATED_REPULSION_OF_CELLS	0.926605504587156	1	0.0368389606870506	0.305805613936614	0.574183144429715	12	Actb|Vav3
REACTOME_EPH_EPHRIN_SIGNALING	1	1	0.0285038599247822	0.148308304268873	0.312382704611033	31	Actb|Arpc4|Actr3|Vav3|Myl6|Arpc1b|Arpc5
REACTOME_EPIGENETIC_REGULATION_OF_GENE_EXPRESSION	0.991769547325103	1	0.0282923737721474	0.238584459058761	0.509254999922579	34	Actb|Cbx3|Uhrf1|Ezh2|Dek|Dnmt1
REACTOME_ERBB2_REGULATES_CELL_MOTILITY	0.956	1	0.0477342401407188	0.381484933209071	0.547910504783708	2	Diaph1|Rhoa
REACTOME_ERCC6_CSB_AND_EHMT2_G9A_POSITIVELY_REGULATE_RRNA_EXPRESSION	0.900884955752212	0.998003299302789	0.0448645113168564	0.354730739100622	0.5915294088811	6	Cbx3|Rbbp7|Rbbp4
REACTOME_ERKS_ARE_INACTIVATED	0.301229508196721	0.88305755703016	0.110122263835536	-0.753262896208825	-1.17951445673454	3	Dusp6|Dusp4|Ppp2ca
REACTOME_ERK_MAPK_TARGETS	0.180246913580247	0.835680282800979	0.163180127180689	-0.683038651386212	-1.26664077996625	7	Dusp6|Dusp4|Ppp2ca
REACTOME_ERYTHROCYTES_TAKE_UP_CARBON_DIOXIDE_AND_RELEASE_OXYGEN	0.0284893482994481	0.755512187482865	0.352487857583619	0.991614906832298	1.32865416624206	1	Car2
REACTOME_ERYTHROCYTES_TAKE_UP_OXYGEN_AND_RELEASE_CARBON_DIOXIDE	0.0284893482994481	0.755512187482865	0.352487857583619	0.991614906832298	1.32865416624206	1	Car2
REACTOME_ERYTHROPOIETIN_ACTIVATES_PHOSPHOINOSITIDE_3_KINASE_PI3K	0.790619765494137	0.992881419694631	0.0483117581055019	0.423688139644726	0.722225762493579	7	Pik3cd|Pik3cg|Pik3r1
REACTOME_ERYTHROPOIETIN_ACTIVATES_PHOSPHOLIPASE_C_GAMMA_PLCG	0.71002132196162	0.986576809871393	0.0646484568421928	-0.476296304093346	-0.792852534154423	4	Jak2|Plcg1
REACTOME_ERYTHROPOIETIN_ACTIVATES_RAS	0.939823008849558	1	0.0429311093452583	0.319284184656621	0.532420690391429	6	Vav1|Lyn
REACTOME_ERYTHROPOIETIN_ACTIVATES_STAT5	0.290948275862069	0.877061085006407	0.115734447701689	-0.670697201756947	-1.18189808067646	5	Stat5a|Jak2|Stat5b
REACTOME_ER_QUALITY_CONTROL_COMPARTMENT_ERQC	0.336206896551724	0.895408163265306	0.106323255932708	-0.645439097672591	-1.13738842019088	5	Ubc|Ubb
REACTOME_ER_TO_GOLGI_ANTEROGRADE_TRANSPORT	0.211267605633803	0.84944672052686	0.181383128498408	-0.468763445938473	-1.19916775091615	29	Tuba1a|Areg|Ctsz|Tubb2a|Dynll1|Tuba1c|Cd55|Sptbn1|Arf1|Tmed3|Arf4|Kdelr2|Tubb4b|Tubb3|Capza2|Mia3|Tuba4a
REACTOME_ESR_MEDIATED_SIGNALING	0.735159817351598	0.987055282626847	0.104343952581949	-0.310380294032535	-0.865238243620286	51	Gng11|Fosb|Fos|Areg|Ccnd1|Ddx5|Nrip1|Gata3|Jund|Myc|Runx1
REACTOME_ESTABLISHMENT_OF_SISTER_CHROMATID_COHESION	0.724306688417618	0.986576809871393	0.0511147954416412	0.44897241790481	0.789832247477528	9	Esco2|Smc1a|Cdca5|Esco1|Smc3
REACTOME_ESTROGEN_DEPENDENT_GENE_EXPRESSION	0.483271375464684	0.954252504217919	0.118287526124085	-0.376659219621565	-0.979192568906644	35	Fosb|Fos|Ccnd1|Ddx5|Nrip1|Gata3|Jund|Myc|Runx1
REACTOME_ESTROGEN_DEPENDENT_NUCLEAR_EVENTS_DOWNSTREAM_OF_ESR_MEMBRANE_SIGNALING	0.674074074074074	0.97515368852459	0.0745500777420554	-0.459965133308174	-0.852968706863585	7	Fos|Areg|Ccnd1
REACTOME_ESTROGEN_STIMULATED_SIGNALING_THROUGH_PRKCZ	0.862	0.996297825395429	0.0524827622635459	0.486943097874846	0.699375559378462	2	Prkcz|Kras
REACTOME_ETHANOL_OXIDATION	0.97609561752988	1	0.0466015072985992	-0.349503945676015	-0.502459755433458	2	Acss2
REACTOME_EUKARYOTIC_TRANSLATION_ELONGATION	0.231414868105516	0.84944672052686	0.0934449219410994	0.490050021278843	1.16418906291418	86	Rps17|Rps2|Rpl28|Rpl3|Rps20|Rpl10|Rpl36a|Rpl23a|Rpl13|Rpl15|Rpl32|Rps18|Rps11|Rps26|Rpl22l1|Rpl27|Rps12|Uba52|Rpl10a|Rps8|Rpl35|Rps15a|Rps7|Rpsa|Rpl11|Rps25|Rps6|Rpl5|Rps23|Rpl14|Rps3|Rpl26|Rpl39|Rpl37|Rps15|Rps4x|Rpl22|Rpl31|Eef1b2|Rps5|Rpl7a|Rpl27a|Rps3a1|Rpl38|Rpl7|Eef1a1|Rpl23|Eef1g|Rplp2|Rps27a|Rpl18|Eef1d|Rpl4|Rpl6|Rpl9|Rpl24|Rplp0|Rps10
REACTOME_EUKARYOTIC_TRANSLATION_INITIATION	0.434982738780207	0.936144650230807	0.0585937568945671	0.418313317764036	1.02745320451047	107	Rps17|Rps2|Rpl28|Rpl3|Rps20|Rpl10|Rpl36a|Rpl23a|Rpl13|Rpl15|Rpl32|Rps18|Rps11|Rps26|Rpl22l1|Rpl27|Rps12|Uba52|Rpl10a|Rps8|Rpl35|Rps15a|Rps7|Rpsa|Rpl11|Rps25|Rps6|Rpl5|Rps23|Rpl14|Rps3|Rpl26|Rpl39|Rpl37|Rps15|Rps4x|Rpl22|Rpl31|Rps5|Rpl7a|Rpl27a|Rps3a1|Rpl38|Rpl7|Rpl23|Rplp2|Rps27a|Rpl18|Rpl4|Rpl6|Eif3i|Rpl9|Rpl24|Rplp0|Rps10
REACTOME_EXPORT_OF_VIRAL_RIBONUCLEOPROTEINS_FROM_NUCLEUS	0.108877721943049	0.806000876875274	0.173747838999571	0.822071181840587	1.40131604020511	7	Hspa1a|Nup210|Ran
REACTOME_EXTENSION_OF_TELOMERES	0.281751824817518	0.875057342216417	0.0934449219410994	0.590736115696526	1.17693678969273	21	Pcna|Prim1|Lig1|Nop10|Rfc4|Rfc2|Nhp2|Rfc3|Rfc5|Pold4|Rpa2|Rpa1|Dscc1|Rfc1|Rpa3|Gar1|Terf1|Pola1
REACTOME_EXTRACELLULAR_MATRIX_ORGANIZATION	0.182572614107884	0.836587352610277	0.213927855492356	-0.42786257437814	-1.19022297708478	47	Spp1|Fn1|Ctss|Ctsl|Bgn|Sparc|Htra1|Col18a1|Serpinh1|Ctsb|Timp2|Itga4|Itgb7|Actn1|Plec|Cd44|Itgb1|Furin|Itga6|P4ha1|Itgal|Pecam1|Bsg
REACTOME_EXTRA_NUCLEAR_ESTROGEN_SIGNALING	0.642647058823529	0.972023172966235	0.0518457624865066	0.439587479878081	0.872776839213191	20	Bcl2|Gngt2|Gng2
REACTOME_FACTORS_INVOLVED_IN_MEGAKARYOCYTE_DEVELOPMENT_AND_PLATELET_PRODUCTION	0.728590250329381	0.986576809871393	0.0410713282497468	0.373925282792096	0.826041270882907	46	Cables1|Mical1|Dock10|Actb|Kif11|Myb|Kif13b|Capzb|Kif15|Zfpm1|Racgap1|Capza1|Kif20b
REACTOME_FANCONI_ANEMIA_PATHWAY	0.647214854111406	0.972023172966235	0.080419996876154	-0.431399432994634	-0.869973427578239	10	Ubc|Ubb
REACTOME_FASL_CD95L_SIGNALING	0.175097276264591	0.831818181818182	0.14551614609036	0.858035549213795	1.29479266773186	3	Fasl|Casp8
REACTOME_FATTY_ACIDS_BOUND_TO_GPR40_FFAR1_REGULATE_INSULIN_SECRETION	0.852589641434263	0.996297825395429	0.052805004567129	-0.485800463091718	-0.698404652921424	2	Gna15
REACTOME_FATTY_ACID_METABOLISM	0.504731861198738	0.954252504217919	0.104732821580651	-0.40319849510669	-0.967202544290785	21	Faah|Gpx1|Ppt1|Fasn|Mapkapk2|Dbi|Cpt1a|Ptges3|Scd2
REACTOME_FATTY_ACYL_COA_BIOSYNTHESIS	0.787654320987654	0.992881419694631	0.0667426134241917	-0.402668364934226	-0.746716413182351	7	Ppt1|Fasn|Scd2|Acsl1|Acly
REACTOME_FBXW7_MUTANTS_AND_NOTCH1_IN_CANCER	0.832669322709163	0.996297825395429	0.0538979025357319	-0.503628074895908	-0.724034284798026	2	Notch1
REACTOME_FCERI_MEDIATED_CA_2_MOBILIZATION	0.388971684053651	0.921015944933345	0.0768736734126542	0.557343776778641	1.08108856521524	17	Fcer1g|Txk|Tec
REACTOME_FCERI_MEDIATED_MAPK_ACTIVATION	0.561832061068702	0.972023172966235	0.0598603117764473	0.489684456084308	0.93572544630161	15	Fcer1g|Vav1
REACTOME_FCERI_MEDIATED_NF_KB_ACTIVATION	0.179760319573901	0.835680282800979	0.115734447701689	0.561958795906982	1.23580451365434	45	Fcer1g|Prkcq|Psmb8|Psmb9|Card11|Psmb10|Psme1|Uba52
REACTOME_FCGAMMA_RECEPTOR_FCGR_DEPENDENT_PHAGOCYTOSIS	0.208163265306122	0.84944672052686	0.107554375265169	0.57591094025157	1.23377448352125	36	Cd3g|Was|Cyfip2|Actb|Vav1|Hsp90ab1|Arpc4|Cd247|Itpr2|Actr3|Pld3|Vav3|Pik3r1
REACTOME_FCGR3A_MEDIATED_IL10_SYNTHESIS	0.253822629969419	0.855966378388884	0.102449405629826	0.653798220261273	1.2275769339211	12	Cd3g|Cd247|Itpr2
REACTOME_FCGR_ACTIVATION	0.24953095684803	0.855966378388884	0.116739204791222	0.791913036961955	1.22402081981773	4	Cd3g|Cd247
REACTOME_FC_EPSILON_RECEPTOR_FCERI_SIGNALING	0.468788249694002	0.946984015623118	0.0579754757571486	0.437846624769079	1.02147801147679	69	Fcer1g|Txk|Lat2|Prkcq|Psmb8|Psmb9|Tec|Card11|Psmb10|Psme1
REACTOME_FERTILIZATION	0.808102345415778	0.994640674118058	0.0584693210386381	-0.421166933080644	-0.701083059694689	4	Cd9
REACTOME_FGFR1B_LIGAND_BINDING_AND_ACTIVATION	0.0978473581213307	0.804848660203563	0.199915231309662	-0.953726708074534	-1.27146940561498	1	Fgfr1
REACTOME_FGFR1C_LIGAND_BINDING_AND_ACTIVATION	0.0978473581213307	0.804848660203563	0.199915231309662	-0.953726708074534	-1.27146940561498	1	Fgfr1
REACTOME_FGFR1_LIGAND_BINDING_AND_ACTIVATION	0.0978473581213307	0.804848660203563	0.199915231309662	-0.953726708074534	-1.27146940561498	1	Fgfr1
REACTOME_FGFR1_MUTANT_RECEPTOR_ACTIVATION	0.616966580976864	0.972023172966235	0.0813027345384498	-0.450270435957077	-0.879709275563414	9	Fgfr1|Stat5a
REACTOME_FGFR2_ALTERNATIVE_SPLICING	0.824691358024692	0.996297825395429	0.0645031249656493	-0.381058535565533	-0.706642705682858	7	Hnrnph1|Polr2a|Ptbp1
REACTOME_FGFR2_MUTANT_RECEPTOR_ACTIVATION	0.762948207171315	0.991730868071891	0.0579754757571486	-0.565077084972579	-0.81237564676758	2	Polr2a
REACTOME_FIBRONECTIN_MATRIX_FORMATION	0.125498007968128	0.806000876875274	0.176694268938498	-0.900590245417832	-1.29472173363637	2	Fn1|Itgb1
REACTOME_FLT3_SIGNALING	0.939644970414201	1	0.0232958000490367	0.283372052338216	0.676008562585277	90	Il2rb|Psmb8|Il2rg|Psmb9|Pde3b|Rasal3|Actb|Psmb10|Psme1|Jak3|Arrb2|Uba52
REACTOME_FOLDING_OF_ACTIN_BY_CCT_TRIC	0.340604026845638	0.897825954011742	0.0905428948469474	0.664136959225183	1.13729932145787	8	Actb|Cct4|Cct7|Cct8|Cct5
REACTOME_FORMATION_OF_ATP_BY_CHEMIOSMOTIC_COUPLING	0.64	0.972023172966235	0.0665892104103933	0.628835197379884	0.903169117385164	2	mt-Atp6|mt-Atp8
REACTOME_FORMATION_OF_FIBRIN_CLOT_CLOTTING_CASCADE	0.202334630350195	0.849338440342423	0.134273452883202	0.84656644756944	1.2774855657963	3	F2r|Serpine2|C1qbp
REACTOME_FORMATION_OF_INCISION_COMPLEX_IN_GG_NER	0.413223140495868	0.930118110236221	0.108820126769161	-0.500952641911237	-1.03618580002267	11	Ubc|Ubb
REACTOME_FORMATION_OF_RNA_POL_II_ELONGATION_COMPLEX	0.928381962864722	1	0.062249042949858	-0.284957957022734	-0.574655021834125	10	Paf1|Polr2a|Eloc|Ccnt1|Elob|Mllt3|Polr2f|Supt4a|Supt16|Ssrp1
REACTOME_FORMATION_OF_SENESCENCE_ASSOCIATED_HETEROCHROMATIN_FOCI_SAHF	0.116379310344828	0.806000876875274	0.191892240384838	-0.772004129635953	-1.36042046500395	5	Cdkn1a
REACTOME_FORMATION_OF_TC_NER_PRE_INCISION_COMPLEX	0.426735218508997	0.935963114754098	0.102449405629826	-0.535677528595592	-1.0465721330666	9	Ubc|Ubb|Hmgn1|Isy1|Polr2a
REACTOME_FORMATION_OF_THE_BETA_CATENIN_TCF_TRANSACTIVATING_COMPLEX	0.626427406199021	0.972023172966235	0.0578529757032509	0.503024100617026	0.884919964081052	9	Runx3|Tle4
REACTOME_FORMATION_OF_THE_CORNIFIED_ENVELOPE	0.745353159851301	0.989790921077416	0.055826471778749	0.498480254378044	0.789036417558364	5	Pkp3|Klk8
REACTOME_FORMATION_OF_THE_EARLY_ELONGATION_COMPLEX	0.92827868852459	1	0.0501934252649434	-0.367930391547545	-0.576132473916542	3	Polr2a|Polr2f|Supt4a
REACTOME_FORMATION_OF_TUBULIN_FOLDING_INTERMEDIATES_BY_CCT_TRIC	0.26685393258427	0.86639224026353	0.141225119642531	-0.539529635176588	-1.18948480348903	14	Tuba1a|Tubb2a|Tuba1c
REACTOME_FORMATION_OF_XYLULOSE_5_PHOSPHATE	0.634050880626223	0.972023172966235	0.065981614400873	-0.667080745341615	-0.889324742188534	1	Akr1a1
REACTOME_FORMYL_PEPTIDE_RECEPTORS_BIND_FORMYL_PEPTIDES_AND_MANY_OTHER_LIGANDS	0.0606653620352251	0.79329022461909	0.257206466468838	-0.972670807453416	-1.29672490341457	1	Anxa1
REACTOME_FOXO_MEDIATED_TRANSCRIPTION	0.343137254901961	0.898106201262532	0.133554954557592	-0.433677046062341	-1.07088586942536	24	Btg1|Klf4|Cdkn1a|Cited2
REACTOME_FOXO_MEDIATED_TRANSCRIPTION_OF_CELL_CYCLE_GENES	0.0274526217035644	0.755512187482865	0.352487857583619	-0.826348266678189	-1.58812319581393	8	Btg1|Klf4|Cdkn1a
REACTOME_FOXO_MEDIATED_TRANSCRIPTION_OF_CELL_DEATH_GENES	0.556113902847571	0.972023172966235	0.0647943366000727	0.553764034582567	0.943955269678491	7	Fasl|Bcl2l11|Ddit3
REACTOME_FOXO_MEDIATED_TRANSCRIPTION_OF_OXIDATIVE_STRESS_METABOLIC_AND_NEURONAL_GENES	0.596622889305816	0.972023172966235	0.0668966276500666	0.609737628085357	0.942441299193578	4	Fbxo32|Foxo1|Sod2|Nr3c1
REACTOME_FREE_FATTY_ACIDS_REGULATE_INSULIN_SECRETION	0.852589641434263	0.996297825395429	0.052805004567129	-0.485800463091718	-0.698404652921424	2	Gna15
REACTOME_FRS_MEDIATED_FGFR1_SIGNALING	0.352459016393443	0.902349461788202	0.10027910675413	-0.730990936566311	-1.14463938388764	3	Fgfr1|Grb2
REACTOME_FRS_MEDIATED_FGFR2_SIGNALING	0.595617529880478	0.972023172966235	0.0699458736501659	-0.663249456352905	-0.953511866613885	2	Grb2|Kras
REACTOME_FRS_MEDIATED_FGFR3_SIGNALING	0.595617529880478	0.972023172966235	0.0699458736501659	-0.663249456352905	-0.953511866613885	2	Grb2|Kras
REACTOME_FRS_MEDIATED_FGFR4_SIGNALING	0.595617529880478	0.972023172966235	0.0699458736501659	-0.663249456352905	-0.953511866613885	2	Grb2|Kras
REACTOME_FRUCTOSE_CATABOLISM	0.54786150712831	0.96968659763019	0.0753093764172773	0.735714285714286	0.985775671727981	1	Khk
REACTOME_FRUCTOSE_METABOLISM	0.834	0.996297825395429	0.0540088272801684	0.511606491693829	0.734798537799558	2	Khk|Akr1b3
REACTOME_G0_AND_EARLY_G1	0.47926267281106	0.953453489778638	0.0678338263479455	0.533631369120076	1.00962750501085	13	Top2a|Pcna|Ccna2|Cdk1|Cdc6|Ccne2|Ccne1|Lin54|Rbl1
REACTOME_G1_S_DNA_DAMAGE_CHECKPOINTS	0.89851150202977	0.997861149889171	0.0325057651164641	0.320416668047344	0.694978675868817	41	Psmb8|Psmb9|Psmb10|Psme1|Uba52|Ccna2|Psme2
REACTOME_G1_S_SPECIFIC_TRANSCRIPTION	0.295081967213115	0.881677081233622	0.0919686140000427	0.605908450476199	1.17529023318989	17	Rrm2|Tyms|Pcna|Fbxo5|Tk1|Dhfr|Cdk1|Cdc6|Ccne1|Lin54|Rbl1|Cdc45
REACTOME_G2_M_CHECKPOINTS	0.57843137254902	0.972023172966235	0.0483117581055019	0.404801747839766	0.942565331668431	67	Psmb8|Psmb9|Mcm3|Psmb10|Psme1|Mcm6|Mcm7|Mcm5|Uba52|Clspn|Rmi2|Mcm2|Psme2|Rfc4|Rfc2|Cdk1|Cdc6|Brip1|Rfc3|Rfc5|Rps27a|Orc6|Rpa2|Rpa1
REACTOME_G2_M_DNA_DAMAGE_CHECKPOINT	0.776642335766423	0.99273432449903	0.042845050912155	0.381425853634561	0.759923268197616	21	Rmi2|Rfc4|Rfc2|Cdk1|Brip1|Rfc3|Rfc5|Rpa2|Rpa1|Rpa3|Nsd2|Topbp1
REACTOME_G2_M_DNA_REPLICATION_CHECKPOINT	0.972762645914397	1	0.0456790414930062	0.317072508293955	0.478468705934782	3	Cdk1|Ccnb2
REACTOME_G2_PHASE	0.293279022403259	0.880962178548919	0.11146266692298	0.840372670807454	1.12600631814939	1	Ccna2
REACTOME_GAB1_SIGNALOSOME	0.908466819221968	0.998118415937343	0.0562940749700968	-0.334661562004439	-0.608129473375817	6	Areg
REACTOME_GABA_B_RECEPTOR_ACTIVATION	0.552013422818792	0.971531919505021	0.0652353056017703	0.56582201363054	0.968940191069458	8	Gngt2|Gng2
REACTOME_GABA_RECEPTOR_ACTIVATION	0.552013422818792	0.971531919505021	0.0652353056017703	0.56582201363054	0.968940191069458	8	Gngt2|Gng2
REACTOME_GABA_SYNTHESIS_RELEASE_REUPTAKE_AND_DEGRADATION	0.719123505976096	0.986576809871393	0.0607719451853533	-0.597662481300869	-0.859221613665454	2	Hspa8
REACTOME_GALACTOSE_CATABOLISM	0.864970645792564	0.996297825395429	0.0513223330421143	-0.575155279503106	-0.766773474177451	1	Pgm2l1
REACTOME_GAMMA_CARBOXYLATION_HYPUSINE_FORMATION_AND_ARYLSULFATASE_ACTIVATION	0.849906191369606	0.996297825395429	0.0501934252649434	0.42129903492878	0.651181084352723	4	Eif5a|Arsb
REACTOME_GAMMA_CARBOXYLATION_TRANSPORT_AND_AMINO_TERMINAL_CLEAVAGE_OF_PROTEINS	0.219178082191781	0.84944672052686	0.128788713061714	-0.899689440993789	-1.19942913320306	1	Furin
REACTOME_GAP_FILLING_DNA_REPAIR_SYNTHESIS_AND_LIGATION_IN_GG_NER	0.929955290611028	1	0.0354665010333725	0.304529357843804	0.590700426297274	17	Pcna|Uba52|Lig1|Rfc4|Rfc2|Rfc3|Pole|Rfc5|Rps27a|Pold4|Rpa2|Rpa1|Rfc1|Rpa3
REACTOME_GAP_JUNCTION_ASSEMBLY	0.291358024691358	0.877061085006407	0.125033367555272	-0.640453570802085	-1.18767013961298	7	Tuba1a|Tubb2a|Tuba1c
REACTOME_GAP_JUNCTION_DEGRADATION	0.684955752212389	0.979083810515356	0.0574877409561325	0.497446530584529	0.829514388667494	6	Actb|Cltb
REACTOME_GAP_JUNCTION_TRAFFICKING_AND_REGULATION	0.578347578347578	0.972023172966235	0.0905428948469474	-0.414530954497533	-0.898180157097557	13	Tuba1a|Tubb2a|Tuba1c|Cltc|Actg1
REACTOME_GASTRIN_CREB_SIGNALLING_PATHWAY_VIA_PKC_AND_MAPK	0.498855835240275	0.954252504217919	0.0865399737444125	-0.543306122507914	-0.987267447697541	6	Prkca|Grb2
REACTOME_GENERATION_OF_SECOND_MESSENGER_MOLECULES	0.682352941176471	0.977811982691023	0.0490939668192139	0.425104751448926	0.844022175988735	20	Zap70|Lck|Cd3e|Cd3g|Was|Cd3d|Cd101|Evl
REACTOME_GENE_AND_PROTEIN_EXPRESSION_BY_JAK_STAT_SIGNALING_AFTER_INTERLEUKIN_12_STIMULATION	0.630555555555556	0.972023172966235	0.0500922874402106	0.414526241980086	0.873119204216838	31	Lcp1|Pdcd4|Anxa2|Ppia|Ifng|Cnn2|Psme2
REACTOME_GENE_SILENCING_BY_RNA	0.434715821812596	0.936144650230807	0.0727141077934447	0.551918447655857	1.04422655323859	13	Nup210|Ran|Tsn
REACTOME_GLOBAL_GENOME_NUCLEOTIDE_EXCISION_REPAIR_GG_NER	0.809869375907112	0.995470309292944	0.0406579344155557	0.366784923224384	0.736424279817343	22	Actb|Pcna|Uba52|Lig1|Rfc4|Rfc2|Rfc3|Pole|Rfc5|Rps27a|Pold4|Sumo2|Rpa2|Rpa1
REACTOME_GLUCAGON_LIKE_PEPTIDE_1_GLP1_REGULATES_INSULIN_SECRETION	0.559633027522936	0.972023172966235	0.0601186142531851	0.499412249333438	0.937700560815822	12	Gngt2|Gng2|Itpr2
REACTOME_GLUCAGON_SIGNALING_IN_METABOLIC_REGULATION	0.6448	0.972023172966235	0.0555947097758869	0.487496263895146	0.876926258854127	10	Gng2|Cysltr2
REACTOME_GLUCAGON_TYPE_LIGAND_RECEPTORS	0.380097879282219	0.916370083921244	0.0828962134571565	0.620545267419053	1.09166319284017	9	Gngt2|Gng2|Cysltr2
REACTOME_GLUCOCORTICOID_BIOSYNTHESIS	0.0814663951120163	0.796485320425129	0.224966093540314	0.96304347826087	1.29037161588369	1	Hsd11b1
REACTOME_GLUCONEOGENESIS	0.253443526170799	0.855966378388884	0.143758989039275	-0.579292523893399	-1.19822641323446	11	Got1|Pgam1|Pgk1|Aldoa|Gapdh|Gpi1
REACTOME_GLUCOSE_METABOLISM	0.352159468438538	0.902349461788202	0.132846300606183	-0.428698835288382	-1.06517324046491	25	Got1|Pgam1|Pkm|Hk2|Pgk1|Aldoa|Bpgm|Gapdh|Ppp2ca|Pfkl|Ranbp2|Gpi1
REACTOME_GLUCURONIDATION	0.354581673306773	0.902349461788202	0.0982123351217438	-0.793170724105358	-1.14029147018671	2	Ugdh
REACTOME_GLUTAMATE_AND_GLUTAMINE_METABOLISM	0.392324093816631	0.921327569820678	0.096240602328129	-0.673740719165146	-1.12152253116879	4	Glul|Oat|Gls
REACTOME_GLUTAMATE_NEUROTRANSMITTER_RELEASE_CYCLE	0.439232409381663	0.936144650230807	0.0897104652742981	-0.644654432566444	-1.07310490575215	4	Slc38a2|Gls
REACTOME_GLUTATHIONE_CONJUGATION	0.5056	0.954252504217919	0.0672065093710464	0.551456022546746	0.991979431617773	10	Gstp3|Gstt2|Ggct
REACTOME_GLUTATHIONE_SYNTHESIS_AND_RECYCLING	0.904669260700389	0.998003299302789	0.0489954089862481	0.389938264332109	0.588424577499064	3	Ggct|Cndp2|Gclc
REACTOME_GLYCEROPHOSPHOLIPID_BIOSYNTHESIS	0.647382920110193	0.972023172966235	0.0824344091527096	-0.416768289074573	-0.862056304147275	11	Dgat1|Osbpl8|Chka
REACTOME_GLYCEROPHOSPHOLIPID_CATABOLISM	0.962818003913894	1	0.0464154956843849	-0.520496894409938	-0.693905152657347	1	Pnpla7
REACTOME_GLYCOGEN_BREAKDOWN_GLYCOGENOLYSIS	0.645403377110694	0.972023172966235	0.0630790410571939	0.581466585391273	0.898744146551327	4	Pygl|Gyg|Calm1
REACTOME_GLYCOGEN_METABOLISM	0.426735218508997	0.935963114754098	0.102449405629826	-0.536550803455491	-1.04827828104573	9	Ubc|Ubb
REACTOME_GLYCOGEN_STORAGE_DISEASES	0.387931034482759	0.920437282477353	0.09754492162472	-0.619174213998486	-1.0911046195096	5	Ubc|Ubb
REACTOME_GLYCOGEN_SYNTHESIS	0.353086419753086	0.902349461788202	0.111918316325105	-0.610209376797471	-1.13158469056012	7	Ubc|Ubb
REACTOME_GLYCOLYSIS	0.575079872204473	0.972023172966235	0.09754492162472	-0.375962040296434	-0.915104986004519	22	Pgam1|Pkm|Hk2|Pgk1|Aldoa|Bpgm|Gapdh|Ppp2ca|Pfkl|Ranbp2|Gpi1
REACTOME_GLYCOSAMINOGLYCAN_METABOLISM	0.408045977011494	0.927412284399184	0.112378519110475	-0.499524088021539	-1.0479328446389	12	Bgn|Hexb|Hexa|Cd44|Gusb
REACTOME_GLYCOSPHINGOLIPID_METABOLISM	0.705056179775281	0.986576809871393	0.0789209638180035	-0.369156483550052	-0.813868226438601	14	Gm2a|Psap|Hexb|Hexa|Ctsa|Neu1
REACTOME_GLYOXYLATE_METABOLISM_AND_GLYCINE_DEGRADATION	0.720977596741344	0.986576809871393	0.0617054053637523	0.633540372670808	0.848873942729033	1	Ndufab1
REACTOME_GOLGI_ASSOCIATED_VESICLE_BIOGENESIS	0.154574132492114	0.808332352941176	0.20207170902116	-0.541047299476901	-1.29787767312288	21	Fth1|Ftl1|Tpd52|Cpd|Picalm|Cltc|Ap1s2|Snx2|Arf1|Hspa8
REACTOME_GOLGI_CISTERNAE_PERICENTRIOLAR_STACK_REORGANIZATION	0.979362101313321	1	0.0437125833579551	0.286742625696435	0.443203896640106	4	Cdk1|Ccnb2
REACTOME_GOLGI_TO_ER_RETROGRADE_TRANSPORT	0.87719298245614	0.996297825395429	0.0791316651768349	-0.285159440512401	-0.738427851801484	32	Tuba1a|Galnt1|Tubb2a|Dynll1|Tuba1c|Kif21b|Kif5b|Arf1|Tmed3|Cenpe|Arf4|Kdelr2|Tubb4b|Tubb3|Capza2|Tuba4a
REACTOME_GP1B_IX_V_ACTIVATION_SIGNALLING	0.961065573770492	1	0.0486034247259069	-0.34098465983925	-0.533938864942588	3	Flna
REACTOME_GPCR_LIGAND_BINDING	0.347258485639687	0.902349461788202	0.0758886900606117	0.49249428266867	1.09607356826311	48	Xcl1|Qrfp|Gpr18|Gpr68|Ramp1|Gngt2|Gpr55|Cxcr6|Gng2|Cysltr2|Ccr5
REACTOME_GPVI_MEDIATED_ACTIVATION_CASCADE	0.209606986899563	0.84944672052686	0.11146266692298	0.634877367818709	1.25748308608002	19	Fcer1g|Lck|Ptpn6|Rac2
REACTOME_GRB2_EVENTS_IN_ERBB2_SIGNALING	0.595617529880478	0.972023172966235	0.0699458736501659	-0.663249456352905	-0.953511866613885	2	Grb2|Kras
REACTOME_GRB2_SOS_PROVIDES_LINKAGE_TO_MAPK_SIGNALING_FOR_INTEGRINS	0.202469135802469	0.849338440342423	0.153158808683073	-0.672669922814243	-1.24741279862287	7	Fn1|Rap1b|Itgb3|Grb2
REACTOME_GROWTH_HORMONE_RECEPTOR_SIGNALING	0.561919504643963	0.972023172966235	0.0605092988656667	0.493765421954979	0.935498047179436	14	Ptpn6|Cish|Stat3
REACTOME_G_ALPHA_12_13_SIGNALLING_EVENTS	0.898989898989899	0.997861149889171	0.0355420211253902	0.324205929362147	0.652720151118016	23	Gngt2|Gng2|Prex1|Arhgef3|Fgd3|Vav1
REACTOME_G_ALPHA_I_SIGNALLING_EVENTS	0.840050377833753	0.996297825395429	0.0322878452489437	0.33003093211733	0.743972453242039	55	Gpr18|Prkcq|Gngt2|Gpr55|Cxcr6|Gng2|Rgs16|Ccr5
REACTOME_G_ALPHA_Q_SIGNALLING_EVENTS	0.0622462787550744	0.79329022461909	0.208955027549354	0.648339403404443	1.40623789279596	41	Xcl1|Qrfp|Prkch|Gpr68|Prkcq|Gngt2|Gng2|Rgs16|Cysltr2
REACTOME_G_ALPHA_S_SIGNALLING_EVENTS	0.570921985815603	0.972023172966235	0.104343952581949	-0.36661654328639	-0.948816122615131	31	Ramp3|Gng11
REACTOME_G_ALPHA_Z_SIGNALLING_EVENTS	0.137404580152672	0.806000876875274	0.14551614609036	0.703556671541265	1.34440836807587	15	Prkch|Prkcq|Gngt2|Gng2|Rgs16|Prkcb
REACTOME_G_BETA_GAMMA_SIGNALLING_THROUGH_CDC42	0.546979865771812	0.96968659763019	0.0656813601934011	0.570293218118723	0.976596891633815	8	Gngt2|Gng2|Arhgef6
REACTOME_G_BETA_GAMMA_SIGNALLING_THROUGH_PI3KGAMMA	0.624796084828711	0.972023172966235	0.0579754757571486	0.506281098358454	0.890649674289412	9	Gngt2|Gng2|Pik3cg
REACTOME_G_PROTEIN_ACTIVATION	0.504187604690117	0.954252504217919	0.0696133438850965	0.580142380135833	0.988920230808867	7	Gngt2|Gng2
REACTOME_G_PROTEIN_BETA_GAMMA_SIGNALLING	0.622324159021407	0.972023172966235	0.0551351763385257	0.468285814460993	0.879257309824192	12	Gngt2|Gng2|Pik3cg
REACTOME_G_PROTEIN_MEDIATED_EVENTS	0.927244582043344	1	0.0373806494758473	0.305950860796353	0.579660745936058	14	Camk4|Itpr2|Grk2|Plcb2|Calm1
REACTOME_HATS_ACETYLATE_HISTONES	0.919452887537994	0.999596497759988	0.0369160593316849	0.310937038523819	0.597561172852763	16	Actb|Hat1|Yeats4|Taf10|Atxn7|Rbbp7
REACTOME_HCMV_EARLY_EVENTS	0.315614617940199	0.883484128126774	0.141225119642531	-0.444149465230502	-1.10356288887999	25	Tuba1a|Itgb1|Nfkb1|Tubb2a|Dynll1|Tuba1c
REACTOME_HCMV_INFECTION	0.126760563380282	0.806000876875274	0.237793834423688	-0.517700718734061	-1.3243566918686	29	Vps37b|Tuba1a|Itgb1|Nfkb1|Tubb2a|Dynll1|Tuba1c
REACTOME_HCMV_LATE_EVENTS	0.532133676092545	0.965340324240865	0.0894366833718621	-0.487496227396028	-0.952438620872144	9	Vps37b
REACTOME_HDACS_DEACETYLATE_HISTONES	0.668380462724936	0.974128923361331	0.0770736734944102	-0.430619508158658	-0.841316562924061	9	Chd3|Arid4b
REACTOME_HDL_ASSEMBLY	0.796334012219959	0.992881419694631	0.0570059526582387	0.595962732919255	0.798524066714223	1	Prkacb
REACTOME_HDL_CLEARANCE	0.457925636007828	0.939396327984541	0.0826646449123753	-0.768944099378882	-1.02512479593054	1	Hdlbp
REACTOME_HDL_REMODELING	0.50199203187251	0.954252504217919	0.0787113806986485	-0.716016889597515	-1.02937227371646	2	Abcg1
REACTOME_HDMS_DEMETHYLATE_HISTONES	0.135802469135802	0.806000876875274	0.190023305279108	-0.717751801974832	-1.33101355308446	7	Kdm6b|Kdm7a|Kdm2b
REACTOME_HDR_THROUGH_HOMOLOGOUS_RECOMBINATION_HRR	0.817518248175183	0.996297825395429	0.0404934829859503	0.366335066126167	0.729857554366791	21	Pcna|Rad51|Uba52|Rad51ap1|Rmi2|Rfc4|Rfc2|Brip1|Rfc3|Pole|Rfc5|Rps27a|Pold4|Rpa2|Rpa1
REACTOME_HDR_THROUGH_MMEJ_ALT_NHEJ	1	1	0.0446854397644147	0	0	1
REACTOME_HDR_THROUGH_SINGLE_STRAND_ANNEALING_SSA	0.311424100156495	0.883484128126774	0.0916795246008379	0.633644859813084	1.16424016416424	11	Rad51|Rmi2|Rfc4|Rfc2|Brip1|Rfc3|Rfc5|Rpa2|Rpa1|Rpa3|Topbp1
REACTOME_HEDGEHOG_LIGAND_BIOGENESIS	0.699728260869565	0.983169430056465	0.0443293451680314	0.393399874623933	0.84299770627565	37	Psmb8|Psmb9|Psmb10|Psme1|Uba52|Psme2
REACTOME_HEDGEHOG_OFF_STATE	0.959687906371912	1	0.027237219988033	0.278929526081528	0.622205714902495	49	Psmb8|Psmb9|Psmb10|Psme1|Uba52|Psme2
REACTOME_HEDGEHOG_ON_STATE	0.449118046132972	0.939396327984541	0.0649407684612899	0.463366363564067	1.00100570441845	40	Psmb8|Psmb9|Psmb10|Psme1|Arrb2|Uba52|Grk2|Psme2
REACTOME_HEMOSTASIS	0.09447983014862	0.80120260295707	0.14641623786055	0.486871136222127	1.24660718908688	192	Fcer1g|Ctsw|Jaml|Serpinb6b|Itga1|Serpina3g|Lck|Atp1b1|Cd244|Cables1|Prkch|Cd2|Ptpn6|Prkcq|Gngt2|Epcam|Mical1|Sell|Gng2|Fermt3|Dock10|Selplg|Actb|Rac2|Cd48|Tmsb4x|Anxa2|Ppia|Prkcb|Tgfb1|Kif11|Itgax|Pfn1|Stxbp2
REACTOME_HEPARAN_SULFATE_HEPARIN_HS_GAG_METABOLISM	0.676229508196721	0.975914262597234	0.0650877566917313	-0.555221079589757	-0.869406011308865	3	Bgn|Gusb
REACTOME_HIGHLY_SODIUM_PERMEABLE_POSTSYNAPTIC_ACETYLCHOLINE_NICOTINIC_RECEPTORS	0.180039138943249	0.835680282800979	0.143758989039275	-0.914596273291925	-1.21930231179946	1	Chrne
REACTOME_HISTIDINE_CATABOLISM	0.166340508806262	0.817131716411548	0.150169802128406	-0.921428571428571	-1.22841085198947	1	Hdc
REACTOME_HIV_ELONGATION_ARREST_AND_RECOVERY	0.928571428571429	1	0.0587185879555941	-0.284780578898226	-0.54730754731736	8	Polr2a|Eloc|Ccnt1|Elob|Polr2f|Supt4a|Supt16|Ssrp1
REACTOME_HIV_INFECTION	0.0898647461938703	0.798550724637681	0.287805130535564	-0.383647198472458	-1.20208209167642	94	Cd4|Cd28|Cd8b1|Vps37b|Ubc
REACTOME_HIV_LIFE_CYCLE	0.108614232209738	0.806000876875274	0.266350657088526	-0.478580241580437	-1.29380229358973	39	Cd4|Vps37b|Ubc|Cxcr4|Ubb|Furin
REACTOME_HIV_TRANSCRIPTION_ELONGATION	0.928571428571429	1	0.0587185879555941	-0.284780578898226	-0.54730754731736	8	Polr2a|Eloc|Ccnt1|Elob|Polr2f|Supt4a|Supt16|Ssrp1
REACTOME_HIV_TRANSCRIPTION_INITIATION	0.869135802469136	0.996297825395429	0.0619762736001998	-0.336652146857498	-0.624294594467662	7	Taf4b|Polr2a|Gtf2b|Taf15|Polr2f|Taf10|Taf7
REACTOME_HOMOLOGOUS_DNA_PAIRING_AND_STRAND_EXCHANGE	0.284403669724771	0.877061085006407	0.0956031492204301	0.633842318479277	1.19010756804644	12	Rad51|Rad51ap1|Rmi2|Rfc4|Rfc2|Brip1|Rfc3|Rfc5|Rpa2|Rpa1|Rpa3|Topbp1
REACTOME_HOMOLOGY_DIRECTED_REPAIR	0.681944444444445	0.977811982691023	0.0465084048719157	0.398260773883089	0.832122159022822	30	Pcna|Rad51|Uba52|Clspn|Rad51ap1|Ccna2|Rmi2|Rfc4|Rfc2|Brip1|Rfc3|Pole|Rfc5|Tipin|Rps27a|Pold4|Sumo2|Rpa2|Rpa1
REACTOME_HOST_INTERACTIONS_OF_HIV_FACTORS	0.0923327870141024	0.798550724637681	0.287805130535564	-0.401305934882647	-1.24184108012982	75	Cd4|Cd28|Cd8b1|Ubc
REACTOME_HSF1_ACTIVATION	0.870451237263464	0.996297825395429	0.0374584205912161	0.336471415932402	0.666439120263632	19	Hspa1a|Hspa1b|Hsp90ab1
REACTOME_HSF1_DEPENDENT_TRANSACTIVATION	0.803951367781155	0.994640674118058	0.0431036828790402	0.378326263398817	0.727070299347056	16	Hspa1a|Hspa1b|Hsp90ab1
REACTOME_HSP90_CHAPERONE_CYCLE_FOR_STEROID_HORMONE_RECEPTORS_SHR	0.970338983050847	1	0.0308468245215279	0.265039179794628	0.542077601456348	26	Hspa1a|Hspa1b|Hsp90ab1|Capzb
REACTOME_HS_GAG_BIOSYNTHESIS	0.19755600814664	0.846705224764965	0.139599673451922	0.890372670807454	1.19300078127654	1	Hs3st3b1
REACTOME_HS_GAG_DEGRADATION	0.320939334637965	0.886730995297806	0.103197466945307	-0.846273291925466	-1.12821690989933	1	Gusb
REACTOME_HUR_ELAVL1_BINDS_AND_STABILIZES_MRNA	0.844277673545966	0.996297825395429	0.0504983044100709	0.443433866230615	0.685393798491814	4	Set|Anp32a
REACTOME_HYALURONAN_METABOLISM	0.120689655172414	0.806000876875274	0.188204146308491	-0.765180594239842	-1.3483960769985	5	Hexb|Hexa|Cd44|Gusb
REACTOME_HYALURONAN_UPTAKE_AND_DEGRADATION	0.120689655172414	0.806000876875274	0.188204146308491	-0.765180594239842	-1.3483960769985	5	Hexb|Hexa|Cd44|Gusb
REACTOME_HYDROLYSIS_OF_LPC	0.637474541751528	0.972023172966235	0.0676760401641789	0.675465838509317	0.905049424233161	1	Gpcpd1
REACTOME_IKBA_VARIANT_LEADS_TO_EDA_ID	0.162046908315565	0.812935453328545	0.159646701919906	-0.780803696508297	-1.29974174507224	4	Nfkbia|Nfkb1
REACTOME_IKK_COMPLEX_RECRUITMENT_MEDIATED_BY_RIP1	0.419098143236074	0.930431196983977	0.105520936843198	-0.521190092051377	-1.05104804532136	10	Ubc|Ubb|Birc3
REACTOME_IL_6_TYPE_CYTOKINE_RECEPTOR_LIGAND_INTERACTIONS	0.327868852459016	0.893932425234678	0.104732821580651	-0.740271234594271	-1.15917115724575	3	Jak2
REACTOME_IMMUNOREGULATORY_INTERACTIONS_BETWEEN_A_LYMPHOID_AND_A_NON_LYMPHOID_CELL	0.000809292901250608	0.322822365845909	0.477270815362862	0.753861051088597	1.68979041232875	50	Cd160|Klrd1|Klrk1|Jaml|Klrb1c|Klrb1a|Klrc1|Tyrobp|Cd8a|Cd96|Cd3e|Cd226|Ncr1|Cd3g|Cdh1|Sell|Cd3d|Cd200r4|Crtam|Ifitm1
REACTOME_INACTIVATION_OF_CDC42_AND_RAC1	0.566604127579737	0.972023172966235	0.0694481442003175	0.623536736254668	0.963769898302074	4	Srgap3|Arhgap39|Cdc42
REACTOME_INCRETIN_SYNTHESIS_SECRETION_AND_INACTIVATION	0.639774859287054	0.972023172966235	0.0635007968065945	0.584236799260098	0.903025929136695	4	Sec11c|Dpp4|Spcs2
REACTOME_INFECTION_WITH_MYCOBACTERIUM_TUBERCULOSIS	0.615384615384615	0.972023172966235	0.0870515867946735	-0.399691163171557	-0.866026210667629	13	Ubc|Ubb|Pgk1|Sfpq|Rnf213
REACTOME_INFECTIOUS_DISEASE	0.925542916235781	1	0.0157010498237903	0.295574209978857	0.76917405521743	281	Lck|Cyba|Cd3g|Hspa1a|Pycard|Ramp1|Cdh1|Psmb8|Gngt2|Was|Cyfip2|Psmb9|Gng2|Actb|Nup210|Cysltr2|Ccr5|Coro1a|Ppia|Rps17|Rps2|Rpl28|Ran|Tgfb1|Rpl3|Rps20|Nt5e|Rpl10|Rpl36a|Npm1|Rpl23a|Psmb10|Psme1|Rpl13|Rpl15|Rpl32|Rps18|Rps11|Rps26|Ranbp1|Rpl22l1|Rpl27|Rps12|Vav1|Uba52|H2-Q7|Rpl10a|Slc25a5|Hsp90ab1|Arpc4|Rps8|Rpl35|Cd247|Rps15a|Lig1|H2-Q6|Rps7|Itpr2|Actr3|Rpsa|Psme2|Ap1s3|Rpl11|Rps25
REACTOME_INFLAMMASOMES	0.348982785602504	0.902349461788202	0.0852884689790502	0.615477922638875	1.13086077570948	11	Bcl2|Pycard|Aim2|Hsp90ab1
REACTOME_INFLUENZA_INFECTION	0.271245634458673	0.86960038939582	0.0828962134571565	0.468502215445448	1.13591058287398	101	Hspa1a|Nup210|Rps17|Rps2|Rpl28|Ran|Tgfb1|Rpl3|Rps20|Rpl10|Rpl36a|Rpl23a|Rpl13|Rpl15|Rpl32|Rps18|Rps11|Rps26|Rpl22l1|Rpl27|Rps12|Uba52|Rpl10a|Rps8|Rpl35|Rps15a|Rps7|Rpsa|Rpl11|Rps25|Rps6|Rpl5|Rps23|Rpl14|Rps3|Rpl26|Rpl39|Rpl37|Rps15|Rps4x|Rpl22|Rpl31|Rps5|Rpl7a|Rpl27a|Rps3a1|Rpl38|Rpl7
REACTOME_INHIBITION_OF_REPLICATION_INITIATION_OF_DAMAGED_DNA_BY_RB1_E2F1	0.931226765799256	1	0.0455878202571231	0.34877023882053	0.552062829716866	5	Prim1|Rb1|Pola1|Tfdp1
REACTOME_INHIBITION_OF_THE_PROTEOLYTIC_ACTIVITY_OF_APC_C_REQUIRED_FOR_THE_ONSET_OF_ANAPHASE_BY_MITOTIC_SPINDLE_CHECKPOINT_COMPONENTS	0.566604127579737	0.972023172966235	0.0694481442003175	0.626994357492524	0.969114172464318	4	Ube2c|Mad2l1|Bub3
REACTOME_INITIAL_TRIGGERING_OF_COMPLEMENT	0.0323493603630403	0.776807491582153	0.321775918075361	-0.899800051706376	-1.40897311483125	3	C1qb|C1qa
REACTOME_INITIATION_OF_NUCLEAR_ENVELOPE_NE_REFORMATION	0.628099173553719	0.972023172966235	0.0840745577910723	-0.426409553912281	-0.88199859186728	11	Lmna
REACTOME_INLA_MEDIATED_ENTRY_OF_LISTERIA_MONOCYTOGENES_INTO_HOST_CELLS	0.878718535469108	0.996297825395429	0.0578529757032509	-0.355052533694192	-0.64518287981138	6	Ubc|Ubb
REACTOME_INLB_MEDIATED_ENTRY_OF_LISTERIA_MONOCYTOGENES_INTO_HOST_CELL	0.560493827160494	0.972023172966235	0.0843144320642653	-0.511030965803732	-0.947666226206787	7	Ubc|Ubb
REACTOME_INNATE_IMMUNE_SYSTEM	0.0638297872340426	0.79329022461909	0.176694268938498	0.464546624137091	1.21761207864927	371	Klrd1|Fcer1g|Klrk1|Txk|Klrc2|Pglyrp1|Plac8|Serpinb6b|Tyrobp|Serpina3g|Lck|Rab37|Padi2|Ncf4|Tbc1d10c|Fgl2|Bcl2|Pglyrp2|Lat2|Cyba|Cd3g|Hspa1a|Ptpn6|Arhgap9|Prkcq|Gstp3|Pycard|Lrmp|Psmb8|Bin2|Was|Qpct|Sell|Rnaset2a|Cyfip2|Psmb9|Cotl1|Rnaset2b|Nlrc3|Atp8b4|Mapkapk3|Actb|Rac2|Unc13d|Tec|Ifi209|Hspa1b|Anxa2|Rhof|Ppia|Card11|Aim2|Rab27a|Muc1|Hvcn1|Hmgb1|Itgax|Tubb5|Ptprc|Psmb10|Psme1|Irak2|Ctsd
REACTOME_INOSITOL_PHOSPHATE_METABOLISM	0.533639143730887	0.965887577002053	0.0623861492893626	0.512556544490543	0.962380397877881	12	Inpp4b|Isyna1|Plcb2|Itpk1|Impa2
REACTOME_INSERTION_OF_TAIL_ANCHORED_PROTEINS_INTO_THE_ENDOPLASMIC_RETICULUM_MEMBRANE	0.976545842217484	1	0.0496901392724606	-0.298414672054709	-0.496747144443658	4	Sec61g|Serp1|Cyb5a|Sec61b
REACTOME_INSULIN_PROCESSING	0.834630350194553	0.996297825395429	0.0526973085708419	0.436953641033285	0.659371713755963	3	Rab27a
REACTOME_INSULIN_RECEPTOR_RECYCLING	0.846153846153846	0.996297825395429	0.0667426134241917	-0.336475149809111	-0.678546184779002	10	Atp6v0b|Atp6v1b2|Atp6v1g1|Tcirg1|Atp6v1e1|Atp6v0e
REACTOME_INSULIN_RECEPTOR_SIGNALLING_CASCADE	0.887772194304858	0.996693841515808	0.0430173196927508	0.362195438128558	0.617404293387682	7	Pde3b|Flt3l|Pik3r1
REACTOME_INTEGRATION_OF_ENERGY_METABOLISM	0.803672316384181	0.994640674118058	0.03975964750879	0.364386157429481	0.745269338579776	26	Gngt2|Gng2|Cysltr2|Itpr2
REACTOME_INTEGRATION_OF_PROVIRUS	0.442776735459662	0.936144650230807	0.0822054920415869	0.690860113106691	1.06782831264949	4	Ppia|Banf1|Psip1|Kpna1
REACTOME_INTEGRIN_CELL_SURFACE_INTERACTIONS	0.612481857764877	0.972023172966235	0.053457214108991	0.451238313181119	0.905988302052179	22	Itga1|Itgae|Cdh1|Itgax
REACTOME_INTEGRIN_SIGNALING	0.148760330578512	0.808268122089299	0.191892240384838	-0.646775134749222	-1.33780951404512	11	Fn1|Rasgrp2|Rap1b|Rasgrp1|Itgb3|Grb2
REACTOME_INTERACTIONS_OF_REV_WITH_HOST_CELLULAR_PROTEINS	0.1792	0.835680282800979	0.128788713061714	0.713718518685465	1.28386319407849	10	Nup210|Ran|Npm1|Ranbp1
REACTOME_INTERACTIONS_OF_VPR_WITH_HOST_CELLULAR_PROTEINS	0.5184	0.959988766148661	0.065981614400873	0.548544294413442	0.986741707664081	10	Nup210|Slc25a5|Banf1
REACTOME_INTERACTION_BETWEEN_L1_AND_ANKYRINS	0.715613382899628	0.986576809871393	0.0577308549299813	0.520652292667529	0.824132182151347	5	Actb|Sptan1|L1cam|Sptbn1|Actg1
REACTOME_INTERACTION_WITH_CUMULUS_CELLS_AND_THE_ZONA_PELLUCIDA	0.665362035225049	0.973871104736974	0.0636424081651019	-0.65527950310559	-0.873591809133057	1	B4galt1
REACTOME_INTERCONVERSION_OF_NUCLEOTIDE_DI_AND_TRIPHOSPHATES	0.308755760368664	0.883484128126774	0.0911073131586733	0.618645361582683	1.17047349358638	13	Dut|Rrm2|Nme1|Tyms|Dctpp1|Rrm1
REACTOME_INTERFERON_ALPHA_BETA_SIGNALING	0.206008583690987	0.84944672052686	0.204294756516886	-0.41312474507936	-1.15072383870561	49	Ifi27l2a|Samhd1|H2-T23|Socs3|Irf4|Gbp2|Ifitm3|Egr1|Ifit1|H2-K1|H2-D1|Ifitm2|Isg15|Ifit3
REACTOME_INTERFERON_GAMMA_SIGNALING	0.401826484018265	0.926290884159867	0.147331213699377	-0.367144632215936	-1.0234785611094	51	H2-T23|H2-Ab1|Socs3|Irf4|Gbp2|H2-Aa|Ifngr1|H2-Eb1|H2-K1|H2-D1|Cd44|Gbp4
REACTOME_INTERFERON_SIGNALING	0.117980783406909	0.806000876875274	0.287805130535564	-0.372023485873916	-1.18612069777468	100	Ifi27l2a|Samhd1|Ubc|H2-T23|H2-Ab1|Socs3|Irf4|Gbp2|Ifitm3|H2-Aa|Ifngr1|Egr1|Ifit1|H2-Eb1|H2-K1|H2-D1|Ubb|Cd44|Ifitm2|Gbp4|Isg15
REACTOME_INTERLEUKIN_10_SIGNALING	0.296829971181556	0.881677081233622	0.135002033828631	-0.510488582175779	-1.1449679046081	15	Tnf|Cxcl10|Csf2|Il10ra
REACTOME_INTERLEUKIN_12_FAMILY_SIGNALING	0.519674355495251	0.959988766148661	0.0579754757571486	0.445798878219535	0.963054842152776	40	Lcp1|Il12rb2|Pdcd4|Anxa2|Ppia|Stat3|Ifng|Cnn2|Psme2|Il12rb1|Capza1
REACTOME_INTERLEUKIN_12_SIGNALING	0.451700680272109	0.939396327984541	0.0647943366000727	0.473354658671972	1.01406807668956	36	Lcp1|Il12rb2|Pdcd4|Anxa2|Ppia|Ifng|Cnn2|Psme2|Il12rb1|Capza1
REACTOME_INTERLEUKIN_15_SIGNALING	0.214765100671141	0.84944672052686	0.119348440591015	0.740057752013483	1.26730965279587	8	Il2rb|Il2rg|Stat3|Jak3
REACTOME_INTERLEUKIN_17_SIGNALING	0.375404530744337	0.909410700637793	0.126253987849115	-0.430551177957245	-1.05606448898103	23	Ubc|Fos|Ubb|Nfkb1|Dusp6|Il17ra|Dusp4|Jun|Map2k3|Map3k8|Ikbkb|Ppp2ca|Mapkapk2
REACTOME_INTERLEUKIN_18_SIGNALING	0.0257789447004076	0.751810594842357	0.352487857583619	-0.963375773244387	-1.38498452278879	2	Il18r1
REACTOME_INTERLEUKIN_1_FAMILY_SIGNALING	0.842639593908629	0.996297825395429	0.0325057651164641	0.332482753450833	0.748697326096185	56	Ptpn6|Ptpn7|Psmb8|Psmb9|Hmgb1|Psmb10|Psme1|Irak2|Stat3|Uba52
REACTOME_INTERLEUKIN_1_PROCESSING	0.193227091633466	0.843698959530579	0.139599673451922	-0.861414322746066	-1.23840098313251	2	Nfkb1
REACTOME_INTERLEUKIN_1_SIGNALING	0.854139290407359	0.996297825395429	0.0335297167141207	0.328788183390887	0.728439026728402	47	Psmb8|Psmb9|Hmgb1|Psmb10|Psme1|Irak2|Uba52|Psme2
REACTOME_INTERLEUKIN_20_FAMILY_SIGNALING	0.349862258953168	0.902349461788202	0.119887845115423	-0.529274354292218	-1.09476729804518	11	Socs3|Stat4|Stat5a
REACTOME_INTERLEUKIN_21_SIGNALING	0.530179445350734	0.965340324240865	0.0658311958368866	0.558805203551459	0.983050076623554	9	Il21r|Il2rg|Stat3|Jak3
REACTOME_INTERLEUKIN_23_SIGNALING	0.834051724137931	0.996297825395429	0.0574877409561325	-0.391385494948119	-0.689696876730701	5	Stat4|P4hb|Jak2
REACTOME_INTERLEUKIN_27_SIGNALING	0.965675057208238	1	0.053457214108991	-0.285139447546458	-0.518140479105273	6	Il27ra|Jak2|Canx|Stat1
REACTOME_INTERLEUKIN_2_FAMILY_SIGNALING	0.0870827285921626	0.798550724637681	0.181383128498408	0.696278071843409	1.39797479433528	22	Il2rb|Lck|Ptpn6|Il21r|Il2rg|Ptk2b|Lgals9|Pik3cd|Stat3|Jak3
REACTOME_INTERLEUKIN_2_SIGNALING	0.0608	0.79329022461909	0.231126709673834	0.815126382081379	1.46627939878052	10	Il2rb|Lck|Il2rg|Ptk2b|Jak3
REACTOME_INTERLEUKIN_35_SIGNALLING	0.634228187919463	0.972023172966235	0.0585937568945671	0.518056363588834	0.887144048531625	8	Il12rb2|Stat3
REACTOME_INTERLEUKIN_37_SIGNALING	0.738693467336683	0.987774737062924	0.0514264916187015	0.454582935508016	0.774889539011275	7	Ptpn6|Ptpn7|Stat3
REACTOME_INTERLEUKIN_3_INTERLEUKIN_5_AND_GM_CSF_SIGNALING	0.373751783166904	0.907590908331211	0.0766746872490091	0.547106472877269	1.10677501551866	25	Il2rb|Ptpn6|Il2rg|Tec|Pik3cd|Jak3|Vav1|Uba52
REACTOME_INTERLEUKIN_4_AND_INTERLEUKIN_13_SIGNALING	0.0310915609133076	0.776360995274974	0.352487857583619	-0.535506363582945	-1.4772193244396	46	Rora|S1pr1|Pim1|Tnf|Fn1|Cdkn1a|Anxa1|Socs3|Fos|Irf4|Junb|Ccnd1|Hif1a|Mcl1
REACTOME_INTERLEUKIN_6_FAMILY_SIGNALING	0.624691358024691	0.972023172966235	0.0785029047348687	-0.483288524565468	-0.896220078412827	7	Socs3
REACTOME_INTERLEUKIN_6_SIGNALING	0.627002288329519	0.972023172966235	0.0743625384422526	-0.483414381143653	-0.878435310187451	6	Socs3
REACTOME_INTERLEUKIN_7_SIGNALING	0.615384615384615	0.972023172966235	0.0870515867946735	-0.400594623584005	-0.867983773079747	13	Il7r|Stat5a
REACTOME_INTERLEUKIN_9_SIGNALING	0.472361809045226	0.948897853005048	0.0728938564822936	0.598794069282258	1.02071420650728	7	Il2rg|Stat3|Jak3
REACTOME_INTERLEUKIN_RECEPTOR_SHC_SIGNALING	0.145929339477727	0.806493506493507	0.141225119642531	0.711108628125351	1.34541346620936	13	Il2rb|Ptpn6|Il2rg|Pik3cd|Jak3
REACTOME_INTRACELLULAR_SIGNALING_BY_SECOND_MESSENGERS	0.00959988090661296	0.579987416819395	0.380730400722792	-0.44182947330964	-1.4115858689588	101	Icos|Cd28|Ubc|Cdkn1a|Il1rl1|Nr4a1|Ier3|Fgfr1|Areg|Egr1
REACTOME_INTRAFLAGELLAR_TRANSPORT	0.152298850574713	0.808332352941176	0.193813302725311	-0.633825397018331	-1.32967852247629	12	Tuba1a|Tubb2a|Dynll1|Tuba1c|Tubb4b|Tubb3|Dynlrb1|Tuba4a
REACTOME_INTRA_GOLGI_AND_RETROGRADE_GOLGI_TO_ER_TRAFFIC	0.908745247148289	0.998118415937343	0.0815265143256594	-0.271545567268705	-0.740577121705492	41	Tuba1a|Galnt1|Tubb2a|Dynll1|Tuba1c|M6pr|Kif21b|Man2a2|Cyth1|Kif5b|Ric1|Arf1|Tmed3|Cenpe|Arf4|Kdelr2|Tubb4b|Tubb3|Man1a|Capza2|Tuba4a
REACTOME_INTRA_GOLGI_TRAFFIC	0.783557046979866	0.992881419694631	0.0487989701682839	0.432926742168878	0.741364086534276	8	Cyth4|Rab33b
REACTOME_INTRINSIC_PATHWAY_FOR_APOPTOSIS	0.518142235123367	0.959988766148661	0.0613026075396207	0.485896677549428	0.97557475286702	22	Bcl2|Bcl2l11|Stat3
REACTOME_INTRINSIC_PATHWAY_OF_FIBRIN_CLOT_FORMATION	0.286	0.877061085006407	0.111918316325105	0.826336291246205	1.18683149724729	2	Serpine2|C1qbp
REACTOME_INWARDLY_RECTIFYING_K_CHANNELS	0.393634840871022	0.921327569820678	0.0824344091527096	0.648152588562988	1.10485154925417	7	Gngt2|Gng2|Kcnj8
REACTOME_IONOTROPIC_ACTIVITY_OF_KAINATE_RECEPTORS	0.616	0.972023172966235	0.0684714904492088	0.639018328673501	0.917794713631993	2	Ncald|Calm1
REACTOME_ION_CHANNEL_TRANSPORT	0.946502057613169	1	0.0306322550486472	0.289958658592426	0.618912469159063	34	Atp1b1|Atp8b4|Uba52|Atp2a3|Atp6v1f
REACTOME_ION_HOMEOSTASIS	0.418960244648318	0.930431196983977	0.0743625384422526	0.564657066387705	1.06020476775862	12	Atp1b1|Stim1|Atp2a3|Itpr2
REACTOME_ION_TRANSPORT_BY_P_TYPE_ATPASES	0.347417840375587	0.902349461788202	0.0855356947987884	0.616460276598949	1.13266572357267	11	Atp1b1|Atp8b4|Atp2a3
REACTOME_IRAK1_RECRUITS_IKK_COMPLEX	0.455377574370709	0.939396327984541	0.0916795246008379	-0.572236235360163	-1.03983773449166	6	Ubc|Ubb
REACTOME_IRAK2_MEDIATED_ACTIVATION_OF_TAK1_COMPLEX	0.588362068965517	0.972023172966235	0.0745500777420554	-0.523352696668664	-0.922248588616742	5	Ubc|Ubb
REACTOME_IRAK4_DEFICIENCY_TLR2_4	0.604696673189824	0.972023172966235	0.0683110858318647	-0.686956521739131	-0.915822313650389	1	Myd88
REACTOME_IRE1ALPHA_ACTIVATES_CHAPERONES	0.224719101123596	0.84944672052686	0.155241966228839	-0.554049262794904	-1.22149579098308	14	Lmna|Dnajb9|Gfpt1|Hspa5|Pdia6|Hdgf|Extl3
REACTOME_IRF3_MEDIATED_ACTIVATION_OF_TYPE_1_IFN	0.324701195219124	0.891148524754126	0.103576326612592	-0.809878844361603	-1.1643116797482	2	Dtx4|Zbp1
REACTOME_IRF3_MEDIATED_INDUCTION_OF_TYPE_I_IFN	0.588907014681892	0.972023172966235	0.0607719451853533	0.524448724309682	0.922610160644793	9	Nlrc3|Ifi209|Mndal|Ifi206|Ifi208
REACTOME_IRON_UPTAKE_AND_TRANSPORT	0.171428571428571	0.825739673859975	0.191892240384838	-0.551558116413642	-1.28382368324769	19	Ubc|Fth1|Ftl1|Ubb|Atp6v0b|Atp6v1b2
REACTOME_IRS_ACTIVATION	0.962818003913894	1	0.0464154956843849	-0.520807453416149	-0.694319177211439	1	Irs2
REACTOME_IRS_MEDIATED_SIGNALLING	0.887772194304858	0.996693841515808	0.0430173196927508	0.362195438128558	0.617404293387682	7	Pde3b|Flt3l|Pik3r1
REACTOME_JNK_C_JUN_KINASES_PHOSPHORYLATION_AND_ACTIVATION_MEDIATED_BY_ACTIVATED_HUMAN_TAK1	0.627002288329519	0.972023172966235	0.0743625384422526	-0.483494498125973	-0.878580894574182	6	Ubc|Ubb
REACTOME_JOSEPHIN_DOMAIN_DUBS	0.413793103448276	0.930143540669856	0.0937465422491719	-0.607273864363125	-1.07013390372822	5	Ubc|Ubb
REACTOME_KERATAN_SULFATE_BIOSYNTHESIS	0.712062256809339	0.986576809871393	0.0601186142531851	0.550299469691528	0.830412818054215	3	St3gal6|B4galt5
REACTOME_KERATAN_SULFATE_DEGRADATION	0.113545816733068	0.806000876875274	0.186432558434075	-0.907735321528425	-1.30499375842893	2	Hexb|Hexa
REACTOME_KERATAN_SULFATE_KERATIN_METABOLISM	0.383620689655172	0.920021933260223	0.0982123351217438	-0.622041583945477	-1.09615747947093	5	Hexb|Hexa
REACTOME_KERATINIZATION	0.745353159851301	0.989790921077416	0.055826471778749	0.498480254378044	0.789036417558364	5	Pkp3|Klk8
REACTOME_KETONE_BODY_METABOLISM	0.256	0.855966378388884	0.119348440591015	0.844342031032986	1.21269237173214	2	Bdh1|Oxct1
REACTOME_KILLING_MECHANISMS	0.21011673151751	0.84944672052686	0.131457611642763	0.841707485461893	1.27015329557113	3	Cyba|Rac1
REACTOME_KINESINS	0.936507936507937	1	0.0706196247122591	-0.264849222325841	-0.610427400527018	18	Tuba1a|Tubb2a|Tuba1c|Kif21b
REACTOME_KSRP_KHSRP_BINDS_AND_DESTABILIZES_MRNA	0.846681922196796	0.996297825395429	0.0596037042575973	-0.375116640746501	-0.681642324936765	6	Ywhaz|Exosc2|Mapk14|Exosc8|Exosc3|Exosc7
REACTOME_L1CAM_INTERACTIONS	0.859135285913529	0.996297825395429	0.0360729976388226	0.341441714439533	0.721568680755908	32	Itga1|Actb
REACTOME_LAGGING_STRAND_SYNTHESIS	0.289473684210526	0.877061085006407	0.0952879846194844	0.62414204635251	1.18251226101164	14	Pcna|Prim1|Lig1|Rfc4|Rfc2|Rfc3|Rfc5|Pold4|Rpa2|Rpa1|Rfc1|Rpa3
REACTOME_LAMININ_INTERACTIONS	0.460636515912898	0.940849659829147	0.0741758965588009	0.61012000110016	1.04002057592794	7	Itga1|Lamb3
REACTOME_LATE_ENDOSOMAL_MICROAUTOPHAGY	0.239669421487603	0.84944672052686	0.148261500475107	-0.592263034242069	-1.22505501441933	11	Vps37b|Ubc|Ubb
REACTOME_LDL_CLEARANCE	0.091358024691358	0.798550724637681	0.234392647294686	-0.755779538004782	-1.40153296092115	7	Npc2|Ldlrap1|Cltc
REACTOME_LEISHMANIA_INFECTION	0.591187270501836	0.972023172966235	0.0472587336673259	0.400151457318393	0.933536749602	69	Cyba|Cd3g|Pycard|Ramp1|Gngt2|Was|Cyfip2|Gng2|Actb|Cysltr2|Nt5e|Vav1|Hsp90ab1|Arpc4|Cd247|Itpr2|Actr3
REACTOME_LEUKOTRIENE_RECEPTORS	0.142566191446029	0.806000876875274	0.166933848713193	0.921739130434783	1.23502836373518	1	Cysltr2
REACTOME_LINOLEIC_ACID_LA_METABOLISM	0.774900398406374	0.99273432449903	0.0572461135202885	-0.554830692761727	-0.7976450556311	2	Acsl1|Abcd1
REACTOME_LIPID_PARTICLE_ORGANIZATION	0.234215885947047	0.84944672052686	0.126875729929857	0.868944099378882	1.16428886850776	1	Hilpda
REACTOME_LIPOPHAGY	0.400398406374502	0.923905556555703	0.0911073131586733	-0.763280521901212	-1.09732021370975	2	Plin2|Hspa8
REACTOME_LISTERIA_MONOCYTOGENES_ENTRY_INTO_HOST_CELLS	0.910025706940874	0.998617231620165	0.0617054053637523	-0.297922977285175	-0.582062657443095	9	Ubc|Ubb
REACTOME_LONG_TERM_POTENTIATION	0.391050583657588	0.921015944933345	0.0911073131586733	0.739704001168164	1.11622801395822	3	Nrgn|Calm1
REACTOME_LOSS_OF_FUNCTION_OF_MECP2_IN_RETT_SYNDROME	0.558365758754864	0.972023172966235	0.072003313661988	0.648693505084388	0.978891369661965	3	Camk4|Calm1|Ncor1
REACTOME_LOSS_OF_FUNCTION_OF_SMAD2_3_IN_CANCER	0.704280155642023	0.986426203914485	0.060640400949416	0.556180531858914	0.839287457548795	3	Tgfb1|Tgfbr1|Tgfbr2
REACTOME_LOSS_OF_MECP2_BINDING_ABILITY_TO_THE_NCOR_SMRT_COMPLEX	0.940936863543788	1	0.0492917662312669	0.531366459627329	0.711972213730086	1	Ncor1
REACTOME_LRR_FLII_INTERACTING_PROTEIN_1_LRRFIP1_ACTIVATES_TYPE_I_IFN_PRODUCTION	0.665983606557377	0.973871104736974	0.0658311958368866	-0.56650093225606	-0.887068834417109	3	Ctnnb1|Crebbp|Lrrfip1
REACTOME_LTC4_CYSLTR_MEDIATED_IL4_PRODUCTION	0.142566191446029	0.806000876875274	0.166933848713193	0.921739130434783	1.23502836373518	1	Cysltr2
REACTOME_LYSOSOME_VESICLE_BIOGENESIS	0.452991452991453	0.939396327984541	0.105125131597001	-0.467214406487	-1.01233141810941	13	Ctsz|M6pr|Cltc|Ap1s2|Arf1|Hspa8|Dnase2a
REACTOME_LYSOSPHINGOLIPID_AND_LPA_RECEPTORS	0.0494165636093205	0.79329022461909	0.321775918075361	-0.9423771130835	-1.354796074906	2	S1pr1
REACTOME_MAP2K_AND_MAPK_ACTIVATION	0.73314606741573	0.987055282626847	0.0768736734126542	-0.358599879861627	-0.79059439893193	14	Fn1|Rap1b|Iqgap1|Actg1|Itgb3
REACTOME_MAP3K8_TPL2_DEPENDENT_MAPK1_3_ACTIVATION	0.397530864197531	0.922318923778473	0.104343952581949	-0.591768819361421	-1.0973881454504	7	Ubc|Ubb|Nfkb1
REACTOME_MAPK1_ERK2_ACTIVATION	0.444223107569721	0.936144650230807	0.0852884689790502	-0.742672469088301	-1.06769331734866	2	Jak2
REACTOME_MAPK3_ERK1_ACTIVATION	0.963035019455253	1	0.0461379160269737	0.327139585218049	0.493660124750416	3	Cdk1|Jak1
REACTOME_MAPK6_MAPK4_SIGNALING	0.776332899869961	0.99273432449903	0.037536290520292	0.353175424784375	0.787825407912265	49	Psmb8|Psmb9|Psmb10|Psme1|Uba52|Ccnd3|Psme2
REACTOME_MAPK_FAMILY_SIGNALING_CASCADES	0.980209545983702	1	0.0198261062533673	0.252002934247608	0.610995616434786	101	Il2rb|Psmb8|Il2rg|Psmb9|Rasal3|Actb|Psmb10|Psme1|Jak3|Arrb2|Uba52
REACTOME_MAPK_TARGETS_NUCLEAR_EVENTS_MEDIATED_BY_MAP_KINASES	0.0798898071625344	0.79329022461909	0.266350657088526	-0.71390870941582	-1.47667065770312	11	Fos|Dusp6|Dusp4|Jun|Ppp2ca|Mapkapk2
REACTOME_MASTL_FACILITATES_MITOTIC_PROGRESSION	0.99624765478424	1	0.0429311093452583	0.24743549891203	0.382448814572126	4	Cdk1|Arpp19
REACTOME_MECP2_REGULATES_NEURONAL_RECEPTORS_AND_CHANNELS	0.75797373358349	0.991730868071891	0.0554793308704233	0.516865540284561	0.79889350575881	4	Slc2a3|Creb1|Ptpn1
REACTOME_MECP2_REGULATES_TRANSCRIPTION_FACTORS	0.938900203665988	1	0.0493910105981501	0.532919254658385	0.714052787119128	1	Creb1
REACTOME_MECP2_REGULATES_TRANSCRIPTION_OF_NEURONAL_LIGANDS	0.938900203665988	1	0.0493910105981501	0.532919254658385	0.714052787119128	1	Creb1
REACTOME_MEIOSIS	0.851963746223565	0.996297825395429	0.0728938564822936	-0.303861124642366	-0.693561123682519	17	Lmna
REACTOME_MEIOTIC_RECOMBINATION	0.628252788104089	0.972023172966235	0.0639271933359996	0.571196199360511	0.904137323209932	5	Rad51|Rpa2|Rpa1|Rpa3
REACTOME_MEIOTIC_SYNAPSIS	0.612068965517241	0.972023172966235	0.0878312634480124	-0.424987372106305	-0.891565064561545	12	Lmna
REACTOME_MEMBRANE_TRAFFICKING	0.361702127659575	0.903974895397489	0.245041785430996	-0.308079958758942	-1.02837838331041	149	Cd4|Il7r|Tbc1d4|Vps37b|Ubc|Tuba1a|Fth1|Areg|Ftl1|Ctsz|Ubb|Tpd52|Cpd|Galnt1|Snx18|Tubb2a|Dynll1|Tuba1c|Picalm|M6pr|Ldlrap1|Kif21b|Man2a2|Synj1|Cltc|Cyth1|Cd55
REACTOME_METABOLIC_DISORDERS_OF_BIOLOGICAL_OXIDATION_ENZYMES	0.50293542074364	0.954252504217919	0.0776798560117236	-0.740993788819876	-0.98786258606231	1	Gclc
REACTOME_METABOLISM_OF_AMINO_ACIDS_AND_DERIVATIVES	0.743333333333333	0.989138571772318	0.0321428397352941	0.346675973648712	0.867167389168847	141	Psmb8|Psmb9|Ckm|Rps17|Rps2|Rpl28|Rpl3|Rps20|Rpl10|Rpl36a|Rpl23a|Psmb10|Phgdh|Psme1|Rpl13|Rpl15|Rpl32|Rps18|Rps11|Rps26|Rpl22l1|Rpl27|Rps12|Uba52|Rpl10a|Rps8|Rpl35|Psph|Rps15a|Rps7|Rpsa|Psme2|Rpl11|Rps25|Serinc3|Rps6|Rpl5|Rps23|Rpl14|Rps3|Rpl26|Rpl39|Rpl37|Rps15|Rps4x|Rpl22|Rpl31|Rps5
REACTOME_METABOLISM_OF_ANGIOTENSINOGEN_TO_ANGIOTENSINS	0.852459016393443	0.996297825395429	0.0541200569620232	-0.426863590897895	-0.668414412885279	3	Ctsz|Atp6ap2
REACTOME_METABOLISM_OF_CARBOHYDRATES	0.360576923076923	0.903974895397489	0.160801401070022	-0.365223567280963	-1.04409392668826	55	Ubc|Bgn|Got1|Hexb|Pgam1|Ubb|Pkm|Hexa|Hk2|Cd44
REACTOME_METABOLISM_OF_COFACTORS	0.200426439232409	0.848820612980769	0.142056643575821	-0.762474369680195	-1.26923037410398	4	Gch1
REACTOME_METABOLISM_OF_FAT_SOLUBLE_VITAMINS	0.237704918032787	0.84944672052686	0.126253987849115	-0.778889614009347	-1.21964265669833	3	Lrp1
REACTOME_METABOLISM_OF_FOLATE_AND_PTERINES	0.973451327433628	1	0.0413209506074822	0.276911071789301	0.46176162523568	6	Dhfr|Mthfd2|Mthfs
REACTOME_METABOLISM_OF_LIPIDS	0.0894391878391691	0.798550724637681	0.287805130535564	-0.354326114896915	-1.14461298062384	110	Rora|Gm2a|Tnfaip8l2|Lgmn|Psap|Dgat1|Hexb|Cers4|Tnfaip8|Fabp5|Hexa|Ptpn13|Faah|Pik3r5|Osbpl8|Gpx1|Synj1|Ctsa|Ppt1|Hmgcs1|Neu1|Insig1|Tspo|Plin2|Chka|Pip4k2a|Cyp51|Fhl2
REACTOME_METABOLISM_OF_NITRIC_OXIDE_ENOS_ACTIVATION_AND_REGULATION	0.936475409836066	1	0.0497903187820785	-0.361404599129894	-0.565913908078496	3	Hsp90aa1|Dnm2|Calm1
REACTOME_METABOLISM_OF_NUCLEOTIDES	0.85933147632312	0.996297825395429	0.035996889024589	0.343333594549358	0.713642605533999	29	Dut|Rrm2|Nme1|Tyms|Nt5e|Tk1|Dctpp1|Hprt|Rrm1|Xdh
REACTOME_METABOLISM_OF_POLYAMINES	0.889192886456908	0.996693841515808	0.0335297167141207	0.330049919153125	0.708078546158268	38	Psmb8|Psmb9|Psmb10|Psme1|Psme2
REACTOME_METABOLISM_OF_RNA	0.715176715176715	0.986576809871393	0.0307752597613667	0.347860796155039	0.904537634798942	269	Hspa1a|Psmb8|Psmb9|Nup210|Rps17|Rps2|Rpl28|Ran|Rpl3|Rps20|Rpl10|Rpl36a|Rpl23a|Psmb10|Psme1|Hnrnpa3|Pop5|Rpl13|Rpl15|Rpl32|Rps18|Rps11|Rps26|Rpl22l1|Rpl27|Rps12|Uba52|Rpl10a|Snrpg|Apobec3|Snrpe|Rps8|Rpl35|Set|Rps15a|Slbp|Hnrnpd|Rps7|Rpsa|Psme2|Rpl11|Rps25|Rps6|Anp32a|Nop10|Rpl5|Rps23|Rpl14|Srsf3|Rps3|Rpl26|Srsf7|Lsm5|Rpl39|Rpl37|Rps15|Rps4x|Rpl22|Snrpd2|Nhp2|Rpl31|Snrpd1|Ddx39|Rps5|Lsm6|Rpl7a|Snrp…
REACTOME_METABOLISM_OF_STEROIDS	0.969529085872576	1	0.0299195667151671	0.269338509049466	0.556660670951476	27	Hsd11b1|Ran
REACTOME_METABOLISM_OF_STEROID_HORMONES	0.310408921933086	0.883484128126774	0.102080107662747	0.737966537244181	1.168115422248	5	Hsd11b1|Stard4
REACTOME_METABOLISM_OF_VITAMINS_AND_COFACTORS	0.454225352112676	0.939396327984541	0.118815039412263	-0.389223200108856	-0.995691779132854	29	Gch1|Lrp1|Cyb5r3|Nampt|Gsto1|Slc2a1|Parp14|Parp9|Fasn
REACTOME_METABOLISM_OF_WATER_SOLUBLE_VITAMINS_AND_COFACTORS	0.941747572815534	1	0.0713052987340038	-0.249529553299802	-0.612051049172575	23	Cyb5r3|Nampt|Gsto1|Slc2a1|Parp14|Parp9|Fasn|Shmt2
REACTOME_METALLOPROTEASE_DUBS	0.350114416475973	0.902349461788202	0.107554375265169	-0.62312794103134	-1.13231547822669	6	Ubc|Ubb
REACTOME_METALLOTHIONEINS_BIND_METALS	0.136986301369863	0.806000876875274	0.166933848713193	-0.934472049689441	-1.24579988326131	1	Mt1
REACTOME_METAL_ION_SLC_TRANSPORTERS	0.218	0.84944672052686	0.130777137971974	0.867911879414316	1.2465447375796	2	Slc39a4|Slc30a1
REACTOME_METHIONINE_SALVAGE_PATHWAY	0.250996015936255	0.855966378388884	0.120433371642259	-0.840323081702392	-1.20807943755998	2	Got1|Mtap
REACTOME_METHYLATION	0.405117270788913	0.927412284399184	0.0943563635421779	-0.662630319144957	-1.10302793287825	4	Gsto1|Mat2a
REACTOME_MET_ACTIVATES_PI3K_AKT_SIGNALING	0.98804780876494	1	0.0460457683018055	-0.31534778961553	-0.453355606444516	2	Grb2
REACTOME_MET_ACTIVATES_PTK2_SIGNALING	0.520255863539446	0.960252244725635	0.080419996876154	-0.608240991968624	-1.01249035046976	4	Fn1|Itgb1
REACTOME_MET_ACTIVATES_PTPN11	0.407045009784736	0.927412284399184	0.0891647117820678	-0.797204968944099	-1.06280103035287	1	Grb2
REACTOME_MET_ACTIVATES_RAP1_AND_RAC1	0.226012793176972	0.84944672052686	0.132846300606183	-0.746829778599391	-1.24318806897244	4	Rap1b|Grb2
REACTOME_MET_ACTIVATES_RAS_SIGNALING	0.595617529880478	0.972023172966235	0.0699458736501659	-0.663249456352905	-0.953511866613885	2	Grb2|Kras
REACTOME_MET_INTERACTS_WITH_TNS_PROTEINS	0.217221135029354	0.84944672052686	0.129442887745046	-0.900310559006211	-1.20025718231125	1	Itgb1
REACTOME_MET_PROMOTES_CELL_MOTILITY	0.32512315270936	0.891148524754126	0.117249716749792	-0.596033344245174	-1.14549085130827	8	Fn1|Rap1b|Itgb1
REACTOME_MET_RECEPTOR_ACTIVATION	0.0855397148676171	0.798550724637681	0.219250346703755	0.956521739130435	1.28163320764972	1	Spint2
REACTOME_MET_RECEPTOR_RECYCLING	0.422310756972112	0.932565789473684	0.0880945010398517	-0.757581187266432	-1.08912664015456	2	Grb2
REACTOME_MHC_CLASS_II_ANTIGEN_PRESENTATION	0.109803921568627	0.806000876875274	0.271288554688953	-0.46418031263712	-1.27567746264999	43	Ctss|Ctsl|H2-Ab1|Lgmn|H2-Aa|Tuba1a|Ctsb|H2-Eb1|Tubb2a|Dynll1|Tuba1c|Cd74|Cltc|Ctsa
REACTOME_MICRORNA_MIRNA_BIOGENESIS	0.521575984990619	0.961178338448978	0.0736212741014394	0.658433003264699	1.01770733254114	4	Ran|Polr2f
REACTOME_MISCELLANEOUS_TRANSPORT_AND_BINDING_EVENTS	0.478448275862069	0.953453489778638	0.0855356947987884	-0.577829584210621	-1.01824739203862	5	Ank
REACTOME_MISMATCH_REPAIR	0.435398230088496	0.936144650230807	0.0799858801499946	0.650699844479005	1.08507115943653	6	Pcna|Lig1|Pold4|Rpa2|Rpa1|Rpa3
REACTOME_MITOCHONDRIAL_BIOGENESIS	0.998540145985401	1	0.0310617758113358	0.178125	0.35488242566113	21	Camk4|Cycs|mt-Atp6|Helz2|Calm1|Mthfs|Creb1|Ncor1|Ssbp1|mt-Atp8|Mapk14|Tgs1|Crebbp|Gabpb1|Sod2|Glud1|Ncoa2|Crtc3|Acss2|Mef2d|Hspa9
REACTOME_MITOCHONDRIAL_CALCIUM_ION_TRANSPORT	0.726078799249531	0.986576809871393	0.0574877409561325	0.533727074914517	0.824955546005452	4	Phb2|Phb|Vdac2|Smdt1
REACTOME_MITOCHONDRIAL_FATTY_ACID_BETA_OXIDATION	0.961065573770492	1	0.0486034247259069	-0.339651957737725	-0.531852021951673	3	Dbi|Ndufab1|Acot7
REACTOME_MITOCHONDRIAL_IRON_SULFUR_CLUSTER_BIOGENESIS	0.948207171314741	1	0.047925896705813	-0.38179558869214	-0.54888341174167	2	Glrx5|Hscb
REACTOME_MITOCHONDRIAL_PROTEIN_IMPORT	0.949206349206349	1	0.0699458736501659	-0.248517015298158	-0.572784750141916	18	Hspa9|Tomm20|Cyc1|Tomm40|Tomm22|Timm8a1|Tomm7|Slc25a4|Chchd2|Ndufb8|Grpel1|Timm13|Cox17|Chchd10|Hscb|Hspd1|Cmc2|Tomm5
REACTOME_MITOCHONDRIAL_TRANSLATION	0.944297082228117	1	0.0614364107201271	-0.264092183120523	-0.532576457393812	10	Mrps6|Mrpl52|Mrpl33|Aurkaip1|Mrpl12|Mrpl20|Mrps16|Chchd1|Mrpl15|Mrpl18
REACTOME_MITOCHONDRIAL_TRNA_AMINOACYLATION	0.164969450101833	0.817131716411548	0.154190966581424	0.906521739130435	1.21463874452257	1	Lars2
REACTOME_MITOCHONDRIAL_UNCOUPLING	0.334012219959267	0.893932425234678	0.103197466945307	0.82360248447205	1.10353612554774	1	Ucp2
REACTOME_MITOPHAGY	0.410919540229885	0.928809299955187	0.111918316325105	-0.494491992785986	-1.03737620082304	12	Ubc|Ubb|Sqstm1|Map1lc3a|Map1lc3b
REACTOME_MITOTIC_G1_PHASE_AND_G1_S_TRANSITION	0.564748201438849	0.972023172966235	0.0484087618816951	0.402467959343933	0.95612442831624	86	Cables1|Psmb8|Psmb9|Rrm2|Top2a|Tyms|Pcna|Mcm3|Psmb10|Psme1|Mcm6|Mcm7|Mcm5|Fbxo5|Tk1|Gmnn|Uba52|Ccna2|Ccnd3|Prim1|Mcm2|Psme2|Dhfr
REACTOME_MITOTIC_G2_G2_M_PHASES	0.983695652173913	1	0.0972150808846466	-0.220888277025869	-0.680608978434348	74	Ubc|Cdkn1a|Tuba1a|Ubb|Phlda1|Tubb2a|Dynll1|Tuba1c
REACTOME_MITOTIC_METAPHASE_AND_ANAPHASE	0.993006993006993	1	0.0190794888813551	0.236025008348331	0.571978200650519	100	Psmb8|Psmb9|Birc5|Ran|Spc24|Psmb10|Psme1|Cdca8|Fbxo5|Uba52|Knl1|Ube2c|Tmpo|Psme2|Incenp|Ndc80|Cdk1|Cenph|Smc1a|Cdca5|Cenpk|Mad2l1|Banf1
REACTOME_MITOTIC_PROMETAPHASE	0.997549019607843	1	0.0218679438176212	0.217047793441584	0.505806909078287	68	Birc5|Spc24|Smc4|Tubb5|Cdca8|Smc2|Knl1|Ncapg|Incenp|Ndc80|Cntrl|Cdk1|Cenph|Smc1a|Cdca5|Cenpk|Mad2l1|Eml4|Pmf1|Cenpm|Tuba1b|Rangap1|Ska1|Nudc|Ncapd2|Haus8|Cenpf
REACTOME_MITOTIC_PROPHASE	0.760387811634349	0.991730868071891	0.0414044273760278	0.376052174663227	0.777213242174545	27	Nup210|Prkcb|Smc4|Smc2|Tmpo|Set|Ncapd3|Cdk1|Ncapg2|Banf1
REACTOME_MITOTIC_SPINDLE_CHECKPOINT	0.957823129251701	1	0.0296354881939192	0.277419783377967	0.59431663132882	36	Birc5|Spc24|Cdca8|Knl1|Ube2c|Incenp|Ndc80|Cenph|Cenpk|Mad2l1|Pmf1|Cenpm|Rangap1|Ska1|Nudc|Cenpf
REACTOME_MITOTIC_TELOPHASE_CYTOKINESIS	0.96401028277635	1	0.0589694466690997	-0.243773349937734	-0.476268615370149	9	Rad21|Kif23|Nipbl|Wapl|Stag2|Pds5a|Smc3|Mau2|Smc1a
REACTOME_MODULATION_BY_MTB_OF_HOST_IMMUNE_SYSTEM	0.366379310344828	0.903974895397489	0.100990587455923	-0.627731028885837	-1.10618338093214	5	Ubc|Ubb
REACTOME_MOLECULES_ASSOCIATED_WITH_ELASTIC_FIBRES	0.613272311212815	0.972023172966235	0.0755015292281669	-0.493044154652764	-0.895934030559605	6	Fn1|Itgb1|Itgb3
REACTOME_MRNA_CAPPING	0.762948207171315	0.991730868071891	0.0579754757571486	-0.565077084972579	-0.81237564676758	2	Polr2a
REACTOME_MRNA_DECAY_BY_3_TO_5_EXORIBONUCLEASE	0.819887429643527	0.996297825395429	0.0518457624865066	0.463160001195927	0.715883509817575	4	Exosc7|Exosc3|Exosc8|Exosc2
REACTOME_MRNA_DECAY_BY_5_TO_3_EXORIBONUCLEASE	0.768844221105528	0.991730868071891	0.0495901956956338	0.438358316379654	0.747232786733586	7	Lsm5|Lsm6|Lsm4|Lsm3|Lsm7|Lsm2
REACTOME_MRNA_EDITING	0.334	0.893932425234678	0.102080107662747	0.793765367589329	1.14005127169031	2	Apobec3|Adar
REACTOME_MRNA_EDITING_C_TO_U_CONVERSION	0.285132382892057	0.877061085006407	0.11331290842208	0.843478260869565	1.13016746492748	1	Apobec3
REACTOME_MRNA_SPLICING	1	1	0.0207088406492443	0.160676439286983	0.381381149371704	83	Hnrnpa3|Snrpg|Snrpe|Hnrnpd|Srsf3|Srsf7|Lsm5|Snrpd2|Snrpd1|Lsm6|Snrpf|Magoh|Ppwd1|Lsm4|Hnrnpa2b1|Clp1|Snrpa1|Magohb|Hnrnpf|Sf3b6|Ddx46|Lsm3|Snrpd3|Lsm7|Cdc5l|Rbm8a|Lsm2|Srsf11|Srsf6|Ppih|Nudt21|U2af1|Hnrnpa0
REACTOME_MRNA_SPLICING_MINOR_PATHWAY	0.7677793904209	0.991730868071891	0.0431036828790402	0.386836205574117	0.776682889778753	22	Snrpg|Snrpe|Srsf7|Snrpd2|Snrpd1|Snrpf|Sf3b6|Snrpd3|Lsm2|Srsf6
REACTOME_MTORC1_MEDIATED_SIGNALLING	0.973474801061008	1	0.059989249649033	-0.239001438443639	-0.481977686330266	10	Eif4ebp1|Eif4e|Eif4g1|Slc38a9
REACTOME_MTOR_SIGNALLING	0.977961432506887	1	0.0615706755421678	-0.229334381585631	-0.474362264563357	11	Eif4ebp1|Eif4e|Eif4g1|Slc38a9
REACTOME_MUCOPOLYSACCHARIDOSES	0.942	1	0.0484087618816951	0.395605514957261	0.568191292830585	2	Arsb
REACTOME_MULTIFUNCTIONAL_ANION_EXCHANGERS	0.804305283757339	0.994640674118058	0.0546808488785442	-0.60248447204969	-0.803207634937503	1	Slc26a2
REACTOME_MUSCLE_CONTRACTION	0.736054421768708	0.987055282626847	0.042077210988939	0.379691900141159	0.813414271639342	36	Itga1|Atp1b1|Tnni1|Anxa2|Stim1|Atp2a3|Itpr2|Mylpf|Vim|Anxa6|Fgf13
REACTOME_MYD88_INDEPENDENT_TLR4_CASCADE	0.505494505494506	0.954252504217919	0.114266502484433	-0.376561116951581	-0.971811390851228	34	Ubc|Nfkbia|Fos|Ubb|Nfkb1|Birc3|Dusp6|Ikbke|Dusp4|Jun|Map2k3|Map3k8|Ikbkb|Ppp2ca|Mapkapk2
REACTOME_MYOCLONIC_EPILEPSY_OF_LAFORA	0.387931034482759	0.920437282477353	0.09754492162472	-0.619174213998486	-1.0911046195096	5	Ubc|Ubb
REACTOME_MYOGENESIS	0.17487684729064	0.831818181818182	0.165656695205483	-0.67129194619031	-1.29012712181689	8	Tcf4|Spag9|Mef2d
REACTOME_M_PHASE	0.925638179800222	1	0.0204160330522345	0.28633028154119	0.716909760017045	133	Psmb8|Psmb9|Nup210|Birc5|Prkcb|Ran|Spc24|Smc4|Tubb5|Psmb10|Psme1|Cdca8|Smc2|Fbxo5|Uba52|Knl1|Ube2c|Tmpo|Set|Psme2|Ncapd3|Ncapg|Incenp|Ndc80|Cntrl|Cdk1|Cenph|Ncapg2|Smc1a|Cdca5|Cenpk|Mad2l1|Banf1
REACTOME_NADE_MODULATES_DEATH_SIGNALLING	0.614754098360656	0.972023172966235	0.0697792517076235	-0.600289699395623	-0.939977771677843	3	Ywhae
REACTOME_NA_CL_DEPENDENT_NEUROTRANSMITTER_TRANSPORTERS	0.295499021526419	0.881677081233622	0.108394255853397	-0.862422360248447	-1.14974618671208	1	Slc6a6
REACTOME_NCAM1_INTERACTIONS	0.334012219959267	0.893932425234678	0.103197466945307	0.820807453416149	1.09979109344747	1	St8sia4
REACTOME_NCAM_SIGNALING_FOR_NEURITE_OUT_GROWTH	0.556650246305419	0.972023172966235	0.0845557442441281	-0.480632193083045	-0.92370634182907	8	Fgfr1|Grb2|Sptbn1
REACTOME_NEDDYLATION	0.73525721455458	0.987055282626847	0.0383995813369433	0.365562936143096	0.828781268369869	57	Cish|Psmb8|Psmb9|Birc5|Fbxo32|Psmb10|Psme1|Uba52
REACTOME_NEF_AND_SIGNAL_TRANSDUCTION	0.0686767169179229	0.79329022461909	0.222056046145248	0.842985773156068	1.43696739611214	7	Lck|Cd247
REACTOME_NEF_MEDIATED_CD4_DOWN_REGULATION	0.562899786780384	0.972023172966235	0.0762797180809272	-0.584432880662905	-0.972858883208848	4	Cd4
REACTOME_NEF_MEDIATED_CD8_DOWN_REGULATION	0.0380359394410135	0.79329022461909	0.321775918075361	-0.950609165739912	-1.36663077724807	2	Cd8b1
REACTOME_NEF_MEDIATED_DOWNREGULATION_OF_MHC_CLASS_I_COMPLEX_CELL_SURFACE_EXPRESSION	0.881748071979435	0.996297825395429	0.0632191170859458	-0.327019873351842	-0.638910292366191	9	H2-K1|H2-D1
REACTOME_NEF_MEDIATES_DOWN_MODULATION_OF_CELL_SURFACE_RECEPTORS_BY_RECRUITING_THEM_TO_CLATHRIN_ADAPTERS	0.0922190201729107	0.798550724637681	0.252961123069611	-0.64172493364767	-1.43931613412726	15	Cd4|Cd28|Cd8b1
REACTOME_NEGATIVE_EPIGENETIC_REGULATION_OF_RRNA_EXPRESSION	0.928374655647383	1	0.0640703750499722	-0.276635514018692	-0.572201376789883	11	Arid4b|Sirt1|Taf1d|Smarca5|Polr1d|Polr2f|Sin3b|Sap18|Mbd2|Twistnb|Dnmt1
REACTOME_NEGATIVE_REGULATION_OF_ACTIVITY_OF_TFAP2_AP_2_FAMILY_TRANSCRIPTION_FACTORS	0.89	0.996693841515808	0.051011413203915	0.45076110593352	0.647408910782703	2	Ube2i|Sumo1
REACTOME_NEGATIVE_REGULATION_OF_FGFR1_SIGNALING	0.390745501285347	0.921015944933345	0.107972360317345	-0.556978900571275	-1.08818937686678	9	Ubc|Fgfr1|Ubb
REACTOME_NEGATIVE_REGULATION_OF_FGFR2_SIGNALING	0.625615763546798	0.972023172966235	0.0782955249944794	-0.460265243618404	-0.884563977553545	8	Ubc|Ubb
REACTOME_NEGATIVE_REGULATION_OF_FGFR3_SIGNALING	0.625615763546798	0.972023172966235	0.0782955249944794	-0.460265243618404	-0.884563977553545	8	Ubc|Ubb
REACTOME_NEGATIVE_REGULATION_OF_FGFR4_SIGNALING	0.625615763546798	0.972023172966235	0.0782955249944794	-0.460265243618404	-0.884563977553545	8	Ubc|Ubb
REACTOME_NEGATIVE_REGULATION_OF_MAPK_PATHWAY	0.113372093023256	0.806000876875274	0.227987202850442	-0.623594654147759	-1.41048845782195	16	Ubc|Dusp10|Dusp1|Ubb|Dusp5|Dusp6|Dusp4
REACTOME_NEGATIVE_REGULATION_OF_MET_ACTIVITY	0.539845758354756	0.968747120488475	0.0886261133285098	-0.484803595503605	-0.94717793071289	9	Ubc|Ubb
REACTOME_NEGATIVE_REGULATION_OF_NMDA_RECEPTOR_MEDIATED_NEURONAL_TRANSMISSION	0.75	0.991604127579737	0.0601186142531851	-0.493759080078863	-0.773164291017344	3	Actn2
REACTOME_NEGATIVE_REGULATION_OF_NOTCH4_SIGNALING	0.619565217391304	0.972023172966235	0.0498907356726307	0.417755479693866	0.89518816319569	37	Psmb8|Psmb9|Psmb10|Psme1|Uba52|Psme2
REACTOME_NEGATIVE_REGULATION_OF_TCF_DEPENDENT_SIGNALING_BY_DVL_INTERACTING_PROTEINS	0.19755600814664	0.846705224764965	0.139599673451922	0.889751552795031	1.19216855192092	1	Ccdc88c
REACTOME_NEGATIVE_REGULATION_OF_THE_PI3K_AKT_NETWORK	0.0634353541507934	0.79329022461909	0.287805130535564	-0.597584621818124	-1.48479794130027	25	Icos|Cd28|Il1rl1|Ier3|Fgfr1|Areg|Trat1
REACTOME_NEGATIVE_REGULATORS_OF_DDX58_IFIH1_SIGNALING	0.0344335041709389	0.788158587361312	0.321775918075361	-0.661146997298182	-1.52381887091384	18	Tnfaip3|Ubc|Rnf125|Ubb|Isg15|Trim25|Ifih1|Ikbke|Nlrc5|Tax1bp1|Pcbp2
REACTOME_NEPHRIN_FAMILY_INTERACTIONS	0.315270935960591	0.883484128126774	0.119348440591015	-0.603601336785531	-1.16003545070266	8	Actn2|Actn1|Iqgap1|Sptbn1
REACTOME_NERVOUS_SYSTEM_DEVELOPMENT	0.433823529411765	0.936144650230807	0.0544555953940371	0.396548073176531	1.0252636827377	227	Tyrobp|Itga1|Ablim1|Prkcq|Sema6d|Psmb8|Sema4a|Psmb9|Actb|Evl|Pik3cd|Cd72|Sema4d|Rps17|Rps2|Rpl28|Rpl3|Rps20|Srgap3|Rpl10|Rpl36a|Ptprc|Rpl23a|Psmb10|Pfn1|Psme1|Rpl13|Rpl15|Rpl32|Rps18|Rps11|Rps26|Agap2|Rpl22l1|Rpl27|Rps12|Uba52|Rpl10a|Hsp90ab1|Arpc4|Rps8|Rpl35|Rps15a|Rps7|Actr3|St8sia4|Rpsa|Psme2|Vasp|Rpl11|Rps25|Rps6|Rpl5|Rps23|Rpl14|Rps3|Rpl26|Dok2|Rpl39|Rpl37|Rps15|Rps4x|Rpl22|Rpl31|Rps5|Vav3
REACTOME_NETRIN_1_SIGNALING	0.118935837245696	0.806000876875274	0.159646701919906	0.745569708561079	1.36988754260089	11	Ablim1|Prkcq|Agap2
REACTOME_NEUREXINS_AND_NEUROLIGINS	1	1	0.0486034247259069	-0.221013366490519	-0.367903353853584	4	Homer1|Sipa1l1|Dbnl|Epb41
REACTOME_NEUROFASCIN_INTERACTIONS	0.313111545988258	0.883484128126774	0.104732821580651	-0.850621118012422	-1.13401325365661	1	Sdcbp
REACTOME_NEURONAL_SYSTEM	0.902654867256637	0.998003299302789	0.0289274314524646	0.308641178536981	0.694069663081579	53	Nrgn|Gngt2|Gng2|Kcnj8|Prkcb|Camk4
REACTOME_NEUROTOXICITY_OF_CLOSTRIDIUM_TOXINS	0.964774951076321	1	0.0463227785794633	-0.519875776397516	-0.693077103549164	1	Vamp1
REACTOME_NEUROTRANSMITTER_CLEARANCE	0.772994129158513	0.992581929333097	0.0565299525056311	-0.610869565217391	-0.814386297897973	1	Comt
REACTOME_NEUROTRANSMITTER_RECEPTORS_AND_POSTSYNAPTIC_SIGNAL_TRANSMISSION	0.778990450204638	0.992881419694631	0.0395979123961192	0.359451643807923	0.768772044995278	35	Nrgn|Gngt2|Gng2|Prkcb|Camk4
REACTOME_NEUROTRANSMITTER_RELEASE_CYCLE	0.244444444444444	0.852739700481626	0.138022242496643	-0.662820618796419	-1.2291480487468	7	Naaa|Slc38a2|Hspa8|Gls
REACTOME_NEUTROPHIL_DEGRANULATION	0.083864118895966	0.798550724637681	0.156312403073186	0.49021470637157	1.25479313284307	190	Fcer1g|Pglyrp1|Plac8|Serpinb6b|Tyrobp|Serpina3g|Rab37|Padi2|Tbc1d10c|Fgl2|Cyba|Hspa1a|Ptpn6|Arhgap9|Gstp3|Pycard|Lrmp|Bin2|Qpct|Sell|Rnaset2a|Cotl1|Rnaset2b|Atp8b4|Unc13d|Hspa1b|Anxa2|Rhof|Ppia|Rab27a|Hvcn1|Hmgb1|Itgax|Tubb5|Ptprc
REACTOME_NF_KB_ACTIVATION_THROUGH_FADD_RIP_1_PATHWAY_MEDIATED_BY_CASPASE_8_AND_10	0.237986270022883	0.84944672052686	0.134273452883202	-0.677386206833929	-1.23091075881758	6	Trim25|Ifih1|Ikbkb|Ddx58
REACTOME_NF_KB_IS_ACTIVATED_AND_SIGNALS_SURVIVAL	0.142857142857143	0.806000876875274	0.184706471207739	-0.699342523339722	-1.34403631969786	8	Ubc|Nfkbia|Ubb|Nfkb1|Sqstm1
REACTOME_NGF_INDEPENDANT_TRKA_ACTIVATION	0.782778864970646	0.992881419694631	0.0559428593065705	-0.609316770186335	-0.812316175127515	1	Adora2a
REACTOME_NGF_STIMULATED_TRANSCRIPTION	0.00676043184825096	0.579987416819395	0.407017918923954	-0.720538780865683	-1.67714828962837	19	Fosb|Fos|Sgk1|Junb|Egr2|Egr1|Id3|Jund
REACTOME_NICOTINAMIDE_SALVAGING	0.556064073226545	0.972023172966235	0.0806388495950661	-0.519426213545114	-0.943874127069888	6	Nampt|Parp14|Parp9
REACTOME_NICOTINATE_METABOLISM	0.928221859706362	1	0.03975964750879	0.323364197288419	0.568862274190369	9	Nt5e|Nmrk1|Parp8|Cd38
REACTOME_NITRIC_OXIDE_STIMULATES_GUANYLATE_CYCLASE	0.528375733855186	0.965340324240865	0.0751181635276302	-0.726708074534162	-0.968817456574101	1	Pde2a
REACTOME_NOD1_2_SIGNALING_PATHWAY	0.106628242074928	0.806000876875274	0.234392647294686	-0.629806053289371	-1.41258343932153	15	Tnfaip3|Ubc|Casp4|Ubb|Birc3
REACTOME_NONCANONICAL_ACTIVATION_OF_NOTCH3	0.613545816733068	0.972023172966235	0.0684714904492088	-0.653308480894688	-0.939220353859016	2	Psen2|Ybx1
REACTOME_NONHOMOLOGOUS_END_JOINING_NHEJ	0.657587548638132	0.972023172966235	0.0639271933359996	0.587812982312041	0.887021452890397	3	Rif1|Nsd2|Sumo1
REACTOME_NONSENSE_MEDIATED_DECAY_NMD	0.317647058823529	0.885466306775875	0.0751181635276302	0.462332186398872	1.10918916932231	93	Rps17|Rps2|Rpl28|Rpl3|Rps20|Rpl10|Rpl36a|Rpl23a|Rpl13|Rpl15|Rpl32|Rps18|Rps11|Rps26|Rpl22l1|Rpl27|Rps12|Uba52|Rpl10a|Rps8|Rpl35|Rps15a|Rps7|Rpsa|Rpl11|Rps25|Rps6|Rpl5|Rps23|Rpl14|Rps3|Rpl26|Rpl39|Rpl37|Rps15|Rps4x|Rpl22|Rpl31|Rps5|Rpl7a|Magoh|Rpl27a|Rps3a1|Rpl38|Rpl7|Rpl23|Rplp2|Rps27a|Rpl18|Rpl4|Rpl6|Rpl9|Rpl24|Rplp0|Rps10
REACTOME_NON_INTEGRIN_MEMBRANE_ECM_INTERACTIONS	0.484848484848485	0.954252504217919	0.0988903007520636	-0.480659366690632	-0.994210567515022	11	Fn1|Actn1|Itgb1|Itga6|Itgb3|Prkca
REACTOME_NOREPINEPHRINE_NEUROTRANSMITTER_RELEASE_CYCLE	0.772994129158513	0.992581929333097	0.0565299525056311	-0.610248447204969	-0.81355824878979	1	Tspoap1
REACTOME_NOSTRIN_MEDIATED_ENOS_TRAFFICKING	0.977596741344195	1	0.0475434194201301	0.514906832298137	0.689918135806244	1	Dnm2
REACTOME_NOTCH1_INTRACELLULAR_DOMAIN_REGULATES_TRANSCRIPTION	0.339031339031339	0.897739012021037	0.124434168630393	-0.514889711756812	-1.11563133506934	13	Ubc|Hif1a|Hes1|Ubb|Myc
REACTOME_NOTCH2_ACTIVATION_AND_TRANSMISSION_OF_SIGNAL_TO_THE_NUCLEUS	0.489702517162471	0.954252504217919	0.0875697115548511	-0.548661576441394	-0.9969990982664	6	Ubc|Ubb
REACTOME_NOTCH2_INTRACELLULAR_DOMAIN_REGULATES_TRANSCRIPTION	0.30327868852459	0.883484128126774	0.109684061970549	-0.752277626818857	-1.1779716494423	3	Hes1|Rbpj
REACTOME_NOTCH3_ACTIVATION_AND_TRANSMISSION_OF_SIGNAL_TO_THE_NUCLEUS	0.502463054187192	0.954252504217919	0.0902635484340068	-0.510460113554551	-0.981031339404383	8	Ubc|Ubb
REACTOME_NOTCH3_INTRACELLULAR_DOMAIN_REGULATES_TRANSCRIPTION	0.729977116704806	0.98679239236884	0.0667426134241917	-0.43444469838785	-0.789450165890322	6	Hes1|Rbpj|Notch1|Stat1
REACTOME_NOTCH4_ACTIVATION_AND_TRANSMISSION_OF_SIGNAL_TO_THE_NUCLEUS	0.444672131147541	0.936351933293689	0.086794975677172	-0.67775015537601	-1.06127105203714	3	Psen2|Adam10|Ywhaz
REACTOME_NOTCH4_INTRACELLULAR_DOMAIN_REGULATES_TRANSCRIPTION	0.452025586353945	0.939396327984541	0.0880945010398517	-0.642262275156375	-1.06912287177798	4	Hes1|Rbpj
REACTOME_NOTCH_HLH_TRANSCRIPTION_PATHWAY	0.618336886993603	0.972023172966235	0.0714786287425507	-0.532940792485957	-0.887144103881072	4	Rbpj|Notch1|Crebbp
REACTOME_NR1H2_AND_NR1H3_MEDIATED_SIGNALING	0.126721763085399	0.806000876875274	0.208955027549354	-0.673956510063248	-1.39403230392407	11	Arl4c|Nrip1|Mylip|Abcg1|Fasn|Tnrc6b|Scd2
REACTOME_NR1H2_NR1H3_REGULATE_GENE_EXPRESSION_LINKED_TO_GLUCONEOGENESIS	0.178082191780822	0.835680282800979	0.144630528034484	-0.914906832298137	-1.21971633635355	1	Nrip1
REACTOME_NR1H2_NR1H3_REGULATE_GENE_EXPRESSION_LINKED_TO_LIPOGENESIS	0.370901639344262	0.905035959992734	0.0972150808846466	-0.71255438160348	-1.11577006984006	3	Nrip1|Fasn|Scd2
REACTOME_NR1H2_NR1H3_REGULATE_GENE_EXPRESSION_TO_CONTROL_BILE_ACID_HOMEOSTASIS	0.940936863543788	1	0.0492917662312669	0.531366459627329	0.711972213730086	1	Ncor1
REACTOME_NR1H2_NR1H3_REGULATE_GENE_EXPRESSION_TO_LIMIT_CHOLESTEROL_UPTAKE	0.315068493150685	0.883484128126774	0.104343952581949	-0.849689440993789	-1.13277117999433	1	Mylip
REACTOME_NR1H3_NR1H2_REGULATE_GENE_EXPRESSION_LINKED_TO_CHOLESTEROL_TRANSPORT_AND_EFFLUX	0.192592592592593	0.843698959530579	0.157402899305283	-0.678469748109765	-1.25816811271978	7	Arl4c|Abcg1
REACTOME_NRAGE_SIGNALS_DEATH_THROUGH_JNK	0.700460829493088	0.98349222264152	0.0498907356726307	0.426429122987893	0.806801467117938	13	Prex1|Bcl2l11|Arhgef3|Fgd3|Vav1|Vav3|Arhgef1|Arhgef6|Abr
REACTOME_NRIF_SIGNALS_CELL_DEATH_FROM_THE_NUCLEUS	0.366132723112128	0.903974895397489	0.104732821580651	-0.613252151537635	-1.11436971048447	6	Ubc|Ubb|Sqstm1|Psen2
REACTOME_NS1_MEDIATED_EFFECTS_ON_HOST_PATHWAYS	0.786296900489396	0.992881419694631	0.0473534245254193	0.425634526630323	0.7487762307121	9	Nup210|Tpr
REACTOME_NTRK2_ACTIVATES_RAC1	0.914	0.998617231620165	0.0497903187820785	0.417520969245107	0.599667523150898	2	Fyn|Rac1
REACTOME_NUCLEAR_ENVELOPE_BREAKDOWN	0.953800298062593	1	0.0342688261591917	0.281079498507617	0.545214362147092	17	Nup210|Prkcb|Tmpo|Cdk1|Banf1
REACTOME_NUCLEAR_ENVELOPE_NE_REASSEMBLY	0.598039215686275	0.972023172966235	0.0965629554309422	-0.370108812049066	-0.913915782658638	24	Lmna|Tuba1a|Tubb2a|Tuba1c
REACTOME_NUCLEAR_EVENTS_KINASE_AND_TRANSCRIPTION_FACTOR_ACTIVATION	0.00582411443395022	0.579987416819395	0.407017918923954	-0.67554090377701	-1.69471478020188	27	Fosb|Fos|Sgk1|Junb|Egr2|Egr1|Id3|Jund|Dusp6|Dusp4|Mef2d|Arc|Rrad|Ppp2ca|Mapkapk2
REACTOME_NUCLEAR_IMPORT_OF_REV_PROTEIN	0.219798657718121	0.84944672052686	0.11776578836269	0.739375688564566	1.26614165531151	8	Nup210|Ran|Npm1
REACTOME_NUCLEAR_PORE_COMPLEX_NPC_DISASSEMBLY	0.674496644295302	0.975411010127025	0.0557104226766671	0.485547463100852	0.831474280492428	8	Nup210|Cdk1
REACTOME_NUCLEAR_RECEPTOR_TRANSCRIPTION_PATHWAY	0.00579247081783347	0.579987416819395	0.407017918923954	-0.883185288886911	-1.69735582446518	8	Rora|Nr4a3|Nr4a1
REACTOME_NUCLEAR_SIGNALING_BY_ERBB4	0.737789203084833	0.987774737062924	0.072003313661988	-0.410950155489198	-0.80288785296252	9	Sparc|Stat5a|Adap1|Psen2
REACTOME_NUCLEOBASE_BIOSYNTHESIS	0.834630350194553	0.996297825395429	0.0526973085708419	0.436606587942822	0.6588480037567	3	Impdh1|Impdh2|Gmps
REACTOME_NUCLEOBASE_CATABOLISM	0.37192118226601	0.905434922266478	0.108394255853397	-0.570324832902689	-1.0960827689788	8	Samhd1|Pnp|Gpx1
REACTOME_NUCLEOTIDE_BINDING_DOMAIN_LEUCINE_RICH_REPEAT_CONTAINING_RECEPTOR_NLR_SIGNALING_PATHWAYS	0.772108843537415	0.992581929333097	0.0843144320642653	-0.322736060531613	-0.807721993795675	26	Tnfaip3|Ubc|Casp4|Ubb|Nfkb1|Birc3|Txnip
REACTOME_NUCLEOTIDE_EXCISION_REPAIR	0.926553672316384	1	0.0330894161454377	0.301947114537793	0.617564421011801	26	Actb|Pcna|Uba52|Lig1|Rfc4|Rfc2|Rfc3|Pole|Rfc5|Rps27a|Pold4|Sumo2|Rpa2|Rpa1
REACTOME_NUCLEOTIDE_LIKE_PURINERGIC_RECEPTORS	0.0655737704918033	0.79329022461909	0.252961123069611	-0.888453818740325	-1.39120634856639	3	P2ry10|Lpar6
REACTOME_NUCLEOTIDE_SALVAGE	0.823798627002288	0.996297825395429	0.0609039347452418	-0.387267104425144	-0.703721511545197	6	Pnp|Uck2|Aprt
REACTOME_N_GLYCAN_ANTENNAE_ELONGATION	0.806754221388368	0.994640674118058	0.0525898950623616	0.472524556377432	0.730357839668827	4	Mgat4a|B4galt5|Mgat5|B4galt1
REACTOME_N_GLYCAN_ANTENNAE_ELONGATION_IN_THE_MEDIAL_TRANS_GOLGI	0.990123456790123	1	0.055826471778749	-0.254036152479073	-0.471089812652166	7	Man2a2|Fut8|Fuca1|B4galt1
REACTOME_N_GLYCAN_TRIMMING_AND_ELONGATION_IN_THE_CIS_GOLGI	0.587084148727984	0.972023172966235	0.0697792517076235	-0.699689440993789	-0.932797320368141	1	Man1a
REACTOME_N_GLYCAN_TRIMMING_IN_THE_ER_AND_CALNEXIN_CALRETICULIN_CYCLE	0.470437017994859	0.946984015623118	0.0965629554309422	-0.518037354420281	-1.01210790089558	9	Ubc|Ubb
REACTOME_OAS_ANTIVIRAL_RESPONSE	0.995423340961098	1	0.0520570030732099	-0.239678031828194	-0.435530374036498	6	Flna|Ddx58|Oas1a
REACTOME_OLFACTORY_SIGNALING_PATHWAY	0.941810344827586	1	0.0518457624865066	-0.321833122175346	-0.567132155018289	5	Rtp4|Gnb1
REACTOME_ONCOGENE_INDUCED_SENESCENCE	0.181556195965418	0.835680282800979	0.176694268938498	-0.576081270029599	-1.29208485294318	15	Ubc|Ets1|Ubb|Ets2|Mdm2
REACTOME_ONCOGENIC_MAPK_SIGNALING	0.501597444089457	0.954252504217919	0.105920292736253	-0.39977752558683	-0.973072724758611	22	Fn1|Lmna|Zc3hav1|Kdm7a|Rap1b|Iqgap1|Actg1|Itgb3
REACTOME_OPIOID_SIGNALLING	0.927966101694915	1	0.0330162512586498	0.299950917156057	0.613481651477261	26	Gngt2|Gng2|Camk4|Itpr2|Grk2
REACTOME_ORC1_REMOVAL_FROM_CHROMATIN	0.355525965379494	0.903416001384984	0.0756946307932749	0.497600172254548	1.09427335837828	45	Psmb8|Psmb9|Mcm3|Psmb10|Psme1|Mcm6|Mcm7|Mcm5|Uba52|Ccna2|Mcm2|Psme2
REACTOME_OREXIN_AND_NEUROPEPTIDES_FF_AND_QRFP_BIND_TO_THEIR_RESPECTIVE_RECEPTORS	0.0474616546262277	0.79329022461909	0.321775918075361	0.983850931677019	1.31825129929685	1	Qrfp
REACTOME_ORGANELLE_BIOGENESIS_AND_MAINTENANCE	0.975609756097561	1	0.0913924325943768	-0.233824046874554	-0.670979059045821	57	Tuba1a|Asap1|Tubb2a|Dynll1|Tuba1c|Hspa9|Mef2d|Ywhae|Acss2|Arf4|Tubb4b|Tubb3|Dynlrb1|Crtc3|Tuba4a|Hsp90aa1|Ncoa2
REACTOME_ORGANIC_CATION_ANION_ZWITTERION_TRANSPORT	0.207171314741036	0.84944672052686	0.134273452883202	-0.858260647322043	-1.23386714309472	2	Runx1
REACTOME_ORGANIC_CATION_TRANSPORT	0.207171314741036	0.84944672052686	0.134273452883202	-0.858260647322043	-1.23386714309472	2	Runx1
REACTOME_OTHER_INTERLEUKIN_SIGNALING	0.0220817227776154	0.714111786941258	0.352487857583619	-0.876609948333039	-1.59292971395592	6	Cd4
REACTOME_OTHER_SEMAPHORIN_INTERACTIONS	0.066884176182708	0.79329022461909	0.222056046145248	0.829073573248569	1.45850617447501	9	Tyrobp|Itga1|Sema6d|Sema4a|Cd72|Sema4d|Ptprc
REACTOME_OVARIAN_TUMOR_DOMAIN_PROTEASES	0.18429003021148	0.839598463819917	0.179782316298324	-0.55668276060263	-1.27062493246764	17	Tnfaip3|Ubc|Ubb|Trim25|Ifih1
REACTOME_OXIDATIVE_STRESS_INDUCED_SENESCENCE	0.654929577464789	0.972023172966235	0.0956031492204301	-0.347100818372687	-0.886128840955283	28	Ubc|Fos|Kdm6b|Ubb|Mdm2|Cbx4|Jun|Map2k3|Map4k4
REACTOME_O_LINKED_GLYCOSYLATION	0.669463087248322	0.974128923361331	0.0560595875032335	0.488714034476258	0.836896866039841	8	Muc1|B3gnt5|Galnt6|Galnt12|B4galt5
REACTOME_O_LINKED_GLYCOSYLATION_OF_MUCINS	0.669463087248322	0.974128923361331	0.0560595875032335	0.488714034476258	0.836896866039841	8	Muc1|B3gnt5|Galnt6|Galnt12|B4galt5
REACTOME_P130CAS_LINKAGE_TO_MAPK_SIGNALING_FOR_INTEGRINS	0.237986270022883	0.84944672052686	0.134273452883202	-0.679838069000057	-1.23536615440871	6	Fn1|Rap1b|Itgb3
REACTOME_P2Y_RECEPTORS	0.0796812749003984	0.79329022461909	0.224966093540314	-0.921093507300404	-1.32419797869329	2	P2ry10|Lpar6
REACTOME_P38MAPK_EVENTS	0.290806754221388	0.877061085006407	0.106729884364606	0.767319818157089	1.18600829768655	4	Mapkapk3|Mapk14
REACTOME_P75NTR_RECRUITS_SIGNALLING_COMPLEXES	0.404938271604938	0.927412284399184	0.103197466945307	-0.585426322278808	-1.08562648974417	7	Ubc|Ubb|Sqstm1
REACTOME_P75NTR_REGULATES_AXONOGENESIS	0.377049180327869	0.911378298393987	0.096240602328129	-0.707678076664172	-1.10813439284029	3	Rtn4
REACTOME_P75NTR_SIGNALS_VIA_NF_KB	0.154241645244216	0.808332352941176	0.181383128498408	-0.681727094216465	-1.33191433479387	9	Ubc|Nfkbia|Ubb|Nfkb1|Sqstm1
REACTOME_P75_NTR_RECEPTOR_MEDIATED_SIGNALLING	0.531914893617021	0.965340324240865	0.108820126769161	-0.37367670080122	-0.957213605392154	30	Ubc|Nfkbia|Akap13|Gna13|Ubb|Nfkb1|Rtn4|Sqstm1
REACTOME_PARASITE_INFECTION	0.168523676880223	0.820936728048507	0.123257226381337	0.62147148150328	1.28771108161507	28	Cd3g|Was|Cyfip2|Actb|Vav1|Arpc4|Cd247|Actr3
REACTOME_PCNA_DEPENDENT_LONG_PATCH_BASE_EXCISION_REPAIR	0.267801857585139	0.86639224026353	0.0999276973731092	0.634071511560612	1.20132482847523	14	Pcna|Lig1|Rfc4|Rfc2|Rfc3|Pole|Rfc5|Pold4|Rpa2|Rpa1|Rfc1|Rpa3
REACTOME_PCP_CE_PATHWAY	0.387483355525965	0.920437282477353	0.0713052987340038	0.487506716789885	1.07207682384149	45	Psmb8|Psmb9|Rac2|Prkcb|Psmb10|Pfn1|Psme1|Arrb2|Uba52|Psme2
REACTOME_PD_1_SIGNALING	0.479876160990712	0.953613872138846	0.0681513438679483	0.528861081598777	1.00199100031345	14	Lck|Cd3e|Pdcd1lg2|Cd3g|Ptpn6|Cd3d
REACTOME_PECAM1_INTERACTIONS	0.0587275693311582	0.79329022461909	0.237793834423688	0.840843118320728	1.47921115737689	9	Lck|Ptpn6
REACTOME_PENTOSE_PHOSPHATE_PATHWAY	0.989339019189765	1	0.0490939668192139	-0.27634442026733	-0.460008553552512	4	Pgd|Pgls|Taldo1|Tkt
REACTOME_PEPTIDE_HORMONE_METABOLISM	0.796143250688705	0.992881419694631	0.0716527366829457	-0.360017811469271	-0.744671876719625	11	Klf4|Ctsz|Ero1l
REACTOME_PEPTIDE_LIGAND_BINDING_RECEPTORS	0.189228529839884	0.842673430938657	0.118287526124085	0.64815543391914	1.283782564347	19	Xcl1|Qrfp|Cxcr6|Ccr5
REACTOME_PERK_REGULATES_GENE_EXPRESSION	0.364672364672365	0.903974895397489	0.119348440591015	-0.505061049428348	-1.09433519450743	13	Atf3|Cebpb|Atf4|Hspa5
REACTOME_PEROXISOMAL_LIPID_METABOLISM	0.955223880597015	1	0.0507027937029348	-0.323593410009325	-0.538660184756092	4	Acox3|Abcd1|Phyh|Scp2
REACTOME_PEROXISOMAL_PROTEIN_IMPORT	0.449035812672176	0.939396327984541	0.103576326612592	-0.489059890096823	-1.01158646762615	11	Ubc|Ubb
REACTOME_PEXOPHAGY	0.386727688787185	0.920437282477353	0.101350743797099	-0.603013472047547	-1.09576451803549	6	Ubc|Ubb|Sqstm1
REACTOME_PHASE_0_RAPID_DEPOLARISATION	0.566147859922179	0.972023172966235	0.0713052987340038	0.639216904909882	0.964590991976892	3	Fgf13|Rangrf|Calm1
REACTOME_PHASE_2_PLATEAU_PHASE	0.710371819960861	0.986576809871393	0.0605092988656667	-0.640683229813665	-0.854132655090757	1	Akap9
REACTOME_PHASE_3_RAPID_REPOLARISATION	0.710371819960861	0.986576809871393	0.0605092988656667	-0.640683229813665	-0.854132655090757	1	Akap9
REACTOME_PHASE_4_RESTING_MEMBRANE_POTENTIAL	0.176125244618395	0.833782187946507	0.14551614609036	-0.915217391304348	-1.22013036090764	1	Kcnk5
REACTOME_PHASE_II_CONJUGATION_OF_COMPOUNDS	0.218340611353712	0.84944672052686	0.108820126769161	0.633860438415265	1.2470263901633	18	Sult2b1|Gstp3|Gstt2|Ggct
REACTOME_PHASE_I_FUNCTIONALIZATION_OF_COMPOUNDS	0.853994490358127	0.996297825395429	0.0681513438679483	-0.319957311286053	-0.66180951018277	11	Cyb5r3|Cyp51|Smox|Acss2|Ptges3|Ncoa2
REACTOME_PHOSPHATE_BOND_HYDROLYSIS_BY_NTPDASE_PROTEINS	0.935420743639922	1	0.0477342401407188	-0.537267080745342	-0.716262478578288	1	Entpd1
REACTOME_PHOSPHATE_BOND_HYDROLYSIS_BY_NUDT_PROTEINS	0.761710794297352	0.991730868071891	0.0590954798717342	0.620186335403727	0.830981011583274	1	Nudt5
REACTOME_PHOSPHOLIPASE_C_MEDIATED_CASCADE_FGFR2	0.76908023483366	0.991730868071891	0.0567672387487446	-0.611801242236025	-0.815628371560247	1	Plcg1
REACTOME_PHOSPHOLIPASE_C_MEDIATED_CASCADE_FGFR4	0.76908023483366	0.991730868071891	0.0567672387487446	-0.611801242236025	-0.815628371560247	1	Plcg1
REACTOME_PHOSPHOLIPID_METABOLISM	0.725352112676056	0.986576809871393	0.0897104652742981	-0.328788465041907	-0.83937843423413	28	Tnfaip8l2|Dgat1|Tnfaip8|Ptpn13|Pik3r5|Osbpl8|Synj1|Chka|Pip4k2a
REACTOME_PHOSPHORYLATION_OF_EMI1	0.745353159851301	0.989790921077416	0.055826471778749	0.499070797828714	0.789971179336062	5	Fbxo5|Cdk1
REACTOME_PHOSPHORYLATION_OF_THE_APC_C	0.640077821011673	0.972023172966235	0.0652353056017703	0.600386486656986	0.905995120413202	3	Ube2c|Cdk1
REACTOME_PHOSPHORYLATION_SITE_MUTANTS_OF_CTNNB1_ARE_NOT_TARGETED_TO_THE_PROTEASOME_BY_THE_DESTRUCTION_COMPLEX	0.546910755148741	0.96968659763019	0.0815265143256594	-0.52192868962317	-0.948421495612509	6	Ppp2ca|Ppp2r5a|Ctnnb1|Gsk3b
REACTOME_PHYSIOLOGICAL_FACTORS	0.540117416829746	0.968747120488475	0.0739901439101342	-0.722049689440994	-0.962607088262729	1	Hipk1
REACTOME_PI3K_AKT_ACTIVATION	0.717898832684825	0.986576809871393	0.0597317976364411	0.546512573542857	0.824698316631455	3	Pik3r1|Irs2
REACTOME_PI3K_AKT_SIGNALING_IN_CANCER	0.0414727972650956	0.79329022461909	0.321775918075361	-0.597760563660614	-1.4960347272538	26	Icos|Cd28|Cdkn1a|Nr4a1|Fgfr1|Areg|Trat1
REACTOME_PI3K_EVENTS_IN_ERBB2_SIGNALING	0.98804780876494	1	0.0460457683018055	-0.31534778961553	-0.453355606444516	2	Grb2
REACTOME_PI3K_EVENTS_IN_ERBB4_SIGNALING	0.507128309572301	0.954267876516958	0.0793434960134973	0.751552795031056	1.00699752029621	1	Pik3r1
REACTOME_PI5P_REGULATES_TP53_ACETYLATION	0.604508196721312	0.972023172966235	0.0706196247122591	-0.605344934742076	-0.947893631072149	3	Pip4k2a|Trp53|Ing2
REACTOME_PINK_PARKIN_MEDIATED_MITOPHAGY	0.410919540229885	0.928809299955187	0.111918316325105	-0.494491992785986	-1.03737620082304	12	Ubc|Ubb|Sqstm1|Map1lc3a|Map1lc3b
REACTOME_PIWI_INTERACTING_RNA_PIRNA_BIOGENESIS	0.659836065573771	0.972023172966235	0.0662842187012672	-0.578294873482742	-0.905536655212165	3	Polr2a|Hsp90aa1
REACTOME_PI_3K_CASCADE_FGFR1	0.534836065573771	0.966159895949336	0.0768736734126542	-0.641137624732461	-1.00394045815146	3	Fgfr1|Grb2
REACTOME_PI_3K_CASCADE_FGFR2	0.98804780876494	1	0.0460457683018055	-0.31534778961553	-0.453355606444516	2	Grb2
REACTOME_PI_3K_CASCADE_FGFR3	0.98804780876494	1	0.0460457683018055	-0.31534778961553	-0.453355606444516	2	Grb2
REACTOME_PI_3K_CASCADE_FGFR4	0.98804780876494	1	0.0460457683018055	-0.31534778961553	-0.453355606444516	2	Grb2
REACTOME_PI_METABOLISM	0.86404833836858	0.996297825395429	0.0721797965581253	-0.29697904045756	-0.677852809411947	17	Tnfaip8l2|Tnfaip8|Ptpn13|Pik3r5|Synj1
REACTOME_PKA_ACTIVATION_IN_GLUCAGON_SIGNALLING	0.863539445628998	0.996297825395429	0.0553642837725362	-0.390425862604911	-0.649910847313786	4	Adcy7|Prkar1a|Prkacb|Gnas
REACTOME_PKA_MEDIATED_PHOSPHORYLATION_OF_CREB	0.869565217391304	0.996297825395429	0.0583452776743612	-0.361741835147745	-0.657338328276499	6	Adcy7|Prkx|Prkar1a|Creb1|Prkacb|Calm1
REACTOME_PKA_MEDIATED_PHOSPHORYLATION_OF_KEY_METABOLIC_FACTORS	0.796334012219959	0.992881419694631	0.0570059526582387	0.595962732919255	0.798524066714223	1	Prkacb
REACTOME_PKMTS_METHYLATE_HISTONE_LYSINES	0.860248447204969	0.996297825395429	0.0738052724171275	-0.296877106515868	-0.702147506605234	20	Nfkb1|Aebp2|Kmt2e|Kmt2c|Kmt2a|Setd1b|Dot1l|Kmt5a
REACTOME_PLASMA_LIPOPROTEIN_ASSEMBLY	0.85655737704918	0.996297825395429	0.0538979025357319	-0.423152234162188	-0.662602897482226	3	P4hb
REACTOME_PLASMA_LIPOPROTEIN_ASSEMBLY_REMODELING_AND_CLEARANCE	0.144092219020173	0.806493506493507	0.199915231309662	-0.604548597728421	-1.35593383543402	15	Npc2|Furin|Ldlrap1|Cltc|Mylip|Abcg1|P4hb|Hdlbp
REACTOME_PLASMA_LIPOPROTEIN_CLEARANCE	0.25068870523416	0.855966378388884	0.144630528034484	-0.583028708935969	-1.20595445290025	11	Npc2|Ldlrap1|Cltc|Mylip
REACTOME_PLASMA_LIPOPROTEIN_REMODELING	0.225409836065574	0.84944672052686	0.130105630751129	-0.788582747564797	-1.23482087829567	3	Furin|Abcg1
REACTOME_PLATELET_ACTIVATION_SIGNALING_AND_AGGREGATION	0.348182883939039	0.902349461788202	0.0702812841717392	0.450087412246513	1.08300302086366	94	Fcer1g|Ctsw|Serpina3g|Lck|Prkch|Ptpn6|Prkcq|Gngt2|Gng2|Fermt3|Rac2|Tmsb4x|Ppia|Prkcb|Tgfb1|Pfn1|Stxbp2|F2r|Vav1|Arrb2
REACTOME_PLATELET_ADHESION_TO_EXPOSED_COLLAGEN	0.010737245569312	0.579987416819395	0.380730400722792	0.940226792918428	1.56787032451521	6	Fcer1g|Itga1
REACTOME_PLATELET_AGGREGATION_PLUG_FORMATION	0.148760330578512	0.808268122089299	0.191892240384838	-0.646775134749222	-1.33780951404512	11	Fn1|Rasgrp2|Rap1b|Rasgrp1|Itgb3|Grb2
REACTOME_PLATELET_CALCIUM_HOMEOSTASIS	0.822281167108753	0.996297825395429	0.0681513438679483	-0.346395650204657	-0.698552172437572	10	P2rx4|Atp2b1
REACTOME_PLATELET_HOMEOSTASIS	0.660919540229885	0.972709341117598	0.0494904866135495	0.426579853674501	0.858163091855893	24	Ptpn6|Gngt2|Gng2|Stim1|Atp2a3|Itpr2
REACTOME_PLATELET_SENSITIZATION_BY_LDL	0.293805309734513	0.88141390796003	0.102449405629826	0.707158104361531	1.17921783863169	6	Ptpn6|Ppp2r5c
REACTOME_POLB_DEPENDENT_LONG_PATCH_BASE_EXCISION_REPAIR	0.328	0.893932425234678	0.103197466945307	0.797067947529026	1.14479462610441	2	Lig1|Fen1
REACTOME_POLO_LIKE_KINASE_MEDIATED_EVENTS	0.969827586206897	1	0.0504983044100709	-0.296952736318408	-0.523288107042879	5	Ccnb1|Rbbp4|Ccnb2|Cenpf|Lin54
REACTOME_POLYMERASE_SWITCHING	0.363784665579119	0.903974895397489	0.0852884689790502	0.630593823888673	1.10934061270783	9	Pcna|Prim1|Rfc4|Rfc2|Rfc3|Rfc5|Pold4|Rfc1
REACTOME_POLYMERASE_SWITCHING_ON_THE_C_STRAND_OF_THE_TELOMERE	0.3264	0.892565308498254	0.0902635484340068	0.630328234894662	1.13385767607686	10	Pcna|Prim1|Rfc4|Rfc2|Rfc3|Rfc5|Pold4|Dscc1|Rfc1
REACTOME_POSITIVE_EPIGENETIC_REGULATION_OF_RRNA_EXPRESSION	0.730713245997089	0.98695219123506	0.0454967810085007	0.402833051314204	0.792514275026761	18	Actb|Cbx3|Dek|Baz1b|Twistnb
REACTOME_POSTMITOTIC_NUCLEAR_PORE_COMPLEX_NPC_REFORMATION	0.591150442477876	0.972023172966235	0.0645031249656493	0.546761640669479	0.911749545370906	6	Ran|Rangap1|Ube2i
REACTOME_POST_CHAPERONIN_TUBULIN_FOLDING_PATHWAY	0.291358024691358	0.877061085006407	0.125033367555272	-0.640453570802085	-1.18767013961298	7	Tuba1a|Tubb2a|Tuba1c
REACTOME_POST_TRANSLATIONAL_MODIFICATION_SYNTHESIS_OF_GPI_ANCHORED_PROTEINS	0.631321370309951	0.972023172966235	0.0574877409561325	0.500429850838959	0.880356160045403	9	Thy1|Cd52|Ly6e|Rtn4rl1
REACTOME_POST_TRANSLATIONAL_PROTEIN_MODIFICATION	1	1	0.252961123069611	-0.216518402809631	-0.770429711359844	284	Rora|Tnfaip3|Izumo1r|Spp1|Fn1|Ubc|Socs3|Nfkbia|Tuba1a|Igfbp4|Cpm|Areg|Ddx5|Hif1a|Ctsz|H2-K1|Plaur|H2-D1|Nrip1|Ubb|Galnt1|Wsb1|Furin|Birc3|Tubb2a|Smad7|Gata3|Dynll1|Lgals1|Tuba1c|Myc|Uhrf2|Calu|Trim25|Man2a2|Nr4a2|Ctsa|Nop58|Neu1|Cd55|Rnf144a|Rab20|Pgap1|Mdm2|Cbx4|Tulp4|Shisa5|Ifih1|Ikbke|Chd3|Ptp4a2|Rad21|St8sia1
REACTOME_POTASSIUM_CHANNELS	0.437194127243067	0.936144650230807	0.0755015292281669	0.598372143906281	1.05265623544306	9	Gngt2|Gng2|Kcnj8
REACTOME_POU5F1_OCT4_SOX2_NANOG_ACTIVATE_GENES_RELATED_TO_PROLIFERATION	0.217922606924644	0.84944672052686	0.132147260608774	0.875465838509317	1.17302727674174	1	Stat3
REACTOME_POU5F1_OCT4_SOX2_NANOG_REPRESS_GENES_RELATED_TO_DIFFERENTIATION	0.313229571984436	0.883484128126774	0.104343952581949	0.782525153414049	1.18084598229601	3	Eomes|Hhex
REACTOME_PP2A_MEDIATED_DEPHOSPHORYLATION_OF_KEY_METABOLIC_FACTORS	0.481409001956947	0.954161979752531	0.0799858801499946	-0.752795031055901	-1.00359551911779	1	Ppp2ca
REACTOME_PRC2_METHYLATES_HISTONES_AND_DNA	0.96551724137931	1	0.0603786357920401	-0.254818253968325	-0.513874365284768	10	Aebp2|Jarid2|Dnmt3a
REACTOME_PREGNENOLONE_BIOSYNTHESIS	0.784648187633262	0.992881419694631	0.0598603117764473	-0.435671248291795	-0.725227238376122	4	Tspo
REACTOME_PRESYNAPTIC_FUNCTION_OF_KAINATE_RECEPTORS	0.495812395309883	0.954252504217919	0.0704500850658419	0.58298877013406	0.993772233955679	7	Gngt2|Gng2|Plcb2
REACTOME_PREVENTION_OF_PHAGOSOMAL_LYSOSOMAL_FUSION	0.665903890160183	0.973871104736974	0.0713052987340038	-0.461984418523477	-0.839493903816742	6	Ubc|Ubb
REACTOME_PRE_NOTCH_EXPRESSION_AND_PROCESSING	0.942857142857143	1	0.0702812841717392	-0.254086707452073	-0.585621837875808	18	Ccnd1|Furin|Runx1|Jun|Rbpj
REACTOME_PRE_NOTCH_PROCESSING_IN_GOLGI	0.640939597315436	0.972023172966235	0.0580983576873206	0.5113150844042	0.875599965438603	8	Mfng|Atp2a3|Lfng|St3gal6
REACTOME_PRE_NOTCH_PROCESSING_IN_THE_ENDOPLASMIC_RETICULUM	0.614481409001957	0.972023172966235	0.0675188953767744	-0.680124223602484	-0.906713773460377	1	Notch1
REACTOME_PROCESSING_AND_ACTIVATION_OF_SUMO	0.857410881801126	0.996297825395429	0.0497903187820785	0.416847995026422	0.644301332086961	4	Sumo2|Ube2i|Sumo1|Senp2
REACTOME_PROCESSING_OF_CAPPED_INTRONLESS_PRE_MRNA	0.5504	0.971123885828743	0.0630790410571939	0.537046481814037	0.966059018309214	10	Snrpg|Snrpe|Slbp|Snrpf|Clp1|Snrpd3|Nudt21
REACTOME_PROCESSING_OF_CAPPED_INTRON_CONTAINING_PRE_MRNA	1	1	0.0187775930480379	0.194373164066735	0.468681972636527	95	Nup210|Hnrnpa3|Snrpg|Snrpe|Slbp|Hnrnpd|Srsf3|Srsf7|Lsm5|Snrpd2|Snrpd1|Ddx39|Lsm6|Snrpf|Magoh|Ppwd1|Lsm4|Hnrnpa2b1|Clp1|Snrpa1|Nxt1|Magohb|Hnrnpf|Sf3b6|Ddx46|Lsm3|Snrpd3|Lsm7|Cdc5l|Rbm8a|Lsm2
REACTOME_PROCESSING_OF_DNA_DOUBLE_STRAND_BREAK_ENDS	0.902757619738752	0.998003299302789	0.0356176233437444	0.318951078259478	0.640384332156721	22	Uba52|Clspn|Ccna2|Rmi2|Rfc4|Rfc2|Brip1|Rfc3|Rfc5|Tipin|Rps27a|Sumo2|Rpa2|Rpa1
REACTOME_PROCESSING_OF_INTRONLESS_PRE_MRNAS	0.978678038379531	1	0.0495901956956338	-0.298103823437986	-0.496229699501529	4	Pcf11|Fip1l1|Nudt21|Clp1
REACTOME_PROCESSING_OF_SMDT1	0.735408560311284	0.987055282626847	0.0585937568945671	0.533561218147918	0.805154464377405	3	Phb2|Phb|Smdt1
REACTOME_PROCESSIVE_SYNTHESIS_ON_THE_C_STRAND_OF_THE_TELOMERE	0.396984924623116	0.921763678358845	0.0819778796501272	0.643145036080731	1.09631559303704	7	Pcna|Lig1|Pold4|Rpa2|Rpa1|Rpa3
REACTOME_PROCESSIVE_SYNTHESIS_ON_THE_LAGGING_STRAND	0.409461663947798	0.92764843642375	0.0789209638180035	0.608204405220808	1.06995314888839	9	Pcna|Prim1|Lig1|Pold4|Rpa2|Rpa1|Rpa3|Pola1
REACTOME_PROGRAMMED_CELL_DEATH	0.0650887573964497	0.79329022461909	0.190023305279108	0.562265798510462	1.34032042419082	87	Dapk2|Tnfsf10|Bcl2|Prkcq|Fasl|Cdh1|Psmb8|Psmb9|Satb1|Bcl2l11|Stk26|Hmgb1|Psmb10|Hmgb2|Psme1|Stat3
REACTOME_PROLACTIN_RECEPTOR_SIGNALING	0.368869936034115	0.904777737289387	0.0999276973731092	-0.688040029402914	-1.14532545439377	4	Stat5a|Jak2|Stat5b
REACTOME_PROLONGED_ERK_ACTIVATION_EVENTS	0.838645418326693	0.996297825395429	0.0535669384770951	-0.498602050326188	-0.716808686611375	2	Rap1a|Ywhab
REACTOME_PROSTACYCLIN_SIGNALLING_THROUGH_PROSTACYCLIN_RECEPTOR	0.479061976549414	0.953453489778638	0.0721797965581253	0.592377589065368	1.00977656893013	7	Gngt2|Gng2
REACTOME_PROSTANOID_LIGAND_RECEPTORS	0.290836653386454	0.877061085006407	0.110564716336619	-0.821994408201305	-1.18172946091819	2	Tbxa2r|Ptger4
REACTOME_PROTEIN_FOLDING	0.851388888888889	0.996297825395429	0.0363018462359236	0.343627848220864	0.723785476046552	31	Gngt2|Gng2|Actb|Stat3
REACTOME_PROTEIN_LOCALIZATION	0.93040293040293	1	0.0782955249944794	-0.270351079782751	-0.697709474065505	34	Ubc|Ubb
REACTOME_PROTEIN_METHYLATION	0.943048576214405	1	0.0402477565068868	0.319057484266361	0.543870628634492	7	Rps2|Eef1a1|Etfb|Calm1
REACTOME_PROTEIN_PROTEIN_INTERACTIONS_AT_SYNAPSES	1	1	0.0486034247259069	-0.221013366490519	-0.367903353853584	4	Homer1|Sipa1l1|Dbnl|Epb41
REACTOME_PROTEIN_REPAIR	0.611553784860558	0.972023172966235	0.0686325631836726	-0.658834243163366	-0.947164393382613	2	Msrb1
REACTOME_PROTEIN_UBIQUITINATION	0.821428571428571	0.996297825395429	0.0835990603684159	-0.311568524090279	-0.781625183418616	27	Ubc|H2-K1|H2-D1|Ubb
REACTOME_PROTON_COUPLED_MONOCARBOXYLATE_TRANSPORT	0.0959488272921109	0.804848660203563	0.211400189384923	-0.819556766200268	-1.36425089462365	4	Emb
REACTOME_PTEN_REGULATION	0.959390862944162	1	0.0259735747969448	0.279969803163215	0.630446664798124	56	Psmb8|Psmb9|Psmb10|Psme1|Uba52|Psme2|Lamtor4
REACTOME_PTK6_EXPRESSION	0.350597609561753	0.902349461788202	0.0988903007520636	-0.796044815919954	-1.1444233705218	2	Hif1a
REACTOME_PTK6_PROMOTES_HIF1A_STABILIZATION	0.135029354207436	0.806000876875274	0.16823816568964	-0.938819875776398	-1.25159622701859	1	Hif1a
REACTOME_PTK6_REGULATES_CELL_CYCLE	0.498933901918977	0.954252504217919	0.0826646449123753	-0.617745118902384	-1.02831111384667	4	Ccnd1
REACTOME_PTK6_REGULATES_PROTEINS_INVOLVED_IN_RNA_PROCESSING	0.613545816733068	0.972023172966235	0.0684714904492088	-0.653815919030657	-0.939949865628056	2	Sfpq
REACTOME_PTK6_REGULATES_RHO_GTPASES_RAS_GTPASE_AND_MAP_KINASES	0.627002288329519	0.972023172966235	0.0743625384422526	-0.483697768891173	-0.878950267568957	6	Pxn|Rasa1|Kras|Rhoa|Rac1
REACTOME_PTK6_REGULATES_RTKS_AND_THEIR_EFFECTORS_AKT1_AND_DOK1	0.482837528604119	0.954252504217919	0.0883594442500905	-0.553189259571398	-1.00522656705896	6	Ubc|Ubb|Arap1
REACTOME_PURINERGIC_SIGNALING_IN_LEISHMANIASIS_INFECTION	0.712	0.986576809871393	0.051011413203915	0.44151650820141	0.794216178531937	10	Pycard|Nt5e|Hsp90ab1
REACTOME_PURINE_CATABOLISM	0.954233409610984	1	0.0540088272801684	-0.294030105507796	-0.534296117391338	6	Pnp|Gpx1
REACTOME_PURINE_RIBONUCLEOSIDE_MONOPHOSPHATE_BIOSYNTHESIS	0.834630350194553	0.996297825395429	0.0526973085708419	0.436606587942822	0.6588480037567	3	Impdh1|Impdh2|Gmps
REACTOME_PURINE_SALVAGE	0.656716417910448	0.972023172966235	0.0684714904492088	-0.501905099926842	-0.835481457576116	4	Pnp|Aprt
REACTOME_PYRIMIDINE_CATABOLISM	0.404	0.927412284399184	0.0908241419007155	0.761038839365703	1.09304755794469	2	Nt5e|Nt5c
REACTOME_PYRIMIDINE_SALVAGE	0.856031128404669	0.996297825395429	0.051530912208539	0.418919532424074	0.632157886056537	3	Tk1|Dck
REACTOME_PYRUVATE_METABOLISM	0.693827160493827	0.980836407172254	0.0730744399126987	-0.453856325741753	-0.84164040975347	7	Bsg|Pdk1|Slc16a3|Slc16a1
REACTOME_PYRUVATE_METABOLISM_AND_CITRIC_ACID_TCA_CYCLE	0.939393939393939	1	0.0635007968065945	-0.265420560747664	-0.54900402367678	11	Bsg|Pdk1|Slc16a3|Slc16a1|Mpc1|Mdh2|Idh3a|Ldha|Sdhb|Ldhb|Me2
REACTOME_RAB_GEFS_EXCHANGE_GTP_FOR_GDP_ON_RABS	0.455604075691412	0.939396327984541	0.0676760401641789	0.517281840600891	1.02456505502289	19	Dennd4a|Rinl|Rab27a|Dennd2d|Madd|Dennd4b|Trappc6a
REACTOME_RAB_GERANYLGERANYLATION	0.116743471582181	0.806000876875274	0.159646701919906	0.737010684348058	1.39442000876308	13	Rab37|Rab19|Rab27a
REACTOME_RAB_REGULATION_OF_TRAFFICKING	0.368045649072753	0.904014530852455	0.0774767547848578	0.549698673274343	1.11201893562732	25	Tbc1d10c|Dennd4a|Rinl|Rab27a|Dennd2d|Madd|Dennd4b
REACTOME_RAF_ACTIVATION	0.82512315270936	0.996297825395429	0.0643583367917361	-0.361967009025833	-0.695648827901737	8	Jak2|Ppp2ca|Ppp2r5a|Kras|Ywhab|Ppp2r5c|Phb|Calm1
REACTOME_RAF_INDEPENDENT_MAPK1_3_ACTIVATION	0.111405835543767	0.806000876875274	0.219250346703755	-0.695715364507659	-1.40300110289459	10	Dusp10|Dusp1|Dusp5|Dusp6|Pea15a|Dusp4|Jak2
REACTOME_RAP1_SIGNALLING	0.20935960591133	0.84944672052686	0.150169802128406	-0.657515193534707	-1.2636501733708	8	Rasgrp2|Rap1b|Rasgrp1
REACTOME_RAS_ACTIVATION_UPON_CA2_INFLUX_THROUGH_NMDA_RECEPTOR	0.348360655737705	0.902349461788202	0.100990587455923	-0.734871328473479	-1.15071558699725	3	Actn2
REACTOME_RAS_SIGNALING_DOWNSTREAM_OF_NF1_LOSS_OF_FUNCTION_VARIANTS	0.645792563600783	0.972023172966235	0.0650877566917313	-0.66304347826087	-0.883942422985344	1	Kras
REACTOME_RA_BIOSYNTHESIS_PATHWAY	0.053842102052087	0.79329022461909	0.321775918075361	-0.980745341614907	-1.30748954182094	1	Crabp1
REACTOME_REACTIONS_SPECIFIC_TO_THE_COMPLEX_N_GLYCAN_SYNTHESIS_PATHWAY	0.420081967213115	0.930431196983977	0.0899860794997137	-0.691423244251088	-1.08268138045972	3	Man2a2|Fut8|Fuca1
REACTOME_RECEPTOR_MEDIATED_MITOPHAGY	0.366533864541833	0.903974895397489	0.096240602328129	-0.788132960546754	-1.13304899559692	2	Map1lc3a|Map1lc3b
REACTOME_RECOGNITION_AND_ASSOCIATION_OF_DNA_GLYCOSYLASE_WITH_SITE_CONTAINING_AN_AFFECTED_PURINE	0.603112840466926	0.972023172966235	0.0681513438679483	0.61960094280454	0.934990115966829	3	Neil3|Terf1|Tinf2
REACTOME_RECOGNITION_OF_DNA_DAMAGE_BY_PCNA_CONTAINING_REPLICATION_COMPLEX	0.961764705882353	1	0.0332359307785383	0.269115990520397	0.53431504385262	20	Pcna|Uba52|Rfc4|Dtl|Rfc2|Rfc3|Pole|Rfc5|Rps27a|Pold4|Rpa2|Rpa1|Rfc1|Rpa3|Usp1
REACTOME_RECRUITMENT_OF_MITOTIC_CENTROSOME_PROTEINS_AND_COMPLEXES	0.949206349206349	1	0.0699458736501659	-0.253298897720864	-0.58958632673026	19	Tuba1a|Dynll1|Ywhae|Cdk11b|Tubb4b|Tuba4a|Hsp90aa1
REACTOME_RECRUITMENT_OF_NUMA_TO_MITOTIC_CENTROSOMES	0.722044728434505	0.986576809871393	0.0845557442441281	-0.340286990922175	-0.828270646206274	22	Tuba1a|Tubb2a|Dynll1|Tuba1c
REACTOME_RECYCLING_OF_BILE_ACIDS_AND_SALTS	0.604696673189824	0.972023172966235	0.0683110858318647	-0.686024844720497	-0.914580239988115	1	Ncoa2
REACTOME_RECYCLING_OF_EIF2_GDP	0.736	0.987055282626847	0.0598603117764473	0.57098477788133	0.820081032404279	2	Eif2s2|Eif2s1
REACTOME_RECYCLING_PATHWAY_OF_L1	0.714285714285714	0.986576809871393	0.0835990603684159	-0.353169408002364	-0.835285085294551	20	Tuba1a|Tubb2a|Tuba1c|Cltc|Actg1|Msn|Rdx|L1cam|Tubb4b|Tubb3
REACTOME_REDUCTION_OF_CYTOSOLIC_CA_LEVELS	0.857758620689655	0.996297825395429	0.0561766586307176	-0.376613305756479	-0.663665424672673	5	Atp2b1
REACTOME_REELIN_SIGNALLING_PATHWAY	0.886454183266932	0.996693841515808	0.051011413203915	-0.440768572445917	-0.633665147000166	2	Sh3kbp1
REACTOME_REGULATED_PROTEOLYSIS_OF_P75NTR	0.290983606557377	0.877061085006407	0.112378519110475	-0.762274704785581	-1.19362580955851	3	Nfkb1|Psen2|Adam17
REACTOME_REGULATION_BY_C_FLIP	0.0584070796460177	0.79329022461909	0.248911114434702	0.884464278210831	1.47488383158725	6	Tnfsf10|Fasl
REACTOME_REGULATION_OF_BETA_CELL_DEVELOPMENT	0.413793103448276	0.930143540669856	0.0937465422491719	-0.607276119402985	-1.07013787754423	5	Hes1|Rbpj|Notch1|Foxo1|Crebbp
REACTOME_REGULATION_OF_CHOLESTEROL_BIOSYNTHESIS_BY_SREBP_SREBF	0.778097982708934	0.99273432449903	0.0751181635276302	-0.337617040579651	-0.757236672884812	15	Hmgcs1|Insig1|Cyp51|Sc5d|Fasn|Idi1|Scd2|Ncoa2|Hmgcr|Fdps|Kpnb1
REACTOME_REGULATION_OF_CYTOSKELETAL_REMODELING_AND_CELL_SPREADING_BY_IPP_COMPLEX_COMPONENTS	0.647540983606557	0.972023172966235	0.0672065093710464	-0.583027707506484	-0.912947674897888	3	Actn1|Pxn
REACTOME_REGULATION_OF_EXPRESSION_OF_SLITS_AND_ROBOS	0.345372460496614	0.901088385457104	0.0687943095604775	0.433946858675736	1.08001340846515	124	Psmb8|Psmb9|Rps17|Rps2|Rpl28|Rpl3|Rps20|Rpl10|Rpl36a|Rpl23a|Psmb10|Psme1|Rpl13|Rpl15|Rpl32|Rps18|Rps11|Rps26|Rpl22l1|Rpl27|Rps12|Uba52|Rpl10a|Rps8|Rpl35|Rps15a|Rps7|Rpsa|Psme2|Rpl11|Rps25|Rps6|Rpl5|Rps23|Rpl14|Rps3|Rpl26|Rpl39|Rpl37|Rps15|Rps4x|Rpl22|Rpl31|Rps5|Rpl7a|Magoh|Rpl27a|Rps3a1|Rpl38|Rpl7
REACTOME_REGULATION_OF_FOXO_TRANSCRIPTIONAL_ACTIVITY_BY_ACETYLATION	0.693965517241379	0.980836407172254	0.0662842187012672	-0.46539366150379	-0.820113568163729	5	Txnip|Sirt1|Foxo1|Crebbp
REACTOME_REGULATION_OF_FZD_BY_UBIQUITINATION	0.417910447761194	0.930431196983977	0.0925528864684773	-0.659958847899382	-1.09858094740141	4	Ubc|Ubb
REACTOME_REGULATION_OF_GENE_EXPRESSION_BY_HYPOXIA_INDUCIBLE_FACTOR	0.101293103448276	0.806000876875274	0.206587922696891	-0.787956415148099	-1.38853147483047	5	Cited2|Hif1a|Vegfa
REACTOME_REGULATION_OF_GENE_EXPRESSION_IN_BETA_CELLS	0.724070450097847	0.986576809871393	0.0596037042575973	-0.636335403726708	-0.848336311333476	1	Foxo1
REACTOME_REGULATION_OF_GENE_EXPRESSION_IN_LATE_STAGE_BRANCHING_MORPHOGENESIS_PANCREATIC_BUD_PRECURSOR_CELLS	0.452025586353945	0.939396327984541	0.0880945010398517	-0.642262275156375	-1.06912287177798	4	Hes1|Rbpj
REACTOME_REGULATION_OF_GLUCOKINASE_BY_GLUCOKINASE_REGULATORY_PROTEIN	0.425650557620818	0.935899993620563	0.0838361057159929	0.68670981689019	1.08698197985244	5	Nup210|Tpr
REACTOME_REGULATION_OF_GLYCOLYSIS_BY_FRUCTOSE_2_6_BISPHOSPHATE_METABOLISM	0.864541832669323	0.996297825395429	0.0521630305460055	-0.470561243392424	-0.676496188946021	2	Ppp2ca
REACTOME_REGULATION_OF_HSF1_MEDIATED_HEAT_SHOCK_RESPONSE	0.818055555555556	0.996297825395429	0.0381628909049257	0.355817459203685	0.743441513166701	30	Hspa1a|Nup210|Hspa1b
REACTOME_REGULATION_OF_IFNA_SIGNALING	0.7744	0.99273432449903	0.0471642455670861	0.416971793636635	0.750064240738708	10	Ptpn6|Usp18
REACTOME_REGULATION_OF_IFNG_SIGNALING	0.8656	0.996297825395429	0.042077210988939	0.376535552807466	0.677326039405384	10	Ptpn6|Ifng
REACTOME_REGULATION_OF_INNATE_IMMUNE_RESPONSES_TO_CYTOSOLIC_DNA	0.280788177339901	0.874624010746722	0.127505315300183	-0.620451138588645	-1.19241836014587	8	Ubc|Dtx4|Ubb
REACTOME_REGULATION_OF_INSULIN_LIKE_GROWTH_FACTOR_IGF_TRANSPORT_AND_UPTAKE_BY_INSULIN_LIKE_GROWTH_FACTOR_BINDING_PROTEINS_IGFBPS	0.13015873015873	0.806000876875274	0.222056046145248	-0.592099424244408	-1.36467726512857	18	Spp1|Fn1|Igfbp4|Lgals1|Calu|Shisa5|Hsp90b1|P4hb|Adam10|Aplp2|Pdia6|Cst3
REACTOME_REGULATION_OF_INSULIN_SECRETION	0.836972343522562	0.996297825395429	0.0392758570896778	0.359209372495716	0.706691157782421	18	Gngt2|Gng2|Itpr2
REACTOME_REGULATION_OF_KIT_SIGNALING	0.127243066884176	0.806000876875274	0.157402899305283	0.77808374199862	1.36880486675863	9	Lck|Ptpn6|Cbl
REACTOME_REGULATION_OF_LIPID_METABOLISM_BY_PPARALPHA	0.00879873688186864	0.579987416819395	0.380730400722792	-0.710126424991575	-1.67952828877249	20	Rora
REACTOME_REGULATION_OF_LOCALIZATION_OF_FOXO_TRANSCRIPTION_FACTORS	0.456896551724138	0.939396327984541	0.0880945010398517	-0.589973800260536	-1.03964784756924	5	Sfn|Ywhaz|Foxo1
REACTOME_REGULATION_OF_MECP2_EXPRESSION_AND_ACTIVITY	0.823825503355705	0.996297825395429	0.0465084048719157	0.406411073266424	0.695957409745887	8	Camk4|Calm1|Lbr|Creb1|Ncor1
REACTOME_REGULATION_OF_MRNA_STABILITY_BY_PROTEINS_THAT_BIND_AU_RICH_ELEMENTS	0.653603034134008	0.972023172966235	0.0441523058441465	0.391155453049456	0.879627063366817	53	Hspa1a|Psmb8|Psmb9|Psmb10|Psme1|Uba52|Set|Hnrnpd|Psme2|Anp32a
REACTOME_REGULATION_OF_PLK1_ACTIVITY_AT_G2_M_TRANSITION	0.564625850340136	0.972023172966235	0.102449405629826	-0.37216826685922	-0.931437577938597	26	Ubc|Tuba1a|Ubb|Dynll1
REACTOME_REGULATION_OF_PTEN_GENE_TRANSCRIPTION	0.543604651162791	0.96968659763019	0.0952879846194844	-0.416234288383931	-0.94146679354977	16	Egr1|Cbx4|Chd3|Jun
REACTOME_REGULATION_OF_PTEN_LOCALIZATION	0.393592677345538	0.921327569820678	0.10027910675413	-0.599381611139654	-1.08916489049517	6	Ubc|Ubb
REACTOME_REGULATION_OF_PTEN_MRNA_TRANSLATION	0.694672131147541	0.980836407172254	0.0637845390312975	-0.543505282784338	-0.851060554797325	3	Tnrc6b|Ago2|Tnrc6c
REACTOME_REGULATION_OF_PTEN_STABILITY_AND_ACTIVITY	0.654891304347826	0.972023172966235	0.0473534245254193	0.408302317703553	0.874931436163167	37	Psmb8|Psmb9|Psmb10|Psme1|Uba52|Psme2
REACTOME_REGULATION_OF_PYRUVATE_DEHYDROGENASE_PDH_COMPLEX	0.545988258317026	0.96968659763019	0.0734381410838857	-0.720186335403727	-0.960122940938179	1	Pdk1
REACTOME_REGULATION_OF_RAS_BY_GAPS	0.457259158751696	0.939396327984541	0.0640703750499722	0.460885214712719	0.995645703458068	40	Psmb8|Psmb9|Rasal3|Psmb10|Psme1|Uba52|Psme2
REACTOME_REGULATION_OF_RUNX1_EXPRESSION_AND_ACTIVITY	0.213367609254499	0.84944672052686	0.152144922367565	-0.639955824454268	-1.25030432772388	9	Ccnd2|Ccnd1|Runx1
REACTOME_REGULATION_OF_RUNX2_EXPRESSION_AND_ACTIVITY	0.615696887686062	0.972023172966235	0.0499913914024592	0.414482775979218	0.899006573459235	41	Psmb8|Psmb9|Psmb10|Psme1|Uba52|Psme2|Hivep3
REACTOME_REGULATION_OF_RUNX3_EXPRESSION_AND_ACTIVITY	0.339261285909713	0.897774796021684	0.0795564677235957	0.512723847292314	1.09998135222382	38	Runx3|Psmb8|Psmb9|Tgfb1|Psmb10|Psme1|Uba52|Psme2
REACTOME_REGULATION_OF_SIGNALING_BY_CBL	0.865013774104683	0.996297825395429	0.0675188953767744	-0.309616478400968	-0.640420214469999	11	Ubc|Ubb
REACTOME_REGULATION_OF_TLR_BY_ENDOGENOUS_LIGAND	0.19755600814664	0.846705224764965	0.139599673451922	0.888819875776398	1.1909202078875	1	Hmgb1
REACTOME_REGULATION_OF_TNFR1_SIGNALING	0.101587301587302	0.806000876875274	0.252961123069611	-0.609354428211608	-1.40444678804913	18	Tnfaip3|Tnf|Ubc|Ubb|Birc3
REACTOME_REGULATION_OF_TP53_ACTIVITY	0.707627118644068	0.986576809871393	0.102080107662747	-0.314284882314531	-0.874684945566238	48	Ubc|Sgk1|Trp53inp1|Ubb|Plk3|Jmy|Mdm2|Chd3|Pip4k2a
REACTOME_REGULATION_OF_TP53_ACTIVITY_THROUGH_ACETYLATION	0.616966580976864	0.972023172966235	0.0813027345384498	-0.450848735679814	-0.880839120184606	9	Chd3|Pip4k2a|Trp53|Chd4|Ing2|Brd1|Gatad2b
REACTOME_REGULATION_OF_TP53_ACTIVITY_THROUGH_ASSOCIATION_WITH_CO_FACTORS	0.866	0.996297825395429	0.0522693317499306	0.481995243094566	0.692269167030394	2	Ppp1r13b|Trp53
REACTOME_REGULATION_OF_TP53_ACTIVITY_THROUGH_METHYLATION	0.315270935960591	0.883484128126774	0.119348440591015	-0.603760851697745	-1.16034201555235	8	Ubc|Ubb|Jmy|Mdm2
REACTOME_REGULATION_OF_TP53_ACTIVITY_THROUGH_PHOSPHORYLATION	0.808510638297872	0.994861964044894	0.0840745577910723	-0.301765618942094	-0.773005529837983	30	Ubc|Trp53inp1|Ubb|Plk3
REACTOME_REGULATION_OF_TP53_EXPRESSION_AND_DEGRADATION	0.382022471910112	0.919123373011458	0.115240003147781	-0.486802252149533	-1.07323832368649	14	Ubc|Sgk1|Ubb
REACTOME_RELEASE_OF_APOPTOTIC_FACTORS_FROM_THE_MITOCHONDRIA	0.872	0.996297825395429	0.0519512476197082	0.473953438178079	0.680719066338084	2	Cycs|Bax
REACTOME_RELEASE_OF_HH_NP_FROM_THE_SECRETING_CELL	0.465753424657534	0.943693037251766	0.0817515582532145	-0.761801242236025	-1.01560223118644	1	Adam17
REACTOME_REMOVAL_OF_AMINOTERMINAL_PROPEPTIDES_FROM_GAMMA_CARBOXYLATED_PROTEINS	0.219178082191781	0.84944672052686	0.128788713061714	-0.899689440993789	-1.19942913320306	1	Furin
REACTOME_REMOVAL_OF_THE_FLAP_INTERMEDIATE_FROM_THE_C_STRAND	0.446017699115044	0.937115899124543	0.0787113806986485	0.640756071733662	1.06848947263653	6	Pcna|Pold4|Rpa2|Rpa1|Rpa3
REACTOME_REPRESSION_OF_WNT_TARGET_GENES	0.855603448275862	0.996297825395429	0.0562940749700968	-0.380315762204831	-0.670189868428563	5	Tcf7|Myc
REACTOME_REPRODUCTION	0.83596214511041	0.996297825395429	0.0760837160951725	-0.30854877044045	-0.740154438643998	21	Lmna|Cd9
REACTOME_RESOLUTION_OF_ABASIC_SITES_AP_SITES	0.254961832061069	0.855966378388884	0.102080107662747	0.637592472766006	1.21835907536914	15	Ung|Pcna|Lig1|Rfc4|Rfc2|Rfc3|Pole|Rfc5|Pold4|Rpa2|Rpa1|Rfc1|Rpa3
REACTOME_RESOLUTION_OF_AP_SITES_VIA_THE_MULTIPLE_NUCLEOTIDE_PATCH_REPLACEMENT_PATHWAY	0.267801857585139	0.86639224026353	0.0999276973731092	0.634071511560612	1.20132482847523	14	Pcna|Lig1|Rfc4|Rfc2|Rfc3|Pole|Rfc5|Pold4|Rpa2|Rpa1|Rfc1|Rpa3
REACTOME_RESOLUTION_OF_D_LOOP_STRUCTURES	0.315196998123827	0.883484128126774	0.101713902282311	0.750077712154181	1.15935802708862	4	Rad51|Rad51ap1|Rmi2|Brip1
REACTOME_RESOLUTION_OF_D_LOOP_STRUCTURES_THROUGH_SYNTHESIS_DEPENDENT_STRAND_ANNEALING_SDSA	0.315196998123827	0.883484128126774	0.101713902282311	0.750077712154181	1.15935802708862	4	Rad51|Rad51ap1|Rmi2|Brip1
REACTOME_RESOLUTION_OF_SISTER_CHROMATID_COHESION	1	1	0.0857844408075645	-0.203916133618776	-0.574448097966342	52	Rps27|Tuba1a|Tubb2a|Dynll1|Tuba1c|Ndel1
REACTOME_RESPIRATORY_ELECTRON_TRANSPORT	0.338274932614555	0.897245186564995	0.0789209638180035	0.510312182027285	1.11010035070408	42	Ndufa4|mt-Co3|Ndufv3|mt-Nd1|mt-Nd3|mt-Nd2|mt-Nd4|mt-Nd5|Cycs|Cox8a|Ndufb7|Cox6a1|Ndufa13|Cox7b|Etfb|Cox5b|Cox6c|mt-Co2|Uqcr10|mt-Cytb|Ndufab1|Cox5a|Sdhb|Ndufa1|Cox7c|Ndufb11|Cox7a2l|Uqcrh|Cox6b1|Cox4i1
REACTOME_RESPIRATORY_ELECTRON_TRANSPORT_ATP_SYNTHESIS_BY_CHEMIOSMOTIC_COUPLING_AND_HEAT_PRODUCTION_BY_UNCOUPLING_PROTEINS	0.306258322237017	0.883484128126774	0.0835990603684159	0.515258600021209	1.13310603596429	45	Ndufa4|mt-Co3|Ndufv3|mt-Nd1|Ucp2|mt-Nd3|mt-Nd2|mt-Nd4|mt-Nd5|Cycs|Cox8a|Ndufb7|Cox6a1|Ndufa13|Cox7b|Etfb|Cox5b|mt-Atp6|Cox6c|mt-Co2|Uqcr10|mt-Cytb|Ndufab1|Cox5a|Sdhb|Ndufa1|Cox7c|Ndufb11|Cox7a2l|Uqcrh|Cox6b1|Cox4i1
REACTOME_RESPONSE_OF_EIF2AK1_HRI_TO_HEME_DEFICIENCY	0.165432098765432	0.817131716411548	0.170932335370056	-0.69073125295006	-1.28090609690699	7	Atf3|Ppp1r15a|Cebpb|Atf4
REACTOME_RESPONSE_OF_EIF2AK4_GCN2_TO_AMINO_ACID_DEFICIENCY	0.489336492890995	0.954252504217919	0.0544555953940371	0.424657914494131	1.01145748489341	88	Rps17|Rps2|Rpl28|Rpl3|Rps20|Rpl10|Rpl36a|Rpl23a|Rpl13|Rpl15|Rpl32|Rps18|Rps11|Rps26|Rpl22l1|Rpl27|Rps12|Uba52|Rpl10a|Rps8|Rpl35|Rps15a|Rps7|Rpsa|Ddit3|Rpl11|Rps25|Rps6|Rpl5|Rps23|Rpl14|Rps3|Rpl26|Rpl39|Rpl37|Rps15|Rps4x|Rpl22|Rpl31|Rps5|Rpl7a|Rpl27a|Rps3a1|Rpl38|Rpl7|Rpl23|Rplp2|Rps27a|Rpl18|Rpl4|Rpl6|Rpl9|Rpl24|Rplp0|Rps10
REACTOME_RESPONSE_OF_MTB_TO_PHAGOCYTOSIS	0.629310344827586	0.972023172966235	0.0862865626267245	-0.415006658313172	-0.870626899520917	12	Ubc|Ubb|Pgk1|Sfpq|Rnf213
REACTOME_RESPONSE_TO_ELEVATED_PLATELET_CYTOSOLIC_CA2	0.649538866930171	0.972023172966235	0.0463227785794633	0.401943836470842	0.887937277262238	46	Ctsw|Serpina3g|Fermt3|Tmsb4x|Ppia|Prkcb|Tgfb1|Pfn1|Stxbp2
REACTOME_RESPONSE_TO_METAL_IONS	0.340637450199203	0.897825954011742	0.100633389423036	-0.80242311276794	-1.15359304518204	2	Mt1|Csrp1
REACTOME_RETINOID_CYCLE_DISEASE_EVENTS	0.575342465753425	0.972023172966235	0.0707899094502623	-0.706832298136646	-0.942319885112245	1	Rdh12
REACTOME_RETROGRADE_NEUROTROPHIN_SIGNALLING	0.635394456289979	0.972023172966235	0.070113215764256	-0.515456168350914	-0.858038842229725	4	Cltc
REACTOME_RETROGRADE_TRANSPORT_AT_THE_TRANS_GOLGI_NETWORK	0.305327868852459	0.883484128126774	0.109250039480711	-0.7497756893825	-1.17405393174921	3	M6pr|Ric1
REACTOME_RET_SIGNALING	0.738255033557047	0.987774737062924	0.051530912208539	0.454859923308153	0.778923496051572	8	Pik3cd|Dok2|Pik3r1
REACTOME_REVERSIBLE_HYDRATION_OF_CARBON_DIOXIDE	0.082	0.796485320425129	0.222056046145248	0.940614896385457	1.35096497350574	2	Car2|Car12
REACTOME_RHO_GTPASES_ACTIVATE_CIT	0.408045977011494	0.927412284399184	0.112378519110475	-0.498728263979469	-1.04626331523634	12	Rhoc|Rhob|Myl12a|Myl12b|Cdkn1b
REACTOME_RHO_GTPASES_ACTIVATE_FORMINS	0.981308411214953	1	0.0886261133285098	-0.219098731432317	-0.629514392334627	56	Rps27|Tuba1a|Itgb1|Rhoc|Tubb2a|Rhob|Dynll1|Tuba1c|Ndel1
REACTOME_RHO_GTPASES_ACTIVATE_IQGAPS	0.872340425531915	0.996297825395429	0.0393561959521291	0.343035807163381	0.659248831313935	16	Cdh1|Actb
REACTOME_RHO_GTPASES_ACTIVATE_KTN1	0.532327586206897	0.965340324240865	0.0797705918628453	-0.545596807956066	-0.961447011344708	5	Rhog|Kif5b
REACTOME_RHO_GTPASES_ACTIVATE_NADPH_OXIDASES	0.0784	0.79329022461909	0.20207170902116	0.796002623515818	1.43187887656906	10	Ncf4|Cyba|Rac2|Prkcb
REACTOME_RHO_GTPASES_ACTIVATE_PAKS	0.718832891246684	0.986576809871393	0.0749278818393739	-0.397797191923098	-0.802210109865028	10	Flna|Myl12a|Myl12b
REACTOME_RHO_GTPASES_ACTIVATE_PKNS	0.212698412698413	0.84944672052686	0.170932335370056	-0.525777388302518	-1.21181750725524	18	Rhoc|Rhob|Myl12a|Ywhae|Myl12b|Ar|Sfn
REACTOME_RHO_GTPASES_ACTIVATE_RHOTEKIN_AND_RHOPHILINS	0.149590163934426	0.808332352941176	0.163180127180689	-0.828061220339934	-1.29663917520428	3	Rhoc|Rhob
REACTOME_RHO_GTPASES_ACTIVATE_ROCKS	0.239669421487603	0.84944672052686	0.148261500475107	-0.588866928738605	-1.21803040569655	11	Rhoc|Rhob|Myl12a|Rock2|Myl12b
REACTOME_RHO_GTPASES_ACTIVATE_WASPS_AND_WAVES	0.280931586608443	0.874624010746722	0.0934449219410994	0.601795099573621	1.19195800221967	19	Was|Cyfip2|Actb|Arpc4|Actr3
REACTOME_RHO_GTPASE_CYCLE	0.288770053475936	0.877061085006407	0.0870515867946735	0.521613271239907	1.14409652629829	44	Chn2|Arhgap9|Rhoh|Prex1|Rac2|Arhgap30|Rhof|Arhgap25|Arhgdib|Arap3|Srgap3|Arhgef3|Arhgap27|Fgd3|Vav1
REACTOME_RHO_GTPASE_EFFECTORS	0.72337962962963	0.986576809871393	0.0353910624222457	0.354962204529813	0.869574844335211	110	Ncf4|Cyba|Cdh1|Was|Cyfip2|Actb|Rac2|Evl|Birc5|Prkcb|Spc24|Pfn1|Cdca8
REACTOME_RIPK1_MEDIATED_REGULATED_NECROSIS	0.411764705882353	0.929272357324778	0.0758886900606117	0.565521623346877	1.07144881102465	14	Tnfsf10|Fasl|Uba52
REACTOME_RIP_MEDIATED_NFKB_ACTIVATION_VIA_ZBP1	0.339522546419098	0.897825954011742	0.119348440591015	-0.549673403554665	-1.10848837148332	10	Nfkbia|Nfkb1|Zbp1|Ikbkb
REACTOME_RMTS_METHYLATE_HISTONE_ARGININES	0.89920424403183	0.997861149889171	0.0637845390312975	-0.303878507426701	-0.612810788457051	10	Ccnd1
REACTOME_RNA_POLYMERASE_III_CHAIN_ELONGATION	0.876494023904382	0.996297825395429	0.051530912208539	-0.456974215594905	-0.656962976950363	2	Polr1d|Polr2f
REACTOME_RNA_POLYMERASE_III_TRANSCRIPTION	0.910780669144981	0.998617231620165	0.0466015072985992	0.374689054726368	0.593089308639715	5	Gtf3a|Polr2f|Polr1d|Bdp1|Ssb
REACTOME_RNA_POLYMERASE_III_TRANSCRIPTION_INITIATION_FROM_TYPE_1_PROMOTER	0.846153846153846	0.996297825395429	0.0503964322442957	0.435809760646565	0.673609595515227	4	Gtf3a|Polr2f|Polr1d|Bdp1
REACTOME_RNA_POLYMERASE_III_TRANSCRIPTION_INITIATION_FROM_TYPE_3_PROMOTER	0.815573770491803	0.996297825395429	0.0561766586307176	-0.457116221255438	-0.715786207036515	3	Bdp1|Polr1d|Polr2f
REACTOME_RNA_POLYMERASE_III_TRANSCRIPTION_TERMINATION	0.815573770491803	0.996297825395429	0.0561766586307176	-0.457116221255438	-0.715786207036515	3	Ssb|Polr1d|Polr2f
REACTOME_RNA_POLYMERASE_II_TRANSCRIBES_SNRNA_GENES	0.198347107438017	0.846705224764965	0.16440575583821	-0.620946047650792	-1.28438383856244	11	Pou2f2|Ell2|Nabp1|Polr2a|Pcf11|Ints6|Ccnt1
REACTOME_RNA_POLYMERASE_II_TRANSCRIPTION	0.0851814412879621	0.798550724637681	0.287805130535564	-0.303330449685078	-1.08974994977306	309	Rora|Ctla4|Maf|Btg1|Rgcc|Spp1|Klf4|Nr4a3|Ubc|Pou2f2|Cdkn1a|Ctsl|Nr4a1|Socs3|Fos|Cited2|Sox9|Sgk1|Csf2|Junb|Ccnd2|Tcf7|Ccnd1|Trp53inp1|Itga4|Lgals3|Hes1|Ubb|Btg2|Nfkb1|Vegfa|Plk3|Pmaip1|Smad7|Gata3|Cebpb|Tgif1|Txnip|Jmy|Myc|Ell2|Runx1
REACTOME_RNA_POLYMERASE_II_TRANSCRIPTION_TERMINATION	0.745125348189415	0.989790921077416	0.0425877779273254	0.381714066122152	0.79092516323494	28	Snrpg|Snrpe|Slbp|Srsf3|Srsf7|Ddx39|Snrpf|Magoh|Clp1|Magohb|Snrpd3|Rbm8a|Srsf11|Srsf6|Nudt21|U2af1
REACTOME_RNA_POLYMERASE_I_PROMOTER_ESCAPE	0.659851301115242	0.972023172966235	0.0615706755421678	0.554276341143255	0.877355150403516	5	Cbx3|Twistnb|Polr2f
REACTOME_RNA_POLYMERASE_I_TRANSCRIPTION	0.978090766823161	1	0.0353910624222457	0.248219778648889	0.456071617038351	11	Cbx3|Twistnb|Rbbp7|Mbd2|Rbbp4|Polr2f
REACTOME_RNA_POLYMERASE_I_TRANSCRIPTION_INITIATION	0.830334190231362	0.996297825395429	0.066132620475844	-0.356475716064757	-0.696459214047024	9	Chd3|Chd4|Taf1d|Gatad2b|Polr1d|Polr2f|Rbbp4|Rbbp7|Twistnb
REACTOME_RNA_POLYMERASE_I_TRANSCRIPTION_TERMINATION	0.863039399624766	0.996297825395429	0.0494904866135495	0.413117811625738	0.638535772068285	4	Twistnb|Polr2f|Polr1d|Taf1d
REACTOME_ROBO_RECEPTORS_BIND_AKAP5	0.721115537848606	0.986576809871393	0.060640400949416	-0.596674974647044	-0.85780193769925	2	Prkca
REACTOME_ROLE_OF_ABL_IN_ROBO_SLIT_SIGNALING	0.832993890020367	0.996297825395429	0.0549073703290958	0.577639751552795	0.77397330072353	1	Cap1
REACTOME_ROLE_OF_LAT2_NTAL_LAB_ON_CALCIUM_MOBILIZATION	0.0199918048785815	0.690599259702763	0.352487857583619	0.921283151850037	1.53628095385155	6	Fcer1g|Lat2
REACTOME_ROLE_OF_PHOSPHOLIPIDS_IN_PHAGOCYTOSIS	0.289782244556114	0.877061085006407	0.0999276973731092	0.696169351801488	1.1867017126113	7	Cd3g|Cd247|Itpr2|Pld3|Pik3r1
REACTOME_ROLE_OF_SECOND_MESSENGERS_IN_NETRIN_1_SIGNALING	0.689243027888446	0.979641201370691	0.0628003977812234	-0.611991301646474	-0.879821253971594	2	Pitpna|Plcg1
REACTOME_RORA_ACTIVATES_GENE_EXPRESSION	0.00419552024791754	0.556562845626367	0.407017918923954	-0.927750723902638	-1.68586005447336	6	Rora
REACTOME_ROS_AND_RNS_PRODUCTION_IN_PHAGOCYTES	0.12824427480916	0.806000876875274	0.151148761385484	0.708886823782864	1.35459361905363	15	Ncf4|Cyba|Rac2|Hvcn1|Atp6v1f
REACTOME_RRNA_MODIFICATION_IN_THE_NUCLEUS_AND_CYTOSOL	0.843795620437956	0.996297825395429	0.0390355298112393	0.357337639977897	0.711931780802133	21	Rps2|Rps7|Rps6|Nop10|Nhp2|Fbl|Mphosph10|Trmt112|Gar1|Rps9
REACTOME_RRNA_PROCESSING	0.303240740740741	0.883484128126774	0.0766746872490091	0.450765511543261	1.10598378246657	111	Rps17|Rps2|Rpl28|Rpl3|Rps20|Rpl10|Rpl36a|Rpl23a|Rpl13|Rpl15|Rpl32|Rps18|Rps11|Rps26|Rpl22l1|Rpl27|Rps12|Uba52|Rpl10a|Rps8|Rpl35|Rps15a|Rps7|Rpsa|Rpl11|Rps25|Rps6|Nop10|Rpl5|Rps23|Rpl14|Rps3|Rpl26|Rpl39|Rpl37|Rps15|Rps4x|Rpl22|Nhp2|Rpl31|Rps5|Rpl7a|Rpl27a|Rps3a1|Riok1|Rpl38|Rpl7|Rpl23|Rplp2|Rps27a|Rpl18|Rpl4|Rpl6|Fbl|Rpl9|Rpl24|Rplp0|Mphosph10|Rps10
REACTOME_RSK_ACTIVATION	0.858	0.996297825395429	0.0526973085708419	0.490036321679832	0.703818224524217	2	Rps6ka3|Rps6ka1
REACTOME_RUNX1_AND_FOXP3_CONTROL_THE_DEVELOPMENT_OF_REGULATORY_T_LYMPHOCYTES_TREGS	0.689655172413793	0.979641201370691	0.0732558655828455	-0.436113955798699	-0.838148656142592	8	Ctla4
REACTOME_RUNX1_INTERACTS_WITH_CO_FACTORS_WHOSE_PRECISE_EFFECT_ON_RUNX1_TARGETS_IS_NOT_KNOWN	0.496296296296296	0.954252504217919	0.0911073131586733	-0.538829685149526	-0.999216737269022	7	Runx1|Cbx4|Smarcc1|Pcgf5
REACTOME_RUNX1_REGULATES_ESTROGEN_RECEPTOR_MEDIATED_TRANSCRIPTION	0.390438247011952	0.921015944933345	0.0925528864684773	-0.771063963863399	-1.10850997678148	2	Runx1
REACTOME_RUNX1_REGULATES_EXPRESSION_OF_COMPONENTS_OF_TIGHT_JUNCTIONS	0.390438247011952	0.921015944933345	0.0925528864684773	-0.771063963863399	-1.10850997678148	2	Runx1
REACTOME_RUNX1_REGULATES_GENES_INVOLVED_IN_MEGAKARYOCYTE_DIFFERENTIATION_AND_PLATELET_FUNCTION	0.880804953560372	0.996297825395429	0.03975964750879	0.334836621332712	0.634388297464607	14	Prkcq|Zfpm1
REACTOME_RUNX1_REGULATES_TRANSCRIPTION_OF_GENES_INVOLVED_IN_BCR_SIGNALING	0.360655737704918	0.903974895397489	0.0988903007520636	-0.721465852196577	-1.12972430606784	3	Runx1|Elf1
REACTOME_RUNX1_REGULATES_TRANSCRIPTION_OF_GENES_INVOLVED_IN_DIFFERENTIATION_OF_HSCS	0.723951285520974	0.986576809871393	0.0425877779273254	0.380069205096535	0.824364083511021	41	Psmb8|Psmb9|Psmb10|Psme1|Uba52|Myb|Psme2
REACTOME_RUNX1_REGULATES_TRANSCRIPTION_OF_GENES_INVOLVED_IN_DIFFERENTIATION_OF_KERATINOCYTES	0.070362473347548	0.79329022461909	0.248911114434702	-0.856002059858922	-1.42491847316023	4	Ctsl|Socs3|Runx1
REACTOME_RUNX1_REGULATES_TRANSCRIPTION_OF_GENES_INVOLVED_IN_DIFFERENTIATION_OF_MYELOID_CELLS	0.451851851851852	0.939396327984541	0.0965629554309422	-0.555495168002904	-1.03012154793688	7	Csf2|Lgals3|Runx1
REACTOME_RUNX1_REGULATES_TRANSCRIPTION_OF_GENES_INVOLVED_IN_INTERLEUKIN_SIGNALING	0.360655737704918	0.903974895397489	0.0988903007520636	-0.721465852196577	-1.12972430606784	3	Runx1|Elf1
REACTOME_RUNX1_REGULATES_TRANSCRIPTION_OF_GENES_INVOLVED_IN_WNT_SIGNALING	0.390438247011952	0.921015944933345	0.0925528864684773	-0.771063963863399	-1.10850997678148	2	Runx1
REACTOME_RUNX2_REGULATES_BONE_DEVELOPMENT	0.105263157894737	0.806000876875274	0.208955027549354	-0.7668937927184	-1.39355925881574	6	Maf|Hes1
REACTOME_RUNX2_REGULATES_CHONDROCYTE_MATURATION	0.880478087649402	0.996297825395429	0.0513223330421143	-0.447952364092655	-0.64399283067459	2	Runx2
REACTOME_RUNX2_REGULATES_GENES_INVOLVED_IN_CELL_MIGRATION	0.880478087649402	0.996297825395429	0.0513223330421143	-0.447952364092655	-0.64399283067459	2	Runx2
REACTOME_RUNX2_REGULATES_OSTEOBLAST_DIFFERENTIATION	0.105263157894737	0.806000876875274	0.208955027549354	-0.7668937927184	-1.39355925881574	6	Maf|Hes1
REACTOME_RUNX3_REGULATES_BCL2L11_BIM_TRANSCRIPTION	0.108	0.806000876875274	0.191892240384838	0.921093507300404	1.32292723671311	2	Runx3|Bcl2l11
REACTOME_RUNX3_REGULATES_CDKN1A_TRANSCRIPTION	0.690431519699812	0.979953860891154	0.0598603117764473	0.551471878557459	0.852382811486349	4	Runx3|Tgfb1
REACTOME_RUNX3_REGULATES_IMMUNE_RESPONSE_AND_CELL_MIGRATION	0.790948275862069	0.992881419694631	0.059989249649033	-0.417578817686354	-0.735854573213946	5	Spp1|Itga4
REACTOME_RUNX3_REGULATES_NOTCH_SIGNALING	0.544609665427509	0.96968659763019	0.0709609456938284	0.623239013225574	0.986515060444441	5	Runx3|Crebbp
REACTOME_RUNX3_REGULATES_P14_ARF	0.606365159128978	0.972023172966235	0.060640400949416	0.518656810863965	0.884110919443761	7	Runx3|Tgfb1
REACTOME_RUNX3_REGULATES_WNT_SIGNALING	0.810619469026549	0.995470309292944	0.0496901392724606	0.424651103601927	0.708124750990645	6	Runx3|Lef1
REACTOME_RUNX3_REGULATES_YAP1_MEDIATED_TRANSCRIPTION	0.0753564154786151	0.79329022461909	0.234392647294686	0.964906832298137	1.29286830395054	1	Runx3
REACTOME_SCAVENGING_BY_CLASS_A_RECEPTORS	0.172413793103448	0.828102851854844	0.155241966228839	-0.736233947564321	-1.29738649166223	5	Fth1|Ftl1
REACTOME_SCAVENGING_BY_CLASS_F_RECEPTORS	0.905737704918033	0.998003299302789	0.0513223330421143	-0.387678243383041	-0.607055113073008	3	Calr|Hsp90aa1
REACTOME_SCAVENGING_OF_HEME_FROM_PLASMA	0.166340508806262	0.817131716411548	0.150169802128406	-0.919565217391304	-1.22592670466492	1	Lrp1
REACTOME_SCF_SKP2_MEDIATED_DEGRADATION_OF_P27_P21	0.943396226415094	1	0.0299195667151671	0.289433643618563	0.629615362130132	42	Psmb8|Psmb9|Psmb10|Psme1|Uba52|Ccna2|Psme2
REACTOME_SEALING_OF_THE_NUCLEAR_ENVELOPE_NE_BY_ESCRT_III	0.253694581280788	0.855966378388884	0.135002033828631	-0.632124297754609	-1.21485250273132	8	Tuba1a|Tubb2a|Tuba1c
REACTOME_SELECTIVE_AUTOPHAGY	0.160714285714286	0.812174936550557	0.211400189384923	-0.504059656743587	-1.26452350347807	27	Ubc|Tuba1a|Ubb|Tubb2a|Dynll1|Tuba1c|Sqstm1|Plin2|Map1lc3a|Map1lc3b|Vcp|Hspa8|Tubb4b|Tomm20|Tubb3
REACTOME_SELENOAMINO_ACID_METABOLISM	0.262773722627737	0.863006520726595	0.0870515867946735	0.482266112757857	1.1425541397321	84	Rps17|Rps2|Rpl28|Rpl3|Rps20|Rpl10|Rpl36a|Rpl23a|Rpl13|Rpl15|Rpl32|Rps18|Rps11|Rps26|Rpl22l1|Rpl27|Rps12|Uba52|Rpl10a|Rps8|Rpl35|Rps15a|Rps7|Rpsa|Rpl11|Rps25|Rps6|Rpl5|Rps23|Rpl14|Rps3|Rpl26|Rpl39|Rpl37|Rps15|Rps4x|Rpl22|Rpl31|Rps5|Rpl7a|Rpl27a|Rps3a1|Rpl38|Rpl7|Rpl23|Rplp2|Rps27a|Rpl18|Rpl4|Rpl6|Rpl9|Rpl24|Rplp0|Rps10
REACTOME_SEMA3A_PAK_DEPENDENT_AXON_REPULSION	0.698765432098765	0.983026330028271	0.0727141077934447	-0.450619522861047	-0.835638016598862	7	Nrp1
REACTOME_SEMA3A_PLEXIN_REPULSION_SIGNALING_BY_INHIBITING_INTEGRIN_ADHESION	0.390191897654584	0.921015944933345	0.0965629554309422	-0.676421600651187	-1.12598518112368	4	Nrp1
REACTOME_SEMA4D_INDUCED_CELL_MIGRATION_AND_GROWTH_CONE_COLLAPSE	0.740053050397878	0.988139561443582	0.0734381410838857	-0.393838985316795	-0.794227868107212	10	Rhoc|Rhob|Myl12a|Rock2|Myl12b
REACTOME_SEMA4D_IN_SEMAPHORIN_SIGNALING	0.705234159779614	0.986576809871393	0.0778840111977068	-0.386855952853567	-0.800184711017315	11	Rhoc|Rhob|Myl12a|Rock2|Myl12b
REACTOME_SEMA4D_MEDIATED_INHIBITION_OF_CELL_ATTACHMENT_AND_MIGRATION	0.278210116731518	0.873241750166423	0.111918316325105	0.802255340737362	1.21061922642629	3	Sema4d|Rac1|Rhoa
REACTOME_SEMAPHORIN_INTERACTIONS	0.190807799442897	0.842673430938657	0.114750719227023	0.610037496775564	1.26401945733445	28	Tyrobp|Itga1|Sema6d|Sema4a|Cd72|Sema4d|Ptprc
REACTOME_SENESCENCE_ASSOCIATED_SECRETORY_PHENOTYPE_SASP	0.203174603174603	0.84944672052686	0.175204047558551	-0.528797149526446	-1.23084455471378	19	Ubc|Cdkn1a|Fos|Ubb|Nfkb1|Cebpb
REACTOME_SENSING_OF_DNA_DOUBLE_STRAND_BREAKS	0.575342465753425	0.972023172966235	0.0707899094502623	-0.702484472049689	-0.936523541354964	1	Kpna2
REACTOME_SEPARATION_OF_SISTER_CHROMATIDS	0.995169082125604	1	0.0211456362513594	0.232832536162188	0.552300270271091	85	Psmb8|Psmb9|Birc5|Spc24|Psmb10|Psme1|Cdca8|Uba52|Knl1|Ube2c|Psme2|Incenp|Ndc80|Cenph|Smc1a|Cdca5|Cenpk|Mad2l1
REACTOME_SERINE_BIOSYNTHESIS	0.447955390334572	0.939396327984541	0.0810802057550866	0.677924147734589	1.07307528474164	5	Phgdh|Psph|Serinc3
REACTOME_SEROTONIN_NEUROTRANSMITTER_RELEASE_CYCLE	0.772994129158513	0.992581929333097	0.0565299525056311	-0.610248447204969	-0.81355824878979	1	Tspoap1
REACTOME_SHC1_EVENTS_IN_EGFR_SIGNALING	0.35655737704918	0.903875863452664	0.0995791200495904	-0.727275290205442	-1.13882115147394	3	Areg|Grb2
REACTOME_SHC1_EVENTS_IN_ERBB2_SIGNALING	0.405117270788913	0.927412284399184	0.0943563635421779	-0.663661796705005	-1.10474495144501	4	Prkca|Grb2|Prkcd|Kras
REACTOME_SHC1_EVENTS_IN_ERBB4_SIGNALING	0.595617529880478	0.972023172966235	0.0699458736501659	-0.663249456352905	-0.953511866613885	2	Grb2|Kras
REACTOME_SHC_MEDIATED_CASCADE_FGFR1	0.352459016393443	0.902349461788202	0.10027910675413	-0.730990936566311	-1.14463938388764	3	Fgfr1|Grb2
REACTOME_SHC_MEDIATED_CASCADE_FGFR3	0.595617529880478	0.972023172966235	0.0699458736501659	-0.663249456352905	-0.953511866613885	2	Grb2|Kras
REACTOME_SHC_MEDIATED_CASCADE_FGFR4	0.595617529880478	0.972023172966235	0.0699458736501659	-0.663249456352905	-0.953511866613885	2	Grb2|Kras
REACTOME_SHC_RELATED_EVENTS_TRIGGERED_BY_IGF1R	0.595617529880478	0.972023172966235	0.0699458736501659	-0.663249456352905	-0.953511866613885	2	Grb2|Kras
REACTOME_SIALIC_ACID_METABOLISM	0.846681922196796	0.996297825395429	0.0596037042575973	-0.375030540888278	-0.681485868781104	6	Ctsa|Neu1|St8sia1
REACTOME_SIGNALING_BY_ACTIVIN	0.575342465753425	0.972023172966235	0.0707899094502623	-0.706211180124224	-0.941491836004062	1	Drap1
REACTOME_SIGNALING_BY_BMP	0.489754098360656	0.954252504217919	0.0815265143256594	-0.65941578620261	-1.03256174801597	3	Smad7|Ski|Ube2d3
REACTOME_SIGNALING_BY_CYTOSOLIC_FGFR1_FUSION_MUTANTS	0.975369458128079	1	0.0564118388217596	-0.249921179187668	-0.480312766176195	8	Stat5a
REACTOME_SIGNALING_BY_EGFR	0.406349206349206	0.927412284399184	0.119348440591015	-0.450300656405278	-1.04813369628945	19	Ubc|Spry1|Areg|Ubb
REACTOME_SIGNALING_BY_EGFR_IN_CANCER	0.307471264367816	0.883484128126774	0.132147260608774	-0.545869588935092	-1.14515933235626	12	Ubc|Areg|Ubb
REACTOME_SIGNALING_BY_ERBB2	0.746031746031746	0.990072639225182	0.0824344091527096	-0.349825006439263	-0.806280522346964	18	Ubc|Ubb|Prkca|Grb2|Erbin|Prkcd
REACTOME_SIGNALING_BY_ERBB2_ECD_MUTANTS	0.866666666666667	0.996297825395429	0.0621124188949471	-0.342996408300194	-0.636059522039149	7	Grb2|Erbin|Hsp90aa1|Kras|Plcg1
REACTOME_SIGNALING_BY_ERBB2_IN_CANCER	0.866666666666667	0.996297825395429	0.0621124188949471	-0.342996408300194	-0.636059522039149	7	Grb2|Erbin|Hsp90aa1|Kras|Plcg1
REACTOME_SIGNALING_BY_ERBB4	0.479365079365079	0.953453489778638	0.108394255853397	-0.432075710424907	-0.995852849516962	18	Ubc|Sparc|Stat5a|Ubb|Adap1|Psen2|Grb2|Nedd4|Adam17
REACTOME_SIGNALING_BY_ERYTHROPOIETIN	0.972350230414747	1	0.0347904098478036	0.251479325805853	0.475797449265098	13	Pik3cd|Vav1|Pik3cg|Pik3r1
REACTOME_SIGNALING_BY_FGFR	0.434920634920635	0.936144650230807	0.114750719227023	-0.443037875947408	-1.03122862449272	19	Ubc|Fgfr1|Ubb
REACTOME_SIGNALING_BY_FGFR1	0.399425287356322	0.922318923778473	0.11378726182188	-0.508695842002706	-1.06717392323809	12	Ubc|Fgfr1|Ubb
REACTOME_SIGNALING_BY_FGFR1_IN_DISEASE	0.622589531680441	0.972023172966235	0.0845557442441281	-0.429164408243332	-0.887696817009033	11	Fgfr1|Stat5a
REACTOME_SIGNALING_BY_FGFR2	0.742857142857143	0.989138571772318	0.0826646449123753	-0.350678140520309	-0.808246835160045	18	Ubc|Ubb|Grb2|Hnrnph1|Ppp2ca|Polr2a
REACTOME_SIGNALING_BY_FGFR2_IIIA_TM	0.762948207171315	0.991730868071891	0.0579754757571486	-0.565077084972579	-0.81237564676758	2	Polr2a
REACTOME_SIGNALING_BY_FGFR2_IN_DISEASE	0.963386727688787	1	0.0535669384770951	-0.289586965825535	-0.526222276526778	6	Grb2|Polr2a|Kras|Plcg1
REACTOME_SIGNALING_BY_FGFR3	0.658402203856749	0.972023172966235	0.0815265143256594	-0.409004831017564	-0.845998129532099	11	Ubc|Ubb
REACTOME_SIGNALING_BY_FGFR3_FUSIONS_IN_CANCER	0.995901639344262	1	0.0469758727821845	-0.256578442876479	-0.401769401071556	3	Grb2|Kras
REACTOME_SIGNALING_BY_FGFR4	0.658402203856749	0.972023172966235	0.0815265143256594	-0.409004831017564	-0.845998129532099	11	Ubc|Ubb
REACTOME_SIGNALING_BY_FGFR4_IN_DISEASE	0.997867803837953	1	0.048701086452153	-0.248678893378925	-0.413955953703048	4	Grb2|Kras|Plcg1|Pik3r1
REACTOME_SIGNALING_BY_FGFR_IN_DISEASE	0.60968660968661	0.972023172966235	0.0875697115548511	-0.401198615760271	-0.869292466150502	13	Fgfr1|Stat5a
REACTOME_SIGNALING_BY_GPCR	0.425	0.934761235955056	0.0590954798717342	0.417728435875325	1.03683723713252	122	Xcl1|Qrfp|Gpr18|Prkch|Gpr68|Prkcq|Ramp1|Gngt2|Gpr55|Cxcr6|Gng2|Rgs16|Pde3b|Prex1|Cysltr2|Ccr5|Prkcb|Gpr65|Arhgef3|Gpsm3|F2r|Camk4|Fgd3|Vav1|Arrb2|Ccl4|Rgs2|Ece1
REACTOME_SIGNALING_BY_HEDGEHOG	0.94080604534005	1	0.0266052822097738	0.287819523937607	0.648817357636924	55	Psmb8|Psmb9|Psmb10|Psme1|Arrb2|Uba52|Grk2|Psme2
REACTOME_SIGNALING_BY_HIPPO	0.354691075514874	0.902349461788202	0.106729884364606	-0.620529170324212	-1.12759312812444	6	Stk4|Ywhae
REACTOME_SIGNALING_BY_INSULIN_RECEPTOR	0.985096870342772	1	0.0327241935806629	0.226543145778633	0.439429333623725	17	Pde3b|Atp6v1f|Flt3l|Pik3r1
REACTOME_SIGNALING_BY_INTERLEUKINS	0.163097095956163	0.815716987369113	0.249246554383295	-0.317948860238191	-1.08801629681159	188	Rora|Cd4|Il7r|S1pr1|Il18r1|Pim1|Tnf|Fn1|Ubc|Cdkn1a|Il1rl1|Cxcl10|Anxa1|Socs3|Nfkbia|Fos|Irf4|Csf2|Junb|Stat4|Ccnd1|Hif1a|Stat5a|Mcl1
REACTOME_SIGNALING_BY_LEPTIN	0.368421052631579	0.904503753127606	0.104343952581949	-0.611358781000835	-1.11092917664918	6	Socs3|Stat5a
REACTOME_SIGNALING_BY_MEMBRANE_TETHERED_FUSIONS_OF_PDGFRA_OR_PDGFRB	0.0957230142566191	0.804848660203563	0.206587922696891	0.951242236024845	1.27455925812698	1	Bin2
REACTOME_SIGNALING_BY_MET	0.640378548895899	0.972023172966235	0.0905428948469474	-0.372281376091764	-0.893037792843822	21	Fn1|Ubc|Ubb|Rap1b|Itgb1
REACTOME_SIGNALING_BY_MODERATE_KINASE_ACTIVITY_BRAF_MUTANTS	0.827794561933535	0.996297825395429	0.0743625384422526	-0.319596832307112	-0.729477778380436	17	Fn1|Rap1b|Iqgap1|Actg1|Itgb3
REACTOME_SIGNALING_BY_MST1	0.0855397148676171	0.798550724637681	0.219250346703755	0.956521739130435	1.28163320764972	1	Spint2
REACTOME_SIGNALING_BY_NODAL	0.52589641434263	0.963827140446213	0.0762797180809272	-0.706430568499534	-1.01559062514285	2	Furin|Drap1
REACTOME_SIGNALING_BY_NOTCH	0.976572133168927	1	0.0234376252595191	0.264546327754373	0.615079093815042	70	Psmb8|Psmb9|Tle4|Mfng|Psmb10|Psme1|Arrb2|Uba52|Atp2a3|Psme2|Lfng|Ikzf1|St3gal6
REACTOME_SIGNALING_BY_NOTCH1	0.387301587301587	0.920437282477353	0.122679189568808	-0.455019905308539	-1.05911836559056	19	Ubc|Hif1a|Dtx4|Hes1|Ubb|Myc
REACTOME_SIGNALING_BY_NOTCH1_HD_DOMAIN_MUTANTS_IN_CANCER	0.493827160493827	0.954252504217919	0.0913924325943768	-0.544047621031189	-1.00889298379116	7	Ubc|Ubb
REACTOME_SIGNALING_BY_NOTCH1_PEST_DOMAIN_MUTANTS_IN_CANCER	0.193820224719101	0.843698959530579	0.16823816568964	-0.582968887708145	-1.28525402058551	14	Ubc|Hes1|Ubb|Myc|Psen2|Rbpj|Adam17|Adam10
REACTOME_SIGNALING_BY_NOTCH1_T_7_9_NOTCH1_M1580_K2555_TRANSLOCATION_MUTANT	0.438524590163934	0.936144650230807	0.0875697115548511	-0.680546923555003	-1.06565043739631	3	Adam17|Adam10|Notch1
REACTOME_SIGNALING_BY_NOTCH2	0.300771208226221	0.88305755703016	0.12563992130984	-0.590731981889457	-1.1541339655923	9	Ubc|Hes1|Ubb|Psen2|Rbpj|Adam10
REACTOME_SIGNALING_BY_NOTCH3	0.435393258426966	0.936144650230807	0.106729884364606	-0.468743794764088	-1.03342538435201	14	Ubc|Hes1|Ubb
REACTOME_SIGNALING_BY_NOTCH4	0.866131191432396	0.996297825395429	0.0337507376805299	0.329875861865165	0.723077872709539	43	Psmb8|Psmb9|Psmb10|Psme1|Uba52|Psme2
REACTOME_SIGNALING_BY_NTRK2_TRKB	0.995423340961098	1	0.0520570030732099	-0.248833592534992	-0.452167379725881	6	Grb2|Kras|Plcg1|Rac1|Fyn|Pik3r1
REACTOME_SIGNALING_BY_NTRK3_TRKC	0.969827586206897	1	0.0504983044100709	-0.291621027578707	-0.513892605899187	5	Grb2|Bax|Kras|Plcg1
REACTOME_SIGNALING_BY_NTRKS	0.0473856231639992	0.79329022461909	0.321775918075361	-0.497630044782952	-1.37263719554699	45	Fosb|Fos|Sgk1|Junb|Egr2|Egr1|Furin|Id3|Jund|Cltc|Dusp6|Dusp4|Mef2d|Grb2|Arc
REACTOME_SIGNALING_BY_NUCLEAR_RECEPTORS	0.341968911917098	0.897825954011742	0.172324344900946	-0.358439311372049	-1.04791456614064	63	Crabp1|Gng11|Fosb|Fos|Arl4c|Areg|Ccnd1|Ddx5|Fabp5|Nrip1|Gata3|Jund|Myc|Runx1
REACTOME_SIGNALING_BY_PDGF	0.408045977011494	0.927412284399184	0.112378519110475	-0.498105753211029	-1.04495737324869	12	Spp1|Stat5a|Furin
REACTOME_SIGNALING_BY_PDGFRA_TRANSMEMBRANE_JUXTAMEMBRANE_AND_KINASE_DOMAIN_MUTANTS	0.890334572490706	0.996693841515808	0.0476387259290825	0.403568162185569	0.638801585689329	5	Stat3|Pik3r1
REACTOME_SIGNALING_BY_PDGFR_IN_DISEASE	0.395309882747069	0.921327569820678	0.0822054920415869	0.646051975085581	1.10127080901514	7	Bin2|Stat3|Pik3r1
REACTOME_SIGNALING_BY_PTK6	0.187702265372168	0.842673430938657	0.184706471207739	-0.507847193102797	-1.24565769163408	23	Ubc|Socs3|Ccnd1|Hif1a|Ubb
REACTOME_SIGNALING_BY_RECEPTOR_TYROSINE_KINASES	0.931793179317932	1	0.0194541744944906	0.288225078633672	0.72417316683205	150	Lck|Ncf4|Sh2d2a|Cyba|Ptpn6|Spint2|Cyfip2|Ptk2b|Pde3b|Stmn1|Mapkapk3|Actb|Tec|Prkcb|Lamb3
REACTOME_SIGNALING_BY_RETINOIC_ACID	0.120689655172414	0.806000876875274	0.188204146308491	-0.766068278033592	-1.34996034738659	5	Crabp1|Fabp5
REACTOME_SIGNALING_BY_RHO_GTPASES	0.396017699115044	0.921643568581148	0.0611692626746689	0.417422671873336	1.04670077462886	146	Ncf4|Cyba|Chn2|Arhgap9|Cdh1|Was|Cyfip2|Rhoh|Prex1|Actb|Rac2|Evl|Arhgap30|Birc5|Rhof|Arhgap25|Prkcb|Spc24|Arhgdib|Arap3|Srgap3|Arhgef3|Pfn1|Cdca8|Arhgap27|Fgd3|Vav1|Knl1
REACTOME_SIGNALING_BY_ROBO_RECEPTORS	0.417130144605117	0.930431196983977	0.0589694466690997	0.414192696478871	1.03497713075123	139	Psmb8|Psmb9|Evl|Rps17|Rps2|Rpl28|Rpl3|Rps20|Srgap3|Rpl10|Rpl36a|Rpl23a|Psmb10|Pfn1|Psme1|Rpl13|Rpl15|Rpl32|Rps18|Rps11|Rps26|Rpl22l1|Rpl27|Rps12|Uba52|Rpl10a|Rps8|Rpl35|Rps15a|Rps7|Rpsa|Psme2|Vasp|Rpl11|Rps25|Rps6|Rpl5|Rps23|Rpl14|Rps3|Rpl26|Rpl39|Rpl37|Rps15|Rps4x|Rpl22|Rpl31|Rps5|Rpl7a|Magoh|Rpl27a|Rps3a1|Rpl38|Rpl7
REACTOME_SIGNALING_BY_SCF_KIT	0.608759124087591	0.972023172966235	0.0540088272801684	0.453143777968937	0.902808494590119	21	Lck|Ptpn6|Tec|Stat3|Grap|Vav1
REACTOME_SIGNALING_BY_TGF_BETA_FAMILY_MEMBERS	0.189473684210526	0.842673430938657	0.191892240384838	-0.469029010187123	-1.21456292592912	32	Ubc|Junb|Ppp1r15a|Ubb|Furin|Pmepa1|Smad7|Tgif1|Myc
REACTOME_SIGNALING_BY_TGF_BETA_RECEPTOR_COMPLEX	0.180851063829787	0.835680282800979	0.197822021315103	-0.476460855622096	-1.23309695071806	31	Ubc|Junb|Ppp1r15a|Ubb|Furin|Pmepa1|Smad7|Tgif1|Myc
REACTOME_SIGNALING_BY_TGF_BETA_RECEPTOR_COMPLEX_IN_CANCER	0.872420262664165	0.996297825395429	0.0489954089862481	0.407937480144852	0.630528789874272	4	Tgfb1|Tgfbr1|Tgfbr2|Fkbp1a
REACTOME_SIGNALING_BY_THE_B_CELL_RECEPTOR_BCR	0.536374845869297	0.967183503836317	0.0520570030732099	0.422770535888301	0.981038843024614	66	Ptpn6|Psmb8|Psmb9|Cd79b|Pik3cd|Ppia|Card11|Prkcb|Psmb10|Psme1|Vav1|Uba52|Stim1|Itpr2|Psme2
REACTOME_SIGNALING_BY_TYPE_1_INSULIN_LIKE_GROWTH_FACTOR_1_RECEPTOR_IGF1R	0.887772194304858	0.996693841515808	0.0430173196927508	0.362195438128558	0.617404293387682	7	Pde3b|Flt3l|Pik3r1
REACTOME_SIGNALING_BY_VEGF	0.124331550802139	0.806000876875274	0.142901149386948	0.594900666620161	1.30484369110238	44	Ncf4|Sh2d2a|Cyba|Cyfip2|Ptk2b|Mapkapk3|Actb|Prkcb
REACTOME_SIGNALING_BY_WNT	0.594724220623501	0.972023172966235	0.0460457683018055	0.392542289263603	0.932544475152561	86	Runx3|Psmb8|Gngt2|Psmb9|Gng2|Tle4|Rac2|Prkcb|Ccdc88c|Psmb10|Pfn1|Psme1|Arrb2|Uba52
REACTOME_SIGNALING_BY_WNT_IN_CANCER	0.546910755148741	0.96968659763019	0.0815265143256594	-0.52192868962317	-0.948421495612509	6	Ppp2ca|Ppp2r5a|Ctnnb1|Gsk3b
REACTOME_SIGNALLING_TO_ERKS	0.395309882747069	0.921327569820678	0.0822054920415869	0.646277220486259	1.1016547660251	7	Mapkapk3|Ywhab
REACTOME_SIGNALLING_TO_RAS	0.485130111524164	0.954252504217919	0.0768736734126542	0.654606368785492	1.03616594559366	5	Mapkapk3|Mapk14
REACTOME_SIGNAL_AMPLIFICATION	0.809076682316119	0.994863615474034	0.0441523058441465	0.388791451466713	0.714353815502869	11	Gngt2|Gng2
REACTOME_SIGNAL_ATTENUATION	0.352589641434263	0.902349461788202	0.0985499803531691	-0.79560743195006	-1.14379457120419	2	Grb2
REACTOME_SIGNAL_REGULATORY_PROTEIN_FAMILY_INTERACTIONS	0.0472276807818782	0.79329022461909	0.321775918075361	0.91270946190114	1.44471320130553	5	Tyrobp|Ptpn6|Ptk2b
REACTOME_SIGNAL_TRANSDUCTION_BY_L1	0.106172839506173	0.806000876875274	0.216542836735348	-0.738700345448521	-1.36986095855825	7	Fgfr1|Nrp1|Itgb1|Itgb3
REACTOME_SIRT1_NEGATIVELY_REGULATES_RRNA_EXPRESSION	0.735059760956175	0.987055282626847	0.0597317976364411	-0.587449518484001	-0.844539081858013	2	Sirt1|Taf1d
REACTOME_SLBP_DEPENDENT_PROCESSING_OF_REPLICATION_DEPENDENT_HISTONE_PRE_MRNAS	0.323893805309735	0.891148524754126	0.0965629554309422	0.69394755049485	1.15718864787263	6	Snrpg|Snrpe|Slbp|Snrpf|Snrpd3
REACTOME_SLC_MEDIATED_TRANSMEMBRANE_TRANSPORT	0.677655677655678	0.976924240554973	0.0959206777921745	-0.342371024482941	-0.883575192742772	34	Emb|Slc43a2|Slc5a3|Runx1|Slc6a6|Slc38a2|Bsg
REACTOME_SLC_TRANSPORTER_DISORDERS	0.615975422427035	0.972023172966235	0.055826471778749	0.470275813041216	0.889759154471507	13	Nup210|Slc39a4
REACTOME_SMAC_XIAP_REGULATED_APOPTOTIC_RESPONSE	0.577821011673152	0.972023172966235	0.0702812841717392	0.632034181913505	0.953752120465589	3	Cycs|Xiap
REACTOME_SMAD2_SMAD3_SMAD4_HETEROTRIMER_REGULATES_TRANSCRIPTION	0.112947658402204	0.806000876875274	0.222056046145248	-0.690379945254514	-1.42800304069443	11	Ubc|Junb|Ubb|Smad7|Tgif1|Myc
REACTOME_SMALL_INTERFERING_RNA_SIRNA_BIOGENESIS	0.912	0.998617231620165	0.0498907356726307	0.423734078906493	0.608591147007311	2	Tsn|Ago2
REACTOME_SMOOTH_MUSCLE_CONTRACTION	0.779433681073025	0.992881419694631	0.0436251240000606	0.390017111119185	0.756522377456625	17	Itga1|Anxa2
REACTOME_SNRNP_ASSEMBLY	0.311827956989247	0.883484128126774	0.0905428948469474	0.616801457891245	1.1669848383251	13	Nup210|Snrpg|Snrpe|Snrpd2|Snrpd1|Snrpf
REACTOME_SODIUM_CALCIUM_EXCHANGERS	0.616	0.972023172966235	0.0684714904492088	0.639018328673501	0.917794713631993	2	Sri|Calm1
REACTOME_SODIUM_COUPLED_PHOSPHATE_COTRANSPORTERS	0.875763747454175	0.996297825395429	0.0525898950623616	0.565527950310559	0.757744828289005	1	Slc20a1
REACTOME_SODIUM_PROTON_EXCHANGERS	0.882583170254403	0.996297825395429	0.0503964322442957	-0.563354037267081	-0.751040541121974	1	Slc9a9
REACTOME_SOS_MEDIATED_SIGNALLING	0.477459016393443	0.953453489778638	0.0828962134571565	-0.662013575132764	-1.03662955702937	3	Grb2|Kras
REACTOME_SPERM_MOTILITY_AND_TAXES	0.193482688391039	0.843698959530579	0.141225119642531	0.89472049689441	1.19882638676586	1	Hvcn1
REACTOME_SPHINGOLIPID_DE_NOVO_BIOSYNTHESIS	0.569296375266525	0.972023172966235	0.0756946307932749	-0.581439919781344	-0.967876739532366	4	Cers4
REACTOME_SPHINGOLIPID_METABOLISM	0.644444444444445	0.972023172966235	0.0905428948469474	-0.385221956137099	-0.887863801319378	18	Gm2a|Psap|Hexb|Cers4|Hexa|Ctsa|Neu1
REACTOME_SPRY_REGULATION_OF_FGF_SIGNALING	0.625615763546798	0.972023172966235	0.0782955249944794	-0.460265243618404	-0.884563977553545	8	Ubc|Ubb
REACTOME_SRP_DEPENDENT_COTRANSLATIONAL_PROTEIN_TARGETING_TO_MEMBRANE	0.295641931684335	0.881677081233622	0.0789209638180035	0.468025384109879	1.12073920836695	92	Rps17|Rps2|Rpl28|Rpl3|Rps20|Rpl10|Rpl36a|Rpl23a|Rpl13|Rpl15|Rpl32|Rps18|Rps11|Rps26|Rpl22l1|Rpl27|Rps12|Sec11c|Uba52|Rpl10a|Rps8|Rpl35|Rps15a|Rps7|Rpsa|Rpl11|Rps25|Rps6|Rpl5|Rps23|Rpl14|Rps3|Rpl26|Rpl39|Rpl37|Rps15|Rps4x|Rpl22|Rpl31|Rps5|Rpl7a|Rpl27a|Rps3a1|Rpl38|Rpl7|Rpl23|Rplp2|Rps27a|Rpl18|Rpl4|Sec61b|Rpl6|Rpl9|Rpl24|Rplp0|Rps10
REACTOME_STABILIZATION_OF_P53	0.65578231292517	0.972023172966235	0.0473534245254193	0.406738192963176	0.871355567116507	36	Psmb8|Psmb9|Psmb10|Psme1|Uba52|Psme2
REACTOME_STAT5_ACTIVATION	0.618336886993603	0.972023172966235	0.0714786287425507	-0.53437768101007	-0.889535977800415	4	Stat5a|Grb2|Stat5b
REACTOME_STIMULI_SENSING_CHANNELS	0.38328530259366	0.920021933260223	0.116739204791222	-0.475320223226841	-1.06608927017783	15	Ubc|Sgk1|Ubb
REACTOME_STING_MEDIATED_INDUCTION_OF_HOST_IMMUNE_RESPONSES	0.6176	0.972023172966235	0.057609110864425	0.501599174057422	0.902295093783742	10	Nlrc3|Ifi209|Mndal|Ifi206|Ifi208
REACTOME_STRIATED_MUSCLE_CONTRACTION	0.665903890160183	0.973871104736974	0.0713052987340038	-0.461206350071244	-0.838080038551568	6	Tpm1|Actn2
REACTOME_SULFUR_AMINO_ACID_METABOLISM	0.17827868852459	0.835680282800979	0.148261500475107	-0.812126680411769	-1.27168770035894	3	Got1|Mtap
REACTOME_SUMOYLATION	0.549019607843137	0.970145731311582	0.128788713061714	-0.324754190309419	-0.949360996037306	59	Rora|Nfkbia|Ddx5|Nrip1|Uhrf2|Nr4a2|Nop58|Mdm2|Cbx4|Ikbke|Chd3|Rad21
REACTOME_SUMOYLATION_OF_CHROMATIN_ORGANIZATION_PROTEINS	0.397849462365591	0.922318923778473	0.077274697304471	0.570306861740261	1.07901732774601	13	Satb1|Nup210|Sumo2
[truncated: 5,048 more rows]

## Sheet: fgsea_analysis_Tc_PC2
pathway	pval	padj	log2err	ES	NES	size	leadingEdge
2_oxoglutarate_dependent_dioxygenase_activity(5)	0.352297592997812	0.83833952075599	0.104343952581949	-0.701413676424768	-1.14895715275954	3	P4ha1
3_5_cyclic_nucleotide_phosphodiesterase_activity(8)	0.106435643564356	0.744184292309085	0.216542836735348	-0.790408543238482	-1.42425976980587	5	Pde2a|Pde4b|Pde8a
9_0_non_motile_cilium(6)	0.618604651162791	0.919860657649254	0.0560595875032335	0.510166478432245	0.906849075784771	8	Rab27a|Lyar
9_2_motile_cilium(6)	0.409883720930233	0.851564556257977	0.0728938564822936	0.524703376549056	1.05279419121417	16	Cd52|Atp2b4|Capzb|Ldha|Aldoa|Mns1
ADP_metabolic_process(8)	0.721238938053097	0.93036258401248	0.0466948041282054	0.418225359071015	0.812613173826169	13	Ifng|Pfkp
AMPA_glutamate_receptor_complex(7)	0.167728237791932	0.780345032991203	0.156312403073186	-0.855507039116251	-1.26636993424597	2	Olfm1
AP_type_membrane_coat_adaptor_complex(4)	0.656126482213439	0.924985233313644	0.0647943366000727	0.677018633540373	0.902809213590769	1	Ap2s1
ATP_binding(6)	0.359420289855072	0.840510339925425	0.0795564677235957	0.536326608229198	1.08993618510047	17	Zap70|Dapk2|Map4k1
ATP_biosynthetic_process(4)	0.590233545647558	0.919860657649254	0.0736212741014394	-0.646784715750233	-0.957407339163482	2	Flcn|Sphk2
ATP_dependent_chromatin_remodeling(7)	0.27257525083612	0.834075273168758	0.103576326612592	0.729136255662819	1.19226480235439	5	Tnp2|Ptma|Nasp|Mis18a
ATP_generation_from_ADP(4)&glycolytic_process(5)&nucleoside_diphosphate_phosphorylation(7)&nucleotide_phosphorylation(7)	0.721238938053097	0.93036258401248	0.0466948041282054	0.418225359071015	0.812613173826169	13	Ifng|Pfkp
ATP_metabolic_process(3)	0.976902173913043	0.99153530456074	0.0285743975105342	0.250454249547794	0.549865577188883	27	Ifng|Pfkp|Dnajc15|Ldha
ATP_synthesis_coupled_electron_transport(5)&mitochondrial_ATP_synthesis_coupled_electron_transport(6)	0.583804143126177	0.919860657649254	0.0681513438679483	0.677539608574091	0.959888909420729	2	Dnajc15|Park7
ATPase_activity(8)	0.154848046309696	0.777237305955842	0.132147260608774	0.648233365892859	1.29284771231349	15	Top2a|Mcm7|Mcm6|Mcm4|Smchd1
ATPase_binding(5)	0.484189723320158	0.885565787759448	0.0802023444698144	0.754968944099379	1.00675651295374	1	Pde4d
ATPase_complex(4)	0.92896174863388	0.979266034797749	0.0636424081651019	-0.272415940224159	-0.567132427563192	9	Chd4|Vcp|Chd3|Smarca5|Smarcc1|Arid1a|Pbrm1|Rbbp4|Rbbp7
ATPase_coupled_cation_transmembrane_transporter_activity(6)&ATPase_coupled_ion_transmembrane_transporter_activity(6)&ion_transmembrane_transporter_activity_phosphorylative_mechanism(7)	0.0457739284456857	0.718614648912361	0.321775918075361	-0.876568599776667	-1.57951404095626	5	Atp1b1
ATPase_coupled_transmembrane_transporter_activity(6)	0.38121546961326	0.84598722258179	0.114266502484433	-0.585228866017209	-1.12558438435281	7	Atp1b1
AU_rich_element_binding(6)&mRNA_3_UTR_AU_rich_region_binding(7)	0.0368462987930398	0.706274777781144	0.321775918075361	-0.885806364874778	-1.59615983420421	5	Zfp36|Zfp36l1|Zfp36l2|Zc3h12a
A_band(3)	0.601750547045952	0.919860657649254	0.0741758965588009	-0.566113239866824	-0.927327022666957	3	Sptbn1
BIOCARTA_41BB_PATHWAY	0.631147540983607	0.920033571741352	0.0833634065110386	-0.409175903471695	-0.851847814945465	9	Nfkbia|Jun|Nfkb1|Map3k1
BIOCARTA_ACH_PATHWAY	0.209030100334448	0.805378695146122	0.120985142145252	0.767300140304675	1.25466940235365	5	Fasl|Ptk2b|Pik3cg|Ywhah
BIOCARTA_ACTINY_PATHWAY	0.765137614678899	0.940525850979546	0.0540088272801684	0.539017104974062	0.800622337861101	3	Psma7|Rac1
BIOCARTA_AGPCR_PATHWAY	0.709030100334448	0.927676267705755	0.0532386494755899	0.507519029072955	0.82988202848135	5	Prkcb|Gnas|Prkar1a
BIOCARTA_AGR_PATHWAY	0.705882352941177	0.927676267705755	0.0787113806986485	-0.407234599366583	-0.807503943158656	8	Jun
BIOCARTA_AKAP13_PATHWAY	0.363302752293578	0.840510339925425	0.0919686140000427	0.752270296236986	1.11737530723761	3	Akap13|Rhoa|Prkacb
BIOCARTA_AKAP95_PATHWAY	0.838235294117647	0.959870672350838	0.0445070537769277	0.403369190888192	0.679585369333607	6	Cdk1|Ncapd2|Ccnb1
BIOCARTA_AKAPCENTROSOME_PATHWAY	0.529411764705882	0.904136075205992	0.065981614400873	0.597804593502571	1.0071648123899	6	Cdk1|Pkn1
BIOCARTA_AKT_PATHWAY	0.676470588235294	0.927676267705755	0.0518457624865066	0.453793797871909	0.835627077375556	10	Fasl|Foxo1|Pik3cg
BIOCARTA_ALK_PATHWAY	0.281767955801105	0.834075273168758	0.135740943810425	-0.626939473937295	-1.20580737344804	7	Bmp7|Tgfbr1|Ctnnb1|Tgfbr2
BIOCARTA_AMAN_PATHWAY	0.848341232227488	0.963148165540053	0.0611692626746689	-0.354093010082132	-0.611760434529388	4	Man2b1|Man1a
BIOCARTA_AMI_PATHWAY	0.407114624505929	0.851564556257977	0.0897104652742981	0.798757763975155	1.06514921897039	1	F2r
BIOCARTA_ARAP_PATHWAY	0.770718232044199	0.940639310913659	0.0734381410838857	-0.358225504549934	-0.688983502714741	7	Cyth1|Asap1|Arap1|Cltb|Arap2
BIOCARTA_ARENRF2_PATHWAY	0.143258426966292	0.769683257918552	0.197822021315103	-0.651230419266456	-1.39161027474745	10	Fos|Jun|Nfe2l2|Maff
BIOCARTA_ARF_PATHWAY	0.899159663865546	0.972103066349203	0.066436413766281	-0.296875435603138	-0.588673175730533	8	Myc|Mdm2
BIOCARTA_ASBCELL_PATHWAY	0.109375	0.744184292309085	0.166933848713193	0.783686710694889	1.35996933204169	7	Cd28|Fasl|Cd4
BIOCARTA_AT1R_PATHWAY	0.845505617977528	0.962715356008284	0.0696133438850965	-0.309359170449591	-0.661067707294635	10	Jun|Calm2|Map3k1
BIOCARTA_ATM_PATHWAY	0.0700280112044818	0.723874317004658	0.287857117255149	-0.743268707647502	-1.47382470248191	8	Nfkbia|Jun|Cdkn1a|Nfkb1|Gadd45a
BIOCARTA_ATRBRCA_PATHWAY	0.395480225988701	0.849134001823154	0.0886261133285098	0.770772130487965	1.09197397522344	2	Rad51|Trp53
BIOCARTA_BAD_PATHWAY	0.688524590163934	0.927676267705755	0.0787113806986485	-0.387564971140972	-0.806856833490629	9	Kit
BIOCARTA_BARRESTIN_PATHWAY	0.523540489642185	0.904136075205992	0.0736212741014394	0.706119913016465	1.00037940903866	2	Grk2|Gnas
BIOCARTA_BARRESTIN_SRC_PATHWAY	0.523540489642185	0.904136075205992	0.0736212741014394	0.706119913016465	1.00037940903866	2	Grk2|Gnas
BIOCARTA_BARR_MAPK_PATHWAY	0.523540489642185	0.904136075205992	0.0736212741014394	0.706119913016465	1.00037940903866	2	Grk2|Gnas
BIOCARTA_BBCELL_PATHWAY	0.109477124183007	0.744184292309085	0.170932335370056	0.797562290903346	1.34371111198809	6	Cd28|Fasl|Cd4
BIOCARTA_BCELLSURVIVAL_PATHWAY	0.74922600619195	0.937433487052146	0.0471642455670861	0.422060433979245	0.777192479438617	10	Birc5|Itgb1|Pik3cg
BIOCARTA_BCR_PATHWAY	0.561290322580645	0.91853813559322	0.0995791200495904	-0.391657614823042	-0.925750988680469	18	Fos|Jun|Lyn|Calm2|Map3k1
BIOCARTA_BIOPEPTIDES_PATHWAY	0.633040935672515	0.920116624218584	0.0522693317499306	0.456518302313179	0.900747301771643	14	Stat1|Calm1|Fyn|Ptk2b|Calm3|Prkcb
BIOCARTA_BLYMPHOCYTE_PATHWAY	0.826086956521739	0.953602801340297	0.0462302524077616	0.435027130533705	0.711345145405053	5	Itgal|Itgb2
BIOCARTA_BTG2_PATHWAY	0.0619073371786591	0.723714939940511	0.321775918075361	-0.756590141815542	-1.50023972378893	8	Btg1|Btg2|Ccnd1
BIOCARTA_CACAM_PATHWAY	0.364548494983278	0.842268768717084	0.0865399737444125	0.689651025217154	1.12769957177149	5	Camk4|Calm1|Calm3
BIOCARTA_CALCINEURIN_PATHWAY	0.784660766961652	0.946796372427692	0.0758886900606117	-0.32733910893406	-0.715323482626432	12	Cdkn1a|Marcks|Calm2|Ppp3ca
BIOCARTA_CARDIACEGF_PATHWAY	0.120448179271709	0.755907584966101	0.216542836735348	-0.704044200608706	-1.39604657618433	8	Fos|Jun|Nfkb1|Myc
BIOCARTA_CARM1_PATHWAY	0.727722772277228	0.93173371661294	0.0707899094502623	-0.434701492537313	-0.783301057398438	5	Rara|Crebbp|Prkacb|Prkar1a|Creb1
BIOCARTA_CARM_ER_PATHWAY	0.111374407582938	0.746848828555548	0.206587922696891	-0.810671589944222	-1.40058343430692	4	Ccnd1|Nrip1
BIOCARTA_CASPASE_PATHWAY	0.396284829721362	0.849134001823154	0.0778840111977068	0.599126459497841	1.10324622036783	10	Arhgdib|Lmnb1|Prf1
BIOCARTA_CB1R_PATHWAY	0.689265536723164	0.927676267705755	0.0601186142531851	0.623530198262407	0.883372299459511	2	Faah|Pld3
BIOCARTA_CBL_PATHWAY	0.973856209150327	0.989869422455265	0.0376142599562161	0.280248833592535	0.472155562161132	6	Prkcb|Grb2|Sh3kbp1
BIOCARTA_CCR3_PATHWAY	0.961538461538461	0.986265816583114	0.0392758570896778	0.306669597301727	0.501458217137574	5	Prkcb|Gnas
BIOCARTA_CCR5_PATHWAY	0.45679012345679	0.869732576985413	0.109684061970549	-0.458215220071286	-1.00159414050776	13	Cxcr4|Fos|Jun
BIOCARTA_CD40_PATHWAY	0.0568537584159207	0.723714939940511	0.321775918075361	-0.764533137958353	-1.51598986072668	8	Nfkbia|Tnfaip3|Dusp1|Nfkb1|Map3k1|Map3k14
BIOCARTA_CDC25_PATHWAY	0.445871559633028	0.863507180978002	0.0806388495950661	0.708258953077106	1.05200360728986	3	Cdk1|Cdc25b|Ywhah
BIOCARTA_CDC42RAC_PATHWAY	0.696551724137931	0.927676267705755	0.0554793308704233	0.542052936702075	0.856861299144756	4	Cdc42|Rac1|Pik3r1|Rhoa
BIOCARTA_CDK5_PATHWAY	0.0705645161290323	0.723874317004658	0.241339976815091	-0.969254658385093	-1.3062265159176	1	Egr1
BIOCARTA_CDMAC_PATHWAY	0.162464985994398	0.780345032991203	0.184706471207739	-0.678686118916748	-1.34576413213599	8	Nfkbia|Fos|Jun|Nfkb1|Myc
BIOCARTA_CELL2CELL_PATHWAY	0.647157190635452	0.924985233313644	0.0574877409561325	0.542690352436048	0.887393269449503	5	Actn2|Csk
BIOCARTA_CELLCYCLE_PATHWAY	0.875730994152047	0.964195509822264	0.0373806494758473	0.327358372259009	0.645904378927564	14	Cdk1|Ccne1|Cdkn2d|Ccnd3|Rbl1|Ccnb1|Cdkn1b|Tfdp1|Rb1|Cdk4
BIOCARTA_CERAMIDE_PATHWAY	0.184143222506394	0.789617748751441	0.16440575583821	-0.698801692863006	-1.32503408695958	6	Nfkb1|Map3k1|Bcl2
BIOCARTA_CFTR_PATHWAY	0.859531772575251	0.964195509822264	0.0444181153081573	0.406509506611857	0.664713862178175	5	Ezr|Slc9a3r1|Prkar1a
BIOCARTA_CHEMICAL_PATHWAY	0.808176100628931	0.949979875520023	0.0444181153081573	0.390784492072818	0.708329991356494	9	Stat1|Prkcb|Tln1
BIOCARTA_CHREBP_PATHWAY	0.653846153846154	0.924985233313644	0.0570059526582387	0.540840733812571	0.884368820774204	5	Acsbg1|Gnas|Prkar1a
BIOCARTA_CIRCADIAN_PATHWAY	0.935483870967742	0.98044013781928	0.0490939668192139	-0.533540372670808	-0.719031449646407	1	Per1
BIOCARTA_CK1_PATHWAY	0.355450236966825	0.84015984015984	0.108820126769161	-0.671730284617571	-1.16053691855955	4	Ppp3ca|Ppp2ca
BIOCARTA_CLASSIC_PATHWAY	0.0316048932322464	0.684127314333264	0.321775918075361	-0.954022988505747	-1.41219881775747	2	C1qa|C1qb
BIOCARTA_COMP_PATHWAY	0.0316048932322464	0.684127314333264	0.321775918075361	-0.954022988505747	-1.41219881775747	2	C1qa|C1qb
BIOCARTA_CREB_PATHWAY	0.698142414860681	0.927676267705755	0.0503964322442957	0.446355351120943	0.821929738302452	10	Rps6ka1|Prkcb|Grb2|Creb1|Rac1
BIOCARTA_CREM_PATHWAY	0.0336462627903131	0.69736827612746	0.321775918075361	-0.989751552795031	-1.33384937719622	1	Crem
BIOCARTA_CSK_PATHWAY	0.0221762692359094	0.656935742212906	0.352487857583619	0.815760049244951	1.58502431361406	13	Lck|Cd3e|Zap70|Cd3g|Cd247|Cd4|Cd3d
BIOCARTA_CTBP1_PATHWAY	0.810344827586207	0.9502622012286	0.048505983646947	0.454916754927564	0.719118992328591	4	Cdh1|Ube2i
BIOCARTA_CTCF_PATHWAY	0.946902654867257	0.982762211194807	0.066436413766281	-0.237440040997968	-0.518869980414848	12	Tgfbr1|Myc|Mdm2|Tgfbr2
BIOCARTA_CTLA4_PATHWAY	0.000343448519467123	0.22407083514338	0.49849310876659	0.892230774355094	1.76044302821104	14	Cd28|Icos|Lck|Cd3e|Cd3g|Ctla4|Cd247|Itk|Cd3d
BIOCARTA_CTL_PATHWAY	0.0971014492753623	0.73857727879262	0.170932335370056	0.66689394746672	1.35527835802964	17	Cd3e|Fasl|Cd3g|Cd247|Itgal|Itgb2|Cd3d|Prf1|H2-Q7
BIOCARTA_CXCR4_PATHWAY	0.179558011049724	0.783999337822611	0.173747838999571	-0.695165454461045	-1.33702799967469	7	Cxcr4|Nfkb1
BIOCARTA_CYTOKINE_PATHWAY	0.239655172413793	0.826370973304822	0.11378726182188	0.771005269209962	1.2187823953914	4	Ifng|Tnf|Il16|Il2
BIOCARTA_D4GDI_PATHWAY	0.478260869565217	0.88135573949427	0.0721797965581253	0.634682933437772	1.03781716560645	5	Arhgdib|Prf1
BIOCARTA_DC_PATHWAY	0.598039215686275	0.919860657649254	0.0601186142531851	0.560397187229832	0.944141838444629	6	Cd2|Cd5|Ifng
BIOCARTA_DEATH_PATHWAY	0.147909967845659	0.770658455308559	0.208955027549354	-0.597906858881389	-1.36638908451705	15	Nfkbia|Lmna|Nfkb1|Birc3|Map3k14|Bcl2|Cflar|Birc2
BIOCARTA_DICER_PATHWAY	0.631048387096774	0.920033571741352	0.0676760401641789	-0.672670807453416	-0.906532083780045	1	Ago2
BIOCARTA_DNAFRAGMENT_PATHWAY	0.0213903421898147	0.656935742212906	0.352487857583619	0.910525056957567	1.48886709259215	5	Hmgb2|Top2a|Hmgb1
BIOCARTA_DREAM_PATHWAY	0.000799137240048849	0.261952954625236	0.477270815362862	-0.950756577292417	-1.80277879429872	6	Crem|Fos|Jun
BIOCARTA_DSP_PATHWAY	0.24009900990099	0.826370973304822	0.139599673451922	-0.691978871212623	-1.24689652744107	5	Dusp1|Dusp2
BIOCARTA_ECM_PATHWAY	0.68266253869969	0.927676267705755	0.0514264916187015	0.451483650210483	0.831373114567611	10	Pfn1|Fyn|Itgb1|Pik3cg|Diaph1|Tln1
BIOCARTA_EDG1_PATHWAY	0.568306010928962	0.919261754587156	0.0891647117820678	-0.437227825675385	-0.910248049249306	9	S1pr1
BIOCARTA_EEA1_PATHWAY	0.225053078556263	0.816306319828756	0.132846300606183	-0.832011986329537	-1.23159122747653	2	Trf
BIOCARTA_EFP_PATHWAY	0.291472868217054	0.834075273168758	0.0949751525905595	0.67343686767419	1.19707120492598	8	Ccnb2|Cdk1|Sfn|Ccnb1|Cdk4
BIOCARTA_EGFR_SMRTE_PATHWAY	0.343544857768053	0.837370222211946	0.105920292736253	-0.706797690222711	-1.1577764863021	3	Map3k1|Rara
BIOCARTA_EGF_PATHWAY	0.583333333333333	0.919860657649254	0.0946646223153342	-0.417376110816104	-0.912325581232965	13	Fos|Jun|Stat3|Map3k1
BIOCARTA_EICOSANOID_PATHWAY	0.842201834862385	0.962379816811291	0.0495901956956338	0.483266730849296	0.717814214600247	3	Tbxa2r|Ptger4
BIOCARTA_EIF2_PATHWAY	0.856435643564356	0.964195509822264	0.0628003977812234	-0.344838308457712	-0.621374014774584	5	Eif5|Gsk3b|Eif2ak3|Eif2s1|Eif2s2
BIOCARTA_EIF4_PATHWAY	0.354929577464789	0.84015984015984	0.120433371642259	-0.510942015672321	-1.12074926014059	11	Eif4a2|Eif4ebp1|Eif4g2|Pabpc1|Eif4e|Prkca|Eif4g1|Eif4a1
BIOCARTA_EIF_PATHWAY	0.292452830188679	0.834075273168758	0.142901149386948	-0.516988256949404	-1.15832880690393	14	Eif1|Eif4a2|Eef2|Eif4g2|Eif4e|Eif5|Eif4g1|Eif4a1
BIOCARTA_EOSINOPHILS_PATHWAY	0.020133256474708	0.644904810805761	0.352487857583619	-0.944996892479801	-1.5479608901904	3	Ccl5|H2-Eb1|Csf2
BIOCARTA_EPHA4_PATHWAY	0.78448275862069	0.946796372427692	0.0499913914024592	0.480137814767423	0.758987700044986	4	Fyn|Itgb1|Rap1b
BIOCARTA_EPONFKB_PATHWAY	0.0767263427109975	0.728736271708282	0.261663521711573	-0.777130546746985	-1.47355748415332	6	Nfkbia|Cdkn1a|Nfkb1|Jak2
BIOCARTA_EPO_PATHWAY	0.680672268907563	0.927676267705755	0.0806388495950661	-0.415227834200091	-0.823353698205723	8	Fos|Jun
BIOCARTA_ERAD_PATHWAY	0.571428571428571	0.919583727530747	0.0902635484340068	-0.46158030981376	-0.915265846366566	8	Man2b1|Man1a
BIOCARTA_ERBB4_PATHWAY	0.955963302752293	0.98476168937014	0.0438002031299891	0.356300793395931	0.52922694207291	3	Prkcb|Adam17|Prkca
BIOCARTA_ERK5_PATHWAY	0.61437908496732	0.919860657649254	0.0588438169595807	0.553327711666673	0.932231379564501	6	Rps6ka1|Pik3cg|Grb2|Plcg1|Creb1
BIOCARTA_ERK_PATHWAY	0.711484593837535	0.927676267705755	0.0782955249944794	-0.404331919525574	-0.801748230306684	8	Mknk2|Stat3|Myc
BIOCARTA_ERYTH_PATHWAY	0.282275711159737	0.834075273168758	0.118815039412263	-0.741138854648512	-1.21402934795463	3	Csf2|Ccl3
BIOCARTA_ETC_PATHWAY	0.563302752293578	0.91867495843852	0.0686325631836726	0.657551274083282	0.976685588383018	3	Slc25a4|Sdhb|Ndufa1
BIOCARTA_ETS_PATHWAY	0.325966850828729	0.837370222211946	0.125033367555272	-0.604595701502474	-1.16283307262224	7	Fos|Jun|Ets2
BIOCARTA_EXTRINSIC_PATHWAY	0.407114624505929	0.851564556257977	0.0897104652742981	0.798757763975155	1.06514921897039	1	F2r
BIOCARTA_FAS_PATHWAY	0.180897250361795	0.783999337822611	0.120985142145252	0.632974070021782	1.26241431163338	15	Fasl|Arhgdib|Lmnb1
BIOCARTA_FBW7_PATHWAY	0.521100917431193	0.903592068193311	0.0725351864394589	0.683654443753884	1.0154576060693	3	Ccne1|Tfdp1|Rb1
BIOCARTA_FCER1_PATHWAY	0.0378844708388353	0.706274777781144	0.321775918075361	-0.675281506566624	-1.59614545634237	18	Fcer1g|Fos|Jun|Lyn|Calm2|Map3k1
BIOCARTA_FIBRINOLYSIS_PATHWAY	0.407114624505929	0.851564556257977	0.0897104652742981	0.798757763975155	1.06514921897039	1	F2r
BIOCARTA_FLUMAZENIL_PATHWAY	0.29723991507431	0.837370222211946	0.11331290842208	-0.797698883575268	-1.18079903092887	2	Gpx1
BIOCARTA_FMLP_PATHWAY	0.333333333333333	0.837370222211946	0.132846300606183	-0.501347050826211	-1.12328418184006	14	Nfkbia|Nfkb1|Calm2|Map3k1|Ncf1|Ppp3ca
BIOCARTA_FOSB_PATHWAY	0.0513922245895696	0.718614648912361	0.321775918075361	-0.936626281453868	-1.38644722746297	2	Fosb|Jund
BIOCARTA_FREE_PATHWAY	0.564356435643564	0.919261754587156	0.0840745577910723	-0.525502785640691	-0.946918505514091	5	Nfkb1|Gpx1|Xdh
BIOCARTA_G1_PATHWAY	0.882716049382716	0.966516469857054	0.0721797965581253	-0.301388773845249	-0.658793546515669	13	Cdkn1a|Ccnd1
BIOCARTA_G2_PATHWAY	0.931993817619784	0.979898163504713	0.0370705393657621	0.308584229135741	0.573098116933736	11	Cdk1|Cdkn2d|Rps6ka1|Cdc25b|Ccnb1
BIOCARTA_GABA_PATHWAY	0.433467741935484	0.859644054085288	0.0873098257637931	-0.779192546583851	-1.05008725678861	1	Gabarap
BIOCARTA_GATA3_PATHWAY	0.94475138121547	0.982586904726127	0.0633597010643758	-0.275357809583074	-0.529602124183651	7	Map2k3|Gata3|Prkacb|Mapk14|Prkar1a|Nfatc1|Nfatc2
BIOCARTA_GCR_PATHWAY	0.442253521126761	0.861385300754805	0.105920292736253	-0.469096159898658	-1.02896054349616	11	Anxa1|Nfkb1|Hsp90aa1|Calm2
BIOCARTA_GHRELIN_PATHWAY	0.116935483870968	0.748450821833524	0.184706471207739	-0.943788819875776	-1.27190720341993	1	Igfbp4
BIOCARTA_GH_PATHWAY	0.65158371040724	0.924985233313644	0.0523759084097997	0.469104496648925	0.88789823663737	12	Ptpn6|Rps6ka1|Prkcb|Pik3cg
BIOCARTA_GLEEVEC_PATHWAY	0.301408450704225	0.837370222211946	0.132147260608774	-0.540930986415609	-1.18652994707175	11	Fos|Jun|Map3k1|Myc|Jak2|Stat5a
BIOCARTA_GPCR_PATHWAY	0.553054662379421	0.915338064898602	0.10027910675413	-0.400713119794299	-0.915744692967843	15	Fos|Jun
BIOCARTA_GRANULOCYTES_PATHWAY	0.517295597484277	0.903402301865116	0.0652353056017703	0.550740952141632	0.998264623554862	9	Ifng|Itgal|Itgb2|Selplg|Tnf|Icam2
BIOCARTA_GSK3_PATHWAY	0.672268907563025	0.926555640836425	0.0813027345384498	-0.419964971042057	-0.83274694889002	8	Ccnd1|Nfkb1
BIOCARTA_HBX_PATHWAY	0.726605504587156	0.93173371661294	0.0564118388217596	0.575188532058792	0.854349116193567	3	Ptk2b|Grb2|Creb1
BIOCARTA_HCMV_PATHWAY	0.574229691876751	0.919860657649254	0.0899860794997137	-0.460334904248091	-0.912796336392038	8	Nfkb1|Map3k1
BIOCARTA_HDAC_PATHWAY	0.792569659442725	0.946796372427692	0.0445961615888961	0.400564996785326	0.737610251908186	10	Calm1|Calm3|Pik3cg|Nfatc2|Ywhah|Nfatc1
BIOCARTA_HER2_PATHWAY	0.819905213270142	0.953286922605955	0.0628003977812234	-0.376746946970628	-0.650899253653473	4	Stat3
BIOCARTA_HES_PATHWAY	0.291469194312796	0.834075273168758	0.122107920287081	-0.711951362727043	-1.2300261869746	4	Hes1|Rbpj|Notch1
BIOCARTA_HIF_PATHWAY	0.187845303867403	0.792187825465943	0.169570644405628	-0.690970219878049	-1.3289592067468	7	Jun|Vegfa|Hsp90aa1
BIOCARTA_HIVNEF_PATHWAY	0.646746347941567	0.924985233313644	0.0468819856878333	0.390898051837185	0.876798860664841	31	Fasl|Arhgdib|Lmnb1|Actg1|Tnf
BIOCARTA_HSP27_PATHWAY	0.131782945736434	0.765601334381411	0.150169802128406	0.753106314063175	1.33868804350807	8	Fasl|Tnf
BIOCARTA_HSWI_SNF_PATHWAY	0.0370681779612307	0.706274777781144	0.321775918075361	0.916008752385905	1.44799962596411	4	Actb|Arid1a
BIOCARTA_IFNA_PATHWAY	0.302287581699346	0.837370222211946	0.0959206777921745	0.700545967276376	1.18026066606224	6	Stat1|Irf9|Jak1
BIOCARTA_IFNG_PATHWAY	0.474916387959866	0.880637442027417	0.0725351864394589	0.637253480074865	1.04202045717838	5	Ifng|Stat1|Jak1
BIOCARTA_IGF1MTOR_PATHWAY	0.729281767955801	0.931867383279153	0.0762797180809272	-0.39241528682164	-0.754741511699082	7	Eif4ebp1|Eif4e|Ppp2ca
BIOCARTA_IGF1R_PATHWAY	0.508169934640523	0.897552165067065	0.0679922591544058	0.614041088403776	1.03451961447536	6	Rps6ka1|Ywhah|Grb2|Pik3r1
BIOCARTA_IGF1_PATHWAY	0.10997442455243	0.744184292309085	0.216542836735348	-0.757015943813451	-1.4354171436178	6	Fos|Jun
BIOCARTA_IL10_PATHWAY	0.7890625	0.946796372427692	0.0452247443372884	0.414941820186906	0.720068545676092	7	Stat1|Tnf|Jak1|Il10ra
BIOCARTA_IL12_PATHWAY	0.0570175438596491	0.723714939940511	0.227987202850442	0.726262766949565	1.43297481041242	14	Cxcr3|Cd3e|Cd3g|Ifng|Cd247|Cd3d|Ccr5
BIOCARTA_IL17_PATHWAY	0.0104094149479069	0.568435083893527	0.380730400722792	0.919415059116366	1.59550527876995	7	Cd8a|Cd2|Cd3e|Cd3g|Cd247|Cd4|Cd3d
BIOCARTA_IL1R_PATHWAY	0.194690265486726	0.796323562895612	0.172324344900946	-0.592206612971042	-1.29412980381206	12	Nfkbia|Jun|Nfkb1|Map3k1|Map3k14
BIOCARTA_IL22BP_PATHWAY	0.641456582633053	0.923689043052438	0.0838361057159929	-0.428438567498279	-0.849549211177599	8	Socs3|Stat3|Jak2|Stat5a
BIOCARTA_IL2RB_PATHWAY	0.435933147632312	0.860197534271294	0.0676760401641789	0.480252948446396	1.02626227964004	23	Fasl|Ikzf3|Ptpn6|Ppia|Il2rg
BIOCARTA_IL2_PATHWAY	0.713864306784661	0.927676267705755	0.0808589150280032	-0.367005375481523	-0.80200488168662	12	Il2rb|Fos|Jun
BIOCARTA_IL3_PATHWAY	0.740196078431373	0.935975739956785	0.0501934252649434	0.452695641435666	0.762689222752378	6	Ptpn6|Grb2
BIOCARTA_IL4_PATHWAY	0.693069306930693	0.927676267705755	0.0732558655828455	-0.455479025096737	-0.820740687819146	5	Il4ra
BIOCARTA_IL5_PATHWAY	0.828025477707007	0.953602801340297	0.0571258510018113	-0.480830093075374	-0.711751914958354	2	H2-Eb1
BIOCARTA_IL6_PATHWAY	0.117647058823529	0.749601106265291	0.219250346703755	-0.706923366698636	-1.40175566370843	8	Cebpb|Fos|Jun|Stat3|Jak2
BIOCARTA_IL7_PATHWAY	0.725308641975309	0.93173371661294	0.0824344091527096	-0.364488217155891	-0.796720070823194	13	Il7r
BIOCARTA_INFLAM_PATHWAY	0.59375	0.919860657649254	0.0583452776743612	0.543137305962028	0.942532352681017	7	Ifng|Cd4|Tnf
BIOCARTA_INSULIN_PATHWAY	0.10997442455243	0.744184292309085	0.216542836735348	-0.757015943813451	-1.4354171436178	6	Fos|Jun
BIOCARTA_INTEGRIN_PATHWAY	0.883861236802413	0.966793519755679	0.0383995813369433	0.332763768643181	0.629839120080334	12	Actn2|Fyn|Itgb1|Csk
BIOCARTA_INTRINSIC_PATHWAY	0.407114624505929	0.851564556257977	0.0897104652742981	0.798757763975155	1.06514921897039	1	F2r
BIOCARTA_ION_PATHWAY	0.66551724137931	0.924985233313644	0.057609110864425	0.559275222685158	0.884085781003467	4	Ptk2b|Prkcb|Plcg1
BIOCARTA_IRES_PATHWAY	0.207161125319693	0.804350465791749	0.154190966581424	-0.684050557001764	-1.29706369416125	6	Eif4a2|Eif4g2|Eif4e|Eif4g1|Eif4a1
BIOCARTA_KERATINOCYTE_PATHWAY	0.712722298221614	0.927676267705755	0.0438002031299891	0.383198992444717	0.825913494224032	24	Fasl|Prkcq|Tnf|Ets1
BIOCARTA_LAIR_PATHWAY	0.4140625	0.85200837532905	0.0760837160951725	0.626854434456041	1.0878107219129	7	Itgal|Itgb2|Selplg|Tnf|Itgb1
BIOCARTA_LEPTIN_PATHWAY	0.540322580645161	0.9081435668903	0.0755015292281669	-0.718944099378882	-0.968892785757528	1	Cpt1a
BIOCARTA_LIS1_PATHWAY	0.40521327014218	0.851564556257977	0.100633389423036	-0.637562021194316	-1.10150499450639	4	Dynll1|Ndel1
BIOCARTA_LONGEVITY_PATHWAY	0.976303317535545	0.991476147168996	0.0545680646670941	-0.267329810382344	-0.46186113903866	4	Sod2|Sod1|Pik3r1|Pik3cg
BIOCARTA_LYMPHOCYTE_PATHWAY	0.607843137254902	0.919860657649254	0.086794975677172	-0.441175620814759	-0.874805465909583	8	Sell|Icam1
BIOCARTA_LYM_PATHWAY	0.627450980392157	0.919860657649254	0.0850427463764322	-0.431104668107332	-0.854835811967456	8	Sell|Icam1
BIOCARTA_MALATEX_PATHWAY	0.902071563088512	0.972103066349203	0.0476387259290825	0.481826654240447	0.682617009863159	2	Mdh1|Acly
BIOCARTA_MAL_PATHWAY	0.9734375	0.989586564122908	0.0355420211253902	0.275704834217367	0.478443891052832	7	Cdc42|Diaph1|Map4k2|Rac1|Rock1
BIOCARTA_MAPK_PATHWAY	0.233576642335766	0.818316141845789	0.175204047558551	-0.469386522502452	-1.22517392256	28	Nfkbia|Fos|Jun|Mknk2|Nfkb1|Tgfbr1|Map3k1|Myc|Map4k4|Map3k14
BIOCARTA_MCALPAIN_PATHWAY	0.0473856209150327	0.718614648912361	0.266350657088526	0.847805964119651	1.42836027704751	6	Cxcr3|Itgb1|Ezr
BIOCARTA_MCM_PATHWAY	0.089644513137558	0.73857727879262	0.184706471207739	0.745572611290659	1.38466654878882	11	Mcm3|Mcm5|Mcm7|Ccne1|Mcm6|Cdc6|Mcm4|Orc6|Mcm2|Cdt1
BIOCARTA_MEF2D_PATHWAY	0.922955974842767	0.977086893286045	0.0383205781976994	0.306917872395495	0.556314639682644	9	Calm1|Calm3|Prkcb|Nfatc2|Nfatc1
BIOCARTA_MELANOCYTE_PATHWAY	0.623222748815166	0.919860657649254	0.0764767053228531	-0.505124169114694	-0.872694383651416	4	Kit
BIOCARTA_MET_PATHWAY	0.769911504424779	0.940525850979546	0.0768736734126542	-0.33304567717118	-0.727793860145681	12	Fos|Jun
BIOCARTA_MHC_PATHWAY	0.755426917510854	0.939062365645615	0.0437125833579551	0.392159067826519	0.782128752357843	15	Psmb9|Psmb8|Tap1|H2-Q7|H2-Q10|Tap2
BIOCARTA_MITOCHONDRIA_PATHWAY	0.497237569060774	0.89093138804253	0.09754492162472	-0.520709984197279	-1.00149370788525	7	Birc3|Bcl2|Birc2
BIOCARTA_MITR_PATHWAY	0.652173913043478	0.924985233313644	0.0650877566917313	0.681055900621118	0.908192938258971	1	Ywhah
BIOCARTA_MONOCYTE_PATHWAY	0.607843137254902	0.919860657649254	0.086794975677172	-0.441175620814759	-0.874805465909583	8	Sell|Icam1
BIOCARTA_MPR_PATHWAY	0.361111111111111	0.840510339925425	0.0857844408075645	0.6764367784759	1.13964216483455	6	Cdk1|Rps6ka1|Ccnb1|Cap1
BIOCARTA_MRP_PATHWAY	0.0681981155907387	0.723874317004658	0.287805130535564	0.93236079231083	1.3848704806981	3	Gstp3|Abcb1a
BIOCARTA_MSP_PATHWAY	0.243083003952569	0.826370973304822	0.122107920287081	0.87360248447205	1.16495519166552	1	Tnf
BIOCARTA_MTA3_PATHWAY	0.589869281045752	0.919860657649254	0.0607719451853533	0.56559547863813	0.95289977749008	6	Gapdh|Cdh1|Ctsd|Aldoa
BIOCARTA_MTOR_PATHWAY	0.115168539325843	0.748450821833524	0.222056046145248	-0.674060082327563	-1.44039484123107	10	Eif4a2|Eif4ebp1|Eif4g2|Eif4e|Rheb|Eif4g1|Eif4a1|Ppp2ca
BIOCARTA_MYOSIN_PATHWAY	0.884910485933504	0.966966071386789	0.0628003977812234	-0.313032351348113	-0.593556856106059	6	Gna13
BIOCARTA_NDKDYNAMIN_PATHWAY	0.865116279069767	0.964195509822264	0.0406579344155557	0.354223688781002	0.629652159387783	8	Calm1|Calm3|Nme1
BIOCARTA_NEUTROPHIL_PATHWAY	0.603580562659847	0.919860657649254	0.0822054920415869	-0.476551373645984	-0.903613744381884	6	Sell|Icam1
BIOCARTA_NFAT_PATHWAY	0.574127906976744	0.919860657649254	0.0565299525056311	0.474754317269935	0.952573605992234	16	Camk4|Calm1|Calm3|Pik3cg|Nfatc2
BIOCARTA_NFKB_PATHWAY	0.098314606741573	0.742707775695932	0.241339976815091	-0.685031974330805	-1.46384060972317	10	Nfkbia|Tnfaip3|Nfkb1|Map3k1|Tnfrsf1b|Map3k14
BIOCARTA_NGF_PATHWAY	0.0690537084398977	0.723874317004658	0.276500599254472	-0.779256712594111	-1.47758901734899	6	Fos|Jun
BIOCARTA_NKCELLS_PATHWAY	0.528846153846154	0.904136075205992	0.102821842840815	-0.406452791044259	-0.953990295961929	17	Klrc2|Klrd1|H2-Q6|Klrc1
BIOCARTA_NKT_PATHWAY	0.286127167630058	0.834075273168758	0.0919686140000427	0.56760631035886	1.16548178651737	18	Cd28|Cxcr3|Ifng|Ccr7|Ccl4|Cd4|Ccr5
BIOCARTA_NO1_PATHWAY	0.216901408450704	0.813443145589798	0.158514105424824	-0.583050919254458	-1.27891985065836	11	Pde2a|Vegfa|Hsp90aa1|Calm2
BIOCARTA_NO2IL12_PATHWAY	0.0162185237419573	0.613684296440562	0.352487857583619	0.825536140896884	1.60401929010841	13	Cxcr3|Cd2|Cd3e|Cd3g|Ifng|Cd247|Cd4|Cd3d|Ccr5
BIOCARTA_NOS1_PATHWAY	0.724031007751938	0.93173371661294	0.0487989701682839	0.438994187457189	0.780336399980286	8	Calm1|Calm3|Prkcb
BIOCARTA_NOTCH_PATHWAY	0.286729857819905	0.834075273168758	0.123257226381337	-0.71339757538079	-1.23252478382991	4	Furin|Rbpj|Notch1|Adam17
BIOCARTA_NPC_PATHWAY	0.16875	0.780345032991203	0.131457611642763	0.746228487560933	1.29496627150774	7	Nup210|Ran|Kpna2
BIOCARTA_NPP1_PATHWAY	0.0564516129032258	0.723714939940511	0.271288554688953	-0.97360248447205	-1.31208591073428	1	Spp1
BIOCARTA_NTHI_PATHWAY	0.166666666666667	0.780345032991203	0.191892240384838	-0.607835508032458	-1.32864308423268	13	Nfkbia|Dusp1|Nfkb1|Tgfbr1
BIOCARTA_NUCLEARRS_PATHWAY	0.838074398249453	0.959842399555322	0.0579754757571486	-0.388025862656198	-0.635609349146113	3	Abcg1
BIOCARTA_P27_PATHWAY	0.434640522875817	0.859644054085288	0.0758886900606117	0.641511947978034	1.08080176658662	6	Cks1b|Ccne1|Cdkn1b|Tfdp1|Rb1
BIOCARTA_P35ALZHEIMERS_PATHWAY	0.660297239915074	0.924985233313644	0.0679922591544058	-0.603292948120534	-0.893028363427225	2	Ppp2ca|Gsk3b
BIOCARTA_P38MAPK_PATHWAY	0.948553054662379	0.983441720789435	0.0706196247122591	-0.246394736363793	-0.563082816744759	15	Tgfbr1|Map3k1|Myc
BIOCARTA_P53HYPOXIA_PATHWAY	0.601851851851852	0.919860657649254	0.0928481214159878	-0.40966484641269	-0.895469839860683	13	Cdkn1a|Hsp90aa1|Dnajb1|Gadd45a|Fhl2
BIOCARTA_P53_PATHWAY	0.63943661971831	0.923517867457073	0.0843144320642653	-0.379121289840912	-0.831601027239159	11	Cdkn1a|Ccnd1|Gadd45a
BIOCARTA_PAR1_PATHWAY	0.848297213622291	0.963148165540053	0.041488040200221	0.363527392943029	0.669408295872488	10	Ptk2b|F2r|Prkcb|Pik3cg|Arhgef1
BIOCARTA_PARKIN_PATHWAY	0.993951612903226	0.998165674218667	0.0463227785794633	-0.50248447204969	-0.677178629527291	1	Sumo1
BIOCARTA_PCAF_PATHWAY	0.852713178294574	0.964195509822264	0.0413209506074822	0.362459541727586	0.644291842606212	8	Hmgb1|Irf7|Irf4
BIOCARTA_PDGF_PATHWAY	0.606918238993711	0.919860657649254	0.0934449219410994	-0.39417086735462	-0.883152497879364	14	Fos|Jun|Stat3|Map3k1
BIOCARTA_PDZS_PATHWAY	0.599562363238512	0.919860657649254	0.0743625384422526	-0.570396746659182	-0.934343660541854	3	Sptbn1
BIOCARTA_PELP1_PATHWAY	0.80241935483871	0.948573279216802	0.0561766586307176	-0.583540372670808	-0.786414490038183	1	Crebbp
BIOCARTA_PEPI_PATHWAY	0.108870967741935	0.744184292309085	0.191892240384838	-0.950310559006211	-1.28069629564494	1	Grn
BIOCARTA_PGC1A_PATHWAY	0.52124183006536	0.90361406555242	0.0667426134241917	0.603432535086227	1.0166466142878	6	Camk4|Calm1|Calm3
BIOCARTA_PITX2_PATHWAY	0.496551724137931	0.890608297276661	0.0718276293603809	0.646761102237221	1.02238087975506	4	Lef1|Crebbp|Gsk3b
BIOCARTA_PKC_PATHWAY	0.199052132701422	0.79672131147541	0.151148761385484	-0.754905846585931	-1.30423791373081	4	Nfkbia|Nfkb1
BIOCARTA_PLCD_PATHWAY	0.866290018832392	0.964195509822264	0.0494904866135495	0.508467092740377	0.720359248301447	2	Prkcb|Prkca
BIOCARTA_PLCE_PATHWAY	0.485776805251641	0.88636975691632	0.0855356947987884	-0.6253264644906	-1.0243217923102	3	Adrb2
BIOCARTA_PLC_PATHWAY	0.794117647058824	0.946894595401612	0.0469758727821845	0.426959043820834	0.719328907709592	6	Prkcb|Pik3cg|Plcg1
BIOCARTA_PLK3_PATHWAY	0.951859956236324	0.983974932022499	0.0520570030732099	-0.319142324425109	-0.522774032958086	3	Plk3|Trp53|Ywhah
BIOCARTA_PML_PATHWAY	0.0633484162895928	0.723714939940511	0.219250346703755	0.744655936023271	1.4094486350478	12	Fasl|Sp100|Tnf
BIOCARTA_PPARA_PATHWAY	0.506993006993007	0.897552165067065	0.11101149245045	-0.381537768613493	-0.932676354740908	21	Nfkbia|Jun|Dusp1|Hsp90aa1|Cited2|Nrip1|Myc
BIOCARTA_PPARG_PATHWAY	0.80241935483871	0.948573279216802	0.0561766586307176	-0.583540372670808	-0.786414490038183	1	Crebbp
BIOCARTA_PRC2_PATHWAY	0.478758169934641	0.881810983672089	0.0709609456938284	0.62501951983004	1.05301577517393	6	Ezh2|Cbx4|Suz12|Rbbp7|Rbbp4
BIOCARTA_PRION_PATHWAY	0.301790281329923	0.837370222211946	0.125033367555272	-0.632466579127064	-1.19925264172245	6	Hspa5|Dnajb1|Nfe2l2|Bcl2
BIOCARTA_PS1_PATHWAY	0.284653465346535	0.834075273168758	0.126875729929857	-0.664237783595893	-1.19690906791629	5	Rbpj|Ctnnb1|Notch1|Adam17
BIOCARTA_PTC1_PATHWAY	0.38348623853211	0.847773878250589	0.088894528862045	0.740211311373524	1.09946364438958	3	Cdk1|Cdc25b|Ccnb1
BIOCARTA_PTDINS_PATHWAY	0.605345911949686	0.919860657649254	0.0577308549299813	0.50782492366535	0.920475686950911	9	Prkcz|Pfkp|Plcg1
BIOCARTA_PTEN_PATHWAY	0.118729096989967	0.753769321160626	0.165656695205483	0.816146975886895	1.33454248823954	5	Fasl|Itgb1|Cdkn1b
BIOCARTA_PYK2_PATHWAY	0.916666666666667	0.975399105816197	0.0702812841717392	-0.280521768185318	-0.613181201740919	13	Jun|Calm2|Map3k1
BIOCARTA_RAB_PATHWAY	0.174137931034483	0.780345032991203	0.136490437780413	0.807527283711016	1.27651531901166	4	Rab27a|Rab8a
BIOCARTA_RAC1_PATHWAY	0.792079207920792	0.946796372427692	0.0665892104103933	-0.398632686029529	-0.718307642925122	5	Map3k1
BIOCARTA_RACCYCD_PATHWAY	0.135220125786164	0.767959107774539	0.216542836735348	-0.616159699248231	-1.38052561097599	14	Nfkbia|Cdkn1a|Ccnd1|Nfkb1
BIOCARTA_RACC_PATHWAY	0.608695652173913	0.919860657649254	0.0684714904492088	0.705900621118012	0.941323551601751	1	Gnas
BIOCARTA_RANBP2_PATHWAY	0.536789297658863	0.906951935670126	0.066436413766281	0.60620528850708	0.991251254994935	5	Ran|Rangap1
BIOCARTA_RANKL_PATHWAY	0.610497237569061	0.919860657649254	0.0857844408075645	-0.461164528053325	-0.886968537500323	7	Fosl2|Fos|Nfkb1
BIOCARTA_RANMS_PATHWAY	0.1078125	0.744184292309085	0.16823816568964	0.785783041366492	1.36360719572407	7	Ran|Ranbp1|Kif15|Tpx2|Kpna2
BIOCARTA_RAN_PATHWAY	0.201724137931034	0.799960784718424	0.12563992130984	0.791694177192114	1.25148681108801	4	Ran|Ranbp1|Rangap1
BIOCARTA_RARRXR_PATHWAY	0.554435483870968	0.915338064898602	0.0741758965588009	-0.714285714285714	-0.96261486273966	1	Rara
BIOCARTA_RAS_PATHWAY	0.718670076726343	0.929601327219262	0.0730744399126987	-0.400735716305524	-0.759855749334995	6	Nfkb1
BIOCARTA_RB_PATHWAY	0.465686274509804	0.87652007918552	0.0723570851036907	0.630834906346962	1.06281337916351	6	Cdk1|Cdc25b|Rb1|Ywhah|Cdk4
BIOCARTA_RECK_PATHWAY	0.205944798301486	0.804350465791749	0.139599673451922	-0.838126542846594	-1.24064234006871	2	Timp2
BIOCARTA_REELIN_PATHWAY	0.288537549407115	0.834075273168758	0.110564716336619	0.850621118012422	1.13430937432345	1	Fyn
BIOCARTA_RELA_PATHWAY	0.303867403314917	0.837370222211946	0.130105630751129	-0.616016694189987	-1.18479933534328	7	Nfkbia|Nfkb1|Tnfrsf1b
BIOCARTA_RHO_PATHWAY	0.922480620155039	0.977086893286045	0.0376923295943841	0.315207687019855	0.560299062636616	8	Pfn1|Diaph1|Arhgef1|Tln1
BIOCARTA_RNAPOL3_PATHWAY	0.760869565217391	0.940525850979546	0.0577308549299813	0.622049689440994	0.829507731569867	1	Ssb
BIOCARTA_RNA_PATHWAY	0.143646408839779	0.769683257918552	0.195789002148949	-0.710625630509379	-1.36676291835322	7	Nfkbia|Nfkb1|Map3k14
BIOCARTA_S1P_PATHWAY	0.705645161290323	0.927676267705755	0.062249042949858	-0.635093167701863	-0.855890171435915	1	Hmgcs1
BIOCARTA_SALMONELLA_PATHWAY	0.734463276836158	0.93492823552464	0.0571258510018113	0.595985429566671	0.844348871679046	2	Cdc42|Rac1
BIOCARTA_SAM68_PATHWAY	0.396330275229358	0.849134001823154	0.0870515867946735	0.733771619659276	1.08989852857454	3	Cdk1|Khdrbs1
BIOCARTA_SARS_PATHWAY	0.871287128712871	0.964195509822264	0.0619762736001998	-0.332089552238806	-0.598401666167047	5	Eif4e|Mapk14|Ckm|Fbl|Ncl
BIOCARTA_SET_PATHWAY	0.183006535947712	0.788207559345075	0.128788713061714	0.758723393358146	1.27827640073846	6	Hmgb2|Gzma|Prf1|Set|Anp32a
BIOCARTA_SHH_PATHWAY	0.638949671772429	0.923517867457073	0.0711327399327894	-0.539533347985349	-0.883787585209079	3	Gsk3b|Prkacb
BIOCARTA_SKP2E2F_PATHWAY	0.521100917431193	0.903592068193311	0.0725351864394589	0.683654443753884	1.0154576060693	3	Ccne1|Tfdp1|Rb1
BIOCARTA_SLRP_PATHWAY	0.0524193548387097	0.718614648912361	0.282013350011725	-0.974844720496894	-1.31376002353904	1	Bgn
BIOCARTA_SM_PATHWAY	0.143740340030912	0.769683257918552	0.142901149386948	0.705758178686924	1.31072376689134	11	Snrpe|Snrpg|Snrpf|Snrpd1|Snrpd2|Snrpd3|Snrpb|U2af1|Snrpa1
BIOCARTA_SODD_PATHWAY	0.819306930693069	0.953286922605955	0.0649407684612899	-0.367203117008632	-0.661673803220665	5	Birc3|Tnfrsf1b
BIOCARTA_SPPA_PATHWAY	0.43448275862069	0.859644054085288	0.0787113806986485	0.6776798946028	1.07125639504245	4	F2r|Itgb1|Prkcb
BIOCARTA_SPRY_PATHWAY	0.225247524752475	0.816306319828756	0.144630528034484	-0.705444094214331	-1.2711598980446	5	Spry2|Spry1
BIOCARTA_SRCRPTP_PATHWAY	0.3921875	0.849134001823154	0.0789209638180035	0.638437879754303	1.1079120329981	7	Cdk1|Cdc25b|Prkcb|Csk|Ccnb1
BIOCARTA_STAT3_PATHWAY	0.824644549763033	0.953292346158152	0.0625237414724762	-0.37218053851587	-0.643009947903345	4	Stat3|Jak2
BIOCARTA_STATHMIN_PATHWAY	0.00200699264568078	0.354887187592185	0.431707695803346	0.864241926720421	1.70521878230702	14	Cd2|Cd3e|Cd3g|Cd247|Stmn1|Camk4|Cd3d|Cdk1
BIOCARTA_STEM_PATHWAY	0.0620689655172414	0.723714939940511	0.237793834423688	0.878461306463832	1.3886457305898	4	Cd8a|Cd4
BIOCARTA_STRESS_PATHWAY	0.166197183098592	0.780345032991203	0.183023938384487	-0.612058258171437	-1.34254733211939	11	Nfkbia|Jun|Nfkb1|Map3k1|Map3k14
BIOCARTA_SUMO_PATHWAY	0.605504587155963	0.919860657649254	0.0650877566917313	0.638785354775198	0.948811864061647	3	Sumo2|Ube2i|Sumo1
BIOCARTA_TALL1_PATHWAY	0.135667396061269	0.767959107774539	0.178219874951973	-0.831645921024873	-1.3622852841925	3	Nfkb1|Map3k14
BIOCARTA_TCAPOPTOSIS_PATHWAY	0.00468762899987167	0.520241147502533	0.407017918923954	0.89654780439706	1.62506883313302	9	Cd28|Cd3e|Fasl|Cd3g|Cd247|Cd4|Cd3d|Ccr5
BIOCARTA_TCRA_PATHWAY	0.0509869523074485	0.718614648912361	0.321775918075361	0.805447051513388	1.48317004065109	10	Lck|Cd3e|Zap70|Cd3g|Cd247|Cd4|Cd3d
BIOCARTA_TCR_PATHWAY	0.035374149659864	0.706274777781144	0.282013350011725	0.677206162449169	1.50109486291774	29	Lat|Lck|Cd3e|Zap70|Cd3g|Cd247|Ptpn7|Cd3d
BIOCARTA_TCYTOTOXIC_PATHWAY	0.00505532330526614	0.522867600314549	0.407017918923954	0.886128272128154	1.67722061049851	12	Cd8a|Thy1|Cd28|Cd2|Cd3e|Cd3g|Cd247|Itgal|Itgb2|Cd3d
BIOCARTA_TEL_PATHWAY	0.42896174863388	0.85658641049106	0.105920292736253	-0.496150631267439	-1.03291720637263	9	Hsp90aa1|Myc|Bcl2|Prkca|Ppp2ca|Trp53
BIOCARTA_TERC_PATHWAY	0.738229755178908	0.935975739956785	0.0568864160475701	0.59210935073004	0.838857524693218	2	Rb1|Sp3
BIOCARTA_TERT_PATHWAY	0.610503282275711	0.919860657649254	0.0734381410838857	-0.554438562138616	-0.908203208956395	3	Myc
BIOCARTA_TFF_PATHWAY	0.887254901960784	0.968326667820605	0.0419081748591401	0.372005206097232	0.626744186443548	6	Itgb1|Pik3cg|Grb2
BIOCARTA_TGFB_PATHWAY	0.273480662983425	0.834075273168758	0.138022242496643	-0.633173514425054	-1.21779744952238	7	Smad7|Skil|Tgfbr1
BIOCARTA_TH1TH2_PATHWAY	0.508295625942685	0.897552165067065	0.0640703750499722	0.527084537712112	0.997640045952605	12	Cd28|Ifng
BIOCARTA_THELPER_PATHWAY	0.008925600902888	0.568435083893527	0.380730400722792	0.86513724541954	1.6374898133458	12	Thy1|Cd28|Cd2|Cd3e|Cd3g|Cd247|Itgal|Cd4|Itgb2|Cd3d
BIOCARTA_TID_PATHWAY	0.800618238021638	0.948573279216802	0.0440640346597561	0.402885976484864	0.748233942833543	11	Ifng|Hspa1a|Tnf
BIOCARTA_TNFR1_PATHWAY	0.451327433628319	0.864032715234654	0.0687943095604775	0.538632311972115	1.04656425791403	13	Arhgdib|Lmnb1|Madd|Tnf
BIOCARTA_TNFR2_PATHWAY	0.0134863698887724	0.600539155741283	0.380730400722792	-0.811497104996524	-1.73408316907709	10	Nfkbia|Tnfaip3|Traf1|Dusp1|Nfkb1|Map3k1|Tnfrsf1b|Map3k14
BIOCARTA_TOB1_PATHWAY	0.0268318289047733	0.679282053902529	0.352487857583619	0.804378347088402	1.562909630914	13	Cd28|Cd3e|Cd3g|Ifng|Cd247|Cd3d
BIOCARTA_TOLL_PATHWAY	0.36056338028169	0.840510339925425	0.119348440591015	-0.503358661205167	-1.10411520256115	11	Nfkbia|Fos|Jun|Nfkb1|Map3k1
BIOCARTA_TPO_PATHWAY	0.562893081761006	0.91853813559322	0.0978773277424561	-0.415002809011984	-0.929827132749897	14	Fos|Jun|Stat3|Jak2|Stat5a
BIOCARTA_TRKA_PATHWAY	0.822742474916388	0.953292346158152	0.0464154956843849	0.437376098697938	0.71518611757221	5	Prkcb|Grb2|Plcg1|Pik3r1
BIOCARTA_TSP1_PATHWAY	0.178217821782178	0.783999337822611	0.16440575583821	-0.735943367532307	-1.32611741130367	5	Fos|Jun
BIOCARTA_UCALPAIN_PATHWAY	0.688679245283019	0.927676267705755	0.0517405459873163	0.455395789404798	0.825443440352227	9	Actn2|Itgb1|Ezr|Tln1
BIOCARTA_VDR_PATHWAY	0.621069182389937	0.919860657649254	0.0565299525056311	0.496519940910406	0.899984448174725	9	Chaf1a|Supt16|Baz1b|Prmt1|Top2b|Arid1a
BIOCARTA_VEGF_PATHWAY	0.48377581120944	0.885565787759448	0.103197466945307	-0.443454665634233	-0.969067023006772	12	Vegfa|Eif1
BIOCARTA_VIP_PATHWAY	0.353697749196142	0.839793813539491	0.130105630751129	-0.475323423563009	-1.08625068925763	15	Nfkbia|Nfkb1|Calm2|Map3k1|Myc
BIOCARTA_VITCB_PATHWAY	0.346788990825688	0.837370222211946	0.0946646223153342	0.761251701976019	1.13071572629613	3	Slc2a3|P4hb|Slc2a1
BIOCARTA_VOBESITY_PATHWAY	0.137614678899083	0.767959107774539	0.160801401070022	0.867189104944852	1.28806852725394	3	Hsd11b1|Tnf
BIOCARTA_WNT_PATHWAY	0.209944751381215	0.805378695146122	0.159646701919906	-0.668709166938407	-1.28614400226341	7	Ccnd1|Myc|Ctnnb1
BLOC_complex(3)&BLOC_1_complex(4)	0.940711462450593	0.981397984279307	0.047925896705813	0.530434782608696	0.707338594868364	1	Dtnbp1
BMP_signaling_pathway(6)	0.219135802469136	0.815337909186906	0.165656695205483	-0.569109485286014	-1.24399343540177	13	Smad7|Egr1|Hes1|Bmp7|Htra1|Tob1
B_cell_activation(5)	0.538908246225319	0.907885826237109	0.0490939668192139	0.384276324804935	0.977266032969375	94	Cd28|Ikzf3|Gimap1|Tbc1d10c|Ifng|Ikzf1|Batf|Lgals1|Ptpn6|Sash3|Il27ra|Samsn1|Card11|Il2rg|Lef1|Gpr183|Btla
B_cell_activation_involved_in_immune_response(6)	0.0505464480874317	0.718614648912361	0.234392647294686	0.672334575759748	1.4587234929208	25	Cd28|Ifng|Batf|Lgals1|Il27ra|Gpr183|Tbx21|Ptk2b|Dock10|Ung|Itm2a|Atad5
B_cell_apoptotic_process(8)	0.183098591549296	0.788207559345075	0.173747838999571	-0.605965764728093	-1.32918347221044	11	Cd74|Irs2|Bcl2l11|Lyn|Cd44|Myc|Fnip1
B_cell_differentiation(6)	0.622524752475248	0.919860657649254	0.0454059226590179	0.385229795833776	0.912314770066954	54	Ikzf3|Gimap1|Ikzf1|Lgals1|Ptpn6|Card11|Il2rg|Gpr183|Ptk2b|Myb|Cmtm7|Dock10|Itm2a
B_cell_homeostasis(5)	0.170967741935484	0.780345032991203	0.193813302725311	-0.549411047423252	-1.29862870296509	18	Tnfaip3|Cd74|Bcl2l11|Ahr|Lyn|Cd44
B_cell_mediated_immunity(6)	0.362385321100917	0.840510339925425	0.156312403073186	-0.383811144118357	-1.08391799128199	41	Fcer1g|Xcl1|Il4ra|Cd55|H2-Ab1|C1qa|Cd74|Ptprc|Fgl2|Prkcd|Igha|Inpp5d
B_cell_proliferation(6)	0.291970802919708	0.834075273168758	0.155241966228839	-0.431462551051686	-1.12618628948166	28	Il7r|Tyrobp|Cdkn1a|Ptprc|Cd81|Irs2|Prkcd|Inpp5d|Lyn
B_cell_receptor_signaling_pathway(7)	0.545595054095827	0.911524027077594	0.0618406035753285	0.521722092520784	0.968934639413687	11	Lck|Ptpn6|Lpxn|Cd79b
Bergmann_glial_cell_differentiation(7)	0.173913043478261	0.780345032991203	0.147331213699377	0.911490683229814	1.21547937701326	1	Vim
CD40_receptor_complex(5)	0.914660831509847	0.974731239257895	0.0538979025357319	-0.34711000621504	-0.56858675249677	3	Birc2|Traf5|Ikbkb
CD4_positive_alpha_beta_T_cell_activation(7)	0.436893203883495	0.8602294921875	0.14551614609036	-0.344574708930254	-1.00878991571298	48	Satb1|Xcl1|Cebpb|Smad7|Il4ra|Ctsl|Nfkbid|Il18r1
CD4_positive_alpha_beta_T_cell_cytokine_production(6)	0.51830985915493	0.903420622672468	0.096240602328129	-0.434703972157402	-0.953521417757182	11	Xcl1|Cd81
CD4_positive_alpha_beta_T_cell_differentiation(8)	0.795944233206591	0.947853520556556	0.0351652290409302	0.334916603030071	0.774353060478846	40	Batf|Tox|Sash3|Runx3|Sema4a|Prkcz|Il2rg|Lef1|Rora|Gpr183|Tbx21
CD4_positive_alpha_beta_T_cell_differentiation_involved_in_immune_response(9)&T_helper_cell_differentiation(10)	0.870923913043478	0.964195509822264	0.0341946045318573	0.314799840050373	0.691134592688294	27	Batf|Sema4a|Prkcz|Lef1|Rora|Gpr183|Tbx21|Irf4
CD4_positive_alpha_beta_T_cell_lineage_commitment(6)	0.5265625	0.904136075205992	0.0640703750499722	0.584436675167062	1.01420113918081	7	Batf|Tox|Tbx21|Irf4
CD4_positive_or_CD8_positive_alpha_beta_T_cell_lineage_commitment(5)	0.561320754716981	0.91853813559322	0.0613026075396207	0.53164080471698	0.963643988563823	9	Batf|Tox|Tbx21|Irf4|Cyld
CD8_positive_alpha_beta_T_cell_activation(7)	0.23546511627907	0.819619935710952	0.103958471559957	0.603748282625364	1.21139431021764	16	Ifng|Ptpn22|Tox|Eomes|Gpr18|Runx3
CD8_positive_alpha_beta_T_cell_differentiation(8)	0.348082595870207	0.837370222211946	0.0822054920415869	0.579565380790195	1.12609733797544	13	Ifng|Tox|Eomes|Gpr18|Runx3
COP9_signalosome(3)	0.0020117218104573	0.354887187592185	0.431707695803346	0.990381843865453	1.4710513263747	3	Lat|Themis|Grb2
COPI_coated_vesicle(6)	0.148221343873518	0.770658455308559	0.160801401070022	0.925155279503106	1.23370121435179	1	Pacsin1
C_C_chemokine_receptor_activity(7)	0.412068965517241	0.851564556257977	0.0815265143256594	0.685239114367994	1.08320578675303	4	Ccr7|Ccr2|Ccr5
CatSper_complex(6)	0.233870967741935	0.818316141845789	0.126253987849115	-0.873913043478261	-1.17773835815191	1	Hspa2
CoA_hydrolase_activity(6)	0.98991935483871	0.997969859260182	0.0465084048719157	-0.505590062111801	-0.681363911539203	1	Acot7
CoA_ligase_activity(5)	0.339449541284404	0.837370222211946	0.0959206777921745	0.763681610138585	1.13432496009585	3	Acsbg1|Acss2|Acss1
DNA_binding_transcription_activator_activity(5)	0.107497716087569	0.744184292309085	0.287805130535564	-0.442810999781839	-1.29583781073937	49	Junb|Nr4a3|Cebpb|Nr4a2|Klf4|Fos|Egr1|Sox9|Fosb|Nr4a1|Sox4|Jund|Tcf4|Csrnp1|Atf4|Zeb2|Nfe2l2|Maf
DNA_binding_transcription_activator_activity_RNA_polymerase_II_specific(6)	0.107497716087569	0.744184292309085	0.287805130535564	-0.442810999781839	-1.29583781073937	49	Junb|Nr4a3|Cebpb|Nr4a2|Klf4|Fos|Egr1|Sox9|Fosb|Nr4a1|Sox4|Jund|Tcf4|Csrnp1|Atf4|Zeb2|Nfe2l2|Maf
DNA_binding_transcription_factor_activity(4)	0.0261336702283902	0.679282053902529	0.352487857583619	-0.41554350847278	-1.35455980635238	100	Junb|Satb1|Nr4a3|Cebpb|Hhex|Nr4a2|Klf4|Fos|Egr1|Zbtb20|Sox9|Hes1|Fosb|Tcf7|Atf3|Nr4a1|Sox4|Jund|Aff1|Tcf4|Aff3|Rel|Csrnp1|Ahr|Atf4|Bhlhe40|Zeb2|Irf1|Nfe2l2|Maf|Irf8|Stat3|Bach1|Tle4|Nfat5|Runx1|Meis3|Mef2d
DNA_binding_transcription_factor_activity_RNA_polymerase_II_specific(5)	0.0500253858756101	0.718614648912361	0.321775918075361	-0.420021402265927	-1.33094297843601	81	Junb|Nr4a3|Cebpb|Hhex|Nr4a2|Klf4|Fos|Egr1|Zbtb20|Sox9|Hes1|Fosb|Tcf7|Atf3|Nr4a1|Sox4|Jund|Tcf4|Csrnp1|Ahr|Atf4|Bhlhe40|Zeb2|Irf1|Nfe2l2|Maf
DNA_binding_transcription_factor_binding(5)	0.118721461187215	0.753769321160626	0.282013350011725	-0.487562837690709	-1.31202819795687	35	Nr4a2|Klf4|Nfkbid|Tob2|Ahr|Atf4|Bhlhe40|Cited2|Zfp703|Nrip1|Fhl2|Tsc22d3|Tle4|Runx1|Sik1
DNA_binding_transcription_repressor_activity(5)	0.222222222222222	0.816306319828756	0.181383128498408	-0.492905940076129	-1.2499445300348	25	Cebpb|Hhex|Zbtb20|Hes1|Tcf7|Atf3
DNA_binding_transcription_repressor_activity_RNA_polymerase_II_specific(6)	0.222222222222222	0.816306319828756	0.181383128498408	-0.492905940076129	-1.2499445300348	25	Cebpb|Hhex|Zbtb20|Hes1|Tcf7|Atf3
DNA_biosynthetic_process(6)	0.67887323943662	0.927676267705755	0.0810802057550866	-0.362741092937129	-0.795671131090933	11	Cdkn1a|Myc|Ctnnb1|Ptges3
DNA_catabolic_process(6)	0.4375	0.8602294921875	0.086794975677172	-0.77111801242236	-1.03920552355764	1	Dnase2a
DNA_conformation_change(7)	0.03383801020855	0.699285800409537	0.321775918075361	0.696917330695994	1.52902797993057	26	Top2a|Smc2|Hmgb1|Smc4|Hells|Asf1b|Tnp2|Mcm7|Mcm6|Mcm4|Smchd1|Mcm2|Nasp|H3f3a
DNA_damage_checkpoint(5)	0.7234375	0.931493525031975	0.0491927521045191	0.455857076370786	0.791070762331479	7	Cdk1|Tipin
DNA_damage_response_signal_transduction_by_p53_class_mediator(6)	0.692307692307692	0.927676267705755	0.0495901956956338	0.446500332411824	0.845114171018396	12	Batf|Pmaip1|Mif
DNA_dealkylation(7)	0.0652173913043478	0.723874317004658	0.227987202850442	0.85288211883297	1.39461084666213	5	Tox|Tet2
DNA_demethylation(4)	0.0652173913043478	0.723874317004658	0.227987202850442	0.85288211883297	1.39461084666213	5	Tox|Tet2
DNA_dependent_ATPase_activity(9)	0.112040133779264	0.748416902305946	0.170932335370056	0.819650934362982	1.34027207077985	5	Top2a|Mcm7|Mcm6|Mcm4
DNA_dependent_DNA_replication(7)	0.266961651917404	0.834075273168758	0.0972150808846466	0.618672491863135	1.20208257645726	13	Mcm7|Pcna|Ccne1|Mcm6|Rad51|Mcm4|Orc6|Mcm2|Ccne2|Cdt1
DNA_geometric_change(8)	0.153846153846154	0.776480659533772	0.143758989039275	0.795273006517014	1.30040991182211	5	Mcm7|Mcm6|Mcm4|Mcm2
DNA_integrity_checkpoint(4)	0.762790697674419	0.940525850979546	0.0464154956843849	0.414322997677052	0.736481998335981	8	Cdk1|Tipin|Cdt1
DNA_metabolic_process(5)	0.013544349266413	0.600539155741283	0.380730400722792	0.592557718741281	1.48555902477934	82	Cd28|Bcl11b|Ifng|Batf|Top2a|Tox|Esco2|Il27ra|Hmgb1|Hspa1a|Hells|Lig1|Ezh2|Lef1|Dek|Pcna|Ccne1|Dnmt1|Rad51|Tbx21|Neil3|Rad51ap1|Uhrf1|Hnrnpd|Ung|Fen1|Brip1|Mcm2|Atad5|Banf1
DNA_methylation(5)&DNA_alkylation(7)	0.517699115044248	0.903402301865116	0.0621124188949471	0.511418524625265	0.993687784433623	13	Hells|Ezh2|Dnmt1|Gnas|Ctcf|Mis18a
DNA_methylation_dependent_heterochromatin_assembly(7)	0.227871939736347	0.818040529455952	0.123257226381337	0.851299002662648	1.20605859925523	2	Hells|Dnmt3a
DNA_methylation_involved_in_gamete_generation(4)	0.83399209486166	0.95796940382887	0.053457214108991	0.58167701863354	0.775670484887849	1	Dnmt3a
DNA_methylation_or_demethylation(7)	0.21304347826087	0.807788811384758	0.110122263835536	0.605163654293884	1.22982853097727	17	Tox|Hells|Ezh2|Dnmt1
DNA_modification(6)	0.21304347826087	0.807788811384758	0.110122263835536	0.605163654293884	1.22982853097727	17	Tox|Hells|Ezh2|Dnmt1
DNA_packaging(8)	0.0558659217877095	0.723714939940511	0.224966093540314	0.689667759262337	1.45123208715635	21	Top2a|Smc2|Hmgb1|Smc4|Hells|Asf1b|Tnp2|Smchd1|Mcm2|Nasp|H3f3a
DNA_packaging_complex(3)	0.130232558139535	0.765601334381411	0.151148761385484	0.755368814192344	1.34270976237405	8	Smc2|Smc4|Tnp2|Ncapg|Irf4|Ncapg2|Ncapd2|Ncapd3
DNA_polymerase_activity(4)	0.322134387351779	0.837370222211946	0.103576326612592	0.832298136645963	1.10987554698315	1	Pola1
DNA_recombination(6)	0.0576923076923077	0.723714939940511	0.219250346703755	0.655632697408281	1.43949795329995	28	Cd28|Bcl11b|Ifng|Batf|Il27ra|Lef1|Rad51|Tbx21|Rad51ap1|Ung|Brip1|Atad5
DNA_repair(6)	0.147742818057456	0.770658455308559	0.131457611642763	0.611905159127792	1.31884670386198	24	Esco2|Hmgb1|Hspa1a|Lig1|Dek|Pcna|Rad51|Neil3|Ung|Fen1|Brip1|Rpa1|Rif1|Nsd2
DNA_replication(6)	0.0949720670391061	0.73857727879262	0.169570644405628	0.655866404972483	1.38010565087456	21	Gmnn|Lig1|Mcm7|Pcna|Ccne1|Mcm6|Rad51|Pola1|Mcm4|Orc6|Fen1|Mcm2|Dnajc2|Ccne2|Cdt1
DNA_templated_transcription_elongation(7)	0.122073578595318	0.755907584966101	0.163180127180689	0.811480287246647	1.32691163931919	5	Ikzf1|Ezh2
DNA_templated_transcription_initiation(7)	0.530100334448161	0.904136075205992	0.0670512579829467	0.60995972474609	0.997390412313874	5	Ikzf1
ERAD_pathway(6)	0.209944751381215	0.805378695146122	0.159646701919906	-0.671570863007492	-1.29164796933538	7	Dnajb9|Herpud1|Nrros|Rcn3|Vcp
ERBB_signaling_pathway(7)	0.0361755232703052	0.706274777781144	0.321775918075361	-0.770305860437521	-1.60367059371271	9	Itga1|Sox9|Lgmn|Errfi1|Aplp2|Rassf2|Rbpj|Psen2
ERK1_and_ERK2_cascade(6)	0.705804749340369	0.927676267705755	0.0425877779273254	0.368658315299648	0.83004304188184	32	Tbc1d10c|Ptpn22|Tnfsf11|Pycard|Hmgb1
ER_nucleus_signaling_pathway(4)	0.030801566098171	0.684127314333264	0.352487857583619	-0.801021682555506	-1.58834285747143	8	Hspa5|Atf4|Nfe2l2
ESC_E_Z_complex(4)	0.614779874213837	0.919860657649254	0.0570059526582387	0.4988872416854	0.904275381339946	9	Ezh2|Suz12|Rbbp7|Rbbp4|Aebp2|Epop|Eed|Mtf2
E_box_binding(9)	0.101408450704225	0.744184292309085	0.237793834423688	-0.670520159454847	-1.47078327788239	11	Hes1|Tcf4|Ahr|Bhlhe40|Zeb1|Sfpq
Fc_receptor_signaling_pathway(6)	0.0816831683168317	0.733014394504469	0.248911114434702	-0.812362893088346	-1.46381994097417	5	Fcer1g|Nr4a3|Ptprc
G1_S_transition_of_mitotic_cell_cycle(6)	0.904312668463612	0.972103066349203	0.0319980480340634	0.296955359464361	0.651516375633673	26	Slfn1|Tcf19|Ezh2|Myb|Nasp|Itgb1
G2_M_transition_of_mitotic_cell_cycle(6)	0.680327868852459	0.927676267705755	0.0793434960134973	-0.392401769483144	-0.816926380754173	9	Gpr132|Ier3|Calm2|Hspa2
GABA_ergic_synapse(5)	0.341284403669725	0.837370222211946	0.0956031492204301	0.762507431422086	1.13258090837579	3	Camk4|Baiap3
GABAergic_neuron_differentiation(6)	0.901185770750988	0.972103066349203	0.0498907356726307	0.545652173913044	0.727631095540817	1	Rac1
GTP_binding(6)	0.365497076023392	0.842268768717084	0.0791316651768349	0.564217210996496	1.11324590458494	14	Gimap1|Rab27a
GTPase_activator_activity(5)	0.160377358490566	0.780345032991203	0.197822021315103	-0.600876254778591	-1.3462825623962	14	Rgs2|Rgs16|Arap3|Arhgap31|Asap1|Rgs3
GTPase_activity(8)	0.655266757865937	0.924985233313644	0.0476387259290825	0.403514038295172	0.869698762020873	24	Rac2|Rab27a|Igtp|Cdc42|Tgtp1|Gbp3|Gnas|Rab37|Rab8a|Irgm2
GTPase_binding(5)	0.46374829001368	0.874508252999193	0.0637845390312975	0.46736547709867	1.00731855219043	24	Rinl|Madd|Mical1|Pfn1|Dock10|Akap13|Fmnl1|Diaph1|Nxt1|Dock8|Dock11|Dennd1b|Bicdl1
GTPase_regulator_activity(5)	0.124203821656051	0.758448733586855	0.227987202850442	-0.590252843568065	-1.38089899619341	16	Rgs2|Rgs16|Arap3|Arhgap31|Asap1|Rgs3
G_protein_coupled_amine_receptor_activity(6)	0.629032258064516	0.919860657649254	0.0678338263479455	-0.674534161490683	-0.909043252987192	1	Adrb2
G_protein_coupled_chemoattractant_receptor_activity(6)&chemokine_receptor_activity(6)	0.20066889632107	0.797582466088315	0.12384217120105	0.771680689533879	1.261832363488	5	Cxcr6|Ccr7|Ccr2|Ccr5
G_protein_coupled_peptide_receptor_activity(5)	0.196078431372549	0.796323562895612	0.12384217120105	0.751077981683352	1.26539562046548	6	Cxcr6|Ccr7|Ccr2|Ccr5
G_protein_coupled_receptor_activity(5)	0.210755813953488	0.807171859201213	0.11101149245045	0.612904900180564	1.22976665963282	16	Cxcr6|Ccr7|S1pr4|Gpr174|Ccr2|Ccr5
G_protein_coupled_receptor_binding(5)	0.0112875262375523	0.568435083893527	0.380730400722792	-0.84246163741888	-1.75388897274176	9	Ccl5|Xcl1|Qrfp|Ccrl2|Psap
G_protein_coupled_receptor_signaling_pathway(4)	0.665137614678899	0.924985233313644	0.11101149245045	-0.314410254190395	-0.887923491495653	41	Rgs2|Ramp1|S1pr1|Rgs16|Kctd12|Psap|Gna13|Pde4b
G_protein_coupled_receptor_signaling_pathway_coupled_to_cyclic_nucleotide_second_messenger(5)	0.226114649681529	0.816306319828756	0.165656695205483	-0.545459674292956	-1.27610518933191	16	Rgs2|S1pr1|Psap|Gna13|Pde4b
Golgi_apparatus(4)	0.328282828282828	0.837370222211946	0.173747838999571	-0.353368305379955	-1.05012260553078	52	Nsg2|Pde2a|H2-Ab1|Emid1|Cd74|Grn|Serinc3|Ece1
Golgi_apparatus_subcompartment(4)	0.0400209566517969	0.707849049802388	0.321775918075361	-0.785529295651086	-1.55762306221406	8	Nsg2|Grn
Golgi_associated_vesicle(5)	0.58448275862069	0.919860657649254	0.0637845390312975	0.602713956228725	0.952752450136931	4	Pacsin1|Rab8a
Golgi_lumen(5)	0.581740976645435	0.919860657649254	0.0743625384422526	-0.659521590556073	-0.976261182057672	2	Sdf4|Rab33b
Golgi_membrane(5)	0.0900473933649289	0.73857727879262	0.231126709673834	-0.834288264794486	-1.44138555933386	4	Nsg2
Golgi_organization(6)	0.570642201834862	0.919578229208844	0.0679922591544058	0.653877611988752	0.971228960184224	3	Hook1|Coro7|Trip11
Golgi_stack(5)	0.0117807222638756	0.570563216362739	0.380730400722792	-0.996273291925466	-1.34263846942123	1	Nsg2
Golgi_to_plasma_membrane_protein_transport(6)	0.808917197452229	0.949979875520023	0.0582216241124161	-0.503883193538366	-0.745876418887209	2	Cln3|Vamp5
Golgi_to_plasma_membrane_transport(5)	0.689277899343545	0.927676267705755	0.0673623868166279	-0.504039776258546	-0.825647012130493	3	Cln3|Chic2|Vamp5
Golgi_vesicle_transport(4)	0.623222748815166	0.919860657649254	0.0764767053228531	-0.504196456325769	-0.871091590140357	4	Rab14|Cln3|Chic2|Vamp5
HMG_box_domain_binding(5)	0.038496051611671	0.707849049802388	0.321775918075361	-0.986645962732919	-1.3296640951843	1	Hhex
Hsp90_protein_binding(5)	0.26303317535545	0.834075273168758	0.129442887745046	-0.722491835787002	-1.24823678191916	4	Ahr
I_band(3)	0.988636363636364	0.997840225514961	0.0302041948644786	0.22702140722418	0.472559420034421	20	Actn2|Capzb|Aldoa|Myl12a
I_kappaB_kinase_NF_kappaB_signaling(5)	0.820054945054945	0.953292346158152	0.037536290520292	0.339971500108967	0.74643665656354	28	Tnfsf11|Ripk3|Card11|Unc5cl|Tnf|Fyn
JNK_cascade(7)	0.867897727272727	0.964195509822264	0.0364548541965309	0.335072380044672	0.69747435503782	20	Tnfsf11|Cd27|Tnf
KEGG_ABC_TRANSPORTERS	0.528125	0.904136075205992	0.0639271933359996	0.584333823269471	1.01402265532424	7	Abcb9|Tap1|Tap2|Abcb1a
KEGG_ACUTE_MYELOID_LEUKEMIA	0.0909090909090909	0.73857727879262	0.282013350011725	-0.595447159425818	-1.45558194176234	21	Pim1|Kit|Tcf7|Ccnd1|Nfkb1|Stat3|Myc|Runx1|Eif4ebp1|Stat5a|Pik3r5
KEGG_ADHERENS_JUNCTION	0.17896174863388	0.783999337822611	0.11776578836269	0.582139228529791	1.26303212630053	25	Rac2|Ptpn6|Actn2|Actb|Was|Actg1|Lef1|Cdh1|Fyn
KEGG_ADIPOCYTOKINE_SIGNALING_PATHWAY	0.43312101910828	0.859644054085288	0.115240003147781	-0.437258399530212	-1.02296785448485	16	Nfkbia|Socs3|Irs2|Nfkbie|Nfkb1|Stat3|Tnfrsf1b|Jak2|Acsl1|Slc2a1
KEGG_ALANINE_ASPARTATE_AND_GLUTAMATE_METABOLISM	0.757033248081842	0.939062365645615	0.0704500850658419	-0.385962475849765	-0.731843442870009	6	Glul|Gfpt1|Got1|Glud1|Gls
KEGG_ALDOSTERONE_REGULATED_SODIUM_REABSORPTION	0.474842767295598	0.880637442027417	0.108394255853397	-0.445520299460404	-0.998202551002928	14	Atp1b1|Sgk1|Irs2
KEGG_ALLOGRAFT_REJECTION	0.344875346260388	0.837370222211946	0.0793434960134973	0.522735252378139	1.10753287690593	22	Cd28|Fasl|Ifng|Prf1|Tnf|H2-T23|H2-Q7
KEGG_ALPHA_LINOLENIC_ACID_METABOLISM	0.544354838709677	0.910099299735966	0.0751181635276302	-0.718012422360248	-0.967637201153954	1	Acox3
KEGG_ALZHEIMERS_DISEASE	0.996287128712871	0.998980562896927	0.0225128737259091	0.22095452340541	0.523272284220819	54	Ndufa4|Gapdh|Tnf|Calm1|Atp2a3|Calm3|Ndufv3|Ndufb7|Cox6a1|Cox5b|Cox5a|Cycs|Cox6c|Uqcrh|Uqcr10|Cox4i1|Cox8a|Ndufab1|Sdhb|Ndufa1|Cox6b1|Ide|Cox7b|Cox7c|Ndufa3|Uqcrq
KEGG_AMINOACYL_TRNA_BIOSYNTHESIS	0.179435483870968	0.783999337822611	0.14641623786055	-0.907142857142857	-1.22252087567937	1	Lars2
KEGG_AMINO_SUGAR_AND_NUCLEOTIDE_SUGAR_METABOLISM	0.476056338028169	0.880637442027417	0.101350743797099	-0.456310279266838	-1.00091476566068	11	Hexa|Cyb5r3|Hexb|Hk2|Uap1|Ugdh|Gfpt1
KEGG_AMYOTROPHIC_LATERAL_SCLEROSIS_ALS	0.523188405797102	0.904136075205992	0.0607719451853533	0.48272318677809	0.981001987564285	17	Nefh|Tnf
KEGG_ANTIGEN_PROCESSING_AND_PRESENTATION	0.14176245210728	0.769683257918552	0.129442887745046	0.549760673961656	1.27307892183028	42	Cd8b1|Cd8a|Hspa1a|Cd4
KEGG_APOPTOSIS	0.857142857142857	0.964195509822264	0.034566432206351	0.324098435815696	0.723773939898555	30	Fasl|Tnf|Tnfsf10
KEGG_ARACHIDONIC_ACID_METABOLISM	0.399150743099788	0.849235945844388	0.0949751525905595	-0.751786269027648	-1.11283658058387	2	Gpx1|Gpx4
KEGG_ARGININE_AND_PROLINE_METABOLISM	0.30188679245283	0.837370222211946	0.140406238523342	-0.515083955730834	-1.15406215881504	14	Sat1|Odc1|Glul|P4ha1
KEGG_ARRHYTHMOGENIC_RIGHT_VENTRICULAR_CARDIOMYOPATHY_ARVC	0.688405797101449	0.927676267705755	0.0480220415968251	0.424648526648598	0.862981228308024	17	Actn2|Actb|Itgb7|Actg1|Lef1
KEGG_ASCORBATE_AND_ALDARATE_METABOLISM	0.395161290322581	0.849134001823154	0.0925528864684773	-0.791614906832298	-1.06682838483626	1	Ugdh
KEGG_ASTHMA	0.0215822222924858	0.656935742212906	0.352487857583619	-0.816056624340955	-1.61815558653668	8	Fcer1g|H2-Eb1|H2-Ab1
KEGG_AUTOIMMUNE_THYROID_DISEASE	0.312849162011173	0.837370222211946	0.0850427463764322	0.542925401715764	1.14244975688716	21	Cd28|Fasl|Ctla4|Prf1|H2-T23|H2-Q7
KEGG_AXON_GUIDANCE	0.728021978021978	0.931775971070822	0.0430173196927508	0.377486799023366	0.828804720600292	28	Rac2|Ablim1|Sema4d|Sema4a|Fyn|Cfl1|Itgb1
KEGG_BASAL_CELL_CARCINOMA	0.900255754475703	0.972103066349203	0.0619762736001998	-0.306932788883273	-0.581991159766172	6	Tcf7
KEGG_BASAL_TRANSCRIPTION_FACTORS	0.962871287128713	0.986960576057606	0.0572461135202885	-0.272388059701493	-0.490823838541511	5	Taf4b|Taf7|Gtf2b|Taf10|Gtf2i
KEGG_BASE_EXCISION_REPAIR	0.210526315789474	0.806731347128016	0.115240003147781	0.682559502281743	1.25688188049587	10	Hmgb1|Lig1|Pcna|Neil3|Ung|Fen1|Pole
KEGG_BETA_ALANINE_METABOLISM	0.88135593220339	0.96607796768351	0.048701086452153	0.496116806461634	0.702862259672125	2	Sms|Srm
KEGG_BIOSYNTHESIS_OF_UNSATURATED_FATTY_ACIDS	0.381516587677725	0.84598722258179	0.104343952581949	-0.652308899822558	-1.12698292437423	4	Scd2|Acox3
KEGG_BLADDER_CANCER	0.737463126843658	0.935975739956785	0.0791316651768349	-0.352289192554154	-0.769846086922215	12	Cdkn1a|Vegfa|Ccnd1
KEGG_BUTANOATE_METABOLISM	0.341379310344828	0.837370222211946	0.0919686140000427	0.71642865717067	1.13250929634793	4	Bdh1|Oxct1
KEGG_B_CELL_RECEPTOR_SIGNALING_PATHWAY	0.40948275862069	0.851564556257977	0.141225119642531	-0.375775953473702	-1.0159004883065	34	Nfkbia|Fos|Jun|Cd72|Cd81|Nfkbie|Nfkb1|Inpp5d|Lyn
KEGG_CALCIUM_SIGNALING_PATHWAY	0.792156862745098	0.946796372427692	0.0368389606870506	0.335839731773418	0.759285896891507	33	Camk4|Calm1|Atp2b4|Atp2a3|Ptk2b|Slc25a5|Calm3|Tbxa2r|F2r|Prkcb|Adora2a|Cd38|Gnas|Slc25a4
KEGG_CARDIAC_MUSCLE_CONTRACTION	0.107955151352142	0.744184292309085	0.287805130535564	-0.538027990313595	-1.3807975765124	27	Atp1b1|Tpm1|mt-Co1|mt-Co3|mt-Co2|Tpm4|mt-Cytb
KEGG_CELL_ADHESION_MOLECULES_CAMS	0.002564717511559	0.392903571825136	0.431707695803346	0.726140758332394	1.68831150988221	43	Cd8b1|Cd8a|Cd6|Cd28|Icos|Cd2|Pdcd1|Cd226|Ctla4|Itgal|Cd4|Itgb7|Spn|Itgb2|Selplg
KEGG_CELL_CYCLE	0.382063882063882	0.846893402235308	0.0679922591544058	0.444067642090535	1.05775154670146	56	Mcm3|Mcm5|Ccna2|Ccnb2|Cdk1|Mcm7|Pcna|Ccne1|Mcm6|Sfn|Cdc6|Smc1a|Mcm4|Cdkn2d|Orc6|Cdc25b|Mcm2|Cdc45|Ccnd3|Mad2l1|Ccne2|Cdc20|Rbl1|Ccnb1|Smc3|Fzr1|Cdkn1b|Tgfb1|Tfdp1|Bub3|Rb1|Ywhah
KEGG_CHEMOKINE_SIGNALING_PATHWAY	0.332928311057108	0.837370222211946	0.0743625384422526	0.447536951203614	1.09239424364102	67	Cxcr3|Cxcr6|Gng2|Itk|Ccr7|Ccl4|Rac2|Ccr2|Elmo1|Was|Stat1|Prkcz|Ccr5
KEGG_CHRONIC_MYELOID_LEUKEMIA	0.0785645388594715	0.733014394504469	0.287805130535564	-0.563718302895563	-1.44672931610898	27	Nfkbia|Cdkn1a|Ccnd1|Nfkb1|Tgfbr1|Myc|Runx1|Stat5a|Mdm2|Pik3r5|Tgfbr2
KEGG_CIRCADIAN_RHYTHM_MAMMAL	0.10828025477707	0.744184292309085	0.197822021315103	-0.895924921726947	-1.32619877141947	2	Bhlhe40
KEGG_CITRATE_CYCLE_TCA_CYCLE	0.729096989966555	0.931800233640608	0.0519512476197082	0.492781119235667	0.805782978375417	5	Idh3a|Sdhb|Mdh1|Mdh2|Acly
KEGG_COLORECTAL_CANCER	0.84366576819407	0.962473565317697	0.0353157046479879	0.32621394616585	0.715709351972951	26	Birc5|Rac2|Lef1
KEGG_COMPLEMENT_AND_COAGULATION_CASCADES	0.0845204358704371	0.737033666969973	0.287805130535564	-0.834330568803398	-1.50340412440025	5	Cd55|C1qa|C1qb|Plaur
KEGG_CYSTEINE_AND_METHIONINE_METABOLISM	0.916537867078825	0.975399105816197	0.037848772270503	0.32293266847427	0.599745828609991	11	Dnmt1|Ldha|Dnmt3a|Sms|Ahcyl2
KEGG_CYTOKINE_CYTOKINE_RECEPTOR_INTERACTION	0.665030674846626	0.924985233313644	0.0419926218968594	0.371569217233497	0.890630744950186	60	Cxcr3|Cxcr6|Fasl|Ltb|Ifng|Ccr7|Ccl4|Tnfsf11|Ccr2|Cd27
KEGG_CYTOSOLIC_DNA_SENSING_PATHWAY	0.702898550724638	0.927676267705755	0.0470699590082662	0.417754734490754	0.84897149354919	17	Ccl4|Pycard|Zbp1|Ripk3|Aim2|Irf7
KEGG_DILATED_CARDIOMYOPATHY	0.940340909090909	0.981397984279307	0.0326513265618535	0.28886585274963	0.601292545545345	20	Actb|Itgb7|Actg1|Tnf
KEGG_DNA_REPLICATION	0.0424076607387141	0.7157342361405	0.257206466468838	0.687413100418362	1.48158989698756	24	Mcm3|Mcm5|Lig1|Mcm7|Pcna|Mcm6|Rpa2|Prim1|Pola1|Mcm4|Fen1|Rfc4|Mcm2|Rfc2|Rfc3|Rfc5|Rpa1|Pole
KEGG_DORSO_VENTRAL_AXIS_FORMATION	0.948160535117057	0.983441720789435	0.0399218624292714	0.3320515269795	0.542962093999565	5	Ets1|Grb2
KEGG_DRUG_METABOLISM_CYTOCHROME_P450	0.115384615384615	0.748450821833524	0.16823816568964	0.817895035783362	1.33740087070342	5	Gstp3|Gstt2
KEGG_DRUG_METABOLISM_OTHER_ENZYMES	0.761904761904762	0.940525850979546	0.0747385227439092	-0.375505121532376	-0.74458768185537	8	Gusb|Xdh|Uck2
KEGG_ECM_RECEPTOR_INTERACTION	0.509433962264151	0.897552165067065	0.103958471559957	-0.437140431278678	-0.979427186993255	14	Itga1|Spp1|Fn1|Cd44|Itga6
KEGG_ENDOCYTOSIS	0.307291666666667	0.837370222211946	0.183023938384487	-0.35011557107313	-1.08097752597261	61	Cxcr4|Vps37b|Il2rb|H2-Q6|Kit|Nedd4|Ldlrap1|H2-K1|Hspa2|Arap3|Hspa1b|Il2ra|Rab11fip1|H2-Q4|Hspa8|Asap1|Arap1|H2-D1
KEGG_ENDOMETRIAL_CANCER	0.868167202572347	0.964195509822264	0.0751181635276302	-0.286906127601174	-0.655662993678871	15	Tcf7|Ccnd1|Myc|Ctnnb1|Pik3r5
KEGG_EPITHELIAL_CELL_SIGNALING_IN_HELICOBACTER_PYLORI_INFECTION	0.0190385289989603	0.64438618995211	0.352487857583619	-0.638452037149062	-1.6229917171542	26	Ccl5|Nfkbia|Jun|Nfkb1|Lyn|Atp6v1b2|Tcirg1|Atp6v0b|Map3k14
KEGG_ERBB_SIGNALING_PATHWAY	0.251748251748252	0.829392206671309	0.16440575583821	-0.493802999116182	-1.20711085261487	21	Jun|Cdkn1a|Areg|Myc|Eif4ebp1|Stat5a|Pik3r5
KEGG_ETHER_LIPID_METABOLISM	0.707661290322581	0.927676267705755	0.0621124188949471	-0.632298136645963	-0.852123417625195	1	Pafah1b1
KEGG_FATTY_ACID_METABOLISM	0.35781990521327	0.84015984015984	0.108394255853397	-0.669878769039478	-1.15733808677711	4	Acsl1|Cpt1a|Acox3|Acat2
KEGG_FC_EPSILON_RI_SIGNALING_PATHWAY	0.600547195622435	0.919860657649254	0.0516355964484201	0.417910360078635	0.90072733115227	24	Lat|Rac2|Lcp2
KEGG_FC_GAMMA_R_MEDIATED_PHAGOCYTOSIS	0.352490421455939	0.83833952075599	0.0739901439101342	0.48033433970374	1.09466143710892	35	Lat|Rac2|Was|Arpc2|Vasp|Dock2|Arpc4
KEGG_FOCAL_ADHESION	0.957055214723926	0.985298480373924	0.024285888595648	0.271686807901279	0.651218165799233	60	Rac2|Actn2|Actb|Parvg|Itgb7|Actg1|Vasp|Fyn|Mylpf|Ccnd3|Itgb1|Prkcb|Rap1b|Ppp1ca|Cdc42|Myl12a|Ppp1cc
KEGG_FOLATE_BIOSYNTHESIS	0.487758945386064	0.88767858918686	0.077274697304471	0.725854285808199	1.02833763515185	2	Dhfr|Gch1
KEGG_FRUCTOSE_AND_MANNOSE_METABOLISM	0.677519379844961	0.927676267705755	0.0518457624865066	0.475560328966467	0.845334734905397	8	Pfkp|Khk|Aldoa|Akr1b3
KEGG_GALACTOSE_METABOLISM	0.9390625	0.981397984279307	0.0372254009247509	0.322125771234929	0.559000381097872	7	Pfkp|Akr1b3
KEGG_GAP_JUNCTION	0.770949720670391	0.940758905898571	0.0411544018789903	0.364935155203805	0.767914114949501	21	Tubb5|Tuba1b|Cdk1
KEGG_GLIOMA	0.691275167785235	0.927676267705755	0.0897104652742981	-0.337443837604231	-0.823177084529502	20	Cdkn1a|Ccnd1|Pdgfb|Calm2|Mdm2|Pik3r5
KEGG_GLUTATHIONE_METABOLISM	0.175108538350217	0.780345032991203	0.123257226381337	0.638180863058443	1.27279882872263	15	Gstp3|Rrm2|Rrm1|Gstt2
KEGG_GLYCEROLIPID_METABOLISM	0.9923273657289	0.998124047897804	0.0573667426768556	-0.214307931570762	-0.406360369955099	6	Gla|Dgat1|Akr1a1|Akr1b3|Dgkz|Dgka
KEGG_GLYCEROPHOSPHOLIPID_METABOLISM	0.794554455445545	0.946934761969348	0.066436413766281	-0.397031632731866	-0.715422659177559	5	Chka
KEGG_GLYCINE_SERINE_AND_THREONINE_METABOLISM	0.408620689655172	0.851564556257977	0.0819778796501272	0.685572964762031	1.08373352761188	4	Phgdh|Psph|Psat1
KEGG_GLYCOLYSIS_GLUCONEOGENESIS	0.677745664739884	0.927676267705755	0.0486034247259069	0.4214170689568	0.865307360811687	18	Gapdh|Pfkp|Ldha|Aldoa|Acss2|Pgk1|Eno3
KEGG_GLYCOSAMINOGLYCAN_BIOSYNTHESIS_HEPARAN_SULFATE	0.441613588110403	0.860871633586172	0.0891647117820678	-0.732836284560423	-1.08478574115593	2	Hs3st3b1|Extl3
KEGG_GLYCOSAMINOGLYCAN_BIOSYNTHESIS_KERATAN_SULFATE	0.526539278131635	0.904136075205992	0.0795564677235957	-0.687109182875056	-1.01709789744821	2	Fut8
KEGG_GLYCOSAMINOGLYCAN_DEGRADATION	0.314356435643564	0.837370222211946	0.119887845115423	-0.643817964770768	-1.16011401210858	5	Hexa|Gusb|Hexb|Hs3st3b1
KEGG_GLYCOSPHINGOLIPID_BIOSYNTHESIS_GANGLIO_SERIES	0.884615384615385	0.966793519755679	0.0431036828790402	0.380566643104396	0.622292760783193	5	B4galnt1|St8sia1
KEGG_GLYCOSPHINGOLIPID_BIOSYNTHESIS_GLOBO_SERIES	0.715346534653465	0.928282206819001	0.0716527366829457	-0.441860849832858	-0.79620170815802	5	Hexa|Hexb|Gla
KEGG_GLYCOSPHINGOLIPID_BIOSYNTHESIS_LACTO_AND_NEOLACTO_SERIES	0.779411764705882	0.94470497177199	0.0478299633114229	0.438639970145242	0.739008612579595	6	St3gal6|St8sia1|B3gnt5
KEGG_GLYCOSYLPHOSPHATIDYLINOSITOL_GPI_ANCHOR_BIOSYNTHESIS	0.488142292490119	0.88767858918686	0.0797705918628453	0.75248447204969	1.00344345161946	1	Pgap1
KEGG_GLYOXYLATE_AND_DICARBOXYLATE_METABOLISM	0.669724770642202	0.926555640836425	0.0602484086158019	0.605119797336239	0.898807147971099	3	Mthfd2|Mdh1|Mdh2
KEGG_GNRH_SIGNALING_PATHWAY	0.506993006993007	0.897552165067065	0.11101149245045	-0.382265642478816	-0.934455656291806	21	Jun|Prkcd|Atf4|Itpr2|Calm2|Map3k1
KEGG_GRAFT_VERSUS_HOST_DISEASE	0.559888579387187	0.918313953488372	0.0557104226766671	0.436517209771323	0.932802491377168	23	Cd28|Fasl|Ifng|Prf1|Tnf|H2-T23|H2-Q7
KEGG_HEDGEHOG_SIGNALING_PATHWAY	0.0816831683168317	0.733014394504469	0.248911114434702	-0.814721279046917	-1.46806958411278	5	Bmp7
KEGG_HEMATOPOIETIC_CELL_LINEAGE	0.0631868131868132	0.723714939940511	0.208955027549354	0.644717685903573	1.41553310715457	28	Cd8b1|Cd8a|Cd2|Cd3e|Cd5|Cd3g
KEGG_HISTIDINE_METABOLISM	0.320564516129032	0.837370222211946	0.105125131597001	-0.82111801242236	-1.10658856394942	1	Hdc
KEGG_HOMOLOGOUS_RECOMBINATION	0.6296875	0.919860657649254	0.0555947097758869	0.517948636837666	0.898821240757601	7	Rad51|Rpa2|Rpa1|Rpa3
KEGG_HUNTINGTONS_DISEASE	1	1	0.0218679438176212	0.183610134275062	0.437352072322155	56	Ndufa4|Slc25a5|Ndufv3|Ndufb7|Cox6a1|Cox5b|Cox5a|Cycs|Cox6c|Uqcrh|Clta|Uqcr10|Slc25a4|Cox4i1|Cox8a|Ap2s1|Vdac2|Ndufab1|Sdhb|Ndufa1|Cox6b1|Cox7b|Cox7c|Ndufa3|Uqcrq
KEGG_HYPERTROPHIC_CARDIOMYOPATHY_HCM	0.914244186046512	0.974686653414488	0.035090109926935	0.304333089880728	0.61063092699716	16	Actb|Itgb7|Actg1|Tnf
KEGG_INOSITOL_PHOSPHATE_METABOLISM	0.325958702064897	0.837370222211946	0.0857844408075645	0.586921677860395	1.14039064606919	13	Inpp4b|Isyna1|Pik3cg|Itpk1|Pik3cd|Inpp1
KEGG_INSULIN_SIGNALING_PATHWAY	0.520179372197309	0.903592068193311	0.126253987849115	-0.344658501216048	-0.956361084732839	38	Socs3|Mknk2|Irs2|Inpp5d|Calm2|Rhoq|Eif4ebp1|Hk2|Sorbs1|Pik3r5|Eif4e|Pygl|Fasn
KEGG_INTESTINAL_IMMUNE_NETWORK_FOR_IGA_PRODUCTION	0.517441860465116	0.903402301865116	0.0614364107201271	0.495180447510638	0.993557735745371	16	Cd28|Icos|Itgb7
KEGG_JAK_STAT_SIGNALING_PATHWAY	0.0617130396090266	0.723714939940511	0.321775918075361	-0.472224673510545	-1.38191369997696	49	Il7r|Pim1|Il2rb|Socs3|Il4ra|Spry2|Il12rb2|Ifngr1|Ccnd1|Csf2
KEGG_LEISHMANIA_INFECTION	0.642857142857143	0.923967833105096	0.048701086452153	0.403562020758874	0.886055111662975	28	Ifng|Cyba|Ncf4|Ptpn6|Itgb2|Stat1|Tnf
KEGG_LEUKOCYTE_TRANSENDOTHELIAL_MIGRATION	0.0910224438902743	0.73857727879262	0.163180127180689	0.565556374387314	1.32783879013409	49	Thy1|Cyba|Itk|Rac2|Ncf4|Itgal|Actn2|Actb|Itgb2|Actg1|Rhoh|Vasp
KEGG_LONG_TERM_DEPRESSION	0.353932584269663	0.839806098075032	0.120433371642259	-0.520404135945119	-1.1120483951257	10	Gna13|Lyn|Itpr2
KEGG_LONG_TERM_POTENTIATION	0.660614525139665	0.924985233313644	0.0482149710025565	0.407350828257191	0.857167215310819	21	Camk4|Calm1|Calm3|Rps6ka1|Prkcb|Rap1b|Ppp1ca|Ppp1cc
KEGG_LYSINE_DEGRADATION	0.9125	0.973701179071481	0.0385579101998489	0.34312999460916	0.595450022571286	7	Nsd2|Nsd3|Nsd1|Setd1b|Kmt5a
KEGG_LYSOSOME	0.294685990338164	0.835117519257357	0.179782316298324	-0.382726360243808	-1.10929430117749	46	Ctsl|Cd63|Lgmn|Ctsb|Psap|Man2b1|Ctsz|Hexa|Gusb|Lamp2|Gm2a|Lamp1|Scarb2|Laptm4a|Tcirg1|Atp6v0b|Hexb|Gla|Neu1|Cltb|Ppt1
KEGG_MAPK_SIGNALING_PATHWAY	0.883472057074911	0.966793519755679	0.0268860833830403	0.297252980502517	0.736648054693235	75	Fasl|Stmn1|Rac2|Map4k1|Hspa1a|Ptpn7|Rasgrp1|Rasgrp2|Tnf|Stk4|Arrb2|Rps6ka1|Cdc25b
KEGG_MATURITY_ONSET_DIABETES_OF_THE_YOUNG	0.0246169438040067	0.672386058088507	0.352487857583619	-0.960546753650202	-1.42185566411791	2	Hhex|Hes1
KEGG_MELANOGENESIS	0.905537459283387	0.972103066349203	0.0736212741014394	-0.268945425842507	-0.646417625733009	19	Kit|Tcf7
KEGG_MELANOMA	0.292993630573248	0.835117519257357	0.143758989039275	-0.49293657241822	-1.15322717282402	16	Cdkn1a|Fgfr1|Ccnd1|Pdgfb
KEGG_METABOLISM_OF_XENOBIOTICS_BY_CYTOCHROME_P450	0.115384615384615	0.748450821833524	0.16823816568964	0.817895035783362	1.33740087070342	5	Gstp3|Gstt2
KEGG_MISMATCH_REPAIR	0.256410256410256	0.834075273168758	0.100990587455923	0.63814651324014	1.20785276600376	12	Lig1|Pcna|Rpa2|Rfc4|Rfc2|Rfc3|Rfc5|Rpa1|Rpa3
KEGG_MTOR_SIGNALING_PATHWAY	0.834394904458599	0.958040423467349	0.0766746872490091	-0.293415028958563	-0.686445687423811	16	Vegfa|Eif4ebp1|Pik3r5|Eif4e|Rictor|Rheb|Eif4b
KEGG_NATURAL_KILLER_CELL_MEDIATED_CYTOTOXICITY	0.336196319018405	0.837370222211946	0.0743625384422526	0.457143625969214	1.09574784256237	60	Lat|Sh2d1a|Lck|Zap70|Fasl|Ifng|Cd247|Cd48|Rac2|Itgal|Ptpn6|Lcp2
KEGG_NEUROACTIVE_LIGAND_RECEPTOR_INTERACTION	0.919075144508671	0.976862767626108	0.034566432206351	0.30176865727127	0.619629957195344	18	S1pr4|Gzma|Tbxa2r|F2r|Ptger4|Adora2a
KEGG_NEUROTROPHIN_SIGNALING_PATHWAY	0.773182957393484	0.941564731740231	0.035996889024589	0.338571676495482	0.790020187406014	45	Fasl|Arhgdib|Camk4|Calm1|Calm3|Rps6ka1
KEGG_NICOTINATE_AND_NICOTINAMIDE_METABOLISM	0.9923273657289	0.998124047897804	0.0573667426768556	-0.207893333200213	-0.394197317715901	6	Pnp|Nampt
KEGG_NITROGEN_METABOLISM	0.0816831683168317	0.733014394504469	0.248911114434702	-0.812285413230731	-1.46368032780183	5	Car2|Glul
KEGG_NOD_LIKE_RECEPTOR_SIGNALING_PATHWAY	0.181208053691275	0.784381544448659	0.191892240384838	-0.525314673592943	-1.28147843664573	20	Ccl5|Nfkbia|Tnfaip3|Nfkb1|Hsp90aa1|Birc3
KEGG_NON_HOMOLOGOUS_END_JOINING	0.351778656126482	0.83833952075599	0.0982123351217438	0.818944099378882	1.0920678423114	1	Fen1
KEGG_NON_SMALL_CELL_LUNG_CANCER	0.960869565217391	0.986199799896149	0.0325785172778622	0.266569403013451	0.541728927349487	17	Stk4|Rassf5|Prkcb|Pik3cg|Pik3cd|Rb1|Cdk4|Grb2|Plcg1
KEGG_NOTCH_SIGNALING_PATHWAY	0.352112676056338	0.83833952075599	0.120985142145252	-0.51361779467914	-1.12661857064982	11	Hes1|Rbpj|Psen2|Mfng|Notch1|Adam17|Dtx4
KEGG_NUCLEOTIDE_EXCISION_REPAIR	0.248538011695906	0.826370973304822	0.100990587455923	0.615764973918885	1.21495378382973	14	Lig1|Pcna|Rpa2|Rfc4|Rfc2|Rfc3|Rfc5|Rpa1|Pole|Rpa3
KEGG_N_GLYCAN_BIOSYNTHESIS	0.599439775910364	0.919860657649254	0.0875697115548511	-0.444139945052493	-0.880683413202111	8	Man1a|Fut8|Mgat5|Rpn1
KEGG_OLFACTORY_TRANSDUCTION	0.315625	0.837370222211946	0.0908241419007155	0.67480549985275	1.17102251750457	7	Olfr1369-ps1|Calm1|Calm3|Arrb2
KEGG_ONE_CARBON_POOL_BY_FOLATE	0.5703125	0.919578229208844	0.0602484086158019	0.562465390080492	0.976073308894153	7	Tyms|Dhfr|Mthfd2|Mthfs
KEGG_OOCYTE_MEIOSIS	0.320779220779221	0.837370222211946	0.0797705918628453	0.499983352024798	1.13262885965862	34	Fbxo5|Ccnb2|Cdk1|Ccne1|Calm1|Calm3|Smc1a|Rps6ka1|Mad2l1|Ccne2|Cdc20|Ppp1ca|Ppp1cc|Ccnb1|Smc3
KEGG_OTHER_GLYCAN_DEGRADATION	0.0904218468304323	0.73857727879262	0.287805130535564	-0.794732092461839	-1.50693268672303	6	Man2b1|Hexa|Hexb|Neu1|Fuca2
KEGG_OXIDATIVE_PHOSPHORYLATION	0.368686868686869	0.84285595313613	0.163180127180689	-0.347376672462791	-1.03231696457611	52	mt-Nd4|mt-Atp6|mt-Co1|mt-Nd3|mt-Nd2|mt-Co3|mt-Nd1|mt-Co2|mt-Cytb|Atp6v1b2|mt-Nd4l|Tcirg1|Atp6v0b
KEGG_O_GLYCAN_BIOSYNTHESIS	0.844059405940594	0.962473565317697	0.0635007968065945	-0.352869950990226	-0.635846461261123	5	Galnt6|Galnt1
KEGG_P53_SIGNALING_PATHWAY	0.592297476759628	0.919860657649254	0.0509082865515105	0.40885161978365	0.91706938093565	31	Rrm2|Pmaip1|Ccnb2|Cdk1|Ccne1|Sfn|Cd82|Ccnd3|Sesn3|Ccne2|Shisa5|Ccnb1|Cycs
KEGG_PANCREATIC_CANCER	0.967213114754098	0.988248632691334	0.0293519190331994	0.259383308532771	0.562768210158932	25	Rac2|Stat1|Rad51|Arhgef6|Jak1|Cdc42|Pik3cg|Tgfb1|Pik3cd|Rb1|Cdk4|Ikbkb
KEGG_PARKINSONS_DISEASE	0.712121212121212	0.927676267705755	0.112843355675562	-0.298914880661959	-0.882753746889266	51	mt-Nd4|mt-Atp6|mt-Co1|mt-Nd3|mt-Nd2|mt-Co3|mt-Nd1|mt-Co2|mt-Cytb
KEGG_PATHOGENIC_ESCHERICHIA_COLI_INFECTION	0.269588313413015	0.834075273168758	0.0905428948469474	0.525741958089236	1.1792587547823	31	Actb|Tubb5|Hcls1|Was|Tuba1b|Actg1|Arpc2|Cdh1|Fyn|Arpc4|Arpc1b|Itgb1|Arpc5|Cdc42|Ezr
KEGG_PATHWAYS_IN_CANCER	0.827033218785796	0.953602801340297	0.0283628487151644	0.309026901354061	0.790811388038062	99	Gstp3|Fasl|Birc5|Dapk2|Rac2|Stat1|Cks1b|Lef1|Ccne1|Rad51|Ets1|Cdh1|Flt3l|Stk4
KEGG_PENTOSE_AND_GLUCURONATE_INTERCONVERSIONS	0.497630331753555	0.891181943549504	0.0886261133285098	-0.585935107188365	-1.0123100585816	4	Gusb|Ugdh
KEGG_PENTOSE_PHOSPHATE_PATHWAY	0.708527131782946	0.927676267705755	0.0497903187820785	0.452226933075492	0.803858335743156	8	Pfkp|Aldoa|Taldo1|Tkt|Gpi1
[truncated: 6,533 more rows]

## Sheet: top_genes_Tc_PC1
gene name	CS1
Gm8369	-0.12483
Icos	-0.11103
Ramp3	-0.093233
Rora	-0.088567
Cd4	-0.084129
[truncated: 95 more rows]

## Sheet: top_genes_Tc_PC2
gene name	CS2
[truncated: 100 more rows]
