# Supplementary material for: Multi-cellular phenotypic dynamics during the progression of an immunocompetent breast cancer model
Source: iScience. 2025 Oct 23;28(11):113808. doi: 10.1016/j.isci.2025.113808 (PMC12637086; doi:10.1016/j.isci.2025.113808)
Supplement: Table S7. FGSEA analysis of PC loadings for Th cells, related to Figure 4 [file mmc7.xlsx]

## Sheet: fgsea_analysis_Th_PC1
pathway	pval	padj	log2err	ES	NES	size	leadingEdge
homeostasis_of_number_of_cells_within_a_tissue(5)	0.000325665	0.416743	0.498493	-0.811066	-1.88499	22	Ccr2|Bcl2|Sash3|Coro1a|Sox9|Cd7|F2r|Vegfa
regulation_of_viral_life_cycle(5)	0.000381519	0.416743	0.498493	-0.807499	-1.86593	21	Ifitm1|Ifitm3|Bcl2|Trim30a|Ifitm2
viral_life_cycle(5)	0.00069697	0.416743	0.477271	-0.773543	-1.83939	25	Ifitm1|Ifitm3|Bcl2|Trim30a|Ifitm2
interaction_with_host(4)	0.00107291	0.460557	0.45506	-0.799138	-1.8002	18	Ifitm1|Ifitm3|Trim30a|Ifitm2
movement_in_host_environment(5)	0.000832084	0.416743	0.477271	-0.849283	-1.79741	15	Ifitm1|Ifitm3|Trim30a|Ifitm2
entry_into_host(6)	0.000457991	0.416743	0.498493	-0.854746	-1.79167	14	Ifitm1|Ifitm3|Trim30a|Ifitm2
viral_entry_into_host_cell(6)	0.000457991	0.416743	0.498493	-0.854746	-1.79167	14	Ifitm1|Ifitm3|Trim30a|Ifitm2
modulation_by_symbiont_of_entry_into_host(4)&regulation_of_viral_entry_into_host_cell(5)	0.000575673	0.416743	0.477271	-0.903897	-1.73104	9	Ifitm1|Ifitm3|Trim30a|Ifitm2
REACTOME_HSF1_DEPENDENT_TRANSACTIVATION	0.00511272	0.65023	0.407018	-0.759628	-1.7112	18	Hspa1a|Hspa1b|Hsp90aa1|Dnajb1|Serpinh1
KEGG_PRION_DISEASES	0.00529772	0.65023	0.407018	-0.804501	-1.70263	15	Ccl5|Hspa1a|Egr1|C1qa|C1qb
REACTOME_ATTENUATION_PHASE	0.00406317	0.65023	0.407018	-0.77399	-1.69871	17	Hspa1a|Hspa1b|Hsp90aa1|Dnajb1|Serpinh1
mononuclear_cell_migration(4)	0.00203856	0.503454	0.431708	-0.884923	-1.6947	9	Ccl5|Ccr2
REACTOME_DEGRADATION_OF_THE_EXTRACELLULAR_MATRIX	0.00574318	0.65023	0.407018	-0.728934	-1.69411	22	Ctsd|Fn1|Col3a1|Adam8|Htra1|Col18a1|Ctsl|Lamb3
negative_regulation_of_viral_process(3)	0.00419216	0.65023	0.407018	-0.797154	-1.67095	14	Ifitm1|Ifitm3|Ifitm2
REACTOME_AGGREPHAGY	0.00864154	0.65023	0.38073	-0.728176	-1.66861	20	Vim|Hsp90aa1|Tuba4a|Tubb4b|Dynll1|Ubc|Tubb2a|Tuba1c|Tuba1a|Park7|Ubb
negative_regulation_of_viral_life_cycle(4)	0.00573054	0.65023	0.407018	-0.8021	-1.66466	13	Ifitm1|Ifitm3|Ifitm2
REACTOME_HSF1_ACTIVATION	0.0137964	0.680809	0.38073	-0.736015	-1.65974	19	Hspa1a|Hspa1b|Hsp90aa1|Dnajb1|Serpinh1
negative_regulation_of_viral_entry_into_host_cell(5)	0.0032581	0.65023	0.431708	-0.913058	-1.65711	7	Ifitm1|Ifitm3|Ifitm2
PID_NEPHRIN_NEPH1_PATHWAY	0.00891244	0.65023	0.38073	-0.843498	-1.64817	10	Arrb2|F2rl2|Pik3cd|Jun
regulation_of_mononuclear_cell_migration(5)	0.00639947	0.65023	0.407018	-0.893254	-1.6424	8	Ccl5|Ccr2
BIOCARTA_CCR5_PATHWAY	0.00828792	0.65023	0.38073	-0.787097	-1.63352	13	Ccl4|Ccr5|Ptk2b|Jun
REACTOME_TBC_RABGAPS	0.012189	0.680809	0.38073	-0.789803	-1.62978	12	Tbc1d10c|Sytl1
regulation_of_BMP_signaling_pathway(5)	0.0130867	0.680809	0.38073	-0.833931	-1.62948	10	Vsir|Sorl1|Htra1|Tob1
BMP_signaling_pathway(6)	0.00728327	0.65023	0.407018	-0.776459	-1.62757	14	Vsir|Sorl1|Egr1|Htra1|Tob1
regulation_of_cellular_extravasation(5)	0.00672185	0.65023	0.407018	-0.895001	-1.62434	7	Ccr2|Il27ra|Adam8|Abr|Ripor2|Ripk3
symbiotic_process(3)	0.00914905	0.65023	0.38073	-0.615141	-1.59717	40	Ifitm1|Pglyrp2|Ifitm3|Bcl2|Gbp7|Trim30a|Ifitm2
REACTOME_STING_MEDIATED_INDUCTION_OF_HOST_IMMUNE_RESPONSES	0.0214526	0.749964	0.352488	-0.816608	-1.59563	10	Ifi203|Ifi208|Ifi206|Ifi209|Nlrc3|Ifi213|Ifi214
REACTOME_IRF3_MEDIATED_INDUCTION_OF_TYPE_I_IFN	0.0113623	0.66206	0.38073	-0.832477	-1.59426	9	Ifi203|Ifi208|Ifi206|Ifi209|Nlrc3|Ifi213|Ifi214
response_to_heat(4)	0.0177716	0.731495	0.352488	-0.769787	-1.58848	12	Hspa1a|Hspa1b|Hsp90aa1|Xylt1
epidermis_morphogenesis(6)	0.0185178	0.734728	0.352488	-0.861549	-1.5841	8	Bcl2|Ctsl|Runx3
protein_folding(3)	0.0225467	0.749964	0.352488	-0.702724	-1.58301	18	Hspa1a|Hspa1b|Hsp90aa1|Dnajb1|Grn|B2m
regulation_of_cell_cycle_G1_S_phase_transition(6)	0.0238109	0.749964	0.352488	-0.700612	-1.57825	18	Bcl2|Slfn1|Anxa1|Ccnd1|Cdkn2d|Plk3
REACTOME_RHO_GTPASES_ACTIVATE_IQGAPS	0.024542	0.749964	0.352488	-0.742169	-1.57071	15	Actb|Tuba4a|Iqgap2|Actg1|Tubb4b|Tubb2a|Tuba1c|Tuba1a|Cdc42|Iqgap1|Tuba1b
vacuole_organization(6)	0.0260095	0.760951	0.352488	-0.677332	-1.56514	21	Ctsd|Hexa|Grn|Irgm1|Hexb|Cln3|Ppt1|Hps4|Mt3
hair_follicle_morphogenesis(4)	0.0194456	0.736225	0.352488	-0.862334	-1.56505	7	Bcl2|Ctsl|Runx3
REACTOME_COLLAGEN_FORMATION	0.0216186	0.749964	0.352488	-0.750263	-1.55708	13	Col3a1|Col18a1|Ctsl|Serpinh1|Lamb3|Plec|Plod2|Dst
regulation_of_leukocyte_degranulation(5)	0.0333911	0.801933	0.321776	-0.796111	-1.55558	10	Ccr2|Fcer1g|Rac2|Abr|Lyn
REACTOME_HSP90_CHAPERONE_CYCLE_FOR_STEROID_HORMONE_RECEPTORS_SHR	0.0260299	0.760951	0.352488	-0.63567	-1.55051	29	Hspa1a|Hspa1b|Hsp90aa1|Tuba4a|Dnajb1|Tubb4b|Dynll1|Tubb2a|Tuba1c|Tuba1a
protein_homooligomerization(8)	0.0234849	0.749964	0.352488	-0.875968	-1.53407	6	Prf1|Samhd1|Ripor2
REACTOME_COLLAGEN_DEGRADATION	0.0303069	0.794542	0.352488	-0.844497	-1.53268	7	Ctsd|Col3a1|Col18a1
mitochondrial_genome_maintenance(7)	0.0310076	0.794542	0.352488	-0.843196	-1.53032	7	Gimap3
KEGG_LYSOSOME	0.00975088	0.66206	0.38073	-0.554412	-1.52937	58	Ctsd|Ctsw|Laptm5|Npc2|Cd63|Lgmn|Ctsl|Abcb9|Lamp1|Psap|Hexa|Gns|Ctsa|Dnase2a|Scarb2|Hexb|Cln3|Arsb|Ppt1|Lamp2|Ctsz|Npc1|Asah1|Laptm4a|Gusb|Tcirg1|Gnptab
response_to_ischemia(4)	0.0386924	0.803415	0.321776	-0.831475	-1.52881	8	Bcl2|Egr1
protein_folding_chaperone(2)	0.0232451	0.749964	0.352488	-0.904297	-1.52436	5	Hspa1a|Hspa1b|Hsp90aa1|Dnajb1
KEGG_FOCAL_ADHESION	0.00911681	0.65023	0.38073	-0.537215	-1.52348	67	Bcl2|Rac2|Vav1|Pik3cd|Jun|Fn1|Col3a1|Actb|Ccnd1|Actg1|Lamb3|Vasp|Itga1|Pik3cg|Vegfa|Itgb5
regulation_of_myeloid_cell_apoptotic_process(7)	0.0618812	0.865993	0.287857	-0.753974	-1.51683	11	Ccl5|Ccr5|Fcer1g|Bcl2|Anxa1
REACTOME_GAP_JUNCTION_TRAFFICKING_AND_REGULATION	0.0656168	0.865993	0.287857	-0.716637	-1.51668	15	Actb|Tuba4a|Actg1|Gja1|Tubb4b|Tubb2a|Tuba1c|Tuba1a
REACTOME_PHOSPHORYLATION_OF_THE_APC_C	0.0307913	0.794542	0.352488	-0.859645	-1.50549	6	Ube2c|Plk1|Ccnb1
positive_regulation_of_BMP_signaling_pathway(6)	0.0312847	0.794542	0.321776	-0.892884	-1.50512	5	Vsir
mesenchymal_cell_proliferation(4)	0.0536148	0.824125	0.321776	-0.768529	-1.50168	10	Lmna|Sox9|Fgfr1|Vegfa|Myc|Foxp1|Tgfbr2
regulation_of_mesenchymal_cell_proliferation(5)	0.0536148	0.824125	0.321776	-0.768529	-1.50168	10	Lmna|Sox9|Fgfr1|Vegfa|Myc|Foxp1|Tgfbr2
establishment_of_epithelial_cell_polarity(5)	0.0328788	0.79823	0.321776	-0.856531	-1.50004	6	Frmd4b|Cyth1|Gja1
triglyceride_catabolic_process(8)	0.00313772	0.65023	0.431708	-0.974173	-1.49931	3	Sorl1
somite_development(5)	0.0734908	0.865993	0.271289	-0.707711	-1.49778	15	Ifitm1
REACTOME_RAB_REGULATION_OF_TRAFFICKING	0.0339554	0.803415	0.321776	-0.600941	-1.49722	32	Tbc1d10c|Rinl|Sytl1
KEGG_B_CELL_RECEPTOR_SIGNALING_PATHWAY	0.0312153	0.794542	0.352488	-0.584182	-1.49689	37	Ifitm1|Rac2|Vav1|Pik3cd|Jun|Cd72|Inpp5d|Ptpn6|Lyn|Pik3cg|Malt1
regulation_of_mucus_secretion(4)	0.00393713	0.65023	0.407018	-0.97241	-1.4966	3	Sytl2
cellular_response_to_interferon_beta(7)	0.0361431	0.803415	0.321776	-0.778607	-1.4911	9	Ifi203|Ifi209|Igtp|Ifit1|Gbp6|Ifit3|Gbp2
mitochondrial_fission(7)	0.0360135	0.803415	0.321776	-0.851001	-1.49035	6	Gimap3
negative_regulation_of_autophagy(5)	0.0365027	0.803415	0.321776	-0.777623	-1.48921	9	Bcl2|Nupr1|Ctsa|Tspo|Mt3|Npc1
negative_regulation_of_angiogenesis(5)	0.08	0.865993	0.252961	-0.721148	-1.48811	12	Ccr2|Sema4a|Gadd45a|Tcf4|Atp2b4
ERBB_signaling_pathway(7)	0.0818414	0.865993	0.252961	-0.716561	-1.48713	13	Rassf2|Sox9|Lgmn|Errfi1|Itga1|App|Aplp2|Iqgap1
REACTOME_ASSEMBLY_OF_COLLAGEN_FIBRILS_AND_OTHER_MULTIMERIC_STRUCTURES	0.052695	0.824125	0.321776	-0.80849	-1.48655	8	Col3a1|Col18a1|Ctsl|Lamb3|Plec|Dst
response_to_drug(4)	0.0501157	0.820881	0.321776	-0.637768	-1.48223	22	Ccl4|Bcl2|Cd69|Jun
response_to_interferon_beta(6)	0.0773067	0.865993	0.257206	-0.758351	-1.4818	10	Ifi203|Ifi209|Igtp|Ifit1|Gbp6|Ifit3|Gbp2|Bst2
REACTOME_SEALING_OF_THE_NUCLEAR_ENVELOPE_NE_BY_ESCRT_III	0.0625	0.865993	0.282013	-0.773193	-1.48073	9	Tuba4a|Tubb4b|Tubb2a|Tuba1c|Tuba1a
somitogenesis(4)	0.084399	0.865993	0.248911	-0.713211	-1.48018	13	Ifitm1
positive_regulation_of_cardiocyte_differentiation(4)	0.0239442	0.749964	0.352488	-0.924056	-1.47909	4	Arrb2
regulation_of_cardiocyte_differentiation(5)	0.0239442	0.749964	0.352488	-0.924056	-1.47909	4	Arrb2
REACTOME_CARBOXYTERMINAL_POST_TRANSLATIONAL_MODIFICATIONS_OF_TUBULIN	0.0632319	0.865993	0.276501	-0.814535	-1.4783	7	Tuba4a|Tubb4b|Tubb2a|Tuba1c|Tuba1a|Tuba1b
regulation_of_symbiotic_process(3)	0.0447024	0.815903	0.321776	-0.623256	-1.47723	24	Ifitm1|Ifitm3|Bcl2|Trim30a|Ifitm2
branching_involved_in_ureteric_bud_morphogenesis(6)	0.0615387	0.865993	0.321776	-0.801637	-1.47394	8	Bcl2|Sox9|Vegfa|Myc
KEGG_PROGESTERONE_MEDIATED_OOCYTE_MATURATION	0.0507956	0.820881	0.321776	-0.603985	-1.47323	29	Pik3cd|Ccnb2|Hsp90aa1|Pik3cg|Plk1|Ccnb1|Rps6ka1|Pde3b|Ccna2|Gnai2
positive_regulation_of_cellular_extravasation(5)	0.0291874	0.785866	0.352488	-0.919582	-1.47193	4	Ccr2|Adam8|Ripor2
regulation_of_viral_process(4)	0.0507141	0.820881	0.321776	-0.629284	-1.47183	23	Ifitm1|Ifitm3|Bcl2|Trim30a|Ifitm2
REACTOME_RECRUITMENT_OF_NUMA_TO_MITOTIC_CENTROSOMES	0.0238037	0.749964	0.352488	-0.58241	-1.47071	35	Hsp90aa1|Tuba4a|Tubb4b|Dynll1|Plk1|Tubb2a|Tuba1c|Tuba1a|Tubb5|Tuba1b|Ywhag|Plk4|Dctn2|Cep250|Pcm1|Haus8|Cep57
lytic_vacuole(5)&lysosome(6)	0.0197603	0.7371	0.352488	-0.523452	-1.47035	64	Gzmb|Ctsd|Mt1|Prf1|Npc2|Cd63|Lgmn|Ctsl|Lamp1|Psap|Hexa|Gns|Unc93b1|H2-Aa|Naaa|Tm6sf1|Grn|Irgm1|Dnase2a|Scarb2|Hexb|Cln3|Ppt1|Hps4|Lamp2
positive_regulation_of_muscle_organ_development(4)&positive_regulation_of_striated_muscle_tissue_development(5)	0.09	0.865993	0.237794	-0.712228	-1.4697	12	Arrb2|Bcl2|Fgfr1|Gja1
positive_regulation_of_muscle_tissue_development(4)	0.09	0.865993	0.237794	-0.712228	-1.4697	12	Arrb2|Bcl2|Fgfr1|Gja1
REACTOME_COPI_INDEPENDENT_GOLGI_TO_ER_RETROGRADE_TRAFFIC	0.0775862	0.865993	0.276501	-0.651442	-1.46902	19	Tuba4a|Tubb4b|Dynll1|Tubb2a|Tuba1c|Tuba1a|Galnt1
negative_regulation_of_blood_vessel_morphogenesis(5)	0.0869565	0.865993	0.245042	-0.70781	-1.46897	13	Ccr2|Sema4a|Gadd45a|Tcf4|Atp2b4
negative_regulation_of_vasculature_development(4)	0.0869565	0.865993	0.245042	-0.70781	-1.46897	13	Ccr2|Sema4a|Gadd45a|Tcf4|Atp2b4
REACTOME_APC_C_CDC20_MEDIATED_DEGRADATION_OF_CYCLIN_B	0.084788	0.865993	0.245042	-0.751244	-1.46791	10	Ube2c|Cdc20|Ubc|Ccnb1|Ubb
regulation_of_G1_S_transition_of_mitotic_cell_cycle(7)	0.0858726	0.865993	0.257206	-0.683723	-1.46739	16	Bcl2|Slfn1|Anxa1|Ccnd1|Plk3
cellular_extravasation(4)	0.0848329	0.865993	0.248911	-0.700033	-1.46737	14	Ccr2|Selplg|Il27ra|Adam8|Abr|Ripor2|Itga1|Ripk3
REACTOME_INTERFERON_SIGNALING	0.00374139	0.65023	0.431708	-0.474671	-1.46665	116	Ifitm1|Ifitm3|Ifngr1|Gbp4|Gbp7|Egr1|Isg15|Ifitm2|Samhd1|Ifit1|Nedd4|Mx1|Sp100|Xaf1|Isg20|Irf1|Ptpn6|H2-Eb1|H2-Ab1|Oas3|H2-D1|Socs3|H2-Aa|Gbp6|Ifit3|Ubc|Ifit1bl1|Mt2|H2-Q4|Ddx58|Ifnar2|H2-Q6|Gbp9|Gbp2|B2m|Trim14|Irf9|Trim25|Socs1|Ubb|Bst2|Flna|Stat2
REACTOME_AURKA_ACTIVATION_BY_TPX2	0.0326004	0.79823	0.321776	-0.583072	-1.4665	33	Hsp90aa1|Tuba4a|Tubb4b|Hmmr|Dynll1|Plk1|Tuba1a|Tubb5|Aurka|Ywhag|Plk4|Tpx2|Dctn2|Cep250|Pcm1|Haus8|Cep57
apoptotic_cell_clearance(5)	0.0872818	0.865993	0.24134	-0.750099	-1.46567	10	Ccr2|Tyrobp|Lrp1|Mfge8|Axl
autophagosome(5)	0.0679157	0.865993	0.266351	-0.807023	-1.46467	7	Lamp1|Irgm1|Cln3|Lamp2|Map1lc3a
REACTOME_NUCLEAR_ENVELOPE_NE_REASSEMBLY	0.0472309	0.818553	0.321776	-0.587251	-1.46311	32	Lmna|Ccnb2|Tuba4a|Tubb4b|Ccnb1|Tubb2a|Tuba1c|Tuba1a
viral_process(4)	0.0563802	0.824348	0.321776	-0.599763	-1.46293	29	Ifitm1|Ifitm3|Bcl2|Trim30a|Ifitm2
response_to_BMP(4)&cellular_response_to_BMP_stimulus(5)	0.0839895	0.865993	0.252961	-0.689471	-1.45918	15	Vsir|Sorl1|Egr1|Htra1|Tob1
apical_junction_complex(6)	0.0897756	0.865993	0.237794	-0.746615	-1.45886	10	Frmd4b|Cyth1|Ccnd1|Sh3bp1
bicellular_tight_junction(7)	0.0897756	0.865993	0.237794	-0.746615	-1.45886	10	Frmd4b|Cyth1|Ccnd1|Sh3bp1
REACTOME_INTRAFLAGELLAR_TRANSPORT	0.095	0.882407	0.231127	-0.706687	-1.45827	12	Tuba4a|Tubb4b|Dynll1|Tubb2a|Tuba1c|Tuba1a
PID_HEDGEHOG_GLI_PATHWAY	0.0898876	0.865993	0.252961	-0.664056	-1.45743	17	Arrb2|Lgals3
negative_regulation_of_cell_cycle_G1_S_phase_transition(6)	0.0897756	0.865993	0.237794	-0.745644	-1.45697	10	Bcl2|Slfn1|Cdkn2d|Plk3
REACTOME_ASSEMBLY_AND_CELL_SURFACE_PRESENTATION_OF_NMDA_RECEPTORS	0.0686275	0.865993	0.271289	-0.791662	-1.4556	8	Tuba4a|Tubb4b|Tubb2a|Tuba1c|Tuba1a|Tuba1b|Camk2d
KEGG_FC_GAMMA_R_MEDIATED_PHAGOCYTOSIS	0.039758	0.803415	0.321776	-0.556715	-1.455	41	Lat|Rac2|Vav1|Pik3cd|Inpp5d|Vasp|Lyn|Marcks|Pik3cg|Cfl1|Was|Arpc2|Gsn|Prkcd|Asap1|Cfl2|Cdc42|Arpc1b|Dnm2|Arpc4
REACTOME_POST_CHAPERONIN_TUBULIN_FOLDING_PATHWAY	0.0710784	0.865993	0.266351	-0.790038	-1.45262	8	Tuba4a|Tubb4b|Tubb2a|Tuba1c|Tuba1a|Tuba1b
vascular_endothelial_growth_factor_production(4)&regulation_of_vascular_endothelial_growth_factor_production(5)	0.019634	0.736225	0.352488	-0.943255	-1.45172	3	Ccr2
vacuole(4)	0.016754	0.714239	0.352488	-0.510805	-1.45158	68	Gzmb|Ctsd|Mt1|Prf1|Npc2|Cd63|Lgmn|Ctsl|Lamp1|Psap|Hexa|Gns|Unc93b1|H2-Aa|Naaa|Tm6sf1|Grn|Irgm1|Dnase2a|Scarb2|Hexb|Cln3|Ppt1|Hps4|Lamp2
REACTOME_MET_ACTIVATES_PTK2_SIGNALING	0.0389919	0.803415	0.321776	-0.906792	-1.45146	4	Fn1|Col3a1|Lamb3
PID_FOXM1_PATHWAY	0.0659729	0.865993	0.287805	-0.620264	-1.45073	23	Cenpa|Ccnb2|Ccnd1|Plk1|Ccnb1|Cenpf|Myc|Ccna2|Birc5|Fos|Cks1b|Rb1|Aurkb
REACTOME_REGULATION_OF_PLK1_ACTIVITY_AT_G2_M_TRANSITION	0.040347	0.804917	0.321776	-0.554959	-1.45041	41	Ccnb2|Hsp90aa1|Tuba4a|Tubb4b|Dynll1|Ubc|Plk1|Ccnb1|Tuba1a|Ubb|Tubb5|Aurka|Ywhag|Plk4|Dctn2|Uba52|Cep250|Pcm1|Ppp1r12a|Haus8|Cep57
negative_regulation_of_myeloid_cell_apoptotic_process(7)	0.0749415	0.865993	0.252961	-0.799103	-1.4503	7	Ccl5|Ccr5|Fcer1g|Bcl2
SA_PTEN_PATHWAY	0.0772834	0.865993	0.248911	-0.798199	-1.44866	7	Ptk2b|Pik3cd|Ipcef1
REACTOME_SIGNALING_BY_WNT	0.0132858	0.680809	0.38073	-0.472219	-1.4483	101	Arrb2|Rac2|Gngt2|Gng11|Sox9|Psmb10|Runx3|Pfn1|Ccdc88c|Tcf4|Tle4|Ubc|Rnf43|Gng2|Ppp3ca|Myc|Ubb
positive_regulation_of_stem_cell_differentiation(5)	0.0425046	0.815401	0.321776	-0.902598	-1.44475	4	Vsir
regulation_of_myeloid_leukocyte_mediated_immunity(6)	0.0839895	0.865993	0.252961	-0.681365	-1.44203	15	Ccr2|Fcer1g|Rac2|Abr|Tyrobp|Lyn|Ddx58
regulation_of_gonad_development(4)	0.0241774	0.749964	0.352488	-0.936228	-1.44091	3	Nupr1|Cited2
telomere_maintenance(6)	0.0898876	0.865993	0.252961	-0.656464	-1.44077	17	Hspa1a
blastocyst_formation(4)	0.0862069	0.865993	0.261664	-0.638722	-1.44034	19	Ptpn18|Tm4sf1|Hopx|Cited2|Eomes|Mfng
REACTOME_BINDING_AND_UPTAKE_OF_LIGANDS_BY_SCAVENGER_RECEPTORS	0.102244	0.88525	0.222056	-0.736834	-1.43975	10	Col3a1|Sparc|Hsp90aa1|Ftl1|Lrp1|Fth1|Hsp90b1
REACTOME_KILLING_MECHANISMS	0.0245019	0.749964	0.352488	-0.934229	-1.43783	3	Jun
negative_regulation_of_BMP_signaling_pathway(5)	0.0866511	0.865993	0.234393	-0.791924	-1.43727	7	Sorl1|Htra1|Tob1
REACTOME_AMYLOID_FIBER_FORMATION	0.0862069	0.865993	0.261664	-0.637138	-1.43677	19	Sorl1|Lyz2|Tgfbi|Itm2b|Ubc|B2m|Mfge8|App|Ubb|Gsn
lung_epithelium_development(6)	0.088993	0.865993	0.231127	-0.790307	-1.43433	7	Klf2|Sox9|Errfi1|Cdc42|Foxp1
carbohydrate_transmembrane_transporter_activity(4)	0.00885404	0.65023	0.38073	-0.984357	-1.43393	2	Slc2a3
sugar_transmembrane_transporter_activity(5)&monosaccharide_transmembrane_transporter_activity(6)	0.00885404	0.65023	0.38073	-0.984357	-1.43393	2	Slc2a3
vitamin_transmembrane_transporter_activity(4)	0.00885404	0.65023	0.38073	-0.984357	-1.43393	2	Slc2a3
vitamin_transport(5)	0.00885404	0.65023	0.38073	-0.984357	-1.43393	2	Slc2a3
positive_regulation_of_cardiac_muscle_tissue_development(6)	0.0913349	0.869868	0.227987	-0.789693	-1.43322	7	Arrb2|Fgfr1
negative_regulation_of_cellular_catabolic_process(5)	0.0812054	0.865993	0.287805	-0.602344	-1.4323	25	Sorl1|Bcl2|Nupr1|Ctsa|Tspo|Mt3|Npc1|Anxa2
BIOCARTA_PRION_PATHWAY	0.0808824	0.865993	0.248911	-0.778738	-1.43184	8	Bcl2|Dnajb1|Aplp1|Prnp|Rpsa|Nfe2l2
telomere_organization(7)	0.0862069	0.865993	0.261664	-0.63479	-1.43147	19	Hspa1a|H3f3b
GTP_binding(6)	0.0951157	0.882407	0.234393	-0.682828	-1.43131	14	Gimap3
guanyl_nucleotide_binding(6)	0.0951157	0.882407	0.234393	-0.682828	-1.43131	14	Gimap3
guanyl_ribonucleotide_binding(6)	0.0951157	0.882407	0.234393	-0.682828	-1.43131	14	Gimap3
nucleoside_binding(4)&purine_nucleoside_binding(5)&ribonucleoside_binding(5)&purine_ribonucleoside_binding(6)	0.0951157	0.882407	0.234393	-0.682828	-1.43131	14	Gimap3
regulation_of_cell_maturation(5)	0.0767442	0.865993	0.248911	-0.816349	-1.42967	6	Bcl2
glomerulus_development(4)	0.0833333	0.865993	0.245042	-0.777244	-1.42909	8	Bcl2|Basp1|Wwtr1
REACTOME_CONVERSION_FROM_APC_C_CDC20_TO_APC_C_CDH1_IN_LATE_ANAPHASE	0.0790698	0.865993	0.245042	-0.816008	-1.42907	6	Ube2c|Cdc20
regulation_of_lipid_catabolic_process(5)	0.0817757	0.865993	0.24134	-0.846192	-1.42641	5	Sorl1
protein_phosphorylated_amino_acid_binding(5)	0.0817757	0.865993	0.24134	-0.845788	-1.42573	5	Nedd4|Ptpn6|Socs3|Zap70
REACTOME_THE_ROLE_OF_GTSE1_IN_G2_M_PROGRESSION_AFTER_G2_CHECKPOINT	0.0246349	0.749964	0.352488	-0.521047	-1.42549	56	Ccnb2|Psmb10|Hsp90aa1|Tuba4a|Tubb4b|Ubc|Plk1|Ccnb1|Tubb2a|Tuba1c|Tuba1a|Ubb
REACTOME_GAP_JUNCTION_ASSEMBLY	0.105769	0.88525	0.213928	-0.744262	-1.42532	9	Tuba4a|Gja1|Tubb4b|Tubb2a|Tuba1c|Tuba1a
REACTOME_TRANSPORT_OF_CONNEXONS_TO_THE_PLASMA_MEMBRANE	0.105769	0.88525	0.213928	-0.744262	-1.42532	9	Tuba4a|Gja1|Tubb4b|Tubb2a|Tuba1c|Tuba1a
regulation_of_cardiac_muscle_cell_differentiation(6)	0.0316414	0.797943	0.321776	-0.926075	-1.42528	3	Arrb2
pigment_granule(5)&melanosome(6)	0.0817757	0.865993	0.24134	-0.84513	-1.42462	5	Sytl2|Sytl1|Lamp1
REACTOME_INTERFERON_ALPHA_BETA_SIGNALING	0.0334792	0.801933	0.321776	-0.535583	-1.42431	49	Ifitm1|Ifitm3|Egr1|Isg15|Ifitm2|Samhd1|Ifit1|Mx1|Xaf1|Isg20|Irf1|Ptpn6|Oas3|H2-D1|Socs3|Ifit3|Ifit1bl1|H2-Q4|Ifnar2|H2-Q6|Gbp2|Irf9|Socs1|Bst2|Stat2
regulation_of_transmembrane_receptor_protein_serine_threonine_kinase_signaling_pathway(5)	0.065835	0.865993	0.287805	-0.58727	-1.42364	26	Vsir|Sorl1|Htra1|Cited2|Tob1|Pmepa1
KEGG_ANTIGEN_PROCESSING_AND_PRESENTATION	0.0538709	0.824125	0.321776	-0.546139	-1.42351	42	Hspa1a|Hspa1b|Klrc1|Klrd1|Lgmn|Hsp90aa1|H2-Eb1|H2-Ab1|H2-D1|Tap1|H2-Aa|H2-Q4|H2-Q6|B2m
extracellular_membrane_bounded_organelle(5)	0.0817757	0.865993	0.24134	-0.844427	-1.42344	5	Gbp7|Gbp6|Gbp9|Gbp2
host_cellular_component(3)&host_cell_part(4)&host_cell(4)	0.0817757	0.865993	0.24134	-0.844427	-1.42344	5	Gbp7|Gbp6|Gbp9|Gbp2
REACTOME_MET_PROMOTES_CELL_MOTILITY	0.0857843	0.865993	0.24134	-0.773288	-1.42182	8	Fn1|Col3a1|Lamb3|Rap1b
autophagosome_assembly(7)	0.0813953	0.865993	0.24134	-0.811869	-1.42182	6	Ctsd|Irgm1
regulation_of_neuron_maturation(6)	0.0348963	0.803415	0.321776	-0.923696	-1.42162	3	Bcl2
endocardial_cushion_development(6)	0.105769	0.88525	0.213928	-0.741879	-1.42076	9	Sox9|Nedd4|Cited2|Tgfbr1|Mdm2
acrosomal_membrane(6)	0.0362008	0.803415	0.321776	-0.9224	-1.41963	3	Slc2a3
cochlea_development(4)	0.100703	0.88525	0.216543	-0.782006	-1.41927	7	Sox9|Psap
epidermal_growth_factor_receptor_signaling_pathway(8)	0.118812	0.906784	0.204295	-0.705043	-1.4184	11	Rassf2|Sox9|Errfi1|Itga1|App|Aplp2|Iqgap1
REACTOME_TRNA_AMINOACYLATION	0.0654206	0.865993	0.271289	-0.885852	-1.41794	4	Lars2
regulation_of_myoblast_proliferation(5)	0.0162207	0.704079	0.352488	-0.97292	-1.41727	2	Malat1
response_to_temperature_stimulus(4)	0.080597	0.865993	0.276501	-0.605942	-1.41724	23	Hspa1a|Hspa1b|Hsp90aa1|Metrnl|Adrb1|Rbm3|Xylt1
collagen_fibril_organization(6)	0.103044	0.88525	0.213928	-0.780827	-1.41713	7	Col3a1|Serpinh1|Tgfbr1|Anxa2|P4ha1|Rb1
positive_regulation_of_mesenchymal_cell_proliferation(5)	0.103044	0.88525	0.213928	-0.780772	-1.41703	7	Sox9|Fgfr1|Vegfa|Myc|Foxp1|Tgfbr2
regulation_of_ERBB_signaling_pathway(5)	0.108173	0.894614	0.2114	-0.739007	-1.41526	9	Lgmn|Errfi1|Itga1|App|Aplp2
SMAD_protein_signal_transduction(4)	0.0857843	0.865993	0.24134	-0.76903	-1.41399	8	Vim|Tob1|Hexa
BIOCARTA_MITOCHONDRIA_PATHWAY	0.114713	0.906784	0.208955	-0.723267	-1.41324	10	Bcl2
REACTOME_ACTIVATION_OF_BAD_AND_TRANSLOCATION_TO_MITOCHONDRIA	0.0882353	0.865993	0.237794	-0.768191	-1.41245	8	Bcl2
BIOCARTA_BTG2_PATHWAY	0.0882353	0.865993	0.237794	-0.768095	-1.41227	8	Btg2|Ccnd1|Btg1
REACTOME_CYCLIN_A_B1_B2_ASSOCIATED_EVENTS_DURING_G2_M_TRANSITION	0.114713	0.906784	0.208955	-0.722437	-1.41162	10	Ccnb2|Plk1|Ccnb1|Ccna2
REACTOME_MAP2K_AND_MAPK_ACTIVATION	0.109859	0.903342	0.227987	-0.626347	-1.41096	18	Arrb2|Fn1|Actb|Actg1|Rap1b|Apbb1ip
KEGG_COMPLEMENT_AND_COAGULATION_CASCADES	0.0542299	0.824125	0.287857	-0.916152	-1.41001	3	C1qa|C1qb|F2r
kinesin_binding(5)	0.067757	0.865993	0.266351	-0.880704	-1.4097	4	Jakmip1
NLRP3_inflammasome_complex_assembly(8)	0.088785	0.865993	0.231127	-0.835981	-1.4092	5	Trim30a
regulation_of_NLRP3_inflammasome_complex_assembly(6)	0.088785	0.865993	0.231127	-0.835981	-1.4092	5	Trim30a
autophagosome_organization(6)	0.0906863	0.865993	0.234393	-0.765865	-1.40817	8	Ctsd|Irgm1|Cln3
cochlea_morphogenesis(5)	0.0563991	0.824348	0.282013	-0.914925	-1.40812	3	Sox9
response_to_fungus(4)	0.0906863	0.865993	0.234393	-0.765792	-1.40804	8	Pik3cd|Cotl1|Malt1
receptor_recycling(6)	0.0747664	0.865993	0.252961	-0.879544	-1.40784	4	Sorl1
regulation_of_alcohol_biosynthetic_process(5)	0.0244096	0.749964	0.352488	-0.965865	-1.40699	2	Ptk2b
REACTOME_REGULATION_OF_FOXO_TRANSCRIPTIONAL_ACTIVITY_BY_ACETYLATION	0.0934579	0.882407	0.224966	-0.834391	-1.40652	5	Txnip
REACTOME_RECYCLING_PATHWAY_OF_L1	0.0869565	0.865993	0.261664	-0.604582	-1.4051	22	Actb|Tuba4a|Actg1|Tubb4b|Tubb2a|Tuba1c|Tuba1a|Rps6ka1|Tuba1b|Dnm2
regulation_of_epithelial_cell_apoptotic_process(7)	0.0563991	0.824348	0.282013	-0.912682	-1.40467	3	Col18a1|Nupr1
PID_INTEGRIN1_PATHWAY	0.12	0.906784	0.204295	-0.679246	-1.40164	12	Fn1|Col3a1|Tgfbi|Col18a1|Lamb3|Itga1|Vegfa
cell_substrate_junction_assembly(7)	0.128713	0.906784	0.195789	-0.69641	-1.40103	11	Bcl2|Fn1|Thy1
negative_regulation_of_type_I_interferon_production(5)	0.1	0.88525	0.216543	-0.79994	-1.40093	6	Gbp4|Nlrc3|Havcr2
vascular_process_in_circulatory_system(5)	0.0865672	0.865993	0.266351	-0.598953	-1.40089	23	Abr|F2r|Vegfa|Adrb1|Lrp1|P2rx4|Gpx1|Atp2b1|Adrb2|Rgs2|Rhoa|Apoe
REACTOME_TRANSCRIPTIONAL_REGULATION_BY_RUNX2	0.0377935	0.803415	0.321776	-0.498382	-1.39993	64	Maf|Lgals3|Sox9|Psmb10|Ccnd1|Wwtr1|Ubc|Ccnb1
REACTOME_GOLGI_CISTERNAE_PERICENTRIOLAR_STACK_REORGANIZATION	0.1	0.88525	0.216543	-0.799355	-1.3999	6	Ccnb2|Plk1|Ccnb1
muscle_cell_migration(5)	0.127182	0.906784	0.197822	-0.716173	-1.39938	10	Bcl2|Anxa1|Tmsb4x|Lrp1|Plekho1
COP9_signalosome(3)	0.107477	0.889882	0.208955	-0.829389	-1.39809	5	Lat|Themis
REACTOME_CELL_CELL_COMMUNICATION	0.0791558	0.865993	0.287805	-0.574013	-1.39727	28	Ptk2b|Tyrobp|Actb|Ptpn6|Actg1|Lamb3|Vasp|Plec|Dst|Flna|Actn1|Skap2|Iqgap1|Pxn
pons_development(4)	0.0607375	0.865993	0.271289	-0.907611	-1.39687	3	Bcl2
REACTOME_THROMBIN_SIGNALLING_THROUGH_PROTEINASE_ACTIVATED_RECEPTORS_PARS	0.113111	0.906784	0.213928	-0.666293	-1.39665	14	Arrb2|F2rl2|Gngt2|Gng11|F2r|Gng2
REACTOME_COLLAGEN_BIOSYNTHESIS_AND_MODIFYING_ENZYMES	0.124122	0.906784	0.193813	-0.768844	-1.39538	7	Col3a1|Col18a1|Serpinh1|Plod2|P4hb|P4ha1
negative_regulation_of_lipid_catabolic_process(5)	0.0307088	0.794542	0.352488	-0.957861	-1.39533	2	Sorl1
REACTOME_RUNX1_REGULATES_TRANSCRIPTION_OF_GENES_INVOLVED_IN_DIFFERENTIATION_OF_KERATINOCYTES	0.0817757	0.865993	0.24134	-0.87134	-1.39471	4	Ctsl|Socs3
KEGG_TOLL_LIKE_RECEPTOR_SIGNALING_PATHWAY	0.0419817	0.810438	0.321776	-0.565978	-1.39461	31	Ccl5|Ccl4|Pik3cd|Jun|Ccl3
REACTOME_ADHERENS_JUNCTIONS_INTERACTIONS	0.0629067	0.865993	0.266351	-0.905826	-1.39412	3	Actb|Actg1
REACTOME_CELL_CELL_JUNCTION_ORGANIZATION	0.0629067	0.865993	0.266351	-0.905826	-1.39412	3	Actb|Actg1
BIOCARTA_VITCB_PATHWAY	0.0629067	0.865993	0.266351	-0.904918	-1.39272	3	Slc2a3
BIOCARTA_NKCELLS_PATHWAY	0.112676	0.906784	0.224966	-0.617062	-1.39004	18	Klrc1|Lat|Ptk2b|Vav1|Klrd1|Ptpn6|H2-D1|H2-Q4|H2-Q6|B2m
regulation_of_mast_cell_activation_involved_in_immune_response(5)	0.124122	0.906784	0.193813	-0.765215	-1.38879	7	Fcer1g|Rac2|Lyn
regulation_of_mast_cell_degranulation(6)	0.124122	0.906784	0.193813	-0.765215	-1.38879	7	Fcer1g|Rac2|Lyn
phagocytic_vesicle_membrane(6)	0.13	0.906784	0.195789	-0.673013	-1.38878	12	Lamp1|H2-D1|Tap1|B2m|Lamp2|Tapbp|H2-Q7|Tcirg1
PID_MYC_REPRESS_PATHWAY	0.0821428	0.865993	0.287805	-0.570512	-1.38875	28	Ccl5|Bcl2|Lgals1|Ccnd1|Gadd45a|Cebpd|Fth1|Myc|Ddit3
ubiquitin_ligase_complex(3)	0.113953	0.906784	0.202072	-0.791849	-1.38676	6	Asb2|Nedd4
synapse_maturation(4)	0.0672451	0.865993	0.257206	-0.90039	-1.38575	3	Cdc20|Pfn1
cytosolic_transport(5)	0.124122	0.906784	0.193813	-0.763478	-1.38564	7	Coro1a|Ighm|Flna|Actr2
lung_cell_differentiation(5)	0.116279	0.906784	0.199915	-0.791205	-1.38563	6	Klf2|Sox9
REACTOME_CHAPERONE_MEDIATED_AUTOPHAGY	0.122762	0.906784	0.204295	-0.667592	-1.38551	13	Vim|Hsp90aa1|Plin2|Ubc|Park7|Ubb|Lamp2
cell_substrate_junction_organization(6)	0.122762	0.906784	0.204295	-0.667367	-1.38504	13	Bcl2|Fn1|Thy1
KEGG_CYTOSOLIC_DNA_SENSING_PATHWAY	0.109195	0.899951	0.231127	-0.613904	-1.38437	19	Ccl5|Ccl4
vacuolar_transport(3)	0.110294	0.904841	0.2114	-0.752852	-1.38424	8	Hspa1a|Lrp1|Grn|Scarb2|Lamp2
mitochondrial_calcium_ion_homeostasis(9)	0.0672451	0.865993	0.257206	-0.899153	-1.38385	3	Anxa6
REACTOME_GAP_JUNCTION_DEGRADATION	0.126464	0.906784	0.191892	-0.76182	-1.38263	7	Actb|Actg1|Gja1
regulation_of_lamellipodium_organization(7)	0.0363998	0.803415	0.321776	-0.948866	-1.38223	2	Rac2
post_embryonic_camera_type_eye_development(4)	0.118605	0.906784	0.197822	-0.789185	-1.38209	6	Bcl11b|Vegfa|Hmgn1
negative_regulation_of_G1_S_transition_of_mitotic_cell_cycle(7)	0.125	0.906784	0.195789	-0.721615	-1.38195	9	Bcl2|Slfn1|Plk3
extraembryonic_membrane_development(4)	0.0363998	0.803415	0.321776	-0.948344	-1.38147	2	Htra1
REACTOME_ROLE_OF_LAT2_NTAL_LAB_ON_CALCIUM_MOBILIZATION	0.118605	0.906784	0.197822	-0.788267	-1.38049	6	Fcer1g|Lat2|Lyn
REACTOME_PLATELET_ADHESION_TO_EXPOSED_COLLAGEN	0.121495	0.906784	0.195789	-0.818626	-1.37994	5	Fcer1g|Itga1|Lyn
notochord_development(6)	0.039565	0.803415	0.321776	-0.946806	-1.37923	2	Sox9|Id3
REACTOME_REGULATION_OF_HSF1_MEDIATED_HEAT_SHOCK_RESPONSE	0.0699692	0.865993	0.287805	-0.536954	-1.37822	38	Hspa1a|Hspa1b|Dnajb1|Serpinh1
NABA_COLLAGENS	0.039565	0.803415	0.321776	-0.946094	-1.37819	2	Col3a1|Col18a1
REACTOME_COLLAGEN_CHAIN_TRIMERIZATION	0.039565	0.803415	0.321776	-0.946094	-1.37819	2	Col3a1|Col18a1
BIOCARTA_BAD_PATHWAY	0.139651	0.917337	0.188204	-0.705168	-1.37788	10	Bcl2|Pik3cg|Rps6ka1
REACTOME_CELLULAR_RESPONSE_TO_HEAT_STRESS	0.0618506	0.865993	0.321776	-0.522219	-1.37783	46	Hspa1a|Hspa1b|Hsp90aa1|Dnajb1|Serpinh1
REACTOME_CS_DS_DEGRADATION	0.0981308	0.88525	0.21925	-0.860537	-1.37742	4	Bgn|Hexa|Hexb|Arsb
negative_regulation_of_cell_fate_commitment(5)	0.0433631	0.815903	0.321776	-0.94444	-1.37578	2	Tbx21
melanin_metabolic_process(4)	0.0759219	0.865993	0.24134	-0.893881	-1.37574	3	Bcl2
ionotropic_glutamate_receptor_binding(6)	0.0433631	0.815903	0.321776	-0.944397	-1.37572	2	Nedd4
endocytic_vesicle_membrane(5)	0.124654	0.906784	0.2114	-0.640921	-1.37553	16	Lamp1|H2-D1|Tap1|B2m|Scarb2|Lamp2|Tapbp|H2-Q7|Tcirg1
dentate_gyrus_development(4)	0.0433631	0.815903	0.321776	-0.943472	-1.37437	2	Btg2
lysosomal_transport(4)	0.133489	0.912167	0.186433	-0.756123	-1.37229	7	Hspa1a|Lrp1|Grn|Scarb2|Lamp2
positive_regulation_of_long_term_synaptic_potentiation(5)	0.0465283	0.818553	0.321776	-0.941822	-1.37197	2	Lgmn
REACTOME_CHONDROITIN_SULFATE_DERMATAN_SULFATE_METABOLISM	0.141827	0.917337	0.183024	-0.716352	-1.37187	9	Bgn|Hexa|Xylt1|Hexb|Sdc4|Arsb
REACTOME_CYTOSOLIC_SENSORS_OF_PATHOGEN_ASSOCIATED_DNA	0.0558276	0.824348	0.321776	-0.53873	-1.37097	36	Ifi203|Ifi208|Ifi206|Ifi209|Nlrc3|Ifi213|Ifi214|Ripk3|Ubc
lateral_mesoderm_development(6)	0.0477943	0.818553	0.321776	-0.940869	-1.37058	2	Fgfr1|Cited2
REACTOME_G2_M_DNA_REPLICATION_CHECKPOINT	0.10514	0.88525	0.2114	-0.855508	-1.36937	4	Ccnb2|Ccnb1
chondrocyte_differentiation(5)	0.0990991	0.88525	0.248911	-0.577578	-1.36897	24	Maf|Sox9|Runx3|Serpinh1|Fgfr1|Arid5a|Tgfbr1|Ecm1
type_I_interferon_production(4)	0.115942	0.906784	0.224966	-0.597397	-1.36893	20	Gbp4|Hmgb2|Nlrc3|Irf1|Ddx58|Havcr2|Irf9|Hmgb1|Dhx58|Zbtb20
proteolysis_involved_in_cellular_protein_catabolic_process(6)	0.0391872	0.803415	0.321776	-0.481405	-1.36803	68	Isg15|Ptk2b|Tbx21|Asb2|Dnajb9|Nedd4|Lgmn|Ctsl|Wwtr1
lung_epithelial_cell_differentiation(6)	0.126168	0.906784	0.191892	-0.811419	-1.3678	5	Klf2|Sox9
pigment_metabolic_process(3)	0.127451	0.906784	0.195789	-0.743213	-1.36652	8	Bcl2
zona_pellucida_receptor_complex(3)	0.132353	0.910931	0.191892	-0.742092	-1.36446	8	Hspa1b
REACTOME_RECRUITMENT_OF_MITOTIC_CENTROSOME_PROTEINS_AND_COMPLEXES	0.0908234	0.866148	0.287805	-0.547594	-1.36431	32	Hsp90aa1|Tuba4a|Tubb4b|Dynll1|Plk1|Tuba1a|Tubb5|Ywhag|Plk4|Dctn2|Cep250|Pcm1|Haus8|Cep57
NABA_BASEMENT_MEMBRANES	0.0589474	0.851171	0.271289	-0.935407	-1.36263	2	Col18a1|Lamb3
SIG_REGULATION_OF_THE_ACTIN_CYTOSKELETON_BY_RHO_GTPASES	0.133858	0.912167	0.197822	-0.643181	-1.36121	15	Actg1|Pfn1|Vasp|Cfl1|Flna|Actr2|Angptl2|Cfl2|Cdc42
leukocyte_adhesion_to_vascular_endothelial_cell(6)	0.139535	0.917337	0.181383	-0.776937	-1.36064	6	Ccr2|Selplg
protein_complex_oligomerization(7)	0.146635	0.917337	0.179782	-0.710397	-1.36047	9	Prf1|Samhd1|Ripor2
T_cell_extravasation(5)	0.116822	0.906784	0.199915	-0.848606	-1.35832	4	Ccr2|Il27ra|Ripk3
regulation_of_female_gonad_development(5)	0.0631579	0.865993	0.261664	-0.932417	-1.35827	2	Nupr1
REACTOME_INHIBITION_OF_THE_PROTEOLYTIC_ACTIVITY_OF_APC_C_REQUIRED_FOR_THE_ONSET_OF_ANAPHASE_BY_MITOTIC_SPINDLE_CHECKPOINT_COMPONENTS	0.152225	0.917337	0.173748	-0.748021	-1.35759	7	Ube2c|Cdc20
REACTOME_REGULATION_OF_SIGNALING_BY_CBL	0.170792	0.917337	0.168238	-0.674251	-1.35645	11	Vav1|Pik3cd|Lyn|Ubc|Ubb
BIOCARTA_ETS_PATHWAY	0.149626	0.917337	0.181383	-0.694195	-1.35644	10	Jun|Etv3|Ets1|Ets2|Fos|Csf1
anion_transmembrane_transporter_activity(5)	0.130194	0.906784	0.206588	-0.631985	-1.35635	16	Slc2a3|Ank|Gja1|Slc38a2|Slc27a1|Slc43a2
extracellular_matrix(3)	0.120787	0.906784	0.216543	-0.617982	-1.35631	17	Lgals3|Entpd1|Fn1|Col3a1|Sparc|Bgn|Tgfbi|Col18a1|Lamb3
cellular_response_to_amyloid_beta(7)	0.116822	0.906784	0.199915	-0.846519	-1.35498	4	Gja1|Lrp1|Prnp|Adrb2
REACTOME_WNT5A_DEPENDENT_INTERNALIZATION_OF_FZD4	0.159251	0.917337	0.169571	-0.745351	-1.35274	7	Arrb2
defense_response_to_fungus(5)	0.116822	0.906784	0.199915	-0.844853	-1.35232	4	Pik3cd|Cotl1
neutral_lipid_catabolic_process(6)&acylglycerol_catabolic_process(7)	0.116822	0.906784	0.199915	-0.844805	-1.35224	4	Sorl1
response_to_type_I_interferon(5)	0.15	0.917337	0.181383	-0.655003	-1.35162	12	Ifitm3|Samhd1|Stat2|Nlrc5
REACTOME_RHO_GTPASES_ACTIVATE_FORMINS	0.0379974	0.803415	0.321776	-0.460045	-1.35098	76	Cenpa|Actb|Tuba4a|Cdc20|Actg1|Pfn1|Tubb4b|Cenpe|Dynll1|Plk1|Cenpf|Tubb2a|Rhoc|Tuba1c|Tuba1a|Rhob
BIOCARTA_MELANOCYTE_PATHWAY	0.116822	0.906784	0.199915	-0.843826	-1.35067	4	Bcl2|Rps6ka1
nuclear_envelope_organization(6)	0.116822	0.906784	0.199915	-0.84355	-1.35023	4	Lmna
type_I_interferon_signaling_pathway(6)&cellular_response_to_type_I_interferon(6)	0.170792	0.917337	0.168238	-0.671026	-1.34996	11	Ifitm3|Samhd1|Stat2|Nlrc5
REACTOME_CD22_MEDIATED_BCR_REGULATION	0.0778947	0.865993	0.234393	-0.926621	-1.34983	2	Ptpn6|Lyn
mesenchyme_morphogenesis(5)	0.138107	0.914857	0.191892	-0.650377	-1.34978	13	Sox9|Fgfr1|Tgfbr1|Myc|Mdm2
REACTOME_G_BETA_GAMMA_SIGNALLING_THROUGH_PI3KGAMMA	0.15625	0.917337	0.173748	-0.704772	-1.3497	9	Gngt2|Gng11|Pik3cg|Gng2
SH2_domain_binding(5)	0.101952	0.88525	0.206588	-0.876729	-1.34934	3	Fgfr1|Ptpn6
photoreceptor_cell_development(6)	0.159251	0.917337	0.169571	-0.743353	-1.34912	7	Thy1|Vegfa
myofilament(3)	0.08	0.865993	0.231127	-0.925671	-1.34844	2	Neb|Tpm1
REACTOME_VEGFR2_MEDIATED_VASCULAR_PERMEABILITY	0.159251	0.917337	0.169571	-0.742894	-1.34828	7	Vav1|Hsp90aa1
REACTOME_TYPE_I_HEMIDESMOSOME_ASSEMBLY	0.101952	0.88525	0.206588	-0.875297	-1.34713	3	Lamb3|Plec|Dst
myoblast_proliferation(4)	0.101952	0.88525	0.206588	-0.874652	-1.34614	3	Malat1|Gpx1
inhibitory_synapse_assembly(7)	0.0842105	0.865993	0.224966	-0.923771	-1.34568	2	Sema4a|Sema4d
REACTOME_LYSOSPHINGOLIPID_AND_LPA_RECEPTORS	0.0842105	0.865993	0.224966	-0.923534	-1.34533	2	S1pr4|S1pr1
embryo_implantation(3)	0.161593	0.917337	0.168238	-0.740871	-1.34461	7	H3f3b|Grn|H2-Q7|Fkbp4|Vmp1
cell_fate_commitment_involved_in_formation_of_primary_germ_layer(5)	0.15814	0.917337	0.169571	-0.767591	-1.34427	6	Fgfr1|Eomes|Ets2
BIOCARTA_MHC_PATHWAY	0.136483	0.912167	0.195789	-0.635066	-1.34404	15	H2-Eb1|H2-D1|Tap1|H2-Q4|H2-Q6|B2m|Tap2|H2-Q7
cell_junction_disassembly(6)	0.160465	0.917337	0.168238	-0.767123	-1.34345	6	C1qa|C1qb|Tgfbr1
REACTOME_MITOTIC_G2_G2_M_PHASES	0.035136	0.803415	0.321776	-0.433256	-1.34267	102	Ccnb2|Phlda1|Psmb10|Hsp90aa1|Tuba4a|Tubb4b|Hmmr|Dynll1|Ubc|Plk1|Ccnb1|Cenpf|Tubb2a|Tuba1c|Tuba1a|Ubb|Tubb5|Ccna2
leukocyte_tethering_or_rolling(5)	0.142523	0.917337	0.179782	-0.795886	-1.34161	5	Ccr2|Selplg
BIOCARTA_MTA3_PATHWAY	0.165116	0.917337	0.165657	-0.765612	-1.34081	6	Ctsd|Tuba4a|Tuba1a
REACTOME_KERATAN_SULFATE_DEGRADATION	0.104121	0.88525	0.204295	-0.871021	-1.34055	3	Hexa|Gns|Hexb
eye_photoreceptor_cell_development(7)	0.165116	0.917337	0.165657	-0.764734	-1.33927	6	Thy1|Vegfa
negative_regulation_of_MAPK_cascade(6)	0.0844595	0.865993	0.287857	-0.549064	-1.33927	29	Tbc1d10c|Sorl1|Dok2|Ptpn6|Rgs14|Lyn
positive_regulation_of_phosphatidylinositol_3_kinase_activity(6)	0.169767	0.917337	0.16318	-0.764327	-1.33856	6	Ptk2b|Lyn
regulation_of_phosphatidylinositol_3_kinase_activity(7)	0.169767	0.917337	0.16318	-0.764327	-1.33856	6	Ptk2b|Lyn
collagen_containing_extracellular_matrix(4)	0.164589	0.917337	0.172324	-0.684676	-1.33784	10	Entpd1|Fn1|Col3a1|Col18a1|Lamb3
cellular_response_to_drug(5)	0.164589	0.917337	0.172324	-0.684676	-1.33784	10	Ccl4|Cd69
negative_regulation_of_protein_containing_complex_assembly(5)	0.130435	0.906784	0.2114	-0.583806	-1.33779	20	Trim30a|Sox9|Pfn1|Twf2|Impact|Gsn|Lmo4|Prkcd
regulation_of_type_I_interferon_production(5)	0.134831	0.912167	0.204295	-0.609536	-1.33778	17	Gbp4|Hmgb2|Nlrc3|Irf1|Ddx58|Havcr2|Hmgb1|Dhx58|Zbtb20|Irf7
REACTOME_POLO_LIKE_KINASE_MEDIATED_EVENTS	0.167082	0.917337	0.170932	-0.683996	-1.33651	10	Ccnb2|Plk1|Ccnb1|Cenpf
REACTOME_PLASMA_LIPOPROTEIN_ASSEMBLY_REMODELING_AND_CLEARANCE	0.13764	0.914634	0.202072	-0.608902	-1.33638	17	Npc2|Lsr|Ldlrap1|Soat1|Npc1|Apobr|P4hb|Apoe|Clta
REACTOME_PCP_CE_PATHWAY	0.0479425	0.818553	0.321776	-0.499333	-1.33632	51	Arrb2|Rac2|Psmb10|Pfn1|Ubc
blastocyst_development(4)	0.0447457	0.815903	0.321776	-0.505494	-1.3361	48	Ptpn18|Tm4sf1|Hopx|Cited2|Eomes|Grn|Lpar6|Tgfbr1|Mfng
REACTOME_INWARDLY_RECTIFYING_K_CHANNELS	0.172093	0.917337	0.161979	-0.762871	-1.33601	6	Gngt2|Gng11|Gng2
REACTOME_PRESYNAPTIC_FUNCTION_OF_KAINATE_RECEPTORS	0.172093	0.917337	0.161979	-0.762871	-1.33601	6	Gngt2|Gng11|Gng2
REACTOME_TRAFFICKING_AND_PROCESSING_OF_ENDOSOMAL_TLR	0.172093	0.917337	0.161979	-0.762869	-1.33601	6	Lgmn|Ctsl|Unc93b1|Hsp90b1
BIOCARTA_CLASSIC_PATHWAY	0.0947368	0.882407	0.2114	-0.916884	-1.33564	2	C1qa|C1qb
BIOCARTA_COMP_PATHWAY	0.0947368	0.882407	0.2114	-0.916884	-1.33564	2	C1qa|C1qb
REACTOME_CREATION_OF_C4_AND_C2_ACTIVATORS	0.0947368	0.882407	0.2114	-0.916884	-1.33564	2	C1qa|C1qb
REACTOME_INITIAL_TRIGGERING_OF_COMPLEMENT	0.0947368	0.882407	0.2114	-0.916884	-1.33564	2	C1qa|C1qb
REACTOME_RESPONSE_OF_EIF2AK1_HRI_TO_HEME_DEFICIENCY	0.165865	0.917337	0.168238	-0.697377	-1.33554	9	Cebpb|Ppp1r15a|Ddit3|Atf4|Atf3
defense_response_to_virus(4)	0.110672	0.905279	0.271289	-0.517537	-1.33231	39	Ifitm1|Ifitm3|Ifngr1|Fgl2|Gbp4|Isg15|Prf1|Ifitm2|Samhd1
BIOCARTA_TEL_PATHWAY	0.177057	0.917337	0.165657	-0.680919	-1.33049	10	Bcl2|Hsp90aa1|Tep1|Myc
REACTOME_RUNX3_REGULATES_YAP1_MEDIATED_TRANSCRIPTION	0.105263	0.88525	0.199915	-0.913085	-1.33011	2	Runx3|Wwtr1
metanephric_nephron_tubule_development(6)	0.105263	0.88525	0.199915	-0.913085	-1.33011	2	Sox9|Wwtr1
metanephric_tubule_development(5)	0.105263	0.88525	0.199915	-0.913085	-1.33011	2	Sox9|Wwtr1
REACTOME_PLASMA_LIPOPROTEIN_CLEARANCE	0.15601	0.917337	0.179782	-0.640858	-1.33002	13	Npc2|Lsr|Ldlrap1|Soat1|Npc1|Apobr|Apoe|Clta
segmentation(5)	0.140449	0.917337	0.199915	-0.605995	-1.33	17	Ifitm1
REACTOME_GABA_RECEPTOR_ACTIVATION	0.179551	0.917461	0.164406	-0.680082	-1.32886	10	Gngt2|Gng11|Gng2|Gnai2
macrophage_activation_involved_in_immune_response(6)	0.181395	0.917461	0.157403	-0.758463	-1.32829	6	Tyrobp|Grn|Havcr2|Hmgb1
regulation_of_epidermal_growth_factor_receptor_signaling_pathway(6)	0.17096	0.917337	0.16318	-0.731799	-1.32815	7	Errfi1|Itga1|App|Aplp2|Dgkd
positive_regulation_of_synaptic_transmission_glutamatergic(5)	0.00378602	0.65023	0.431708	-0.997626	-1.32738	1	Ccr2
peptide_antigen_binding(4)	0.135514	0.912167	0.184706	-0.829076	-1.32706	4	H2-Ab1|H2-Aa
BIOCARTA_EFP_PATHWAY	0.166667	0.917337	0.169571	-0.721408	-1.32643	8	Ccnb2|Ccnb1|Trim25|Cdk6
scaffold_protein_binding(4)	0.119306	0.906784	0.190023	-0.861758	-1.3263	3	Gja1|Atp2b4|Mdm2
reproductive_behavior(3)	0.17096	0.917337	0.16318	-0.730521	-1.32583	7	Hexb|App|Crebrf|Aplp2
intrinsic_component_of_synaptic_vesicle_membrane(5)	0.00760944	0.65023	0.407018	-0.995726	-1.32485	1	Tmem163
SMAD_binding(4)	0.170673	0.917337	0.165657	-0.691726	-1.32471	9	Col3a1|Cited2|Tob1|Tgfbr1
adrenal_gland_development(6)	0.135514	0.912167	0.184706	-0.827571	-1.32465	4	Cited2
adenylate_cyclase_inhibiting_G_protein_coupled_receptor_signaling_pathway(7)	0.135514	0.912167	0.184706	-0.827512	-1.32456	4	Psap|S1pr1|Rgs2|Gnai2
REACTOME_A_TETRASACCHARIDE_LINKER_SEQUENCE_IS_REQUIRED_FOR_GAG_SYNTHESIS	0.121475	0.906784	0.188204	-0.86057	-1.32447	3	Bgn|Xylt1|Sdc4
REACTOME_ANTIGEN_PRESENTATION_FOLDING_ASSEMBLY_AND_PEPTIDE_LOADING_OF_CLASS_I_MHC	0.143662	0.917337	0.197822	-0.587942	-1.32445	18	H2-D1|Tap1|H2-Q4|H2-Q6|B2m|Tap2|Tapbp|H2-Q7
export_across_plasma_membrane(4)	0.121475	0.906784	0.188204	-0.860484	-1.32434	3	Kcnk5|Gja1
regulation_of_cell_shape(4)	0.133333	0.912167	0.208955	-0.569407	-1.32335	22	Sema4a|Ptk2b|Coro1a|Ccl3|Myh9|Plekho1|Hexb
excitatory_synapse_assembly(7)	0.123644	0.906784	0.186433	-0.859358	-1.3226	3	Sema4a
negative_regulation_of_immune_effector_process(4)	0.101351	0.88525	0.261664	-0.525437	-1.32154	33	Ccr2|Pglyrp2|Vsir|Fgl2|Lgals3|Tbx21|Abr|Irf1|Ptpn6
nuclear_transcribed_mRNA_catabolic_process_deadenylation_dependent_decay(8)	0.169118	0.917337	0.168238	-0.718108	-1.32036	8	Zfp36l2|Zfp36
intrinsic_component_of_external_side_of_plasma_membrane(5)	0.122105	0.906784	0.184706	-0.905594	-1.3192	2	Thy1
gene_silencing_by_RNA(4)	0.188119	0.91845	0.159647	-0.654648	-1.31701	11	Zfp36|Rbm3|Ppp3ca
REACTOME_COOPERATION_OF_PREFOLDIN_AND_TRIC_CCT_IN_ACTIN_AND_TUBULIN_FOLDING	0.142029	0.917337	0.202072	-0.574684	-1.31689	20	Actb|Tuba4a|Tubb4b|Tubb2a|Tuba1c|Tuba1a
intrinsic_apoptotic_signaling_pathway_in_response_to_oxidative_stress(5)	0.180288	0.917461	0.160801	-0.687619	-1.31685	9	Bcl2|Mcl1|Gpx1|Park7
REACTOME_OAS_ANTIVIRAL_RESPONSE	0.172897	0.917337	0.161979	-0.781094	-1.31668	5	Oas3|Ddx58|Flna|Rnasel
nephron_development(4)	0.149296	0.917337	0.193813	-0.58446	-1.3166	18	Bcl2|Sox9|Basp1|Vegfa|Wwtr1|Myc
REACTOME_GABA_B_RECEPTOR_ACTIVATION	0.180288	0.917461	0.160801	-0.687458	-1.31654	9	Gngt2|Gng11|Gng2|Gnai2
lung_alveolus_development(4)	0.180288	0.917461	0.160801	-0.687344	-1.31632	9	Hopx|Errfi1|Atxn1
regulation_of_vascular_permeability(4)	0.130152	0.906784	0.181383	-0.85484	-1.31565	3	Abr|Vegfa
glutamate_receptor_binding(5)	0.172897	0.917337	0.161979	-0.78003	-1.31488	5	Nedd4|Prnp
REACTOME_PHOSPHATE_BOND_HYDROLYSIS_BY_NTPDASE_PROTEINS	0.0225623	0.749964	0.352488	-0.988129	-1.31474	1	Entpd1
REACTOME_HYALURONAN_METABOLISM	0.172897	0.917337	0.161979	-0.779745	-1.3144	5	Hexa|Hmmr|Hexb|Gusb
REACTOME_HYALURONAN_UPTAKE_AND_DEGRADATION	0.172897	0.917337	0.161979	-0.779745	-1.3144	5	Hexa|Hmmr|Hexb|Gusb
muscle_hypertrophy_in_response_to_stress(4)&cardiac_muscle_adaptation(5)&cardiac_muscle_hypertrophy_in_response_to_stress(5)	0.195349	0.91845	0.151149	-0.750278	-1.31396	6	Lmna|Atp2b4|Ppp3ca
REACTOME_CELL_JUNCTION_ORGANIZATION	0.165354	0.917337	0.176694	-0.620818	-1.31389	15	Actb|Actg1|Lamb3|Vasp|Plec|Dst|Flna|Actn1|Pxn
smooth_muscle_tissue_development(6)	0.195349	0.91845	0.151149	-0.749692	-1.31293	6	Col3a1|Sox9|Tiparp|Foxp1
BIOCARTA_IL5_PATHWAY	0.128421	0.906784	0.179782	-0.901249	-1.31287	2	H2-Eb1
BIOCARTA_AMAN_PATHWAY	0.175234	0.917337	0.160801	-0.77843	-1.31219	5	St8sia4
REACTOME_INITIATION_OF_NUCLEAR_ENVELOPE_NE_REFORMATION	0.16624	0.917337	0.173748	-0.631751	-1.31112	13	Lmna|Ccnb2|Ccnb1
inorganic_anion_transmembrane_transporter_activity(5)	0.132321	0.910931	0.179782	-0.851848	-1.31104	3	Ank
cellular_response_to_retinoic_acid(6)	0.13449	0.912167	0.17822	-0.851785	-1.31095	3	Sox9
REACTOME_ANCHORING_OF_THE_BASAL_BODY_TO_THE_PLASMA_MEMBRANE	0.10473	0.88525	0.257206	-0.521067	-1.31055	33	Hsp90aa1|Tuba4a|Tubb4b|Dynll1|Plk1|Tuba1a|Tubb5
REACTOME_RET_SIGNALING	0.201995	0.91845	0.154191	-0.670509	-1.31015	10	Dok2|Pik3cd
regulation_of_smooth_muscle_contraction(7)	0.171569	0.917337	0.166934	-0.712533	-1.31011	8	Cald1|Atp2b1|Adrb2|Rgs2|Rhoa
negative_regulation_of_calcineurin_mediated_signaling(7)&negative_regulation_of_calcineurin_NFAT_signaling_cascade(8)	0.17757	0.917337	0.159647	-0.777034	-1.30983	5	Tbc1d10c|Atp2b4|Prnp
negative_regulation_of_calcium_mediated_signaling(6)	0.17757	0.917337	0.159647	-0.777034	-1.30983	5	Tbc1d10c|Atp2b4|Prnp
modification_dependent_macromolecule_catabolic_process(6)	0.0748106	0.865993	0.287805	-0.474495	-1.30891	58	Isg15|Ptk2b|Tbx21|Asb2|Dnajb9|Nedd4
modification_dependent_protein_catabolic_process(7)	0.0748106	0.865993	0.287805	-0.474495	-1.30891	58	Isg15|Ptk2b|Tbx21|Asb2|Dnajb9|Nedd4
REACTOME_NEUTROPHIL_DEGRANULATION	0.00695626	0.65023	0.407018	-0.392342	-1.30889	219	Tbc1d10c|Hspa1a|Hspa1b|Fgl2|Ctsd|Fcer1g|Slc2a3|Lgals3|Padi2|Arhgap9|Serpina3f|Lyz2|Npc2|Cd63|Adam8|Tyrobp|Cybb|Hsp90aa1|Sdcbp|Ptpn6|Nbeal2|Iqgap2|Atp8b4|Serpinb1a|Adgre5|Cnn2|Tubb4b|Ftl1|Lamp1|Psap|H2-D1|Gns|Gmfg|Pygl|Grn|Dynll1|Cotl1|Ctsa|H2-Q4|Prdx6|H2-Q6|Rab37|Fth1|Rap1b|B2m|Glipr1|Cyb5r3|Atp11b|Gpi1|Serpina3g|Cstb|Hexb|Plekho2|Bst2|Arsb|Tubb5|Gstp1|Lamp2|Gsn|Ctsz|Actr2|Prkcd
metanephric_epithelium_development(7)	0.136659	0.912167	0.176694	-0.850392	-1.3088	3	Sox9|Wwtr1
metanephric_nephron_epithelium_development(6)	0.136659	0.912167	0.176694	-0.850392	-1.3088	3	Sox9|Wwtr1
glial_cell_fate_commitment(5)	0.130526	0.906784	0.17822	-0.898326	-1.30861	2	Sox9
metanephric_nephron_morphogenesis(5)	0.130526	0.906784	0.17822	-0.898326	-1.30861	2	Sox9
metanephros_morphogenesis(6)	0.130526	0.906784	0.17822	-0.898326	-1.30861	2	Sox9
renal_vesicle_development(6)	0.130526	0.906784	0.17822	-0.898326	-1.30861	2	Sox9
renal_vesicle_morphogenesis(6)	0.130526	0.906784	0.17822	-0.898326	-1.30861	2	Sox9
modification_of_synaptic_structure(7)	0.161215	0.917337	0.168238	-0.817501	-1.30854	4	Pfn1|Cln3
regulation_of_keratinocyte_proliferation(6)	0.136659	0.912167	0.176694	-0.850097	-1.30835	3	Bcl11b|Ctsl
smooth_muscle_cell_differentiation(6)	0.200495	0.91845	0.154191	-0.650295	-1.30825	11	Sox9|Tmsb4x|Vegfa
REACTOME_INTERACTION_BETWEEN_L1_AND_ANKYRINS	0.186916	0.91845	0.155242	-0.775448	-1.30716	5	Actb|Actg1
REACTOME_METALLOTHIONEINS_BIND_METALS	0.136659	0.912167	0.176694	-0.848931	-1.30656	3	Mt1|Mt2|Mt3
posttranscriptional_gene_silencing(4)	0.20297	0.919505	0.153159	-0.649439	-1.30653	11	Zfp36|Rbm3|Ppp3ca
RNA_3_end_processing(7)	0.195349	0.91845	0.151149	-0.745928	-1.30634	6	Aplp1|App
REACTOME_METABOLISM_OF_ANGIOTENSINOGEN_TO_ANGIOTENSINS	0.161215	0.917337	0.168238	-0.816054	-1.30622	4	Ctsd|Ctsz|Gzmf
response_to_nutrient_levels(5)	0.110727	0.905279	0.252961	-0.519632	-1.30609	34	Sorl1|Bcl2|Fstl1|Adrb1|Impact|Ddit3|Lamp2|Mt3|Atf4|Adrb2|Glul|Atf3|Nenf
walking_behavior(4)	0.171569	0.917337	0.166934	-0.709771	-1.30503	8	Arrb2|Psap|Hexa
actin_monomer_binding(6)	0.136842	0.912536	0.173748	-0.895512	-1.30451	2	Tmsb10|Twf2
myoblast_migration(6)	0.191589	0.91845	0.153159	-0.773456	-1.3038	5	Anxa1|Plekho1
regulation_of_vesicle_fusion(5)	0.136659	0.912167	0.176694	-0.846978	-1.30355	3	Coro1a|Vamp1
KEGG_AMINOACYL_TRNA_BIOSYNTHESIS	0.0374345	0.803415	0.321776	-0.979582	-1.30337	1	Lars2
KEGG_VALINE_LEUCINE_AND_ISOLEUCINE_BIOSYNTHESIS	0.0374345	0.803415	0.321776	-0.979582	-1.30337	1	Lars2
REACTOME_MITOCHONDRIAL_TRNA_AMINOACYLATION	0.0374345	0.803415	0.321776	-0.979582	-1.30337	1	Lars2
camera_type_eye_photoreceptor_cell_differentiation(5)	0.168224	0.917337	0.164406	-0.814249	-1.30333	4	Sox9|Thy1
positive_regulation_of_transmembrane_receptor_protein_serine_threonine_kinase_signaling_pathway(5)	0.201995	0.91845	0.154191	-0.666795	-1.3029	10	Vsir|Cited2
regulation_of_calcineurin_NFAT_signaling_cascade(8)	0.192037	0.91845	0.153159	-0.717222	-1.30169	7	Tbc1d10c
regulation_of_calcineurin_mediated_signaling(7)	0.192037	0.91845	0.153159	-0.717222	-1.30169	7	Tbc1d10c
post_transcriptional_gene_silencing_by_RNA(5)&gene_silencing_by_miRNA(6)	0.201995	0.91845	0.154191	-0.666003	-1.30135	10	Zfp36|Rbm3|Ppp3ca
extracellular_matrix_binding(3)	0.1875	0.91845	0.157403	-0.678611	-1.2996	9	Sparc|Bgn|Tgfbi|Vegfa|Adgrg1
voltage_gated_potassium_channel_activity(7)	0.0465647	0.818553	0.321776	-0.976733	-1.29958	1	Kcnk5
BIOCARTA_PLC_PATHWAY	0.2	0.91845	0.149208	-0.741766	-1.29905	6	Vav1|Pik3cg
REACTOME_PLATELET_ACTIVATION_SIGNALING_AND_AGGREGATION	0.0340051	0.803415	0.321776	-0.419365	-1.29852	109	Arrb2|Lat|Fcer1g|Ctsw|Rac2|F2rl2|Serpina3f|Vav1|Gngt2|Rasgrp2|Cd63|Fn1|Sparc|Gng11|Tuba4a|Ptpn6|Tmsb4x|Pfn1|Lyn|Psap|Pik3cg|F2r|Vegfa|Lgals3bp|Fermt3|Cfl1|Rap1b|Gng2|Rhob|Ecm1|Prkch|Serpina3g|App|Apbb1ip|Flna|Lamp2|Fam49b|Prkcd|Gtpbp2|Actn1|Gnai2|Anxa5|Aplp2|Cdc42
REACTOME_LDL_CLEARANCE	0.201995	0.91845	0.154191	-0.664384	-1.29819	10	Npc2|Lsr|Ldlrap1|Soat1|Npc1
REACTOME_OTHER_SEMAPHORIN_INTERACTIONS	0.201995	0.91845	0.154191	-0.664342	-1.2981	10	Sema4a|Cd72|Tyrobp|Itga1|Sema4d
REACTOME_FORMATION_OF_THE_BETA_CATENIN_TCF_TRANSACTIVATING_COMPLEX	0.1925	0.91845	0.158514	-0.628885	-1.29772	12	Runx3|Tcf4|Tle4|Myc
regulation_of_endothelial_cell_apoptotic_process(8)	0.147368	0.917337	0.166934	-0.890633	-1.2974	2	Col18a1
REACTOME_DECTIN_2_FAMILY	0.172897	0.917337	0.161979	-0.810076	-1.29665	4	Fcer1g|Lyn
response_to_dietary_excess(3)	0.2	0.91845	0.149208	-0.739812	-1.29563	6	Sorl1|Adrb1|Adrb2
somatic_stem_cell_population_maintenance(4)	0.201995	0.91845	0.154191	-0.662783	-1.29506	10	Zfp36l2|Sox9|Myc|Lbh|Klf10|Ski
REACTOME_ACTIVATION_OF_AMPK_DOWNSTREAM_OF_NMDARS	0.186275	0.91845	0.159647	-0.703682	-1.29384	8	Tuba4a|Tubb4b|Tubb2a|Tuba1c|Tuba1a
REACTOME_PROSTACYCLIN_SIGNALLING_THROUGH_PROSTACYCLIN_RECEPTOR	0.206089	0.92276	0.147331	-0.712858	-1.29377	7	Gngt2|Gng11|Gng2
structural_constituent_of_eye_lens(3)	0.0506073	0.820881	0.287857	-0.971985	-1.29326	1	Vim
lytic_vacuole_organization(7)&lysosome_organization(8)	0.174807	0.917337	0.169571	-0.616767	-1.29283	14	Hexa|Grn|Hexb|Cln3|Ppt1|Hps4|Mt3
REACTOME_APC_CDC20_MEDIATED_DEGRADATION_OF_NEK2A	0.217822	0.92276	0.147331	-0.642353	-1.29227	11	Ube2c|Cdc20|Ubc|Ubb
BIOCARTA_CDK5_PATHWAY	0.154013	0.917337	0.165657	-0.838825	-1.291	3	Egr1
REACTOME_ADP_SIGNALLING_THROUGH_P2Y_PURINOCEPTOR_12	0.191176	0.91845	0.157403	-0.702025	-1.29079	8	Gngt2|Gng11|Gng2|Gnai2
REACTOME_G_PROTEIN_ACTIVATION	0.191176	0.91845	0.157403	-0.702025	-1.29079	8	Gngt2|Gng11|Gng2|Gnai2
regulation_of_developmental_pigmentation(3)	0.175234	0.917337	0.160801	-0.806339	-1.29067	4	Bcl2
response_to_estrogen(5)	0.151579	0.917337	0.164406	-0.885538	-1.28998	2	Naip2|Cited4
diet_induced_thermogenesis(4)	0.17757	0.917337	0.159647	-0.80533	-1.28905	4	Sorl1|Adrb1|Adrb2
BIOCARTA_P53_PATHWAY	0.179028	0.917461	0.166934	-0.621082	-1.28898	13	Bcl2|Ccnd1|Gadd45a|Mdm2
peptide_binding(4)	0.193627	0.91845	0.156312	-0.700726	-1.2884	8	H2-Ab1|H2-Aa|Prnp|Ldlrap1
REACTOME_FIBRONECTIN_MATRIX_FORMATION	0.153684	0.917337	0.16318	-0.8843	-1.28818	2	Fn1
negative_regulation_of_epithelial_cell_apoptotic_process(7)	0.153684	0.917337	0.16318	-0.883538	-1.28707	2	Nupr1
REACTOME_EXTRACELLULAR_MATRIX_ORGANIZATION	0.125604	0.906784	0.282013	-0.473628	-1.28575	55	Ctsd|Fn1|Col3a1|Adam8|Sparc|Bgn|Htra1|Col18a1|Ctsl|Serpinh1|Lamb3|Itga1|Plec|Itgb5|Plod2|Dst|App|Sdc4|Itgb7|Adam19|Timp2|Actn1|Capn2|Icam2|Adam17|P4hb|P4ha1
BIOCARTA_G2_PATHWAY	0.179949	0.917461	0.166934	-0.613325	-1.28562	14	Cdkn2d|Gadd45a|Plk1|Ccnb1|Rps6ka1|Mdm2
developmental_pigmentation(3)	0.201923	0.91845	0.151149	-0.67115	-1.28531	9	Bcl2|Cd63
mating_behavior(4)	0.179907	0.917461	0.158514	-0.802831	-1.28505	4	Hexb|App|Aplp2
amide_transmembrane_transporter_activity(4)	0.16269	0.917337	0.160801	-0.834891	-1.28495	3	Gja1|Tap1
sulfur_compound_transmembrane_transporter_activity(4)	0.16	0.917337	0.159647	-0.881342	-1.28387	2	Gja1
positive_regulation_of_biomineralization(3)&positive_regulation_of_biomineral_tissue_development(4)	0.213115	0.92276	0.144631	-0.707312	-1.2837	7	Isg15|Atp2b1|Atf4|Adrb2
REACTOME_LAMININ_INTERACTIONS	0.203271	0.919663	0.148262	-0.76151	-1.28366	5	Col18a1|Lamb3|Itga1
REACTOME_CASPASE_MEDIATED_CLEAVAGE_OF_CYTOSKELETAL_PROTEINS	0.196078	0.91845	0.155242	-0.697929	-1.28326	8	Vim|Plec|Gsn
amide_binding(3)	0.219451	0.92276	0.147331	-0.656271	-1.28233	10	H2-Ab1|H2-Aa|Prnp|Ldlrap1
REACTOME_SCAVENGING_BY_CLASS_A_RECEPTORS	0.206977	0.92276	0.146416	-0.731915	-1.2818	6	Col3a1|Ftl1|Fth1|Hsp90b1
REACTOME_ACTIVATION_OF_NIMA_KINASES_NEK9_NEK6_NEK7	0.206977	0.92276	0.146416	-0.731899	-1.28177	6	Ccnb2|Plk1|Ccnb1
cellular_response_to_mechanical_stimulus(5)	0.171367	0.917337	0.156312	-0.832514	-1.28129	3	Sox9|Ripor2
pigmentation(2)	0.16338	0.917337	0.184706	-0.568759	-1.28123	18	Bcl2|Cd63|Sparc|Myc|Hps4
substrate_adhesion_dependent_cell_spreading(5)	0.219451	0.92276	0.147331	-0.655327	-1.28049	10	Prex1|Arpc2|Axl|Pxn|Unc13d|Itgb3
sialyltransferase_activity(5)	0.164211	0.917337	0.157403	-0.878407	-1.27959	2	St8sia4
REACTOME_KINESINS	0.153153	0.917337	0.197822	-0.5395	-1.27871	24	Tuba4a|Tubb4b|Kif21b|Cenpe|Tubb2a|Tuba1c|Tuba1a|Kif20a|Racgap1|Kif23|Kif11|Kif22|Tuba1b
lung_associated_mesenchyme_development(6)	0.164211	0.917337	0.157403	-0.876985	-1.27752	2	Fgfr1
modification_of_postsynaptic_structure(8)	0.164211	0.917337	0.157403	-0.876933	-1.27744	2	Pfn1
nephron_epithelium_development(5)	0.186352	0.91845	0.165657	-0.603364	-1.27695	15	Bcl2|Sox9|Basp1|Vegfa|Wwtr1|Myc
regulation_of_multi_organism_process(3)	0.205882	0.92276	0.151149	-0.694454	-1.27687	8	Bst2|Aurka|Tpst2|Inhba|Prdx4|B4galt1
positive_regulation_of_peptidyl_serine_phosphorylation(8)	0.225248	0.92276	0.144631	-0.63462	-1.27672	11	Bcl2|Hsp90aa1|Ppp1r15a
collagen_trimer(3)	0.0789474	0.865993	0.227987	-0.958689	-1.27557	1	Col3a1
complex_of_collagen_trimers(4)	0.0789474	0.865993	0.227987	-0.958689	-1.27557	1	Col3a1
KEGG_GLYCOSAMINOGLYCAN_DEGRADATION	0.211628	0.92276	0.144631	-0.728294	-1.27546	6	Hexa|Gns|Hexb|Arsb|Gusb
cholesterol_efflux(8)	0.227166	0.92276	0.1396	-0.702519	-1.27501	7	Npc2|Lrp1|Npc1|Apoe
REACTOME_ADVANCED_GLYCOSYLATION_ENDPRODUCT_RECEPTOR_SIGNALING	0.213953	0.92276	0.143759	-0.727715	-1.27444	6	Lgals3|App|Hmgb1
KEGG_BLADDER_CANCER	0.174157	0.917337	0.17822	-0.580664	-1.27441	17	Dapk2|Ccnd1|Vegfa|Rassf1|Myc|Mdm2|E2f2
BIOCARTA_SLRP_PATHWAY	0.0890688	0.865993	0.213928	-0.955603	-1.27147	1	Bgn
REACTOME_DEFECTIVE_CHST14_CAUSES_EDS_MUSCULOCONTRACTURAL_TYPE	0.0890688	0.865993	0.213928	-0.955603	-1.27147	1	Bgn
REACTOME_DEFECTIVE_CHST3_CAUSES_SEDCJD	0.0890688	0.865993	0.213928	-0.955603	-1.27147	1	Bgn
REACTOME_DERMATAN_SULFATE_BIOSYNTHESIS	0.0890688	0.865993	0.213928	-0.955603	-1.27147	1	Bgn
immunoglobulin_complex(3)	0.0890688	0.865993	0.213928	-0.954891	-1.27052	1	Ighm
REACTOME_ONCOGENE_INDUCED_SENESCENCE	0.167164	0.917337	0.188204	-0.542962	-1.26993	23	Cdkn2d|Ets1|Ubc|Ubb|Cdk6|Mdm2|Ets2|E2f2|Id1|Cdkn2c|Rb1|Mapk3|Uba52
positive_regulation_of_cellular_response_to_oxidative_stress(4)	0.170526	0.917337	0.154191	-0.871764	-1.26992	2	Mcl1|Park7
positive_regulation_of_response_to_oxidative_stress(4)	0.170526	0.917337	0.154191	-0.871764	-1.26992	2	Mcl1|Park7
epithelial_structure_maintenance(5)	0.0890688	0.865993	0.213928	-0.954416	-1.26989	1	Sox9
limb_bud_formation(4)	0.0890688	0.865993	0.213928	-0.954416	-1.26989	1	Sox9
otic_vesicle_morphogenesis(6)	0.0890688	0.865993	0.213928	-0.954416	-1.26989	1	Sox9
regulation_of_cell_cycle_phase_transition(5)	0.148649	0.917337	0.213928	-0.50467	-1.26931	33	Bcl2|Slfn1|Zfp36l2|Anxa1|Ccnd1|Cdkn2d|Cenpe|Plk3
cartilage_development_involved_in_endochondral_bone_morphogenesis(6)	0.219626	0.92276	0.142057	-0.752472	-1.26843	5	Sox9|Serpinh1
endocrine_pancreas_development(4)	0.182243	0.917461	0.157403	-0.792256	-1.26813	4	Sox9|Pde3b
REACTOME_AQUAPORIN_MEDIATED_TRANSPORT	0.227723	0.92276	0.143759	-0.630043	-1.26751	11	Gngt2|Gng11|Gng2
REACTOME_VASOPRESSIN_REGULATES_RENAL_WATER_HOMEOSTASIS_VIA_AQUAPORINS	0.227723	0.92276	0.143759	-0.630043	-1.26751	11	Gngt2|Gng11|Gng2
membrane_biogenesis(5)&membrane_assembly(6)	0.181053	0.917461	0.149208	-0.86939	-1.26646	2	Psap|Ugcg
REACTOME_BETA_CATENIN_INDEPENDENT_WNT_SIGNALING	0.0775308	0.865993	0.287805	-0.439571	-1.26639	71	Arrb2|Rac2|Gngt2|Gng11|Psmb10|Pfn1|Ubc|Gng2|Ppp3ca|Myc|Ubb
organelle_envelope_lumen(5)	0.226933	0.92276	0.144631	-0.64803	-1.26623	10	Sorl1|Uqcc2|Park7
REACTOME_FORMYL_PEPTIDE_RECEPTORS_BIND_FORMYL_PEPTIDES_AND_MANY_OTHER_LIGANDS	0.183158	0.917461	0.148262	-0.868915	-1.26576	2	Anxa1|App
REACTOME_RUNX3_REGULATES_WNT_SIGNALING	0.227907	0.92276	0.138805	-0.722347	-1.26504	6	Runx3|Ccnd1|Myc
REACTOME_RESOLUTION_OF_SISTER_CHROMATID_COHESION	0.0978821	0.88525	0.287805	-0.435539	-1.26485	73	Cenpa|Ccnb2|Tuba4a|Cdc20|Tubb4b|Cenpe|Dynll1|Plk1|Ccnb1|Cenpf|Tubb2a|Tuba1c|Tuba1a
sterol_transport(6)&cholesterol_transport(7)	0.226933	0.92276	0.144631	-0.647118	-1.26445	10	Npc2|Lrp1|Npc1|Anxa2|Apoe
potassium_channel_activity(7)	0.201735	0.91845	0.142901	-0.821498	-1.26433	3	Kcnk5
basement_membrane(5)	0.227941	0.92276	0.142901	-0.687611	-1.26429	8	Entpd1|Fn1|Col18a1|Lamb3
mRNA_3_end_processing(8)	0.189252	0.91845	0.154191	-0.789823	-1.26423	4	Aplp1|App
organic_anion_transmembrane_transporter_activity(6)	0.194373	0.91845	0.159647	-0.608937	-1.26378	13	Slc2a3|Gja1|Slc38a2|Slc27a1|Slc43a2
REACTOME_CONDENSATION_OF_PROMETAPHASE_CHROMOSOMES	0.225962	0.92276	0.142057	-0.659797	-1.26357	9	Ccnb2|Ccnb1
pigment_cell_differentiation(4)	0.234884	0.925832	0.13649	-0.721155	-1.26295	6	Bcl2|Cd63
REACTOME_ENDOSOMAL_VACUOLAR_PATHWAY	0.2075	0.92276	0.152145	-0.611767	-1.2624	12	Ctsl|H2-D1|H2-Q4|H2-Q6|B2m
REACTOME_ACTIVATION_OF_THE_TFAP2_AP_2_FAMILY_OF_TRANSCRIPTION_FACTORS	0.224299	0.92276	0.140406	-0.748594	-1.26189	5	Cited2|Cited4
mitotic_spindle(6)	0.230198	0.92276	0.142901	-0.627169	-1.26173	11	Plk1|Aspm|Aurka|Aurkb|Smc6|Kifc1
regulation_of_tube_diameter(6)&regulation_of_blood_vessel_diameter(6)	0.182584	0.917461	0.173748	-0.574833	-1.26161	17	F2r|Adrb1|P2rx4|Gpx1|Atp2b1|Adrb2|Rgs2|Rhoa|Apoe
regulation_of_tube_size(5)	0.182584	0.917461	0.173748	-0.574833	-1.26161	17	F2r|Adrb1|P2rx4|Gpx1|Atp2b1|Adrb2|Rgs2|Rhoa|Apoe
KEGG_RENIN_ANGIOTENSIN_SYSTEM	0.187368	0.91845	0.146416	-0.86595	-1.26145	2	Ctsa
PID_CXCR3_PATHWAY	0.185596	0.917461	0.170932	-0.587584	-1.26106	16	Cxcr3|Pik3cd|Cxcl10|Gng2|Gnai2|Itgb2|Mapk14|Mapk3|Hras|Gnb1
forebrain_neuron_fate_commitment(6)	0.105263	0.88525	0.195789	-0.947293	-1.26041	1	Bcl11b
positive_regulation_of_branching_involved_in_ureteric_bud_morphogenesis(5)	0.208243	0.92276	0.140406	-0.818807	-1.26019	3	Sox9|Vegfa
regulation_of_branching_involved_in_ureteric_bud_morphogenesis(5)	0.208243	0.92276	0.140406	-0.818807	-1.26019	3	Sox9|Vegfa
endothelial_cell_migration(6)	0.173913	0.917337	0.181383	-0.542203	-1.26013	22	Sema4a|Ptk2b|Gadd45a|Vegfa|Atp2b4|Grn|Tgfbr1|Gpx1|Glul|Hmgb1
REACTOME_FCERI_MEDIATED_MAPK_ACTIVATION	0.185393	0.917461	0.172324	-0.573715	-1.25916	17	Lat|Fcer1g|Grap2|Vav1|Jun
REACTOME_PREVENTION_OF_PHAGOSOMAL_LYSOSOMAL_FUSION	0.234884	0.925832	0.13649	-0.71881	-1.25885	6	Coro1a|Ubc|Ubb
arachidonic_acid_metabolic_process(6)	0.193684	0.91845	0.143759	-0.863586	-1.258	2	Gpx1
response_to_acidic_pH(5)	0.193684	0.91845	0.143759	-0.863215	-1.25746	2	Lgmn|Impact
regulation_of_synapse_maturation(5)	0.11336	0.906784	0.188204	-0.944919	-1.25725	1	Cdc20
KEGG_SPLICEOSOME	0.0829788	0.865993	0.287805	-0.41963	-1.25709	83	Hspa1a|Hspa1b
determination_of_adult_lifespan(3)	0.231308	0.92276	0.138022	-0.745633	-1.2569	5	Inpp5d
regulation_of_metanephros_development(6)	0.212581	0.92276	0.138805	-0.81657	-1.25675	3	Wwtr1|Myc
carboxypeptidase_activity(6)	0.117409	0.906784	0.184706	-0.944444	-1.25662	1	Ctsl
REACTOME_RHO_GTPASES_ACTIVATE_CIT	0.199488	0.91845	0.157403	-0.605096	-1.2558	13	Prc1|Myl6|Myh9|Rhoc|Rhob
BIOCARTA_D4GDI_PATHWAY	0.233173	0.924687	0.1396	-0.655342	-1.25503	9	Prf1|Jun|Arhgdib|Gzmf
REACTOME_VITAMIN_D_CALCIFEROL_METABOLISM	0.21692	0.92276	0.137251	-0.815297	-1.25479	3	Lgmn
negative_regulation_of_extrinsic_apoptotic_signaling_pathway_via_death_domain_receptors(7)	0.21692	0.92276	0.137251	-0.815295	-1.25479	3	Hmgb2|Pea15a
mesodermal_cell_fate_commitment(6)	0.119433	0.906784	0.183024	-0.942308	-1.25378	1	Fgfr1
mesodermal_cell_fate_specification(5)	0.119433	0.906784	0.183024	-0.942308	-1.25378	1	Fgfr1
regulation_of_mesoderm_development(4)	0.119433	0.906784	0.183024	-0.942308	-1.25378	1	Fgfr1
tight_junction_organization(7)	0.214953	0.92276	0.143759	-0.783153	-1.25355	4	Lsr|Tgfbr1
REACTOME_AUF1_HNRNP_D0_BINDS_AND_DESTABILIZES_MRNA	0.136564	0.912167	0.257206	-0.478981	-1.25344	45	Hspa1a|Psmb10|Ubc|Ubb
REACTOME_DEFECTIVE_B4GALT7_CAUSES_EDS_PROGEROID_TYPE	0.202105	0.91845	0.140406	-0.860366	-1.25331	2	Bgn|Sdc4
REACTOME_TLR3_MEDIATED_TICAM1_DEPENDENT_PROGRAMMED_CELL_DEATH	0.202105	0.91845	0.140406	-0.860298	-1.25321	2	Ripk3
REACTOME_TRIF_MEDIATED_PROGRAMMED_CELL_DEATH	0.202105	0.91845	0.140406	-0.860298	-1.25321	2	Ripk3
REACTOME_NEUROFASCIN_INTERACTIONS	0.119433	0.906784	0.183024	-0.941833	-1.25314	1	Sdcbp
negative_regulation_of_receptor_signaling_pathway_via_STAT(5)&negative_regulation_of_receptor_signaling_pathway_via_JAK_STAT(6)	0.227766	0.92276	0.133555	-0.813808	-1.2525	3	Socs2|Socs1
REACTOME_AFLATOXIN_ACTIVATION_AND_DETOXIFICATION	0.202105	0.91845	0.140406	-0.859718	-1.25237	2	Mgst3
focal_adhesion_assembly(6)	0.235294	0.926234	0.140406	-0.680951	-1.25204	8	Bcl2|Thy1
lateral_plasma_membrane(3)	0.235981	0.926589	0.13649	-0.742684	-1.25193	5	Anxa1|Gja1
endoplasmic_reticulum_calcium_ion_homeostasis(9)	0.240099	0.931522	0.1396	-0.621882	-1.25109	11	Bcl2|Grina|App
REACTOME_TCF_DEPENDENT_SIGNALING_IN_RESPONSE_TO_WNT	0.0978448	0.88525	0.287805	-0.438039	-1.24994	69	Sox9|Psmb10|Runx3|Ccdc88c|Tcf4|Tle4|Ubc|Rnf43|Myc|Ubb
axoneme(3)&ciliary_plasm(5)	0.24186	0.935654	0.134273	-0.713423	-1.24941	6	Dnajb13|Cenpf
metanephric_nephron_development(5)	0.232104	0.92276	0.132147	-0.811133	-1.24838	3	Sox9
chondrocyte_differentiation_involved_in_endochondral_bone_morphogenesis(6)	0.21729	0.92276	0.142901	-0.779873	-1.24831	4	Sox9|Serpinh1
antigen_processing_and_presentation_of_peptide_antigen(4)	0.175287	0.917337	0.179782	-0.553503	-1.24817	19	Fcer1g|Ctsl|H2-Eb1|H2-Ab1|H2-D1|Unc93b1|H2-Aa|B2m
anchored_component_of_external_side_of_plasma_membrane(6)	0.125506	0.906784	0.17822	-0.938034	-1.24809	1	Thy1
renal_filtration_cell_differentiation(5)&glomerular_visceral_epithelial_cell_differentiation(6)&glomerular_epithelial_cell_differentiation(6)	0.206316	0.92276	0.138805	-0.856064	-1.24704	2	Basp1
regulation_of_exocytosis(5)	0.164596	0.917337	0.193813	-0.51421	-1.24653	26	Ccr2|Fcer1g|Rac2|Abr|Lyn|Mical1|Rap1b|Unc13a|Vamp1
exopeptidase_activity(5)	0.221963	0.92276	0.141225	-0.778441	-1.24601	4	Ctsl
inositol_phosphate_metabolic_process(5)	0.208421	0.92276	0.138022	-0.855282	-1.24591	2	Ptk2b
PID_INTEGRIN4_PATHWAY	0.129555	0.906784	0.175204	-0.935185	-1.2443	1	Lamb3
REACTOME_ANCHORING_FIBRIL_FORMATION	0.129555	0.906784	0.175204	-0.935185	-1.2443	1	Lamb3
negative_regulation_of_transmembrane_receptor_protein_serine_threonine_kinase_signaling_pathway(5)	0.215223	0.92276	0.153159	-0.587817	-1.24404	15	Sorl1|Htra1|Tob1|Pmepa1
type_B_pancreatic_cell_proliferation(5)	0.248837	0.937985	0.132147	-0.709931	-1.2433	6	Nupr1|Serpinb1a|Igfbp4|Birc5
REACTOME_SIGNAL_REGULATORY_PROTEIN_FAMILY_INTERACTIONS	0.271663	0.949848	0.126254	-0.68501	-1.24323	7	Ptk2b|Tyrobp|Ptpn6
glycosaminoglycan_metabolic_process(6)	0.271663	0.949848	0.126254	-0.684512	-1.24233	7	Bgn|Hexa|Xylt1|Hexb
REACTOME_SEMA4D_IN_SEMAPHORIN_SIGNALING	0.24505	0.937185	0.138022	-0.616734	-1.24073	11	Sema4d|Myl6|Myh9|Rhoc|Rhob
REACTOME_DOWNREGULATION_OF_ERBB2_SIGNALING	0.24505	0.937185	0.138022	-0.616284	-1.23983	11	Ptpn18|Hsp90aa1|Ubc|Ubb
chemokine_mediated_signaling_pathway(6)	0.224299	0.92276	0.140406	-0.774576	-1.23983	4	Ptk2b
calcium_dependent_protein_binding(4)	0.214737	0.92276	0.135741	-0.851008	-1.23968	2	Cln3
REACTOME_SODIUM_PROTON_EXCHANGERS	0.143725	0.917337	0.165657	-0.931624	-1.23956	1	Slc9a9
REACTOME_SELECTIVE_AUTOPHAGY	0.169611	0.917337	0.204295	-0.490827	-1.23945	35	Vim|Hsp90aa1|Tuba4a|Tubb4b|Plin2|Dynll1|Ubc|Tubb2a|Tuba1c|Tuba1a|Park7|Ubb
retinal_rod_cell_differentiation(6)	0.214737	0.92276	0.135741	-0.8508	-1.23938	2	Sox9
myeloid_cell_apoptotic_process(6)	0.213368	0.92276	0.152145	-0.591181	-1.2392	14	Ccl5|Ccr5|Fcer1g|Bcl2|Anxa1
complement_activation(4)	0.214737	0.92276	0.135741	-0.850663	-1.23918	2	C1qa
KEGG_ADHERENS_JUNCTION	0.179153	0.917461	0.190023	-0.507703	-1.23842	27	Rac2|Actb|Fgfr1|Ptpn6|Actg1|Tgfbr1|Was|Actn1|Cdc42|Iqgap1|Tgfbr2|Rhoa
renal_system_process(4)	0.213368	0.92276	0.152145	-0.590729	-1.23825	14	Bcl2|Lgmn|Psap|F2r|Cln3|Pkn1
tumor_necrosis_factor_superfamily_cytokine_production(4)	0.15748	0.917337	0.224966	-0.473159	-1.23662	41	Ccr2|Ifngr1|Arrb2|Fcer1g|Sash3|Trim30a|Il27ra|Adam8|Ccl3|Tyrobp|Nlrc3|Ptpn6
BIOCARTA_ION_PATHWAY	0.224299	0.92276	0.140406	-0.772298	-1.23618	4	Ptk2b
activation_of_innate_immune_response(4)	0.254673	0.946703	0.130777	-0.733203	-1.23595	5	Klrk1|Klre1
calcineurin_mediated_signaling(7)	0.259901	0.949397	0.133555	-0.614347	-1.23593	11	Tbc1d10c|Atp2b4|Prnp|Ppp3ca
inositol_phosphate_mediated_signaling(6)&calcineurin_NFAT_signaling_cascade(7)	0.259901	0.949397	0.133555	-0.614347	-1.23593	11	Tbc1d10c|Atp2b4|Prnp|Ppp3ca
BIOCARTA_GHRELIN_PATHWAY	0.149798	0.917337	0.161979	-0.928538	-1.23545	1	Igfbp4
REACTOME_FORMATION_OF_TUBULIN_FOLDING_INTERMEDIATES_BY_CCT_TRIC	0.22108	0.92276	0.149208	-0.589153	-1.23495	14	Tuba4a|Tubb4b|Tubb2a|Tuba1c|Tuba1a
lens_fiber_cell_development(6)	0.223158	0.92276	0.132846	-0.847542	-1.23463	2	Vim|Atf4
REACTOME_PHYSIOLOGICAL_FACTORS	0.223158	0.92276	0.132846	-0.847478	-1.23454	2	Wwtr1
REACTOME_ACTIVATION_OF_MATRIX_METALLOPROTEINASES	0.224299	0.92276	0.140406	-0.771204	-1.23443	4	Col18a1|Ctsl|Timp2
REACTOME_P130CAS_LINKAGE_TO_MAPK_SIGNALING_FOR_INTEGRINS	0.267442	0.949848	0.126876	-0.704448	-1.23369	6	Fn1|Rap1b|Apbb1ip
positive_regulation_of_organ_growth(4)	0.278689	0.949848	0.124434	-0.67952	-1.23327	7	Sash3|Fgfr1
regulation_of_tumor_necrosis_factor_superfamily_cytokine_production(5)	0.166008	0.917337	0.21925	-0.474922	-1.2331	40	Ccr2|Ifngr1|Arrb2|Fcer1g|Sash3|Trim30a|Il27ra|Adam8|Ccl3|Tyrobp|Nlrc3|Ptpn6
REACTOME_VITAMIN_C_ASCORBATE_METABOLISM	0.254673	0.946703	0.130777	-0.73121	-1.23259	5	Slc2a3|Cyb5r3|Gsto1
G_protein_coupled_amine_receptor_activity(6)	0.225263	0.92276	0.132147	-0.846117	-1.23256	2	Adrb1|Adrb2
REACTOME_ADRENOCEPTORS	0.225263	0.92276	0.132147	-0.846117	-1.23256	2	Adrb1|Adrb2
pigment_granule_organization(4)	0.254673	0.946703	0.130777	-0.731158	-1.2325	5	Bcl2
BIOCARTA_CHEMICAL_PATHWAY	0.259901	0.949397	0.133555	-0.612607	-1.23243	11	Bcl2
positive_regulation_of_triglyceride_metabolic_process(5)	0.225263	0.92276	0.132147	-0.846026	-1.23242	2	Slc27a1
negative_regulation_of_type_2_immune_response(5)	0.269767	0.949848	0.126254	-0.703646	-1.23229	6	Ccr2|Il27ra|Tbx21|Irf1
SCF_dependent_proteasomal_ubiquitin_dependent_protein_catabolic_process(8)	0.255965	0.946703	0.125033	-0.800627	-1.23221	3	Wwtr1
PID_WNT_SIGNALING_PATHWAY	0.225263	0.92276	0.132147	-0.845509	-1.23167	2	Igfbp4
neurotransmitter_metabolic_process(4)	0.227368	0.92276	0.131458	-0.845248	-1.23129	2	Cln3
REACTOME_SMOOTH_MUSCLE_CONTRACTION	0.214085	0.92276	0.159647	-0.546428	-1.23093	18	Anxa6|Anxa1|Cald1|Itga1|Tpm1|Myl6|Itgb5
REACTOME_ANTIMICROBIAL_PEPTIDES	0.28103	0.949848	0.123842	-0.678158	-1.23079	7	Ccr2|Pglyrp2|Lyz2
PID_RAS_PATHWAY	0.227621	0.92276	0.146416	-0.592926	-1.23055	13	Lgals3|Rasgrp2|Lgals1
cortical_actin_cytoskeleton(6)	0.22365	0.92276	0.148262	-0.587015	-1.23047	14	Cald1|Cfl1|Dstn|Actr2|Pstpip1|Iqgap1|Cap1
response_to_gamma_radiation(6)	0.230179	0.92276	0.145516	-0.592854	-1.2304	13	Bcl2|Egr1
negative_regulation_of_multi_organism_process(3)	0.255965	0.946703	0.125033	-0.799287	-1.23015	3	Bst2|Tpst2|Prdx4
negative_regulation_of_cell_cycle_phase_transition(5)	0.208696	0.92276	0.164406	-0.536764	-1.22999	20	Bcl2|Slfn1|Zfp36l2|Cdkn2d|Cenpe|Plk3
REACTOME_ACTIVATED_NOTCH1_TRANSMITS_SIGNAL_TO_THE_NUCLEUS	0.2375	0.92848	0.141225	-0.596	-1.22986	12	Arrb2|Ubc|Ubb
hormone_activity(6)	0.157895	0.917337	0.157403	-0.923789	-1.22914	1	Metrnl
REACTOME_TRYPTOPHAN_CATABOLISM	0.233684	0.925079	0.129443	-0.843402	-1.2286	2	Slc3a2
regulation_of_endothelial_cell_migration(5)	0.2375	0.92848	0.141225	-0.59534	-1.2285	12	Sema4a|Ptk2b|Gadd45a|Atp2b4|Grn
interferon_alpha_production(5)	0.28103	0.949848	0.123842	-0.67644	-1.22768	7	Gbp4|Nlrc3
regulation_of_interferon_alpha_production(6)	0.28103	0.949848	0.123842	-0.67644	-1.22768	7	Gbp4|Nlrc3
bone_growth(4)	0.262473	0.949848	0.123257	-0.797625	-1.22759	3	Sox9|Ecm1|Tgfbr2
bronchus_development(6)	0.262473	0.949848	0.123257	-0.797625	-1.22759	3	Sox9|Foxp1|Tgfbr2
endochondral_bone_growth(5)	0.262473	0.949848	0.123257	-0.797625	-1.22759	3	Sox9|Ecm1|Tgfbr2
regulation_of_SMAD_protein_signal_transduction(5)	0.235789	0.926344	0.128789	-0.841869	-1.22637	2	Tob1
adult_walking_behavior(5)	0.28103	0.949848	0.123842	-0.675708	-1.22635	7	Arrb2|Hexa
PID_PI3KCI_PATHWAY	0.195652	0.91845	0.176694	-0.505678	-1.22585	26	Lat|Pik3cd|Cyth1|Hsp90aa1|Sgk1|Lyn|Pik3cg|Zap70|Adap1
regulation_of_AMPA_receptor_activity(6)	0.168016	0.917337	0.152145	-0.920703	-1.22503	1	Prrt1
nephron_tubule_development(6)	0.2425	0.935738	0.1396	-0.593599	-1.22491	12	Bcl2|Sox9|Vegfa|Wwtr1|Myc
renal_tubule_development(5)	0.2425	0.935738	0.1396	-0.593599	-1.22491	12	Bcl2|Sox9|Vegfa|Wwtr1|Myc
KEGG_GAP_JUNCTION	0.188925	0.91845	0.184706	-0.502066	-1.22467	27	Tuba4a|Gja1|Tubb4b|Adrb1|Tubb2a|Tuba1c|Tuba1a|Tubb5|Gnai2|Tuba1b|Gnas|Itpr2|Mapk3|Hras
endocardial_cushion_morphogenesis(6)	0.288056	0.949848	0.122108	-0.674772	-1.22465	7	Sox9|Tgfbr1|Mdm2|Tgfbr2
bone_mineralization(4)	0.219718	0.92276	0.157403	-0.543482	-1.22429	18	Isg15|Ptk2b|Ank|Sox9|Gja1|S1pr1|Ecm1|Atp2b1|Bmp2k|Atf4|Adrb2
regulation_of_regulated_secretory_pathway(6)	0.191358	0.91845	0.17822	-0.514842	-1.22423	25	Ccr2|Fcer1g|Rac2|Abr|Lyn|Mical1|Rap1b|Unc13a|Vamp1
REACTOME_INACTIVATION_OF_CDC42_AND_RAC1	0.233645	0.925079	0.137251	-0.764235	-1.22327	4	Srgap3|Cdc42|Arhgap39
REACTOME_AMINE_LIGAND_BINDING_RECEPTORS	0.275488	0.949848	0.119888	-0.794062	-1.22211	3	Adrb1|Adrb2|Hrh2
long_chain_fatty_acid_metabolic_process(6)	0.276744	0.949848	0.124434	-0.697623	-1.22174	6	Gpx1|Slc27a1|Acsbg1
nucleotidyltransferase_activity(5)	0.264019	0.949848	0.128143	-0.723456	-1.21952	5	Oas3|Tep1|Papss1
nucleotide_excision_repair(7)	0.275488	0.949848	0.119888	-0.792173	-1.2192	3	Hmgb1|Hmgn1
REACTOME_EARLY_PHASE_OF_HIV_LIFE_CYCLE	0.264423	0.949848	0.130106	-0.636531	-1.21901	9	Ccr5
inclusion_body(3)	0.264019	0.949848	0.128143	-0.723088	-1.2189	5	Psap|Atxn1
BIOCARTA_HBX_PATHWAY	0.245327	0.937185	0.133555	-0.761463	-1.21884	4	Ptk2b
REACTOME_ACTIVATION_OF_THE_AP_1_FAMILY_OF_TRANSCRIPTION_FACTORS	0.25	0.939895	0.132147	-0.761226	-1.21846	4	Jun|Fos|Mapk14|Mapk3
BIOCARTA_AMI_PATHWAY	0.176113	0.917337	0.148262	-0.915717	-1.2184	1	F2r
BIOCARTA_EXTRINSIC_PATHWAY	0.176113	0.917337	0.148262	-0.915717	-1.2184	1	F2r
BIOCARTA_FIBRINOLYSIS_PATHWAY	0.176113	0.917337	0.148262	-0.915717	-1.2184	1	F2r
BIOCARTA_INTRINSIC_PATHWAY	0.176113	0.917337	0.148262	-0.915717	-1.2184	1	F2r
regulation_of_systemic_arterial_blood_pressure_by_circulatory_renin_angiotensin(7)	0.176113	0.917337	0.148262	-0.915717	-1.2184	1	F2r
trans_synaptic_signaling_modulating_synaptic_transmission(6)	0.176113	0.917337	0.148262	-0.915717	-1.2184	1	F2r
lens_morphogenesis_in_camera_type_eye(4)	0.266355	0.949848	0.127505	-0.722594	-1.21806	5	Cited2|Atf4|Ski
cellular_pigmentation(3)	0.290398	0.949848	0.121543	-0.670527	-1.21694	7	Bcl2
REACTOME_VEGF_LIGAND_RECEPTOR_INTERACTIONS	0.180162	0.917461	0.146416	-0.91453	-1.21682	1	Vegfa
circadian_sleep_wake_cycle(5)	0.182186	0.917461	0.145516	-0.914055	-1.21618	1	Adrb1
sleep(3)	0.182186	0.917461	0.145516	-0.914055	-1.21618	1	Adrb1
REACTOME_NEGATIVE_REGULATION_OF_TCF_DEPENDENT_SIGNALING_BY_DVL_INTERACTING_PROTEINS	0.182186	0.917461	0.145516	-0.91358	-1.21555	1	Ccdc88c
REACTOME_HEPARAN_SULFATE_HEPARIN_HS_GAG_METABOLISM	0.268692	0.949848	0.126876	-0.720631	-1.21476	5	Bgn|Xylt1|Sdc4|Gusb
REACTOME_GPVI_MEDIATED_ACTIVATION_CASCADE	0.223188	0.92276	0.158514	-0.529984	-1.21446	20	Lat|Fcer1g|Rac2|Vav1|Ptpn6|Lyn|Pik3cg
KEGG_OLFACTORY_TRANSDUCTION	0.295082	0.949848	0.120433	-0.668857	-1.21391	7	Arrb2
REACTOME_REGULATION_OF_PYRUVATE_DEHYDROGENASE_PDH_COMPLEX	0.184211	0.917461	0.144631	-0.912156	-1.21366	1	Pdk1
suckling_behavior(4)	0.275488	0.949848	0.119888	-0.788546	-1.21362	3	App|Aplp2
positive_regulation_of_substrate_adhesion_dependent_cell_spreading(6)	0.288372	0.949848	0.121543	-0.692524	-1.21281	6	Prex1|Arpc2
REACTOME_DOWNREGULATION_OF_ERBB4_SIGNALING	0.288372	0.949848	0.121543	-0.692355	-1.21252	6	Nedd4|Ubc|Ubb
regulation_of_substrate_adhesion_dependent_cell_spreading(6)	0.299766	0.949848	0.119348	-0.66775	-1.2119	7	Prex1|Arpc2
regulation_of_response_to_food(5)	0.254737	0.946703	0.123257	-0.831631	-1.21145	2	Mt3|Nenf
positive_regulation_of_bone_mineralization(5)	0.290698	0.949848	0.120985	-0.691508	-1.21103	6	Isg15|Atp2b1|Adrb2
REACTOME_RHO_GTPASES_ACTIVATE_RHOTEKIN_AND_RHOPHILINS	0.277657	0.949848	0.119348	-0.786698	-1.21078	3	Rhoc|Rhob|Rhoa
bone_maturation(6)	0.277657	0.949848	0.119348	-0.786698	-1.21078	3	Sema4d|Xylt1|Rhoa
ossification_involved_in_bone_maturation(4)	0.277657	0.949848	0.119348	-0.786698	-1.21078	3	Sema4d|Xylt1|Rhoa
amyloid_beta_binding(5)	0.279826	0.949848	0.118815	-0.786461	-1.21041	3	Prnp|Ldlrap1|Itgb2
REACTOME_SCAVENGING_OF_HEME_FROM_PLASMA	0.184211	0.917461	0.144631	-0.909069	-1.20955	1	Lrp1
PID_PS1_PATHWAY	0.238845	0.92899	0.144631	-0.571334	-1.20916	15	Jun|Nedd4|Ccnd1|Myc
skin_development(5)	0.188976	0.91845	0.204295	-0.462588	-1.20899	41	Ltb|Bcl2|Sox9|Bcl11b|Ctsl|Runx3|Errfi1|Psap|Lsr|Prkch|Ugcg
REACTOME_SEMA4D_INDUCED_CELL_MIGRATION_AND_GROWTH_CONE_COLLAPSE	0.264339	0.949848	0.132846	-0.618261	-1.20806	10	Sema4d|Myl6|Myh9|Rhoc|Rhob
neuron_remodeling(6)	0.286334	0.949848	0.11725	-0.784913	-1.20803	3	C1qa|App
ventricular_cardiac_muscle_cell_development(7)	0.286334	0.949848	0.11725	-0.784275	-1.20705	3	Lmna|Mef2a
ventricular_cardiac_muscle_cell_differentiation(7)	0.286334	0.949848	0.11725	-0.784275	-1.20705	3	Lmna|Mef2a
negative_regulation_of_MAP_kinase_activity(7)	0.248082	0.937945	0.1396	-0.581371	-1.20656	13	Sorl1|Ptpn6|Rgs14|Lyn
NABA_PROTEOGLYCANS	0.288503	0.949848	0.116739	-0.783628	-1.20605	3	Bgn|Podnl1
antigen_processing_and_presentation_of_peptide_or_polysaccharide_antigen_via_MHC_class_II(4)&antigen_processing_and_presentation_of_peptide_antigen_via_MHC_class_II(5)	0.283654	0.949848	0.125033	-0.629698	-1.20592	9	Fcer1g|H2-Eb1|H2-Ab1|Unc93b1|H2-Aa
alcohol_catabolic_process(5)	0.288503	0.949848	0.116739	-0.783135	-1.20529	3	Mt3|Synj1|Apoe
organic_hydroxy_compound_catabolic_process(5)	0.288503	0.949848	0.116739	-0.783135	-1.20529	3	Mt3|Synj1|Apoe
negative_regulation_of_exocytosis(5)	0.283654	0.949848	0.125033	-0.629203	-1.20498	9	Ccr2|Abr
negative_regulation_of_regulated_secretory_pathway(6)	0.283654	0.949848	0.125033	-0.629203	-1.20498	9	Ccr2|Abr
negative_regulation_of_actin_filament_depolymerization(6)	0.3	0.949848	0.118815	-0.687415	-1.20386	6	Twf2|Gsn
BIOCARTA_LIS1_PATHWAY	0.273364	0.949848	0.12564	-0.751603	-1.20306	4	Dynll1|Dnah8
REACTOME_RNF_MUTANTS_SHOW_ENHANCED_WNT_SIGNALING_AND_PROLIFERATION	0.198381	0.91845	0.138805	-0.904084	-1.20292	1	Rnf43
positive_regulation_of_actin_filament_bundle_assembly(5)	0.288503	0.949848	0.116739	-0.781404	-1.20263	3	Tgfbr1
positive_regulation_of_cell_cycle_phase_transition(5)	0.286058	0.949848	0.124434	-0.627404	-1.20153	9	Anxa1|Cenpe|App|Mdm2
positive_regulation_of_mitotic_cell_cycle_phase_transition(6)	0.286058	0.949848	0.124434	-0.627404	-1.20153	9	Anxa1|Cenpe|App|Mdm2
REACTOME_CASPASE_ACTIVATION_VIA_DEPENDENCE_RECEPTORS_IN_THE_ABSENCE_OF_LIGAND	0.278037	0.949848	0.124434	-0.750454	-1.20122	4	Dapk2
hyperosmotic_response(5)	0.271579	0.949848	0.118815	-0.823484	-1.19959	2	Pkn1
RNA_polymerase_II_transcription_regulator_complex(4)	0.24507	0.937185	0.148262	-0.532473	-1.19949	18	Cebpb|Runx3|Ddit3|Atf4|Taf7|Rb1|Ncoa3
REACTOME_INTERLEUKIN_10_SIGNALING	0.235632	0.926234	0.153159	-0.531884	-1.19942	19	Ccl5|Ccl4|Ccr2|Ccr5
androgen_metabolic_process(5)	0.271579	0.949848	0.118815	-0.82332	-1.19935	2	Tiparp|Sgpl1
ectoderm_development(5)	0.292842	0.949848	0.115734	-0.778597	-1.19831	3	Ets2|Tpt1
intermediate_filament_cytoskeleton(6)	0.287129	0.949848	0.126254	-0.595199	-1.19741	11	Vim|Lmna|Gja1|Dst|Ldlrap1
pre_mRNA_binding(6)	0.29902	0.949848	0.122679	-0.651124	-1.1972	8	Sox9|Srsf2|Tra2b|Slbp|Tardbp
PID_SYNDECAN_1_PATHWAY	0.316159	0.949848	0.115734	-0.659613	-1.19714	7	Ccl5|Col3a1|Sdcbp
alternative_mRNA_splicing_via_spliceosome(9)	0.284289	0.949848	0.127505	-0.612533	-1.19687	10	Malat1|Mbnl1|Srsf2|Ddx17|Mbnl2
REACTOME_SEMA4D_MEDIATED_INHIBITION_OF_CELL_ATTACHMENT_AND_MIGRATION	0.292842	0.949848	0.115734	-0.777648	-1.19685	3	Sema4d|Rhoa
tumor_necrosis_factor_production(5)	0.209486	0.92276	0.193813	-0.460918	-1.19674	40	Ccr2|Ifngr1|Arrb2|Fcer1g|Sash3|Trim30a|Il27ra|Ccl3|Tyrobp|Nlrc3|Ptpn6
telencephalon_regionalization(5)	0.292842	0.949848	0.115734	-0.777435	-1.19652	3	Eomes|Adgrg1|Tra2b
phosphorus_oxygen_lyase_activity(4)	0.275789	0.949848	0.117766	-0.821289	-1.19639	2	Cd38
forebrain_generation_of_neurons(5)	0.287129	0.949848	0.126254	-0.594581	-1.19617	11	Bcl11b|Fgfr1|B2m|Ubb|Aspm|Rhoa
integrin_mediated_signaling_pathway(5)	0.238764	0.92899	0.15017	-0.54495	-1.19603	17	Fcer1g|Vav1|Tyrobp|Thy1|Itgb5|Fut8
PID_SYNDECAN_4_PATHWAY	0.257218	0.94804	0.138805	-0.564962	-1.19567	15	Ccl5|Fn1|Fgfr1|Sdcbp
ovarian_follicle_development(5)	0.287129	0.949848	0.126254	-0.594257	-1.19552	11	Bcl2|Cebpb|Vegfa
regulation_of_calcium_ion_transport_into_cytosol(4)	0.235457	0.926234	0.15017	-0.556979	-1.19537	16	Bcl2|Ptk2b|Coro1a|Ptpn6|Lyn
regulation_of_osteoblast_proliferation(5)	0.28271	0.949848	0.123257	-0.746676	-1.19517	4	Bcl2
antigen_processing_and_presentation_of_exogenous_peptide_antigen_via_MHC_class_II(6)	0.29902	0.949848	0.122679	-0.649904	-1.19496	8	Fcer1g|H2-Eb1|H2-Ab1|Unc93b1|H2-Aa
smooth_muscle_cell_migration(6)	0.294393	0.949848	0.120433	-0.708846	-1.19489	5	Bcl2|Tmsb4x|Lrp1
regulation_of_mitotic_cell_cycle_phase_transition(6)	0.210884	0.92276	0.17822	-0.484643	-1.1942	31	Bcl2|Slfn1|Zfp36l2|Anxa1|Ccnd1|Cenpe|Plk3
KEGG_COLORECTAL_CANCER	0.202703	0.919505	0.181383	-0.484569	-1.19403	30	Bcl2|Rac2|Pik3cd|Jun|Ccnd1|Pik3cg|Tgfbr1|Myc
regulation_of_stem_cell_division(5)	0.29718	0.949848	0.114751	-0.775772	-1.19396	3	Cdk2ap2|Lbh|Ncoa3
craniofacial_suture_morphogenesis(4)	0.286316	0.949848	0.11524	-0.819283	-1.19347	2	Foxn3|Insig1
adenylyltransferase_activity(6)	0.286316	0.949848	0.11524	-0.818808	-1.19277	2	Oas3|Papss1
BIOCARTA_NGF_PATHWAY	0.306373	0.949848	0.120985	-0.647933	-1.19133	8	Jun|Pik3cg|Fos|Mapk3|Hras
carbohydrate_derivative_transport(6)	0.309302	0.949848	0.116739	-0.680237	-1.19129	6	Sytl2|Slc28a2
regulation_of_tumor_necrosis_factor_production(6)	0.201581	0.91845	0.197822	-0.462684	-1.1911	39	Ccr2|Ifngr1|Arrb2|Fcer1g|Sash3|Trim30a|Il27ra|Ccl3|Tyrobp|Nlrc3|Ptpn6
cartilage_condensation(4)	0.290526	0.949848	0.114267	-0.817376	-1.19069	2	Sox9
cell_aggregation(3)	0.290526	0.949848	0.114267	-0.817376	-1.19069	2	Sox9
vasodilation(8)	0.311275	0.949848	0.119888	-0.647111	-1.18982	8	Adrb1|P2rx4|Gpx1|Adrb2|Rgs2|Apoe
negative_regulation_of_fatty_acid_oxidation(6)	0.294737	0.949848	0.113313	-0.816337	-1.18917	2	Sox9
REACTOME_ANTIVIRAL_MECHANISM_BY_IFN_STIMULATED_GENES	0.17316	0.917337	0.224966	-0.450606	-1.18888	46	Isg15|Ifit1|Nedd4|Mx1|Oas3|Ubc|Ifit1bl1|Ddx58|Trim25|Ubb|Flna|Rnasel
cerebellar_granular_layer_formation(4)&cerebellar_granule_cell_differentiation(5)	0.214575	0.92276	0.132846	-0.8934	-1.1887	1	Nfix
positive_regulation_of_blood_vessel_diameter(7)	0.300481	0.949848	0.120985	-0.620603	-1.18851	9	Adrb1|P2rx4|Gpx1|Adrb2|Rgs2|Apoe
spindle_pole(3)	0.265092	0.949848	0.13649	-0.561448	-1.18824	15	Plk1|Aspm|Aurkb|Smc6|Kifc1|Mapk14|Mad2l1|Cep250|Nedd9|Rock2
very_long_chain_fatty_acid_metabolic_process(6)	0.294737	0.949848	0.113313	-0.815483	-1.18793	2	Abcd1|Acsbg1
regulation_of_ERK1_and_ERK2_cascade(7)	0.217687	0.92276	0.175204	-0.481801	-1.1872	31	Tbc1d10c|Jun|Cavin3|Lyn|F2r|Vegfa|Havcr2|Rap1b|Gstp1|Mt3|Atf3|Hmgb1
REACTOME_MITOTIC_METAPHASE_AND_ANAPHASE	0.102638	0.88525	0.287805	-0.372377	-1.18712	134	Cenpa|Lmna|Ccnb2|Ube2c|Psmb10|Tuba4a|Cdc20|Tubb4b|Cenpe|Dynll1|Ubc|Plk1|Ccnb1|Cenpf|Tubb2a|Tuba1c|Tuba1a
aorta_morphogenesis(7)	0.310748	0.949848	0.116739	-0.703498	-1.18587	5	Col3a1|Lrp1
regulation_of_bone_mineralization(5)	0.262211	0.949848	0.135741	-0.565608	-1.1856	14	Isg15|Ptk2b|Ank|Sox9|Gja1|S1pr1|Ecm1|Atp2b1|Bmp2k|Adrb2
retinal_cone_cell_development(7)	0.303158	0.949848	0.111463	-0.813811	-1.18549	2	Thy1
retinal_cone_cell_differentiation(6)	0.303158	0.949848	0.111463	-0.813811	-1.18549	2	Thy1
KEGG_GLYCOSPHINGOLIPID_BIOSYNTHESIS_GLOBO_SERIES	0.301518	0.949848	0.113787	-0.770071	-1.18519	3	Hexa|Hexb|Gla
negative_regulation_of_protein_modification_by_small_protein_conjugation_or_removal(7)	0.292079	0.949848	0.125033	-0.58904	-1.18502	11	Gbp4|Park7|Tspo
melanocyte_differentiation(5)	0.287383	0.949848	0.122108	-0.740235	-1.18486	4	Bcl2
regulation_of_systemic_arterial_blood_pressure_mediated_by_a_chemical_signal(6)	0.318605	0.949848	0.114751	-0.67572	-1.18338	6	Tpm1|F2r|Adrb1|Adrb2|Rhoa
mitotic_spindle_pole(4)	0.330211	0.949848	0.112843	-0.652025	-1.18336	7	Plk1|Aspm|Aurkb|Smc6
septin_cytoskeleton(6)	0.222672	0.92276	0.130106	-0.889364	-1.18333	1	Mapk6
intraciliary_transport(6)	0.287383	0.949848	0.122108	-0.739024	-1.18292	4	Dynll1
ciliary_membrane(5)	0.311579	0.949848	0.109684	-0.81118	-1.18166	2	Gpi1
REACTOME_GLYCEROPHOSPHOLIPID_CATABOLISM	0.308026	0.949848	0.112379	-0.767077	-1.18058	3	Pnpla7
positive_regulation_of_response_to_endoplasmic_reticulum_stress(4)	0.308026	0.949848	0.112379	-0.767043	-1.18053	3	Serinc3
artery_morphogenesis(6)	0.270341	0.949848	0.135002	-0.557754	-1.18042	15	Col3a1|Cited2|Vegfa|Lrp1|Tgfbr1
cellular_copper_ion_homeostasis(9)	0.292056	0.949848	0.120985	-0.736786	-1.17934	4	Prnp|App|Aplp2
copper_ion_homeostasis(10)	0.292056	0.949848	0.120985	-0.736786	-1.17934	4	Prnp|App|Aplp2
cardiac_neural_crest_cell_development_involved_in_heart_development(7)	0.314534	0.949848	0.111011	-0.765625	-1.17834	3	Cited2
cardiac_neural_crest_cell_differentiation_involved_in_heart_development(6)	0.314534	0.949848	0.111011	-0.765625	-1.17834	3	Cited2
cellular_response_to_estrogen_stimulus(6)	0.226721	0.92276	0.128789	-0.885565	-1.17828	1	Naip2
granulocyte_activation(5)	0.305288	0.949848	0.119888	-0.614729	-1.17726	9	Ccr2|Fcer1g|Abr|Tyrobp
regulation_of_vasoconstriction(6)	0.327907	0.949848	0.112843	-0.672221	-1.17725	6	F2r|Atp2b1|Rhoa|Pdgfb|Ahr
regulation_of_triglyceride_metabolic_process(5)	0.327907	0.949848	0.112843	-0.672045	-1.17695	6	Sorl1
positive_regulation_of_lipid_catabolic_process(5)	0.322105	0.949848	0.107554	-0.806662	-1.17508	2	Abcd1
peptide_cross_linking(7)	0.324211	0.949848	0.10714	-0.806183	-1.17438	2	Bgn
PID_CMYB_PATHWAY	0.216535	0.92276	0.190023	-0.449248	-1.17413	41	Maf|Bcl2|Cebpb|Lyz2|Ccnd1|Cebpd|Ets1|Ccnb1|Atp2b1|Ppp3ca|Myc|Cdk6|Ets2
negative_regulation_of_cell_cycle_process(4)	0.247761	0.937945	0.152145	-0.501515	-1.17299	23	Bcl2|Slfn1|Zfp36l2|Cdkn2d|Cenpe|Plk3
REACTOME_DEFECTIVE_CHSY1_CAUSES_TPBS	0.324211	0.949848	0.10714	-0.804908	-1.17252	2	Bgn
REACTOME_MITOTIC_PROMETAPHASE	0.175579	0.917337	0.249247	-0.37833	-1.17245	102	Cenpa|Ccnb2|Hsp90aa1|Tuba4a|Cdc20|Tubb4b|Cenpe|Dynll1|Plk1|Ccnb1|Cenpf|Tubb2a|Tuba1c|Tuba1a|Tubb5|Birc5|Rps27|Tuba1b|Knl1|Ndc80|Aurkb|Nuf2|Ywhag|Plk4|Nek6|Dctn2|Mad2l1|Cenpp|Cep250|Pcm1
positive_regulation_of_muscle_cell_differentiation(5)	0.280206	0.949848	0.130777	-0.559267	-1.17231	14	Arrb2|Bcl2|Hopx|Tmsb4x
spindle_checkpoint(4)	0.294393	0.949848	0.120433	-0.732285	-1.17213	4	Cenpe|Aurka|Mad2l1
asymmetric_cell_division(4)	0.339578	0.949848	0.111011	-0.645581	-1.17167	7	Rgs14|Actr2|Aspm|Actr3
REACTOME_REGULATION_OF_PTEN_GENE_TRANSCRIPTION	0.247761	0.937945	0.152145	-0.500926	-1.17162	23	Egr1|Jun
MAP_kinase_activity(6)	0.321041	0.949848	0.109684	-0.761045	-1.17129	3	Mapk6|Mapk14|Mapk3
REACTOME_EXPORT_OF_VIRAL_RIBONUCLEOPROTEINS_FROM_NUCLEUS	0.283887	0.949848	0.129443	-0.564352	-1.17124	13	Hspa1a
antigen_binding(3)	0.34192	0.949848	0.110565	-0.645346	-1.17124	7	Ighm|H2-Ab1|Psap|H2-Aa
cytoplasmic_microtubule(4)	0.339535	0.949848	0.110565	-0.66858	-1.17088	6	Tuba1c|Tuba1a|Tuba1b
REACTOME_SUPPRESSION_OF_PHAGOSOMAL_MATURATION	0.330882	0.949848	0.115734	-0.636558	-1.17042	8	Coro1a|Ubc|Ubb
REACTOME_DNA_DAMAGE_RECOGNITION_IN_GG_NER	0.286445	0.949848	0.128789	-0.563624	-1.16973	13	Actb|Ubc|Ubb|Ddb1|Uba52
REACTOME_VLDL_CLEARANCE	0.330526	0.949848	0.10592	-0.802897	-1.1696	2	Lsr|Apobr
BIOCARTA_MCALPAIN_PATHWAY	0.3125	0.949848	0.118288	-0.610631	-1.16941	9	Cxcr3
oocyte_development(5)	0.330882	0.949848	0.115734	-0.63593	-1.16926	8	Bcl2
oocyte_differentiation(4)	0.330882	0.949848	0.115734	-0.63593	-1.16926	8	Bcl2
cortical_cytoskeleton(5)	0.256173	0.946703	0.152145	-0.491116	-1.16781	25	Cald1|Actb|Myh9|Cfl1|Dstn|Actr2|Actn1|Pstpip1|Iqgap1|Cap1
negative_regulation_of_protein_ubiquitination(8)	0.299252	0.949848	0.123842	-0.597147	-1.16681	10	Gbp4|Park7|Tspo
REACTOME_REGULATION_OF_FZD_BY_UBIQUITINATION	0.34186	0.949848	0.110122	-0.665976	-1.16632	6	Ubc|Rnf43|Ubb
lipid_droplet(5)	0.34186	0.949848	0.110122	-0.664835	-1.16432	6	Plin2|Pnpla7
guanyl_nucleotide_exchange_factor_activity(3)	0.287918	0.949848	0.128789	-0.555283	-1.16395	14	Rinl|Vav1|Dock10|Cyth1
cullin_RING_ubiquitin_ligase_complex(4)	0.306075	0.949848	0.117766	-0.726725	-1.16323	4	Asb2
oxidative_phosphorylation(4)	0.3025	0.949848	0.123257	-0.563652	-1.16311	12	Uqcc2|Park7|Shmt2|Abcd1|Rhoa|Dnajc15
glutamate_secretion(5)	0.334737	0.949848	0.105125	-0.798325	-1.16294	2	Gja1
REACTOME_RHO_GTPASES_ACTIVATE_ROCKS	0.3025	0.949848	0.123257	-0.56325	-1.16228	12	Myl6|Myh9|Rhoc|Cfl1|Rhob
intermediate_filament_based_process(3)	0.348946	0.949848	0.10925	-0.640386	-1.16224	7	Vim
intermediate_filament_cytoskeleton_organization(4)	0.348946	0.949848	0.10925	-0.640386	-1.16224	7	Vim
cellular_response_to_vascular_endothelial_growth_factor_stimulus(7)	0.34186	0.949848	0.110122	-0.663546	-1.16206	6	Cd63|Vegfa|Tcf4
vascular_endothelial_growth_factor_signaling_pathway(7)	0.34186	0.949848	0.110122	-0.663546	-1.16206	6	Cd63|Vegfa|Tcf4
positive_regulation_of_stress_fiber_assembly(6)	0.338947	0.949848	0.104344	-0.797556	-1.16182	2	Tgfbr1
regulation_of_oxidative_phosphorylation(5)	0.304239	0.949848	0.122679	-0.594535	-1.1617	10	Uqcc2|Park7|Shmt2|Abcd1|Rhoa|Dnajc15
growth_plate_cartilage_development(6)	0.341053	0.949848	0.103958	-0.797435	-1.16164	2	Sox9|Tgfbr2
transmembrane_receptor_protein_serine_threonine_kinase_activity(6)	0.341053	0.949848	0.103958	-0.797435	-1.16164	2	Tgfbr1|Tgfbr2
histone_H3_K9_trimethylation(8)	0.336226	0.949848	0.10673	-0.754652	-1.16145	3	Lmna
KEGG_PORPHYRIN_AND_CHLOROPHYLL_METABOLISM	0.348946	0.949848	0.10925	-0.63991	-1.16138	7	Fth1|Blvrb|Gusb
mesonephric_tubule_morphogenesis(6)	0.314904	0.949848	0.117766	-0.60641	-1.16133	9	Bcl2|Sox9|Vegfa|Myc
ureteric_bud_morphogenesis(7)	0.314904	0.949848	0.117766	-0.60641	-1.16133	9	Bcl2|Sox9|Vegfa|Myc
antigen_processing_and_presentation_of_peptide_antigen_via_MHC_class_I(5)	0.348946	0.949848	0.10925	-0.639737	-1.16106	7	Fcer1g|H2-D1|Tap2|Tapbp
regulation_of_oogenesis(4)&regulation_of_oocyte_development(5)	0.341053	0.949848	0.103958	-0.796894	-1.16085	2	Aurka
REACTOME_ACTIVATION_OF_BH3_ONLY_PROTEINS	0.277008	0.949848	0.137251	-0.54067	-1.16037	16	Bcl2|Dynll1
response_to_amyloid_beta(6)	0.336449	0.949848	0.111463	-0.688366	-1.16037	5	Gja1|Lrp1|Prnp|Adrb2
ubiquitin_dependent_protein_catabolic_process(8)	0.21256	0.92276	0.213928	-0.427377	-1.1602	55	Ptk2b|Tbx21|Asb2|Dnajb9|Nedd4|Wwtr1
KEGG_ENDOMETRIAL_CANCER	0.275281	0.949848	0.138805	-0.528619	-1.16018	17	Pik3cd|Ccnd1|Pik3cg|Myc
ubiquitin_like_protein_ligase_binding(5)	0.29156	0.949848	0.127505	-0.558983	-1.1601	13	Cebpb|H2-Ab1|Myc|Trib1|Aurka
REACTOME_RUNX3_REGULATES_BCL2L11_BIM_TRANSCRIPTION	0.343158	0.949848	0.103576	-0.796248	-1.15991	2	Runx3|Bcl2l11
kidney_mesenchyme_development(6)	0.263158	0.949848	0.118288	-0.871083	-1.15901	1	Myc
metanephric_mesenchyme_development(7)	0.263158	0.949848	0.118288	-0.871083	-1.15901	1	Myc
KEGG_EPITHELIAL_CELL_SIGNALING_IN_HELICOBACTER_PYLORI_INFECTION	0.254967	0.946703	0.158514	-0.476124	-1.15899	28	Ccl5|Jun|Lyn
protein_hydroxylation(7)	0.343158	0.949848	0.103576	-0.795298	-1.15853	2	Prdx4|P4ha1
positive_regulation_of_GTPase_activity(7)	0.278873	0.949848	0.138022	-0.513895	-1.15764	18	Prex1|Vav1|Dock10|Rgs14|Sema4d|Sh3bp1
condensed_chromosome_centromeric_region(5)	0.27809	0.949848	0.138022	-0.527322	-1.15734	17	Cebpb|Cenpa|Cenpe|Plk1|Cbx3|Sgo2a
REACTOME_GLUCOCORTICOID_BIOSYNTHESIS	0.271255	0.949848	0.116234	-0.869658	-1.15711	1	Hsd11b1
steroid_dehydrogenase_activity(4)	0.271255	0.949848	0.116234	-0.869658	-1.15711	1	Hsd11b1
nephron_epithelium_morphogenesis(5)&nephron_tubule_morphogenesis(6)	0.309227	0.949848	0.121543	-0.592097	-1.15694	10	Bcl2|Sox9|Vegfa|Myc
nephron_morphogenesis(4)	0.309227	0.949848	0.121543	-0.592097	-1.15694	10	Bcl2|Sox9|Vegfa|Myc
renal_tubule_morphogenesis(6)	0.309227	0.949848	0.121543	-0.592097	-1.15694	10	Bcl2|Sox9|Vegfa|Myc
core_promoter_sequence_specific_DNA_binding(7)	0.338785	0.949848	0.111011	-0.686232	-1.15677	5	Cebpb
lamellipodium_organization(7)	0.300771	0.949848	0.12564	-0.551518	-1.15606	14	Rac2|S1pr1|Plekho1
BIOCARTA_PLATELETAPP_PATHWAY	0.273279	0.949848	0.115734	-0.868708	-1.15585	1	App
PID_WNT_NONCANONICAL_PATHWAY	0.311881	0.949848	0.120433	-0.57435	-1.15547	11	Arrb2
negative_regulation_of_protein_phosphorylation(7)	0.190476	0.91845	0.237794	-0.390386	-1.15508	79	Tbc1d10c|Arrb2|Sorl1|Gbp4|Dok2|Slfn1|Jun|Gadd45g|Ptpn6|Errfi1|Rgs14|Gadd45a|Lyn|Sema4d|Mical1|Ppp1r15a
positive_regulation_of_striated_muscle_cell_differentiation(6)	0.31	0.949848	0.121543	-0.55961	-1.15477	12	Arrb2|Bcl2|Hopx
lamellipodium_assembly(8)	0.311881	0.949848	0.120433	-0.573866	-1.15449	11	Rac2|S1pr1
glutamate_receptor_signaling_pathway(5)	0.340686	0.949848	0.113787	-0.627832	-1.15437	8	Prrt1|Unc13a|Prnp|App|Cln3
PID_LYMPH_ANGIOGENESIS_PATHWAY	0.311721	0.949848	0.120985	-0.590293	-1.15342	10	Fn1|Itga1|Rps6ka1
REACTOME_G_ALPHA_12_13_SIGNALLING_EVENTS	0.257329	0.94804	0.156312	-0.472645	-1.15291	27	Prex1|Vav1|Gngt2|Gng11|Abr|Rhoc|Gng2|Rhob
protein_self_association(4)	0.348837	0.949848	0.10882	-0.658165	-1.15264	6	Ccdc88c|Tcf4|Id1
BIOCARTA_SALMONELLA_PATHWAY	0.347368	0.949848	0.102822	-0.79095	-1.15219	2	Cdc42
regulation_of_synaptic_vesicle_fusion_to_presynaptic_active_zone_membrane(6)	0.281377	0.949848	0.113787	-0.865859	-1.15206	1	Vamp1
synaptic_vesicle_fusion_to_presynaptic_active_zone_membrane(5)	0.281377	0.949848	0.113787	-0.865859	-1.15206	1	Vamp1
vesicle_fusion_to_plasma_membrane(4)	0.281377	0.949848	0.113787	-0.865859	-1.15206	1	Vamp1
terminal_bouton(4)	0.35141	0.949848	0.103958	-0.748502	-1.15199	3	Mical1|Prnp
regulation_of_cell_substrate_junction_assembly(6)&regulation_of_focal_adhesion_assembly(7)	0.341121	0.949848	0.110565	-0.683213	-1.15168	5	Thy1
neuromuscular_process_controlling_posture(6)	0.347368	0.949848	0.102822	-0.790458	-1.15147	2	Hexa
negative_regulation_of_T_helper_17_type_immune_response(7)	0.341121	0.949848	0.110565	-0.682817	-1.15101	5	Il27ra|Tbx21
negative_regulation_of_mitotic_cell_cycle_phase_transition(6)	0.29023	0.949848	0.13649	-0.510242	-1.15061	19	Bcl2|Slfn1|Zfp36l2|Cenpe|Plk3
BIOCARTA_HSWI_SNF_PATHWAY	0.341121	0.949848	0.110565	-0.68216	-1.1499	5	Actb
positive_regulation_of_lipid_kinase_activity(5)	0.360656	0.949848	0.10714	-0.633289	-1.14936	7	Ptk2b|Lyn
positive_regulation_of_phospholipid_metabolic_process(5)	0.360656	0.949848	0.10714	-0.633289	-1.14936	7	Ptk2b|Lyn
PID_MAPK_TRK_PATHWAY	0.283708	0.949848	0.13649	-0.523452	-1.14884	17	Egr1|Rap1b|Rps6ka1|Prkcd|Fos|Ehd4|Mapk14|Mapk3|Hras|Mapkapk2
KEGG_FC_EPSILON_RI_SIGNALING_PATHWAY	0.263844	0.949848	0.154191	-0.470742	-1.14827	27	Lat|Fcer1g|Rac2|Vav1|Pik3cd|Inpp5d|Lyn|Pik3cg
REACTOME_STRIATED_MUSCLE_CONTRACTION	0.360656	0.949848	0.10714	-0.632555	-1.14803	7	Neb|Vim|Tpm1
REACTOME_TRANSPORT_OF_FATTY_ACIDS	0.287449	0.949848	0.112379	-0.862773	-1.14795	1	Slc27a1
positive_regulation_of_mast_cell_activation_involved_in_immune_response(5)&positive_regulation_of_leukocyte_degranulation(5)&positive_regulation_of_mast_cell_degranulation(6)	0.320093	0.949848	0.114751	-0.717058	-1.14776	4	Fcer1g
regulation_of_type_I_interferon_mediated_signaling_pathway(6)	0.360656	0.949848	0.10714	-0.632103	-1.14721	7	Samhd1|Nlrc5|Irf7|Adar
PID_IL8_CXCR2_PATHWAY	0.286517	0.949848	0.135741	-0.522697	-1.14719	17	Arrb2|Rac2|Vasp|Lyn|Pik3cg|Gng2
BIOCARTA_ARENRF2_PATHWAY	0.321782	0.949848	0.118288	-0.570091	-1.1469	11	Jun|Por|Fos|Nfe2l2|Mapk14|Mafg
potassium_channel_regulator_activity(5)	0.287449	0.949848	0.112379	-0.861111	-1.14574	1	Flna
regulation_of_systemic_arterial_blood_pressure_by_hormone(5)	0.355789	0.949848	0.101351	-0.786512	-1.14573	2	F2r|Rhoa
regulation_of_systemic_arterial_blood_pressure_by_renin_angiotensin(6)	0.355789	0.949848	0.101351	-0.786512	-1.14573	2	F2r|Rhoa
vascular_associated_smooth_muscle_contraction(7)	0.355789	0.949848	0.101351	-0.786512	-1.14573	2	Atp2b1|Rhoa
mitotic_spindle_checkpoint(5)	0.357918	0.949848	0.102822	-0.744103	-1.14522	3	Cenpe
response_to_acid_chemical(4)	0.284507	0.949848	0.13649	-0.508259	-1.14495	18	Bcl2|Cebpb|Col3a1|S100a10|Cfl1|Socs1|Eno1|Capn2|Anxa2
regulation_of_chondrocyte_differentiation(5)	0.35049	0.949848	0.111918	-0.622678	-1.1449	8	Maf|Sox9|Tgfbr1
KEGG_LEUKOCYTE_TRANSENDOTHELIAL_MIGRATION	0.227273	0.92276	0.199915	-0.427719	-1.14467	51	Rac2|Ptk2b|Vav1|Pik3cd|Txk|Cybb|Actb|Thy1|Actg1|Vasp|Pik3cg
REACTOME_DEFECTIVE_EXT2_CAUSES_EXOSTOSES_2	0.289474	0.949848	0.111918	-0.860161	-1.14448	1	Sdc4
REACTOME_HS_GAG_BIOSYNTHESIS	0.289474	0.949848	0.111918	-0.860161	-1.14448	1	Sdc4
REACTOME_THE_ACTIVATION_OF_ARYLSULFATASES	0.289474	0.949848	0.111918	-0.859924	-1.14416	1	Arsb
REACTOME_EPH_EPHRIN_MEDIATED_REPULSION_OF_CELLS	0.318766	0.949848	0.121543	-0.545583	-1.14362	14	Actb|Actg1|Lyn
REACTOME_BLOOD_GROUP_SYSTEMS_BIOSYNTHESIS	0.362105	0.949848	0.100279	-0.784849	-1.14331	2	St3gal6|Fut7
REACTOME_DEFECTIVE_GALNT3_CAUSES_FAMILIAL_HYPERPHOSPHATEMIC_TUMORAL_CALCINOSIS_HFTC	0.362105	0.949848	0.100279	-0.784573	-1.1429	2	Galnt3
positive_regulation_of_tumor_necrosis_factor_superfamily_cytokine_production(5)	0.276276	0.949848	0.143759	-0.482193	-1.14289	24	Ccr2|Ifngr1|Fcer1g|Sash3|Adam8|Ccl3|Tyrobp
establishment_of_skin_barrier(6)	0.327103	0.949848	0.113313	-0.713734	-1.14244	4	Lsr|Ugcg|Sfn
regulation_of_water_loss_via_skin(5)	0.327103	0.949848	0.113313	-0.713734	-1.14244	4	Lsr|Ugcg|Sfn
REACTOME_GRB2_SOS_PROVIDES_LINKAGE_TO_MAPK_SIGNALING_FOR_INTEGRINS	0.362998	0.949848	0.10673	-0.629219	-1.14197	7	Fn1|Rap1b|Apbb1ip
forebrain_cell_migration(5)	0.324257	0.949848	0.117766	-0.56752	-1.14173	11	Adgrg1|Axl|Sun2|Rhoa|Rtn4
mitochondrial_outer_membrane_permeabilization_involved_in_programmed_cell_death(5)&positive_regulation_of_mitochondrial_membrane_permeability_involved_in_apoptotic_process(6)	0.341346	0.949848	0.112379	-0.595702	-1.14082	9	Ier3|Bcl2l11|Sh3glb1|Gsk3b|Atpif1|Pmaip1|Gclc
REACTOME_CHYLOMICRON_ASSEMBLY	0.370526	0.949848	0.0988903	-0.782949	-1.14054	2	P4hb|Apoe
REACTOME_CHYLOMICRON_CLEARANCE	0.370526	0.949848	0.0988903	-0.782949	-1.14054	2	Ldlrap1|Apoe
protein_lipid_complex_binding(4)&lipoprotein_particle_binding(5)	0.370526	0.949848	0.0988903	-0.782949	-1.14054	2	Lsr|Apoe
glial_cell_projection(5)	0.355814	0.949848	0.107554	-0.651229	-1.14049	6	Lgals3|Adgrg1|Glul
REACTOME_ADRENALINE_NORADRENALINE_INHIBITS_INSULIN_SECRETION	0.360294	0.949848	0.110122	-0.620101	-1.14016	8	Gngt2|Gng11|Gng2|Gnai2
REACTOME_LIPOPHAGY	0.372632	0.949848	0.09855	-0.782233	-1.13949	2	Plin2
REACTOME_REGULATION_OF_PTEN_LOCALIZATION	0.362998	0.949848	0.10673	-0.627492	-1.13884	7	Nedd4|Ubc|Ubb|Xiap|Uba52
structural_molecule_activity(2)	0.282282	0.949848	0.142057	-0.480307	-1.13842	24	Ahnak|Vim|Actg1|Tpm1|Myl6
PID_IL8_CXCR1_PATHWAY	0.32	0.949848	0.119348	-0.551527	-1.13809	12	Arrb2|Lyn|Pik3cg|Gng2
trachea_development(5)	0.345794	0.949848	0.109684	-0.675049	-1.13792	5	Sox9|Tgfbr2|Mapk3|Lef1
SIG_PIP3_SIGNALING_IN_B_LYMPHOCYTES	0.287324	0.949848	0.135741	-0.504606	-1.13672	18	Prex1|Vav1|Phf11b|Lyn|Phf11c|Rps6ka1
BIOCARTA_PLK3_PATHWAY	0.364425	0.949848	0.101714	-0.738564	-1.13669	3	Plk3
REACTOME_RESPONSE_TO_METAL_IONS	0.334112	0.949848	0.111918	-0.710107	-1.13664	4	Mt1|Mt2|Mt3
KEGG_GLYCOSPHINGOLIPID_BIOSYNTHESIS_LACTO_AND_NEOLACTO_SERIES	0.364425	0.949848	0.101714	-0.738005	-1.13583	3	St3gal6|Fut7|B4galt1
water_homeostasis(6)	0.362998	0.949848	0.10673	-0.625456	-1.13514	7	Lsr|Ugcg|Cln3|Sfn
fat_soluble_vitamin_metabolic_process(5)	0.381053	0.949848	0.0972151	-0.779004	-1.13479	2	Fgfr1
REACTOME_FCERI_MEDIATED_CA_2_MOBILIZATION	0.307471	0.949848	0.132147	-0.503061	-1.13442	19	Lat|Fcer1g|Grap2|Vav1|Txk
monocyte_chemotactic_protein_1_production(5)&regulation_of_monocyte_chemotactic_protein_1_production(6)	0.345794	0.949848	0.109684	-0.672928	-1.13434	5	Gstp1|Cd84|Hmgb1
sulfation(5)	0.381053	0.949848	0.0972151	-0.777725	-1.13293	2	Tpst2|Chsy1
positive_regulation_of_viral_life_cycle(4)	0.365116	0.949848	0.10592	-0.646896	-1.1329	6	Trim30a
KEGG_ABC_TRANSPORTERS	0.353365	0.949848	0.110122	-0.59106	-1.13193	9	Abcb9|Tap1|Tap2|Abcd1
fibroblast_apoptotic_process(6)	0.365116	0.949848	0.10592	-0.646163	-1.13162	6	Pik3cg
focal_adhesion(6)	0.282282	0.949848	0.142057	-0.477309	-1.13131	24	Vasp|Lasp1|Lpxn|Itgb5|Myh9|Dst|Peak1|Arpc2|Gsn|Zyx|Actn1|Iqgap1|Pxn
REACTOME_RESPONSE_TO_ELEVATED_PLATELET_CYTOSOLIC_CA2	0.236364	0.927074	0.195789	-0.422479	-1.13065	51	Ctsw|Serpina3f|Cd63|Fn1|Sparc|Tuba4a|Tmsb4x|Pfn1|Psap|Vegfa|Lgals3bp|Fermt3|Cfl1|Ecm1|Serpina3g|App|Flna|Lamp2|Fam49b|Gtpbp2|Actn1|Anxa5|Aplp2|Cap1
dorsal_spinal_cord_development(4)	0.307692	0.949848	0.107972	-0.849715	-1.13058	1	Lmo4
spinal_cord_association_neuron_differentiation(5)	0.307692	0.949848	0.107972	-0.849715	-1.13058	1	Lmo4
ventral_spinal_cord_interneuron_differentiation(5)	0.307692	0.949848	0.107972	-0.849715	-1.13058	1	Lmo4
positive_regulation_of_cell_cycle_G1_S_phase_transition(6)&positive_regulation_of_G1_S_transition_of_mitotic_cell_cycle(7)	0.350467	0.949848	0.10882	-0.670561	-1.13035	5	Anxa1|Mdm2
vacuolar_membrane(5)	0.329049	0.949848	0.119348	-0.539161	-1.13016	14	Lamp1|Tm6sf1|Scarb2|Lamp2|Map1lc3a|Atp6v1g1
regulation_of_RNA_splicing(6)	0.284768	0.949848	0.149208	-0.464158	-1.12986	28	Malat1|Ahnak
regulation_of_monooxygenase_activity(5)	0.375271	0.949848	0.0999277	-0.733409	-1.12876	3	Ptk2b
REACTOME_EPH_EPHRIN_SIGNALING	0.300353	0.949848	0.15017	-0.446947	-1.12864	35	Actb|Sdcbp|Actg1|Lyn|Myl6|Myh9|Cfl1|Arpc2|Actr2|Cdc42|Arpc1b|Arpc4|Rhoa|Clta|Actr3|Hras|Rasa1
regulation_of_endothelial_cell_differentiation(6)	0.375271	0.949848	0.0999277	-0.733205	-1.12845	3	Vegfa
serine_family_amino_acid_metabolic_process(6)	0.375271	0.949848	0.0999277	-0.733002	-1.12813	3	Phgdh
spindle_organization(4)	0.298592	0.949848	0.132846	-0.500721	-1.12797	18	Cdc20|Rgs14|Myh9|Tubb5|Uvrag|Aspm|Kif11|Aurka
dynein_complex_binding(4)	0.348131	0.949848	0.10925	-0.704684	-1.12795	4	Bcl2l11|Gsk3b
glomerular_epithelium_development(5)	0.375271	0.949848	0.0999277	-0.732746	-1.12774	3	Basp1
multicellular_organism_aging(4)	0.331671	0.949848	0.116739	-0.576968	-1.12738	10	Inpp5d
appendage_morphogenesis(4)&limb_morphogenesis(5)	0.307246	0.949848	0.132846	-0.485026	-1.12724	22	Sox9|Fgfr1|Mbnl1|Gja1
nuclear_membrane(5)	0.33419	0.949848	0.118288	-0.537359	-1.12638	14	Bcl2|Lmna
REACTOME_SIGNALING_BY_HEDGEHOG	0.246305	0.937945	0.199915	-0.399622	-1.12586	63	Arrb2|Psmb10|Tuba4a|Tubb4b|Ubc|Tubb2a|Tuba1c|Tuba1a|Ubb
positive_regulation_of_excitatory_postsynaptic_potential(5)	0.319838	0.949848	0.105521	-0.845916	-1.12552	1	Adrb2
glutamine_family_amino_acid_metabolic_process(6)	0.372093	0.949848	0.104733	-0.642368	-1.12497	6	Phgdh|Cln3
kidney_morphogenesis(5)	0.324808	0.949848	0.119888	-0.542055	-1.12497	13	Bcl2|Sox9|Vegfa|Wwtr1|Myc
appendage_development(4)&limb_development(5)	0.289552	0.949848	0.1396	-0.4806	-1.12407	23	Sox9|Fgfr1|Mbnl1|Gja1
negative_regulation_of_interleukin_6_production(5)	0.32021	0.949848	0.122679	-0.531037	-1.12388	15	Arrb2|Trim30a|Il27ra|Inpp5d|Nlrc3|Ptpn6
REACTOME_PHOSPHORYLATION_OF_EMI1	0.372093	0.949848	0.104733	-0.641715	-1.12383	6	Cdc20|Plk1|Ccnb1
REACTOME_SERINE_BIOSYNTHESIS	0.352804	0.949848	0.108394	-0.666685	-1.12382	5	Serinc3|Phgdh
skeletal_muscle_cell_differentiation(5)	0.285285	0.949848	0.141225	-0.474071	-1.12363	24	Btg2|Egr1|Asb2|Nupr1|Cited2|Eomes|Uqcc2|Myc
regulation_of_mitochondrial_membrane_permeability(5)	0.327366	0.949848	0.119348	-0.541344	-1.12349	13	Bcl2
protein_phosphatase_regulator_activity(5)	0.359813	0.949848	0.10714	-0.70158	-1.12299	4	Ppp1r15a
ceramide_catabolic_process(7)	0.370023	0.949848	0.105521	-0.618724	-1.12293	7	Psap|Hexa|Hexb|Asah1|Gla
sphingolipid_catabolic_process(6)	0.370023	0.949848	0.105521	-0.618724	-1.12293	7	Psap|Hexa|Hexb|Asah1|Gla
regulation_of_photoreceptor_cell_differentiation(7)	0.391579	0.949848	0.0956031	-0.770747	-1.12276	2	Sox9
REACTOME_EXTRA_NUCLEAR_ESTROGEN_SIGNALING	0.305556	0.949848	0.138022	-0.472075	-1.12253	25	Bcl2|Gngt2|Gng11|Hsp90aa1|Ccnd1
REACTOME_SIRT1_NEGATIVELY_REGULATES_RRNA_EXPRESSION	0.327935	0.949848	0.103958	-0.843067	-1.12173	1	Taf1d
negative_regulation_of_ERK1_and_ERK2_cascade(7)	0.360577	0.949848	0.10882	-0.585658	-1.12158	9	Tbc1d10c
regulation_of_renal_system_process(5)	0.397895	0.949848	0.0946646	-0.769319	-1.12068	2	F2r
intermediate_filament_organization(5)	0.386117	0.949848	0.0982123	-0.7281	-1.12059	3	Vim
post_embryonic_animal_organ_morphogenesis(5)	0.359813	0.949848	0.10714	-0.700001	-1.12046	4	Hmgn1|Bcl2l11
metallopeptidase_activity(5)	0.386117	0.949848	0.0982123	-0.727965	-1.12038	3	Adam8|Adam17
REACTOME_INTERFERON_GAMMA_SIGNALING	0.261905	0.949848	0.190023	-0.409442	-1.12016	56	Ifngr1|Gbp4|Gbp7|Sp100|Irf1|Ptpn6|H2-Eb1|H2-Ab1|Oas3|H2-D1|Socs3|H2-Aa|Gbp6|Mt2|H2-Q4|H2-Q6|Gbp9|Gbp2|B2m|Trim14|Irf9|Trim25|Socs1
regulation_of_action_potential(3)	0.386117	0.949848	0.0982123	-0.727553	-1.11975	3	Flna|Foxp1|Bin1
positive_regulation_of_neuron_apoptotic_process(6)	0.322835	0.949848	0.122108	-0.528492	-1.11849	15	Ccl3|Tyrobp|Mcl1|Grn|Ddit3|Atf4|Rapsn|Bcl2l11
basal_part_of_cell(3)	0.36215	0.949848	0.10673	-0.698729	-1.11842	4	Itga1|Slc27a1
REACTOME_TRP_CHANNELS	0.386117	0.949848	0.0982123	-0.72662	-1.11831	3	Ripk3
REACTOME_MODULATION_BY_MTB_OF_HOST_IMMUNE_SYSTEM	0.364486	0.949848	0.106323	-0.663091	-1.11776	5	Ubc|B2m|Ubb
REACTOME_SEMAPHORIN_INTERACTIONS	0.287162	0.949848	0.15017	-0.453582	-1.11768	30	Sema4a|Cd72|Tyrobp|Hsp90aa1|Itga1|Sema4d|Myl6|Myh9|Rhoc|Cfl1|Rhob
RNA_polymerase_binding(5)	0.377451	0.949848	0.10714	-0.607714	-1.11738	8	Zfp36
chaperone_binding(4)	0.381395	0.949848	0.103197	-0.637412	-1.11629	6	Dnajb9|Scarb2
paraxial_mesoderm_development(6)	0.366822	0.949848	0.10592	-0.696756	-1.11526	4	Fgfr1
REACTOME_CELL_EXTRACELLULAR_MATRIX_INTERACTIONS	0.358911	0.949848	0.111011	-0.553867	-1.11426	11	Actb|Actg1|Vasp|Flna|Actn1|Pxn
REACTOME_EPHB_MEDIATED_FORWARD_SIGNALING	0.304598	0.949848	0.132846	-0.482157	-1.11414	21	Actb|Actg1|Lyn|Cfl1|Arpc2|Actr2|Cdc42|Arpc1b|Arpc4|Rhoa|Actr3|Hras|Rasa1
BIOCARTA_PAR1_PATHWAY	0.358911	0.949848	0.111011	-0.553393	-1.11331	11	Ptk2b|Pik3cg|F2r
response_to_ionizing_radiation(5)	0.327586	0.949848	0.127505	-0.493543	-1.11295	19	Bcl2|Egr1
REACTOME_PRE_NOTCH_EXPRESSION_AND_PROCESSING	0.304478	0.949848	0.135741	-0.475698	-1.11261	23	Jun|St3gal6|Ccnd1|Mfng
contractile_fiber(4)	0.319549	0.949848	0.15017	-0.434176	-1.11252	37	Neb|Ahnak|Actg1|Gja1|Tpm1|Plec|Twf2|Dst|Ppp3ca|Flna
inflammatory_cell_apoptotic_process(6)	0.365385	0.949848	0.107972	-0.580856	-1.11239	9	Ccl5|Ccr5|Anxa1
BIOCARTA_PEPI_PATHWAY	0.410526	0.949848	0.0928481	-0.763477	-1.11217	2	Grn|Cela1
REACTOME_GOLGI_TO_ER_RETROGRADE_TRANSPORT	0.256757	0.94753	0.186433	-0.417184	-1.11209	50	Tuba4a|Tubb4b|Kif21b|Cenpe|Dynll1|Tubb2a|Tuba1c|Tuba1a|Kif20a|Galnt1|Racgap1|Kif23|Kif11|Kif22|Tuba1b
antigen_processing_and_presentation_of_exogenous_peptide_antigen(5)	0.344473	0.949848	0.116234	-0.530525	-1.11206	14	Fcer1g|H2-Eb1|H2-Ab1|Unc93b1|H2-Aa|B2m
locomotion_involved_in_locomotory_behavior(3)	0.342105	0.949848	0.101351	-0.835708	-1.11194	1	Arrdc3
intermediate_filament(7)	0.370192	0.949848	0.10714	-0.579805	-1.11037	9	Vim|Lmna|Gja1|Ldlrap1|Eif6
REACTOME_IRE1ALPHA_ACTIVATES_CHAPERONES	0.307471	0.949848	0.132147	-0.480375	-1.11003	21	Lmna|Dnajb9|Tatdn2|Extl3|Atp6v0d1|Tpp1|Tln1|Ctdsp2|Xbp1
REACTOME_SEPARATION_OF_SISTER_CHROMATIDS	0.218045	0.92276	0.266351	-0.35977	-1.10958	114	Cenpa|Ube2c|Psmb10|Tuba4a|Cdc20|Tubb4b|Cenpe|Dynll1|Ubc|Plk1|Cenpf|Tubb2a|Tuba1c|Tuba1a
REACTOME_COPI_MEDIATED_ANTEROGRADE_TRANSPORT	0.307432	0.949848	0.144631	-0.44114	-1.10952	33	Tuba4a|Tubb4b|Dynll1|Tubb2a|Tuba1c|Tuba1a
negative_regulation_of_dendrite_morphogenesis(6)	0.40564	0.949848	0.095288	-0.720678	-1.10917	3	Ppp3ca|Cit
mitochondrion_localization(5)	0.34413	0.949848	0.100991	-0.832858	-1.10815	1	Mef2a
KEGG_REGULATION_OF_ACTIN_CYTOSKELETON	0.224719	0.92276	0.224966	-0.371186	-1.10709	82	Rac2|Vav1|Pik3cd|Fn1|Actb|Fgfr1|Iqgap2|Tmsb4x|Actg1|Pfn1|Itga1|Pik3cg|F2r|Itgb5|Ssh2|Myh9|Cfl1|Was|Arpc2|Fgd3|Itgb7|Gsn|Actn1|Cfl2|Cdc42|Iqgap1|Arpc1b|Pxn|Arpc4|Pip4k2b|Rhoa|Itgb2
REACTOME_DEACTIVATION_OF_THE_BETA_CATENIN_TRANSACTIVATING_COMPLEX	0.333333	0.949848	0.119888	-0.523001	-1.10687	15	Sox9|Tle4|Ubc|Ubb
REACTOME_COPI_DEPENDENT_GOLGI_TO_ER_RETROGRADE_TRAFFIC	0.307692	0.949848	0.155242	-0.431214	-1.10681	38	Tuba4a|Tubb4b|Kif21b|Cenpe|Tubb2a|Tuba1c|Tuba1a|Kif20a|Racgap1|Kif23|Kif11|Kif22|Tuba1b
regulation_of_appetite(4)	0.34413	0.949848	0.100991	-0.831434	-1.10625	1	Nenf
vagina_development(6)	0.390187	0.949848	0.10208	-0.691033	-1.1061	4	Axl|Ncoa3
endodermal_cell_differentiation(5)	0.392523	0.949848	0.101714	-0.690557	-1.10534	4	Eomes
endodermal_cell_fate_commitment(6)	0.392523	0.949848	0.101714	-0.690557	-1.10534	4	Eomes
alcohol_biosynthetic_process(5)	0.366337	0.949848	0.109684	-0.549186	-1.10484	11	Ptk2b|Park7|Asah1|Insig1
regulation_of_cell_morphogenesis(5)	0.278049	0.949848	0.186433	-0.396006	-1.10464	61	Sema4a|Prex1|Ptk2b|Coro1a|Fn1|Ccl3|Ighm|Nedd4|Tnfrsf12a|Sema4d|Vegfa|Myh9|Plekho1|Ppp3ca|Hexb|Arpc2
neurotransmitter_receptor_activity(4)	0.414737	0.949848	0.0922597	-0.75816	-1.10443	2	Adrb1
neurotransmitter_receptor_activity_involved_in_regulation_of_postsynaptic_membrane_potential(6)	0.414737	0.949848	0.0922597	-0.75816	-1.10443	2	Adrb1
postsynaptic_neurotransmitter_receptor_activity(5)	0.414737	0.949848	0.0922597	-0.75816	-1.10443	2	Adrb1
REACTOME_HEME_DEGRADATION	0.414317	0.949848	0.0940503	-0.717493	-1.10426	3	Blvrb
negative_regulation_of_fibroblast_proliferation(5)	0.377404	0.949848	0.10592	-0.576581	-1.1042	9	Nlrc3|Nupr1|Gstp1|Ski
REACTOME_BETA_OXIDATION_OF_VERY_LONG_CHAIN_FATTY_ACIDS	0.352227	0.949848	0.0995791	-0.829297	-1.10341	1	Abcd1
REACTOME_LINOLEIC_ACID_LA_METABOLISM	0.352227	0.949848	0.0995791	-0.829297	-1.10341	1	Abcd1
regulation_of_oxidative_stress_induced_intrinsic_apoptotic_signaling_pathway(6)	0.392523	0.949848	0.101714	-0.689267	-1.10328	4	Mcl1|Gpx1|Park7
muscle_organ_development(5)	0.251309	0.942343	0.204295	-0.375587	-1.10296	76	Arrb2|Btg2|Bcl2|Egr1|Asb2|Col3a1|Fgfr1|Nupr1|Cited2|Mbnl1|Gja1|Tpm1|S1pr1|Myl6|Eomes|Tsc22d3|Cenpf|Tgfbr1|Uqcc2|Gpx1|Ppp3ca|Myc
KEGG_GLYCOSAMINOGLYCAN_BIOSYNTHESIS_HEPARAN_SULFATE	0.414737	0.949848	0.0922597	-0.756827	-1.10249	2	Xylt1|Extl3
PID_AVB3_INTEGRIN_PATHWAY	0.32716	0.949848	0.132846	-0.463352	-1.10179	25	Ptk2b|Fn1|Col3a1|Hsp90aa1|Vegfa|Mfge8|Csf1|Pxn|Tgfbr2|Rhoa
regulation_of_keratinocyte_differentiation(6)	0.420824	0.949848	0.0931455	-0.715683	-1.10148	3	Errfi1|Prkch
REACTOME_RHO_GTPASES_ACTIVATE_NADPH_OXIDASES	0.340153	0.949848	0.116739	-0.530705	-1.10141	13	Rac2|Cybb
REACTOME_POU5F1_OCT4_SOX2_NANOG_REPRESS_GENES_RELATED_TO_DIFFERENTIATION	0.420824	0.949848	0.0931455	-0.715469	-1.10115	3	Eomes|Tsc22d1
REACTOME_REGULATION_OF_TP53_EXPRESSION_AND_DEGRADATION	0.3241	0.949848	0.12564	-0.512954	-1.10089	16	Sgk1|Ubc|Ubb|Mdm2|Ccna2
REACTOME_RUNX2_REGULATES_BONE_DEVELOPMENT	0.389706	0.949848	0.105125	-0.598403	-1.10026	8	Maf|Wwtr1
apical_junction_assembly(8)	0.397196	0.949848	0.100991	-0.687316	-1.10015	4	Rhoc|Rhoa|Pdcd6ip
protein_kinase_C_binding(7)	0.388372	0.949848	0.10208	-0.627944	-1.09971	6	Cavin3|Marcks|Flna|Pea15a
BIOCARTA_PTC1_PATHWAY	0.399533	0.949848	0.100633	-0.687004	-1.09965	4	Ccnb1
negative_regulation_of_chromosome_segregation(4)	0.422993	0.949848	0.0928481	-0.71404	-1.09895	3	Cenpe
negative_regulation_of_chromosome_separation(5)&negative_regulation_of_metaphase_anaphase_transition_of_cell_cycle(6)	0.422993	0.949848	0.0928481	-0.71404	-1.09895	3	Cenpe
negative_regulation_of_mitotic_nuclear_division(5)	0.422993	0.949848	0.0928481	-0.71404	-1.09895	3	Cenpe
negative_regulation_of_sister_chromatid_segregation(5)	0.422993	0.949848	0.0928481	-0.71404	-1.09895	3	Cenpe
regulation_of_metaphase_anaphase_transition_of_cell_cycle(6)	0.422993	0.949848	0.0928481	-0.71404	-1.09895	3	Cenpe
renal_system_process_involved_in_regulation_of_systemic_arterial_blood_pressure(5)	0.425163	0.949848	0.0925529	-0.713777	-1.09854	3	F2r|Rhoa|Pdgfb
antimicrobial_humoral_immune_response_mediated_by_antimicrobial_peptide(5)	0.360324	0.949848	0.0982123	-0.825499	-1.09836	1	Fau
regulation_of_epithelial_cell_migration(4)	0.324713	0.949848	0.128143	-0.4753	-1.0983	21	Sema4a|Ptk2b|Jun|Sox9|Gadd45a|Atp2b4|Grn
middle_ear_morphogenesis(5)	0.383178	0.949848	0.103197	-0.651167	-1.09766	5	Fgfr1|Myc|Insig1
mitotic_sister_chromatid_segregation(5)	0.356608	0.949848	0.111918	-0.56152	-1.09719	10	Cdc20|Cenpe
vitamin_metabolic_process(4)	0.399533	0.949848	0.100633	-0.685436	-1.09714	4	Fgfr1
BIOCARTA_RECK_PATHWAY	0.421053	0.949848	0.0913924	-0.75279	-1.0966	2	Timp2|Hras
forebrain_neuron_differentiation(6)	0.395785	0.949848	0.101351	-0.60395	-1.09611	7	Bcl11b|B2m|Ubb
REACTOME_METABOLISM_OF_PORPHYRINS	0.401869	0.949848	0.100279	-0.684001	-1.09485	4	Blvrb
oogenesis(5)	0.341207	0.949848	0.118288	-0.516881	-1.09392	15	Bcl2|H3f3b|Hexb|Aspm|Aurka
PID_RAC1_REG_PATHWAY	0.329577	0.949848	0.12564	-0.485292	-1.09321	18	Arhgap9|Prex1|Vav1|Abr
positive_regulation_of_multi_organism_process(3)	0.401869	0.949848	0.100279	-0.682817	-1.09295	4	Aurka|Inhba
REACTOME_P75NTR_REGULATES_AXONOGENESIS	0.433839	0.949848	0.0913924	-0.709739	-1.09233	3	Rhoa|Rtn4|Arhgdia
REACTOME_CELL_SURFACE_INTERACTIONS_AT_THE_VASCULAR_WALL	0.273128	0.949848	0.17822	-0.417413	-1.09232	45	Fcer1g|Selplg|Dok2|Cd244|Fn1|Inpp5d|Cd48|Ptpn6|Lyn
negative_regulation_of_Wnt_signaling_pathway(5)	0.343832	0.949848	0.117766	-0.516021	-1.0921	15	Egr1|Sox9|Lrp1|Rnf43|Ddit3
REACTOME_RUNX2_REGULATES_OSTEOBLAST_DIFFERENTIATION	0.400468	0.949848	0.100633	-0.601722	-1.09207	7	Maf|Wwtr1
regulation_of_heart_morphogenesis(6)	0.389423	0.949848	0.103958	-0.570084	-1.09176	9	Sox9|Tgfbr1|Tgfbr2
REACTOME_BINDING_OF_TCF_LEF_CTNNB1_TO_TARGET_GENE_PROMOTERS	0.385514	0.949848	0.102822	-0.64763	-1.0917	5	Runx3|Myc
cell_proliferation_involved_in_heart_morphogenesis(4)	0.395349	0.949848	0.100991	-0.623038	-1.09112	6	Sox9
regulation_of_cell_proliferation_involved_in_heart_morphogenesis(5)	0.395349	0.949848	0.100991	-0.623038	-1.09112	6	Sox9
microtubule_organizing_center_localization(3)&centrosome_localization(4)	0.400468	0.949848	0.100633	-0.601038	-1.09083	7	Aspm|Aurka|Sun2
tight_junction_assembly(8)	0.433839	0.949848	0.0913924	-0.708575	-1.09054	3	Lsr
REACTOME_LATE_ENDOSOMAL_MICROAUTOPHAGY	0.352185	0.949848	0.114751	-0.520207	-1.09043	14	Vim|Plin2|Ubc|Park7|Ubb
tight_junction(6)	0.365	0.949848	0.110565	-0.528111	-1.08977	12	Frmd4b|Cyth1|Ccnd1|Sh3bp1|Lsr
REACTOME_HEDGEHOG_OFF_STATE	0.289855	0.949848	0.181383	-0.401329	-1.08948	55	Psmb10|Tuba4a|Tubb4b|Ubc|Tubb2a|Tuba1c|Tuba1a|Ubb
REACTOME_CELLULAR_HEXOSE_TRANSPORT	0.438178	0.949848	0.0908241	-0.707117	-1.0883	3	Slc2a3
transmembrane_receptor_protein_serine_threonine_kinase_signaling_pathway(6)	0.292237	0.949848	0.175204	-0.409076	-1.08788	49	Vsir|Sorl1|Egr1|Vim|Htra1|Cited2|Tob1|Hexa|Itgb5|Pmepa1|Tgfbr1|Fut8
negative_regulation_of_fatty_acid_metabolic_process(5)	0.438178	0.949848	0.0908241	-0.70663	-1.08755	3	Sox9|Insig1
fascia_adherens(6)	0.404206	0.949848	0.0999277	-0.679333	-1.08738	4	Gja1|Actn1
PID_S1P_S1P1_PATHWAY	0.386139	0.949848	0.106323	-0.540296	-1.08696	11	S1pr1|Vegfa|Gnai2|Rhoa|Mapk3|Itgb3|Pdgfb
immature_B_cell_differentiation(7)	0.376518	0.949848	0.0956031	-0.816477	-1.08635	1	Foxp1
lung_secretory_cell_differentiation(7)	0.376518	0.949848	0.0956031	-0.816477	-1.08635	1	Foxp1
pre_B_cell_differentiation(8)	0.376518	0.949848	0.0956031	-0.816477	-1.08635	1	Foxp1
vocalization_behavior(3)	0.376518	0.949848	0.0956031	-0.816477	-1.08635	1	Foxp1
centriolar_satellite(3)	0.444685	0.949848	0.0899861	-0.705284	-1.08547	3	Plk1|Pcm1
REACTOME_RUNX3_REGULATES_NOTCH_SIGNALING	0.4	0.949848	0.100279	-0.61928	-1.08454	6	Runx3
positive_regulation_of_tumor_necrosis_factor_production(6)	0.337313	0.949848	0.128143	-0.463678	-1.0845	23	Ccr2|Ifngr1|Fcer1g|Sash3|Ccl3|Tyrobp
regulation_of_cell_cycle_checkpoint(4)	0.437895	0.949848	0.0891647	-0.744241	-1.08415	2	Aurka|Mad2l1
regulation_of_calcium_mediated_signaling(6)	0.351124	0.949848	0.120985	-0.493971	-1.08414	17	Tbc1d10c|Ptk2b
PID_PRL_SIGNALING_EVENTS_PATHWAY	0.34626	0.949848	0.120985	-0.50461	-1.08298	16	Egr1|Itga1|Rhoc|Ccna2|Tuba1b|Rhoa|Mapk3
positive_regulation_of_cellular_response_to_insulin_stimulus(4)	0.411215	0.949848	0.0988903	-0.676519	-1.08287	4	Sorl1
positive_regulation_of_insulin_receptor_signaling_pathway(5)	0.411215	0.949848	0.0988903	-0.676519	-1.08287	4	Sorl1
REACTOME_PTK6_REGULATES_RTKS_AND_THEIR_EFFECTORS_AKT1_AND_DOK1	0.412178	0.949848	0.0988903	-0.596642	-1.08285	7	Ubc|Arap1|Ubb|Uba52|Dok1
KEGG_ECM_RECEPTOR_INTERACTION	0.353933	0.949848	0.120433	-0.493072	-1.08217	17	Fn1|Col3a1|Lamb3|Itga1|Hmmr|Itgb5|Sdc4|Itgb7
mitochondrial_outer_membrane_permeabilization(5)	0.401961	0.949848	0.103197	-0.588508	-1.08207	8	Ier3|Sh3glb1|Gsk3b|Atpif1|Pmaip1|Gclc
metaphase_anaphase_transition_of_cell_cycle(5)&regulation_of_chromosome_separation(5)	0.397196	0.949848	0.100991	-0.641627	-1.08158	5	Cenpe|Mad2l1|Cit
metaphase_anaphase_transition_of_mitotic_cell_cycle(6)&regulation_of_mitotic_sister_chromatid_separation(6)&regulation_of_mitotic_sister_chromatid_segregation(6)	0.397196	0.949848	0.100991	-0.641627	-1.08158	5	Cenpe|Mad2l1|Cit
mitotic_sister_chromatid_separation(5)	0.397196	0.949848	0.100991	-0.641627	-1.08158	5	Cenpe|Mad2l1|Cit
regulation_of_peptidyl_serine_phosphorylation(8)	0.349296	0.949848	0.121543	-0.479918	-1.0811	18	Bcl2|Hsp90aa1|Gadd45a|Ppp1r15a
sphingoid_metabolic_process(6)	0.44	0.949848	0.0888945	-0.742104	-1.08104	2	Asah1|Sphk2
sphingosine_metabolic_process(7)	0.44	0.949848	0.0888945	-0.742104	-1.08104	2	Asah1|Sphk2
mucus_secretion(4)	0.418224	0.949848	0.0978773	-0.675072	-1.08056	4	Sytl2
negative_regulation_of_epithelial_cell_migration(4)	0.449024	0.949848	0.0894367	-0.702066	-1.08052	3	Gadd45a|Atp2b4
REACTOME_ROLE_OF_ABL_IN_ROBO_SLIT_SIGNALING	0.390688	0.949848	0.0934449	-0.811966	-1.08035	1	Cap1
negative_regulation_of_smooth_muscle_contraction(5)	0.418224	0.949848	0.0978773	-0.674745	-1.08003	4	Adrb2|Rgs2|Ncf1|Sod1
REACTOME_TRANSCRIPTIONAL_REGULATION_BY_VENTX	0.354331	0.949848	0.115734	-0.510075	-1.07951	15	Cebpb|Ube2c|Ccnd1
long_chain_fatty_acid_transport(7)	0.409302	0.949848	0.0988903	-0.61637	-1.07944	6	Anxa1|Plin2|Slc27a1
REACTOME_ROS_AND_RNS_PRODUCTION_IN_PHAGOCYTES	0.356742	0.949848	0.119888	-0.491404	-1.07851	17	Rac2|Cybb|Atp6v1b2
REACTOME_RELEASE_OF_HH_NP_FROM_THE_SECRETING_CELL	0.394737	0.949848	0.0928481	-0.810304	-1.07814	1	Adam17
mitochondrial_intermembrane_space(6)	0.416862	0.949848	0.0982123	-0.593675	-1.07746	7	Uqcc2|Park7
response_to_interferon_gamma(5)	0.343874	0.949848	0.148262	-0.418502	-1.07737	39	Gbp4|Gbp7|Vim|Gbp8|Irf1|H2-Eb1|Actg1|H2-Ab1|Parp14|H2-Aa|Gbp6|Capg|Irgm1|Rab20|Gbp9|Gbp2|Was|Bst2|Gsn|Actr2|Rpl13a
REACTOME_GLUCAGON_TYPE_LIGAND_RECEPTORS	0.403846	0.949848	0.101714	-0.562353	-1.07695	9	Gngt2|Gng11|Gng2
REACTOME_PLASMA_LIPOPROTEIN_ASSEMBLY	0.451193	0.949848	0.0891647	-0.699673	-1.07684	3	P4hb|Apoe
establishment_of_blood_brain_barrier(5)	0.451193	0.949848	0.0891647	-0.699543	-1.07664	3	Lsr|Rtn4
BIOCARTA_SAM68_PATHWAY	0.401869	0.949848	0.100279	-0.638602	-1.07648	5	Mapk3|Hras|Rasa1
negative_regulation_of_immune_response(4)	0.30137	0.949848	0.172324	-0.404458	-1.0756	49	Ccr2|Pglyrp2|Vsir|Fgl2|Lgals3|Il27ra|Tbx21|Samhd1|Inpp5d|Abr|Nlrc3|Irf1|Ptpn6|Parp14
REACTOME_MUCOPOLYSACCHARIDOSES	0.422897	0.949848	0.0972151	-0.671856	-1.07541	4	Gns|Arsb|Gusb
regulation_of_interferon_beta_production(6)	0.391089	0.949848	0.105521	-0.534307	-1.07491	11	Hmgb2|Nlrc3|Ddx58|Hmgb1|Zbtb20|Irf7
regulation_of_fertilization(4)	0.444211	0.949848	0.0883594	-0.737829	-1.07481	2	Tpst2|B4galt1
cell_differentiation_involved_in_metanephros_development(6)	0.453362	0.949848	0.0888945	-0.698325	-1.07476	3	Wwtr1
REACTOME_REGULATION_OF_TP53_ACTIVITY_THROUGH_METHYLATION	0.408654	0.949848	0.100991	-0.561186	-1.07472	9	Ubc|Ubb|Mdm2
REACTOME_CLASS_I_MHC_MEDIATED_ANTIGEN_PROCESSING_PRESENTATION	0.293651	0.949848	0.234393	-0.337982	-1.07465	135	Asb2|Ube2c|Nedd4|Cybb|Psmb10|Cdc20|Ctsl|Dtx3l|H2-D1|Socs3|Tap1|Rnf213|Itgb5|Ubc|H2-Q4|H2-Q6|B2m|Socs1|Ubb
nuclear_envelope(4)	0.334646	0.949848	0.15017	-0.411128	-1.0745	41	Sorl1|Bcl2|Rac2|Lmna|Shisa5
negative_regulation_of_leukocyte_mediated_immunity(5)	0.352113	0.949848	0.120985	-0.476956	-1.07443	18	Ccr2|Vsir|Tbx21|Abr|Ptpn6
Bergmann_glial_cell_differentiation(7)	0.453362	0.949848	0.0888945	-0.69754	-1.07356	3	Vim
negative_regulation_of_blood_vessel_diameter(7)&vasoconstriction(8)	0.419204	0.949848	0.0978773	-0.591454	-1.07343	7	F2r|Atp2b1|Rhoa|Pdgfb|Ahr
positive_regulation_of_membrane_permeability(5)	0.391089	0.949848	0.105521	-0.533569	-1.07343	11	Mt3|Ier3|Bcl2l11|Sh3glb1|Gsk3b|Atpif1
negative_regulation_of_cartilage_development(4)	0.425234	0.949848	0.0968878	-0.670548	-1.07331	4	Sox9|Tgfbr1
negative_regulation_of_chondrocyte_differentiation(5)	0.425234	0.949848	0.0968878	-0.670548	-1.07331	4	Sox9|Tgfbr1
CoA_ligase_activity(5)	0.425234	0.949848	0.0968878	-0.670484	-1.07321	4	Slc27a1|Acsbg1
acid_thiol_ligase_activity(5)	0.425234	0.949848	0.0968878	-0.670484	-1.07321	4	Slc27a1|Acsbg1
fatty_acid_ligase_activity(6)	0.425234	0.949848	0.0968878	-0.670484	-1.07321	4	Slc27a1|Acsbg1
long_chain_fatty_acid_CoA_ligase_activity(6)	0.425234	0.949848	0.0968878	-0.670484	-1.07321	4	Slc27a1|Acsbg1
regulation_of_glutamate_receptor_signaling_pathway(5)	0.425234	0.949848	0.0968878	-0.670449	-1.07316	4	Prrt1|Unc13a|Prnp
lytic_vacuole_membrane(6)&lysosomal_membrane(7)	0.373402	0.949848	0.110565	-0.516845	-1.07265	13	Lamp1|Tm6sf1|Scarb2|Lamp2|Atp6v1g1
AU_rich_element_binding(6)&mRNA_3_UTR_AU_rich_region_binding(7)	0.411765	0.949848	0.101714	-0.582997	-1.07194	8	Zfp36l2|Zfp36
regulation_of_lipid_kinase_activity(6)	0.411765	0.949848	0.101714	-0.582904	-1.07177	8	Ptk2b|Lyn
bone_trabecula_morphogenesis(5)	0.425234	0.949848	0.0968878	-0.669568	-1.07175	4	Sema4d|Vegfa
neuroepithelial_cell_differentiation(7)	0.362205	0.949848	0.114267	-0.506352	-1.07163	15	Cebpb|Ripor2|Fgfr1
BIOCARTA_FLUMAZENIL_PATHWAY	0.448421	0.949848	0.0878313	-0.735376	-1.07124	2	Gpx1
positive_regulation_of_mitotic_nuclear_division(5)	0.457701	0.949848	0.0883594	-0.695926	-1.07107	3	Cenpe|Phip
KEGG_MELANOMA	0.33908	0.949848	0.125033	-0.463505	-1.07104	21	Pik3cd|Fgfr1|Ccnd1|Pik3cg|Cdk6|Mdm2|E2f2
KEGG_ARRHYTHMOGENIC_RIGHT_VENTRICULAR_CARDIOMYOPATHY_ARVC	0.33908	0.949848	0.125033	-0.463454	-1.07093	21	Lmna|Actb|Actg1|Gja1|Itga1|Itgb5
epithelial_cell_migration(5)	0.351351	0.949848	0.134273	-0.42558	-1.07039	33	Sema4a|Ptk2b|Jun|Sox9|Gadd45a|Vegfa|Atp2b4|Grn|Tgfbr1|Gpx1
epithelium_migration(4)	0.351351	0.949848	0.134273	-0.42558	-1.07039	33	Sema4a|Ptk2b|Jun|Sox9|Gadd45a|Vegfa|Atp2b4|Grn|Tgfbr1|Gpx1
tissue_migration(3)	0.351351	0.949848	0.134273	-0.42558	-1.07039	33	Sema4a|Ptk2b|Jun|Sox9|Gadd45a|Vegfa|Atp2b4|Grn|Tgfbr1|Gpx1
REACTOME_NOSTRIN_MEDIATED_ENOS_TRAFFICKING	0.406883	0.949848	0.0911073	-0.804131	-1.06993	1	Dnm2
BIOCARTA_P53HYPOXIA_PATHWAY	0.364829	0.949848	0.113787	-0.505539	-1.06991	15	Hspa1a|Hsp90aa1|Dnajb1|Gadd45a
skeletal_system_morphogenesis(5)	0.371324	0.949848	0.13649	-0.420331	-1.06967	36	Sox9|Serpinh1|Cited2|Vegfa|Hoxb4|Tgfbr1|Myc|Tiparp|Foxn3|Ankrd11|Sgpl1|Insig1|Tgfbr2|Ski|Gnas|Chsy1|Mapk14|Trip11
regulation_of_phospholipid_metabolic_process(6)	0.411058	0.949848	0.100633	-0.558278	-1.06915	9	Ptk2b|Lyn
BIOCARTA_IGF1_PATHWAY	0.413462	0.949848	0.100279	-0.557817	-1.06827	9	Jun|Pik3cg|Fos|Mapk3|Hras|Rasa1
BIOCARTA_INSULIN_PATHWAY	0.413462	0.949848	0.100279	-0.557817	-1.06827	9	Jun|Pik3cg|Fos|Mapk3|Hras|Rasa1
angiogenesis(4)	0.31746	0.949848	0.181383	-0.365649	-1.06707	74	Ccr2|Sema4a|Ptk2b|Jun|Adam8|Col18a1|Fgfr1|Thy1|Tnfrsf12a|Gadd45a|S1pr1|Rnf213|Vegfa|Tcf4|Atp2b4|Grn|Nrarp|Tgfbr1|Rhob|Gpx1
PID_INTEGRIN5_PATHWAY	0.430913	0.949848	0.0962406	-0.587777	-1.06676	7	Fn1|Itgb5|Tgfbr1|Itgb7
negative_regulation_of_protein_modification_process(6)	0.324503	0.949848	0.202072	-0.347533	-1.06615	98	Tbc1d10c|Arrb2|Sorl1|Gbp4|Dok2|Slfn1|Jun|Gadd45g|Ptpn6|Errfi1|Rgs14|Gadd45a|Lyn|Sema4d|Mical1|Ppp1r15a|Pmepa1|Prnp|Park7|Socs1|Tspo|Impact|Gstp1|Pkn1|Prkcd
regulation_of_signaling_receptor_activity(4)	0.433255	0.949848	0.0959207	-0.586862	-1.0651	7	Errfi1|Prrt1|App|Aplp2
endoderm_formation(5)	0.418224	0.949848	0.0978773	-0.631394	-1.06433	5	Eomes
regulation_of_angiogenesis(5)	0.363322	0.949848	0.133555	-0.423319	-1.06401	34	Ccr2|Sema4a|Ptk2b|Tnfrsf12a|Gadd45a|Vegfa|Tcf4|Atp2b4|Grn
PID_RHOA_PATHWAY	0.365217	0.949848	0.120433	-0.464181	-1.06367	20	F2rl2|Jun|Cfl1|Pkn1|Cdc42|Fos
REACTOME_VLDL_ASSEMBLY	0.421053	0.949848	0.0891647	-0.799383	-1.06361	1	P4hb
sperm_fibrous_sheath(3)	0.450526	0.949848	0.0875697	-0.729993	-1.06339	2	Ldha|Aldoa
PID_INTEGRIN3_PATHWAY	0.37018	0.949848	0.111463	-0.507189	-1.06314	14	Fn1|Tgfbi|Thy1|Vegfa|Sdc4|Hmgb1|Tgfbr2
positive_regulation_of_exocytosis(5)	0.430233	0.949848	0.0959207	-0.607005	-1.06304	6	Fcer1g
striatum_development(4)	0.432243	0.949848	0.0959207	-0.66402	-1.06287	4	Bcl11b
subpallium_development(4)	0.432243	0.949848	0.0959207	-0.66402	-1.06287	4	Bcl11b
telencephalon_glial_cell_migration(6)&cerebral_cortex_radial_glia_guided_migration(7)	0.418224	0.949848	0.0978773	-0.630014	-1.062	5	Adgrg1|Sun2|Rtn4
REACTOME_REGULATION_OF_INNATE_IMMUNE_RESPONSES_TO_CYTOSOLIC_DNA	0.435597	0.949848	0.0956031	-0.584939	-1.06161	7	Ubc|Ubb|Trim21|Uba52|Trim56
response_to_virus(4)	0.361905	0.949848	0.159647	-0.387725	-1.06075	56	Ifitm1|Ifitm3|Ifngr1|Fgl2|Gbp4|Isg15|Prf1|Ifitm2|Samhd1|Ifit1
regulation_of_alternative_mRNA_splicing_via_spliceosome(8)	0.416667	0.949848	0.100991	-0.576748	-1.06045	8	Malat1|Srsf2|Ddx17|Mbnl2
interferon_beta_production(5)	0.3925	0.949848	0.10592	-0.513775	-1.06019	12	Hmgb2|Nlrc3|Ddx58|Hmgb1|Zbtb20|Irf7
REACTOME_G_PROTEIN_BETA_GAMMA_SIGNALLING	0.393564	0.949848	0.105125	-0.526869	-1.05995	11	Gngt2|Gng11|Pik3cg|Gng2
positive_regulation_of_response_to_cytokine_stimulus(4)&positive_regulation_of_cytokine_mediated_signaling_pathway(5)	0.401496	0.949848	0.104344	-0.542455	-1.05994	10	Parp14|Irgm1|Crebrf|Irf7
regulation_of_vasculature_development(5)	0.37594	0.949848	0.137251	-0.413455	-1.05943	37	Ccr2|Sema4a|Ptk2b|Tnfrsf12a|Gadd45a|Vegfa|Tcf4|Atp2b4|Grn
REACTOME_DAP12_INTERACTIONS	0.366197	0.949848	0.118288	-0.469781	-1.05827	18	Lat|Klrk1|Grap2|Klrd1|Tyrobp
REACTOME_DAP12_SIGNALING	0.366197	0.949848	0.118288	-0.469781	-1.05827	18	Lat|Klrk1|Grap2|Klrd1|Tyrobp
macrophage_migration(5)	0.390449	0.949848	0.113787	-0.482122	-1.05813	17	Ccr2|Ptk2b|Ccl3
striated_muscle_cell_development(6)	0.337838	0.949848	0.137251	-0.433358	-1.05704	29	Neb|Bcl2|Lmna|Actg1|Vegfa|Gpx1|Ppp3ca
somite_rostral_caudal_axis_specification(5)	0.461053	0.949848	0.0862866	-0.725041	-1.05618	2	Nrarp
SA_TRKA_RECEPTOR	0.425234	0.949848	0.0968878	-0.626307	-1.05576	5	Pik3cd
KEGG_PATHOGENIC_ESCHERICHIA_COLI_INFECTION	0.365188	0.949848	0.132147	-0.423735	-1.05572	32	Actb|Tuba4a|Actg1|Tubb4b|Tubb2a|Tuba1c|Tuba1a|Was|Arpc2|Tubb5|Cdc42|Tuba1b|Arpc1b|Arpc4|Rhoa
neuromuscular_synaptic_transmission(8)	0.435223	0.949848	0.0873098	-0.79321	-1.0554	1	Egr3
SIG_CHEMOTAXIS	0.347701	0.949848	0.123257	-0.456639	-1.05518	21	Pik3cd|Pik3cg|Cfl1|Racgap1|Actr2|Angptl2|Cfl2|Cdc42
REACTOME_APC_C_CDH1_MEDIATED_DEGRADATION_OF_CDC20_AND_OTHER_APC_C_CDH1_TARGETED_PROTEINS_IN_LATE_MITOSIS_EARLY_G1	0.333333	0.949848	0.16318	-0.396771	-1.05516	49	Ube2c|Psmb10|Cdc20|Ubc|Plk1|Ubb
regulation_of_release_of_sequestered_calcium_ion_into_cytosol(5)	0.393564	0.949848	0.105125	-0.524414	-1.05501	11	Ptk2b|Coro1a|Ptpn6|Lyn
response_to_starvation(4)	0.347701	0.949848	0.123257	-0.456242	-1.05426	21	Bcl2|Fstl1|Impact|Ddit3|Lamp2|Atf4|Glul|Atf3|Klf10|Nfe2l2
REACTOME_ELECTRIC_TRANSMISSION_ACROSS_GAP_JUNCTIONS	0.437247	0.949848	0.0870516	-0.792023	-1.05382	1	Panx1
hepaticobiliary_system_development(5)	0.351351	0.949848	0.134273	-0.427647	-1.05377	30	Cebpb|Jun|Sox9|Cited2|Ccnd1|Mki67|Lsr
liver_development(6)	0.351351	0.949848	0.134273	-0.427647	-1.05377	30	Cebpb|Jun|Sox9|Cited2|Ccnd1|Mki67|Lsr
transferase_activity_transferring_pentosyl_groups(5)	0.444965	0.949848	0.0943564	-0.58043	-1.05343	7	Xylt1|Tiparp|Aprt
REACTOME_INTEGRIN_CELL_SURFACE_INTERACTIONS	0.376812	0.949848	0.118288	-0.45967	-1.05333	20	Fn1|Col3a1|Col18a1|Itga1|Itgb5
regulation_of_oxidoreductase_activity(4)	0.425481	0.949848	0.09855	-0.549904	-1.05311	9	Ptk2b|Ripk3|Park7|Gstp1
axon_initial_segment(3)	0.437247	0.949848	0.0870516	-0.790598	-1.05192	1	Camk2d
GTPase_activity(8)	0.37037	0.949848	0.123842	-0.442231	-1.05157	25	Rac2|Igtp|Rab37|Gbp2
muscle_cell_development(5)	0.371622	0.949848	0.130106	-0.417657	-1.05046	33	Neb|Bcl2|Lmna|Actg1|Vegfa|Gpx1|Ppp3ca
regulation_of_cholesterol_efflux(8)	0.446262	0.949848	0.0940503	-0.656095	-1.05018	4	Lrp1
regulation_of_viral_genome_replication(6)	0.408978	0.949848	0.103197	-0.536594	-1.04849	10	Bcl2
viral_genome_replication(5)	0.408978	0.949848	0.103197	-0.536594	-1.04849	10	Bcl2
REACTOME_TIE2_SIGNALING	0.447307	0.949848	0.0940503	-0.577419	-1.04796	7	Dok2
trophectodermal_cell_differentiation(5)	0.447307	0.949848	0.0940503	-0.577324	-1.04779	7	Hopx|Cited2|Eomes
negative_regulation_of_T_cell_mediated_immunity(7)	0.447307	0.949848	0.0940503	-0.577273	-1.0477	7	Vsir|Tbx21
phagocytosis_recognition(4)	0.471579	0.949848	0.0850427	-0.719069	-1.04748	2	Mfge8|Jmjd6
response_to_fluid_shear_stress(4)	0.472885	0.949848	0.08654	-0.680499	-1.04733	3	Ptk2b
REACTOME_SYNTHESIS_OF_ACTIVE_UBIQUITIN_ROLES_OF_E1_AND_E2_ENZYMES	0.390746	0.949848	0.107972	-0.499397	-1.04681	14	Ube2c|Ubc|Ubb
REACTOME_CILIUM_ASSEMBLY	0.365385	0.949848	0.159647	-0.388902	-1.0468	54	Hsp90aa1|Tuba4a|Tubb4b|Dynll1|Plk1|Tubb2a|Tuba1c|Tuba1a|Tubb5|Asap1|Tuba1b|Ywhag|Plk4|Trip11|Dctn2|Cep250|Pcm1
muscle_structure_development(4)	0.336066	0.949848	0.222056	-0.326065	-1.04622	143	Neb|Arrb2|Btg2|Bcl2|Egr1|Asb2|Lmna|Col3a1|Lgals1|Sox9|Hopx|Id3|Fgfr1|Nupr1|Cited2|Tmsb4x|H3f3b|Actg1|Mbnl1|Gja1|Tpm1|S1pr1|Myl6|Eomes|Vegfa|Tsc22d3|Myh9|Cenpf|Plekho1|Tgfbr1|Cxcl10|Uqcc2|Gpx1|Ppp3ca|Myc
blood_vessel_morphogenesis(5)	0.357143	0.949848	0.199915	-0.3413	-1.04607	100	Ccr2|Sema4a|Ptk2b|Jun|Col3a1|Adam8|Nedd4|Col18a1|Fgfr1|Cited2|Thy1|Gja1|Tnfrsf12a|Gadd45a|S1pr1|Rnf213|Vegfa|Tcf4|Lrp1|Atp2b4|Grn|Nrarp|Tgfbr1|Rhob|Gpx1
oxidoreductase_activity_acting_on_a_sulfur_group_of_donors(4)	0.433824	0.949848	0.09855	-0.568921	-1.04606	8	Glrx
REACTOME_MECP2_REGULATES_NEURONAL_RECEPTORS_AND_CHANNELS	0.443925	0.949848	0.0943564	-0.620548	-1.04605	5	Slc2a3
intestinal_lipid_absorption(6)	0.473684	0.949848	0.0847985	-0.717882	-1.04575	2	Ugcg|Acat2
REACTOME_TP53_REGULATES_TRANSCRIPTION_OF_GENES_INVOLVED_IN_G2_CELL_CYCLE_ARREST	0.396419	0.949848	0.10673	-0.503762	-1.0455	13	Gadd45a|Ccnb1|Aurka|Sfn
secretion_by_tissue(3)	0.436275	0.949848	0.0982123	-0.568374	-1.04505	8	Sytl2|Gja1
BIOCARTA_RACC_PATHWAY	0.441296	0.949848	0.08654	-0.784425	-1.04371	1	Gnas
nuclear_transcribed_mRNA_catabolic_process(7)	0.408416	0.949848	0.102822	-0.518626	-1.04336	11	Zfp36l2|Zfp36
PID_AURORA_B_PATHWAY	0.364865	0.949848	0.131458	-0.423335	-1.04315	30	Vim|Cenpa|Kif20a|Tacc1|Racgap1|Kif23|Birc5|Aurka|Ndc80|Rhoa|Aurkb|Rasa1|Cbx5
amacrine_cell_differentiation(5)	0.441296	0.949848	0.08654	-0.783951	-1.04308	1	Ikzf1
REACTOME_L1CAM_INTERACTIONS	0.394737	0.949848	0.133555	-0.406995	-1.04287	37	Actb|Tuba4a|Fgfr1|Sdcbp|Actg1|Tubb4b|Itga1|Tubb2a|Tuba1c|Tuba1a|Rps6ka1
keratinization(3)	0.441296	0.949848	0.08654	-0.783713	-1.04276	1	Sfn
antigen_processing_and_presentation_of_exogenous_antigen(4)	0.396067	0.949848	0.112843	-0.474926	-1.04234	17	Fcer1g|H2-Eb1|H2-Ab1|Unc93b1|H2-Aa|B2m
coronary_vasculature_morphogenesis(6)	0.451991	0.949848	0.0934449	-0.574216	-1.04215	7	Fgfr1|Vegfa|Tgfbr1
auditory_receptor_cell_development(7)	0.435096	0.949848	0.0972151	-0.543982	-1.04177	9	Ripor2|Fgfr1
REACTOME_CHYLOMICRON_REMODELING	0.447368	0.949848	0.0857844	-0.782764	-1.0415	1	Apoe
BIOCARTA_RHO_PATHWAY	0.448529	0.949848	0.096563	-0.566367	-1.04136	8	Pfn1|Gsn|Rhoa|Tln1|Arhgef1
regulation_of_smooth_muscle_cell_differentiation(6)	0.492408	0.954219	0.0843144	-0.676464	-1.04112	3	Tmsb4x
REACTOME_ADP_SIGNALLING_THROUGH_P2Y_PURINOCEPTOR_1	0.448529	0.949848	0.096563	-0.56616	-1.04098	8	Gngt2|Gng11|Gng2
REACTOME_SIGNALING_BY_ERBB2	0.382609	0.949848	0.11725	-0.447874	-1.0409	22	Ptpn18|Hsp90aa1|Ubc|Ubb|Prkcd
BIOCARTA_ECM_PATHWAY	0.405	0.949848	0.103958	-0.504275	-1.04059	12	Pfn1|Pik3cg|Gsn|Rhoa|Mapk3|Hras|Tln1
energy_reserve_metabolic_process(5)	0.408416	0.949848	0.102822	-0.51719	-1.04047	11	Ppp1r3b|Pygl|Mt3|Hmgb1|Gnas
REACTOME_COBALAMIN_CBL_VITAMIN_B12_TRANSPORT_AND_METABOLISM	0.48	0.95001	0.0840746	-0.714093	-1.04023	2	Tcn2
REACTOME_DEFECTS_IN_COBALAMIN_B12_METABOLISM	0.48	0.95001	0.0840746	-0.714093	-1.04023	2	Tcn2
KEGG_INSULIN_SIGNALING_PATHWAY	0.368644	0.949848	0.148262	-0.401476	-1.04021	43	Socs2|Pik3cd|Ppp1r3b|Inpp5d|Socs3|Pik3cg|Pygl|Eif4ebp1|Socs1|Pde3b|Mknk2
REACTOME_DSCAM_INTERACTIONS	0.48	0.95001	0.0840746	-0.713854	-1.03988	2	Mapk14
REACTOME_INFECTION_WITH_MYCOBACTERIUM_TUBERCULOSIS	0.409449	0.949848	0.106323	-0.491265	-1.0397	15	Coro1a|Rnf213|Ubc|B2m|Ubb|Eno1
regulation_of_membrane_permeability(4)	0.409449	0.949848	0.106323	-0.490974	-1.03909	15	Bcl2|Mt3|Ier3|Bcl2l11|Sh3glb1|Gsk3b|Pdcd6ip|Atpif1
BIOCARTA_CDC42RAC_PATHWAY	0.469626	0.949848	0.0911073	-0.648842	-1.03857	4	Cdc42|Rhoa|Pik3r1
hair_follicle_development(4)	0.367816	0.949848	0.119348	-0.449228	-1.03805	21	Bcl2|Sox9|Ctsl|Runx3
molting_cycle_process(3)&hair_cycle_process(4)	0.367816	0.949848	0.119348	-0.449228	-1.03805	21	Bcl2|Sox9|Ctsl|Runx3
cellular_protein_catabolic_process(6)	0.354167	0.949848	0.169571	-0.351802	-1.03766	77	Isg15|Ptk2b|Tbx21|Asb2|Dnajb9|Nedd4|Lgmn|Ctsl|Psap|Wwtr1|Cln3|Mdm2|Ppt1|Trib1
polyol_biosynthetic_process(6)	0.446262	0.949848	0.0940503	-0.615344	-1.03728	5	Ptk2b
vasculogenesis_involved_in_coronary_vascular_morphogenesis(6)	0.496746	0.954723	0.0838361	-0.673489	-1.03654	3	Fgfr1
protein_containing_complex_disassembly(6)	0.382716	0.949848	0.121543	-0.435665	-1.03595	25	Mical1|Irgm1|Twf2|Cfl1|Dstn|Cln3|Lamp2|Gsn|Cfl2|Synj1|Wdr1|Ddit4
chondroitin_sulfate_metabolic_process(5)	0.453271	0.949848	0.0931455	-0.614498	-1.03585	5	Bgn|Xylt1
chondroitin_sulfate_proteoglycan_metabolic_process(7)	0.453271	0.949848	0.0931455	-0.614498	-1.03585	5	Bgn|Xylt1
mucopolysaccharide_metabolic_process(7)	0.453271	0.949848	0.0931455	-0.614498	-1.03585	5	Bgn|Xylt1
Schmidt_Lanterman_incisure(3)	0.496746	0.954723	0.0838361	-0.672604	-1.03518	3	Anxa2|Marveld2
positive_regulation_of_smoothened_signaling_pathway(5)	0.461538	0.949848	0.0840746	-0.77754	-1.03455	1	Chsy1
enzyme_linked_receptor_protein_signaling_pathway(5)	0.387097	0.949848	0.204295	-0.321953	-1.03446	140	Txnip|Vsir|Lat|Sorl1|Egr1|Dok2|Ptk2b|Rassf2|Vim|Cd63|Sox9|Nedd4|Htra1|Lgmn|Fgfr1|Cited2|Errfi1|Tob1|Igfbp4|Itga1|Socs3|Hexa|Vegfa|Tcf4|Lrp1|Itgb5
actin_binding(5)	0.390947	0.949848	0.141225	-0.396769	-1.03417	42	Tmsb10|Coro1a|Cald1|Tpm1|Marcks|Lasp1|Mical1|Cotl1|Twf2|Cfl1|Dstn|Impact|Flna|Actn1|Pstpip1|Cfl2|Panx1|Ablim1|Msrb1
positive_regulation_of_cell_substrate_junction_organization(5)	0.457944	0.949848	0.0925529	-0.612943	-1.03323	5	Thy1
positive_regulation_of_collateral_sprouting(5)	0.465587	0.949848	0.0835991	-0.776353	-1.03297	1	Rtn4
regulation_of_cellular_response_to_transforming_growth_factor_beta_stimulus(5)&regulation_of_transforming_growth_factor_beta_receptor_signaling_pathway(6)	0.423823	0.949848	0.107554	-0.481285	-1.03292	16	Htra1|Cited2|Pmepa1|Zfp703|Adam17|Ski|Nrros
REACTOME_ONCOGENIC_MAPK_SIGNALING	0.395904	0.949848	0.126254	-0.414237	-1.03206	32	Arrb2|Lmna|Fn1|Actb|Actg1|Rap1b|Apbb1ip|Papss1|Iqgap1|Kdm7a|Bcl2l11|Camk2d
peptidyl_serine_modification(8)	0.401384	0.949848	0.126254	-0.410538	-1.03189	34	Bcl2|Bgn|Hsp90aa1|Gadd45a|Ppp1r15a|Plk1|Ccnb1
secretory_granule_membrane(5)	0.453431	0.949848	0.0959207	-0.560741	-1.03102	8	Slc2a3
somatic_stem_cell_division(5)	0.455814	0.949848	0.0925529	-0.588695	-1.03098	6	Zfp36l2|Hoxb4
REACTOME_SYNTHESIS_OF_GDP_MANNOSE	0.498947	0.954991	0.0819779	-0.707601	-1.03078	2	Pmm1
microbody_membrane(5)&peroxisomal_membrane(6)	0.498947	0.954991	0.0819779	-0.707445	-1.03055	2	Abcd1
positive_regulation_of_oxidoreductase_activity(4)	0.462617	0.949848	0.0919686	-0.611215	-1.03031	5	Ptk2b|Ripk3|Park7
acrosomal_vesicle(5)	0.41	0.949848	0.103197	-0.498936	-1.02957	12	Slc2a3|Hexb|Rcbtb2|Fndc3a
REACTOME_SIGNALING_BY_MODERATE_KINASE_ACTIVITY_BRAF_MUTANTS	0.402899	0.949848	0.113787	-0.442491	-1.02839	22	Arrb2|Fn1|Actb|Actg1|Rap1b|Apbb1ip
regulation_of_endocrine_process(5)	0.483645	0.951873	0.0894367	-0.642268	-1.02805	4	Fgfr1|F2r
negative_regulation_of_cellular_response_to_growth_factor_stimulus(4)	0.4	0.949848	0.114267	-0.448554	-1.02786	20	Sorl1|Nedd4|Htra1|Tob1|Pmepa1
REACTOME_APOPTOSIS_INDUCED_DNA_FRAGMENTATION	0.462617	0.949848	0.0919686	-0.609737	-1.02782	5	Hmgb2|Hmgb1|Kpnb1
positive_regulation_of_regulated_secretory_pathway(6)	0.462617	0.949848	0.0919686	-0.609675	-1.02772	5	Fcer1g
endochondral_bone_morphogenesis(6)	0.436409	0.949848	0.0992333	-0.525778	-1.02735	10	Sox9|Serpinh1
epidermal_cell_differentiation(6)	0.385135	0.949848	0.127505	-0.416857	-1.02718	30	Ripor2|Bcl11b|Fgfr1|Errfi1|Psap|Prkch|Ugcg
proteoglycan_metabolic_process(6)	0.455814	0.949848	0.0925529	-0.586379	-1.02692	6	Bgn|Xylt1
positive_regulation_of_skeletal_muscle_tissue_development(6)	0.488318	0.954209	0.0888945	-0.641298	-1.02649	4	Bcl2
neutrophil_activation_involved_in_immune_response(6)	0.464953	0.949848	0.0916795	-0.608031	-1.02495	5	Fcer1g|Abr|Tyrobp
cytoskeleton_dependent_cytokinesis(5)	0.458333	0.949848	0.095288	-0.557391	-1.02486	8	Cfl1|Actr2|Actr3|Daxx|Stmn1|Pdcd6ip
REACTOME_MITOTIC_TELOPHASE_CYTOKINESIS	0.423267	0.949848	0.100633	-0.509374	-1.02475	11	Plk1|Kif20a|Kif23
somatic_hypermutation_of_immunoglobulin_genes(5)	0.509761	0.954991	0.0824344	-0.665712	-1.02457	3	Samhd1
REACTOME_AUTOPHAGY	0.405797	0.949848	0.151149	-0.37739	-1.0245	55	Vim|Hsp90aa1|Tuba4a|Tubb4b|Plin2|Dynll1|Ubc|Tubb2a|Tuba1c|Tuba1a|Park7|Ubb|Lamp2|Uvrag|Map1lc3a|Tuba1b
hydrolase_activity_acting_on_glycosyl_bonds(4)	0.424157	0.949848	0.108394	-0.466789	-1.02448	17	Lyz2|Hexa|Cd38|Hexb
positive_regulation_of_nuclear_division(6)	0.462791	0.949848	0.0916795	-0.584977	-1.02447	6	Cenpe|Sgo2a|Phip
neurotransmitter_receptor_transport_to_plasma_membrane(5)&neurotransmitter_receptor_transport_to_postsynaptic_membrane(5)&establishment_of_protein_localization_to_postsynaptic_membrane(6)	0.475709	0.949848	0.0824344	-0.769943	-1.02444	1	Grasp
coronary_vasculature_development(5)	0.424165	0.949848	0.102822	-0.488659	-1.0243	14	Fgfr1|Vegfa|Lrp1|Tgfbr1
regeneration(4)	0.409556	0.949848	0.123842	-0.411065	-1.02415	32	Bcl2|Cebpb|Jun|Anxa1|Hopx|Ccnd1|Thy1|Gja1|Grn
REACTOME_DISEASES_ASSOCIATED_WITH_GLYCOSAMINOGLYCAN_METABOLISM	0.47541	0.949848	0.0905429	-0.564223	-1.02401	7	Bgn|Hexa|Hexb|Sdc4
REACTOME_METABOLISM_OF_FAT_SOLUBLE_VITAMINS	0.46729	0.949848	0.0913924	-0.60744	-1.02395	5	Lrp1|Sdc4|Apoe
negative_regulation_of_organelle_organization(5)	0.429134	0.949848	0.130777	-0.391487	-1.02317	41	Coro1a|Lmna|H3f3b|Pfn1|Cenpe|Gmfg|Twf2|Tspo|Gsn|Prkcd
negative_regulation_of_protein_containing_complex_disassembly(5)	0.454327	0.949848	0.0946646	-0.534159	-1.02296	9	Twf2|Gsn
negative_regulation_of_protein_depolymerization(6)	0.454327	0.949848	0.0946646	-0.534159	-1.02296	9	Twf2|Gsn
PID_HEDGEHOG_2PATHWAY	0.469626	0.949848	0.0911073	-0.606825	-1.02291	5	Arrb2
KEGG_TYPE_II_DIABETES_MELLITUS	0.440443	0.949848	0.105125	-0.476571	-1.0228	16	Socs2|Pik3cd|Socs3|Pik3cg|Socs1|Prkcd
positive_regulation_of_type_I_interferon_production(5)	0.4125	0.949848	0.102822	-0.495602	-1.02269	12	Hmgb2|Irf1|Ddx58|Hmgb1|Dhx58|Zbtb20|Irf7
costamere(3)	0.488318	0.954209	0.0888945	-0.638693	-1.02232	4	Ahnak|Actg1
maternal_placenta_development(4)	0.458333	0.949848	0.095288	-0.556005	-1.02231	8	Ctsl|Cited2
DNA_catabolic_process(6)	0.5141	0.954991	0.0819779	-0.664095	-1.02208	3	Dnase2a
PID_P73PATHWAY	0.422925	0.949848	0.132147	-0.396867	-1.02167	39	Plk3|Rnf43|Plk1|Ccnb1|Tuba1a|Myc|Cdk6|Mdm2|Ccna2|Pea15a|Aen|Bcl2l11|Rb1|Sfn
BIOCARTA_P35ALZHEIMERS_PATHWAY	0.490654	0.954219	0.0886261	-0.638101	-1.02138	4	App|Gsk3b|Capns1
REACTOME_SIGNALING_BY_ACTIVIN	0.511579	0.954991	0.0806388	-0.701021	-1.02119	2	Inhba|Drap1
PID_LKB1_PATHWAY	0.42029	0.949848	0.111011	-0.439061	-1.02042	22	Ctsd|Hsp90aa1
sprouting_angiogenesis(5)	0.421995	0.949848	0.102822	-0.491252	-1.01953	13	Ptk2b|Vegfa|Nrarp|Glul|Hmgb1
V_D_J_recombination(5)	0.476636	0.949848	0.0902635	-0.603853	-1.0179	5	Bcl11b|Foxp1
BIOCARTA_FCER1_PATHWAY	0.402299	0.949848	0.113313	-0.440402	-1.01766	21	Fcer1g|Vav1|Jun|Lyn|Pik3cg
brown_fat_cell_differentiation(6)	0.44357	0.949848	0.101351	-0.480761	-1.01747	15	Cebpb|Bnip3|Lamb3|Metrnl|Adrb1
intrinsic_apoptotic_signaling_pathway_in_response_to_endoplasmic_reticulum_stress(6)	0.435821	0.949848	0.110565	-0.434966	-1.01734	23	Bcl2|Cebpb|Serinc3|Grina|Park7|Ddit3|Atf4
PID_S1P_S1P4_PATHWAY	0.461538	0.949848	0.0937465	-0.530767	-1.01646	9	S1pr4|Gnai2|Cdc42|Rhoa|Mapk3
regulation_of_cell_substrate_junction_organization(5)	0.47541	0.949848	0.0905429	-0.560032	-1.01641	7	Thy1
myofibril(5)	0.402027	0.949848	0.124434	-0.404075	-1.0163	33	Neb|Ahnak|Actg1|Tpm1|Twf2|Dst|Ppp3ca|Flna
regulation_of_G_protein_coupled_receptor_signaling_pathway(5)	0.44389	0.949848	0.0982123	-0.520102	-1.01626	10	Arrb2|Kctd12|Rgs14
GTPase_binding(5)	0.412162	0.949848	0.122679	-0.416195	-1.01518	29	Rinl|Vav1|Dock10|Cyth1|Pfn1|Mical1|Prkch|Hps4
negative_regulation_of_tumor_necrosis_factor_superfamily_cytokine_production(5)&negative_regulation_of_tumor_necrosis_factor_production(6)	0.429306	0.949848	0.10208	-0.484202	-1.01496	14	Arrb2|Trim30a|Il27ra|Nlrc3|Ptpn6
REACTOME_DISEASES_OF_CARBOHYDRATE_METABOLISM	0.42	0.949848	0.101714	-0.491854	-1.01495	12	Gns|Ubc|Ubb|Arsb|Gusb|Uba52|Gyg
positive_regulation_of_proteolysis_involved_in_cellular_protein_catabolic_process(7)	0.428169	0.949848	0.107972	-0.450239	-1.01425	18	Ptk2b|Trib1|Zfand2a|Aurka|Gsk3b|Trib2|Xbp1|Stub1
base_excision_repair(7)	0.507009	0.954991	0.086795	-0.633335	-1.01375	4	Hmgb1
REACTOME_REGULATION_OF_TLR_BY_ENDOGENOUS_LIGAND	0.522105	0.95509	0.0795565	-0.695797	-1.01358	2	Hmgb1|S100a1
BIOCARTA_WNT_PATHWAY	0.47541	0.949848	0.0905429	-0.558438	-1.01351	7	Ccnd1|Myc
mitochondrial_membrane_organization(6)	0.451524	0.949848	0.103576	-0.472059	-1.01312	16	Bcl2
negative_regulation_of_epithelial_cell_proliferation(5)	0.438202	0.949848	0.106323	-0.461444	-1.01275	17	Sox9|Nlrc3|Ctsl|Runx3|Nupr1|Tgfbr1
REACTOME_MAPK6_MAPK4_SIGNALING	0.395238	0.949848	0.152145	-0.36301	-1.01255	59	Jun|Psmb10|Dnajb1|Ubc|Mapk6|Myc|Ubb
REACTOME_ACTIVATION_OF_PPARGC1A_PGC_1ALPHA_BY_PHOSPHORYLATION	0.489879	0.954219	0.0808589	-0.760921	-1.01243	1	Mapk14
REACTOME_TFAP2_AP_2_FAMILY_REGULATES_TRANSCRIPTION_OF_GROWTH_FACTORS_AND_THEIR_RECEPTORS	0.522777	0.95509	0.0810802	-0.657586	-1.01206	3	Vegfa
REACTOME_HDL_REMODELING	0.524211	0.95509	0.0793435	-0.694387	-1.01153	2	Apoe
plasma_lipoprotein_particle_remodeling(4)&protein_containing_complex_remodeling(6)&protein_lipid_complex_remodeling(7)	0.524211	0.95509	0.0793435	-0.694387	-1.01153	2	Apoe
pancreas_development(5)	0.458853	0.949848	0.0962406	-0.517604	-1.01138	10	Sox9|Pde3b|Cela1|Eif2ak3|Xbp1|Wls
PID_RHOA_REG_PATHWAY	0.439437	0.949848	0.106323	-0.448935	-1.01131	18	Arhgap9|Vav1|Abr|Arhgdib|Arap1
sodium_channel_regulator_activity(4)	0.507009	0.954991	0.086795	-0.63159	-1.01096	4	Nedd4|Atp2b4
ventral_spinal_cord_development(4)	0.481308	0.950146	0.0897105	-0.59971	-1.01092	5	Lmo4|Foxp1
REACTOME_RAB_GERANYLGERANYLATION	0.451444	0.949848	0.100279	-0.477614	-1.01081	15	Rab19|Rab20|Rab37
Rac_GTPase_binding(9)	0.477752	0.95001	0.0902635	-0.556942	-1.0108	7	Vav1
podosome(5)	0.473039	0.949848	0.0934449	-0.549478	-1.01031	8	Adam8|Lpxn|Fermt3|Asap1
REACTOME_HYDROLYSIS_OF_LPC	0.489879	0.954219	0.0808589	-0.759022	-1.00991	1	Gpcpd1
embryonic_axis_specification(5)	0.527115	0.955273	0.0806388	-0.655582	-1.00898	3	Nrarp|Tmed2|Ctnnb1
trachea_morphogenesis(5)	0.527115	0.955273	0.0806388	-0.655582	-1.00898	3	Tgfbr2|Mapk3|Ctnnb1
hair_cell_differentiation(6)	0.425	0.949848	0.100991	-0.488937	-1.00894	12	Ripor2|Fgfr1
inner_ear_auditory_receptor_cell_differentiation(6)	0.425	0.949848	0.100991	-0.488937	-1.00894	12	Ripor2|Fgfr1
melanin_biosynthetic_process(5)	0.489879	0.954219	0.0808589	-0.757835	-1.00833	1	Slc24a5
WNT_SIGNALING	0.433908	0.949848	0.108394	-0.447113	-1.00825	19	Jun|Actb|Ccnd1|B2m|Myc|Rpl13a
heparan_sulfate_proteoglycan_metabolic_process(7)	0.526316	0.955264	0.0791317	-0.69176	-1.0077	2	Ugdh|Sulf2
positive_regulation_of_vascular_endothelial_growth_factor_production(5)	0.526316	0.955264	0.0791317	-0.69176	-1.0077	2	Eif2ak3|Sulf2
vasculature_development(5)	0.380282	0.949848	0.191892	-0.318568	-1.00654	123	Ccr2|Sema4a|Ptk2b|Jun|Col3a1|Adam8|Nedd4|Col18a1|Fgfr1|Cited2|Thy1|Errfi1|Gja1|Tnfrsf12a|Gadd45a|Socs3|S1pr1|Rnf213|Vegfa|Tcf4|Lrp1|Atp2b4|Grn|Nrarp|Tgfbr1|Rhob|Gpx1
REACTOME_GLUTAMATE_AND_GLUTAMINE_METABOLISM	0.483645	0.951873	0.0894367	-0.597042	-1.00642	5	Glul
negative_regulation_of_supramolecular_fiber_organization(5)	0.462604	0.949848	0.10208	-0.468694	-1.0059	16	Pfn1|Gmfg|Twf2|Gsn|Prkcd
REACTOME_CONSTITUTIVE_SIGNALING_BY_LIGAND_RESPONSIVE_EGFR_CANCER_VARIANTS	0.43	0.949848	0.100279	-0.487456	-1.00588	12	Hsp90aa1|Ubc|Ubb
platelet_derived_growth_factor_receptor_signaling_pathway(7)	0.44507	0.949848	0.105521	-0.446139	-1.00501	18	Txnip
REACTOME_ZINC_EFFLUX_AND_COMPARTMENTALIZATION_BY_THE_SLC30_FAMILY	0.497976	0.954723	0.0799859	-0.755223	-1.00485	1	Slc30a1
myeloid_cell_activation_involved_in_immune_response(5)	0.443478	0.949848	0.107554	-0.432055	-1.00414	22	Ccr2|Fcer1g|Rac2|Abr|Tyrobp|Lyn|Grn|Havcr2
mRNA_3_UTR_binding(7)	0.442159	0.949848	0.100279	-0.478934	-1.00392	14	Zfp36l2|Zfp36
REACTOME_MASTL_FACILITATES_MITOTIC_PROGRESSION	0.476744	0.949848	0.0899861	-0.573063	-1.0036	6	Ccnb1
muscle_tissue_development(5)	0.439189	0.949848	0.173748	-0.328344	-1.00312	96	Arrb2|Btg2|Bcl2|Egr1|Asb2|Lmna|Col3a1|Sox9|Fgfr1|Nupr1|Cited2|Mbnl1|Gja1|Tpm1|S1pr1|Myl6|Eomes|Vegfa|Tsc22d3|Cenpf|Tgfbr1|Uqcc2|Gpx1|Ppp3ca|Myc
blood_vessel_development(4)	0.428571	0.949848	0.186433	-0.325248	-1.00311	114	Ccr2|Sema4a|Ptk2b|Jun|Col3a1|Adam8|Nedd4|Col18a1|Fgfr1|Cited2|Thy1|Gja1|Tnfrsf12a|Gadd45a|Socs3|S1pr1|Rnf213|Vegfa|Tcf4|Lrp1|Atp2b4|Grn|Nrarp|Tgfbr1|Rhob|Gpx1
REACTOME_REGULATION_OF_RAS_BY_GAPS	0.429224	0.949848	0.142057	-0.381554	-1.00298	47	Rasal3|Psmb10|Ubc|Ubb
positive_regulation_of_cellular_response_to_transforming_growth_factor_beta_stimulus(4)&positive_regulation_of_transforming_growth_factor_beta_receptor_signaling_pathway(5)	0.514019	0.954991	0.0860347	-0.626501	-1.00281	4	Cited2|Adam17
production_of_small_RNA_involved_in_gene_silencing_by_RNA(5)&production_of_miRNAs_involved_in_gene_silencing_by_miRNA(6)&dsRNA_processing(7)	0.491803	0.954219	0.0886261	-0.552519	-1.00277	7	Rbm3|Ppp3ca
REACTOME_PTEN_REGULATION	0.427083	0.949848	0.153159	-0.345291	-1.00276	73	Egr1|Jun|Nedd4|Psmb10
REACTOME_GLYCOSAMINOGLYCAN_METABOLISM	0.428986	0.949848	0.109684	-0.437208	-1.00186	20	Bgn|St3gal6|Hexa|Hmmr|Gns|Xylt1|Hexb|Sdc4|Arsb
negative_regulation_of_phosphorylation(7)	0.429379	0.949848	0.159647	-0.328737	-1.00156	89	Tbc1d10c|Arrb2|Sorl1|Gbp4|Dok2|Slfn1|Jun|Gadd45g|Ptpn6|Errfi1|Rgs14|Gadd45a|Lyn|Sema4d|Mical1|Ppp1r15a
meiosis_II_cell_cycle_process(4)&meiosis_II(5)	0.530526	0.956604	0.0787114	-0.687485	-1.00147	2	Sgo2a|Mastl
REACTOME_FC_EPSILON_RECEPTOR_FCERI_SIGNALING	0.4	0.949848	0.164406	-0.334999	-1.00142	81	Lat|Fcer1g|Grap2|Vav1|Jun|Txk|Rasgrp2|Lat2|Psmb10
organism_emergence_from_protective_structure(3)&hatching(4)&blastocyst_hatching(5)	0.485577	0.953579	0.0908241	-0.522845	-1.00129	9	Grn|Lpar6
cerebral_cortex_cell_migration(5)	0.473815	0.949848	0.0943564	-0.512274	-1.00097	10	Adgrg1|Sun2|Rhoa|Rtn4
telencephalon_cell_migration(5)	0.473815	0.949848	0.0943564	-0.512274	-1.00097	10	Adgrg1|Sun2|Rhoa|Rtn4
cellular_response_to_interferon_gamma(6)	0.452206	0.949848	0.122108	-0.393066	-1.00028	36	Gbp4|Gbp7|Vim|Gbp8|Irf1|Actg1|H2-Ab1|Parp14|Gbp6|Capg|Irgm1|Rab20|Gbp9|Gbp2|Was
REACTOME_MHC_CLASS_II_ANTIGEN_PRESENTATION	0.415459	0.949848	0.149208	-0.368375	-1.00002	55	Ctsd|Lgmn|Tuba4a|Ctsl|H2-Eb1|H2-Ab1|Tubb4b|Cenpe|H2-Aa|Dynll1|Ctsa|Tubb2a|Tuba1c|Tuba1a|Kif20a
hydrolase_activity_hydrolyzing_O_glycosyl_compounds(5)	0.450128	0.949848	0.0988903	-0.481835	-0.999991	13	Lyz2|Hexa|Hexb|Gusb|Gla
negative_regulation_of_cellular_protein_metabolic_process(5)	0.475	0.949848	0.186433	-0.312545	-0.999039	141	Ctla2a|Tbc1d10c|Hspa1b|Arrb2|Sorl1|Gbp4|Dok2|Slfn1|Zfp36l2|Jun|Zfp36|Gadd45g|Ptpn6|Errfi1|Rgs14|Gadd45a|Lyn|Sema4d
cytokinesis(4)	0.4325	0.949848	0.0999277	-0.484133	-0.999022	12	Cfl1|Dstn|Actr2|Actr3|Daxx|Cit|Stmn1|Pdcd6ip
REACTOME_REGULATION_OF_MRNA_STABILITY_BY_PROTEINS_THAT_BIND_AU_RICH_ELEMENTS	0.413793	0.949848	0.151149	-0.354576	-0.998952	63	Hspa1a|Zfp36|Psmb10
negative_regulation_of_cell_maturation(5)	0.508097	0.954991	0.078921	-0.750712	-0.998851	1	Gsk3b
osteoblast_differentiation(4)	0.447368	0.949848	0.135741	-0.385576	-0.998574	44	Cebpb|Rassf2|Sox9|Id3|H3f3b|Tob1|Gja1|Sema4d|Cebpd|Vegfa|Wwtr1
copper_ion_binding(7)	0.54013	0.960996	0.0793435	-0.648747	-0.998461	3	Mt1|Prnp
PID_ARF6_PATHWAY	0.452685	0.949848	0.09855	-0.480947	-0.998147	13	Arrb2|Ipcef1|Adap1|Adrb2
response_to_retinoic_acid(5)	0.494145	0.954219	0.0883594	-0.549653	-0.997568	7	Sox9
multicellular_organismal_water_homeostasis(4)	0.492991	0.954219	0.0883594	-0.591571	-0.9972	5	Lsr|Ugcg|Sfn
dendrite(5)	0.449153	0.949848	0.132846	-0.384568	-0.9964	43	Ctla2a|Dock10|Nedd4|Hsp90aa1|Thy1|Rgs14
dendritic_tree(4)	0.449153	0.949848	0.132846	-0.384568	-0.9964	43	Ctla2a|Dock10|Nedd4|Hsp90aa1|Thy1|Rgs14
glycogen_metabolic_process(6)&cellular_glucan_metabolic_process(6)&glucan_metabolic_process(6)	0.492788	0.954219	0.0899861	-0.520196	-0.996218	9	Ppp1r3b|Pygl|Hmgb1
REACTOME_HEMOSTASIS	0.451613	0.949848	0.271289	-0.299976	-0.996111	216	Arrb2|Lat|Fcer1g|Selplg|Ctsw|Rac2|Dok2|F2rl2|Serpina3f|Cd244|Vav1|Gngt2|Rasgrp2|Cd63|Fn1|Inpp5d|Sparc|Gng11|Cd48|Dock10|Actb|S100a10|Tuba4a|Irf1|Ptpn6|Tmsb4x|Pfn1|Tubb4b|Kif21b|Itga1|Lyn|Cenpe|Psap|Pik3cg|F2r|Vegfa|Mical1|Atp2b4|P2rx4|Lgals3bp|Fermt3|Tubb2a|Cfl1|Rap1b|Tuba1c|Gng2|Tuba1a|Rhob|Kif20a|Ecm1|Atp2b1|Prkch|Serpina3g|Slc3a2|App|Apbb1ip|Flna|Racgap1|Sdc4
positive_regulation_of_DNA_biosynthetic_process(6)	0.495327	0.954219	0.0880945	-0.590714	-0.995756	5	Myc|Dkc1|Ptges3|Ctnnb1
PID_P38_ALPHA_BETA_DOWNSTREAM_PATHWAY	0.452685	0.949848	0.09855	-0.479773	-0.99571	13	Cebpb|Jun|Eif4ebp1|Ddit3|Mef2a
regulation_of_receptor_recycling(4)	0.54013	0.960996	0.0793435	-0.646873	-0.995575	3	Anxa2
neural_nucleus_development(4)	0.54013	0.960996	0.0793435	-0.646586	-0.995135	3	Bcl2
hexosaminidase_activity(6)	0.54013	0.960996	0.0793435	-0.646566	-0.995103	3	Hexa|Hexb
B_cell_apoptotic_process(8)	0.481297	0.950146	0.0934449	-0.509204	-0.99497	10	Lyn|Myc|Pkn1|Bcl2l11
CatSper_complex(6)	0.512146	0.954991	0.0785029	-0.747388	-0.994429	1	Hspa2
skin_epidermis_development(6)	0.452174	0.949848	0.106323	-0.427825	-0.994304	22	Bcl2|Sox9|Ctsl|Runx3
transmembrane_receptor_protein_tyrosine_kinase_signaling_pathway(6)	0.432099	0.949848	0.166934	-0.323191	-0.994061	92	Txnip|Lat|Sorl1|Dok2|Ptk2b|Rassf2|Cd63|Sox9|Nedd4|Lgmn|Fgfr1|Errfi1|Igfbp4|Itga1|Socs3|Vegfa|Tcf4|Lrp1
metanephros_development(6)	0.435	0.949848	0.0995791	-0.481213	-0.992997	12	Bcl2|Sox9|Id3|Wwtr1|Myc
BIOCARTA_ERK5_PATHWAY	0.492647	0.954219	0.0911073	-0.539994	-0.992869	8	Pik3cg|Rps6ka1|Mapk3|Hras
PID_PLK1_PATHWAY	0.435811	0.949848	0.118815	-0.402892	-0.992773	30	Cdc20|Prc1|Cenpe|Plk1|Ccnb1|Kif20a|Tpt1|Aurka|Ndc80|Rhoa
regulation_of_cellular_response_to_growth_factor_stimulus(4)	0.458498	0.949848	0.126254	-0.385571	-0.99259	39	Vsir|Sorl1|Cd63|Nedd4|Htra1|Cited2|Tob1|Tcf4|Pmepa1
REACTOME_INFLAMMASOMES	0.484765	0.952767	0.0992333	-0.462263	-0.992095	16	Txnip|Bcl2
REACTOME_NF_KB_ACTIVATION_THROUGH_FADD_RIP_1_PATHWAY_MEDIATED_BY_CASPASE_8_AND_10	0.497664	0.954723	0.0878313	-0.588514	-0.992048	5	Ddx58|Trim25
REACTOME_MITOTIC_SPINDLE_CHECKPOINT	0.42381	0.949848	0.146416	-0.355639	-0.991991	59	Cenpa|Ube2c|Cdc20|Cenpe|Dynll1|Plk1|Cenpf
white_fat_cell_differentiation(6)	0.543158	0.962657	0.0774768	-0.680836	-0.991787	2	Pparg|Tbl1xr1
BIOCARTA_S1P_PATHWAY	0.545263	0.963541	0.0772747	-0.679649	-0.990057	2	Hmgcs1|Srebf2
extracellular_organelle(4)	0.435	0.949848	0.0995791	-0.479411	-0.989279	12	Gbp7|Gbp6|Gbp9|Gbp2
regulation_of_response_to_extracellular_stimulus(5)&regulation_of_response_to_nutrient_levels(6)	0.546638	0.963541	0.0787114	-0.64277	-0.989261	3	Mt3|Nenf
left_right_axis_specification(5)	0.546638	0.963541	0.0787114	-0.642658	-0.989089	3	Cited2
left_right_pattern_formation(5)	0.546638	0.963541	0.0787114	-0.642658	-0.989089	3	Cited2
killing_of_cells_in_other_organism_involved_in_symbiotic_interaction(4)	0.547368	0.963541	0.0770737	-0.678699	-0.988673	2	Bcl2l11|Ncf1
killing_of_cells_of_other_organism(3)	0.547368	0.963541	0.0770737	-0.678699	-0.988673	2	Bcl2l11|Ncf1
regulation_of_gastrulation(5)	0.547368	0.963541	0.0770737	-0.67825	-0.98802	2	Fgfr1
extrinsic_component_of_cytoplasmic_side_of_plasma_membrane(3)	0.510539	0.954991	0.08654	-0.544344	-0.987934	7	Cyth1|Errfi1
positive_regulation_of_ubiquitin_dependent_protein_catabolic_process(8)	0.469816	0.949848	0.0978773	-0.466663	-0.987636	15	Ptk2b|Trib1|Zfand2a|Aurka
REACTOME_APC_C_MEDIATED_DEGRADATION_OF_CELL_CYCLE_PROTEINS	0.446602	0.949848	0.143759	-0.360734	-0.986966	57	Ube2c|Psmb10|Cdc20|Ubc|Plk1|Ccnb1|Ubb|Ccna2
negative_regulation_of_canonical_Wnt_signaling_pathway(6)	0.462916	0.949848	0.0972151	-0.475196	-0.986213	13	Egr1|Sox9
heme_metabolic_process(4)	0.557484	0.963541	0.0776799	-0.640763	-0.986173	3	Atpif1
porphyrin_containing_compound_metabolic_process(6)	0.557484	0.963541	0.0776799	-0.640763	-0.986173	3	Atpif1
tetrapyrrole_metabolic_process(5)	0.557484	0.963541	0.0776799	-0.640763	-0.986173	3	Atpif1
REACTOME_CLASS_I_PEROXISOMAL_MEMBRANE_PROTEIN_IMPORT	0.549474	0.963541	0.0768737	-0.676666	-0.985713	2	Abcd1
nucleotide_binding(4)&nucleoside_phosphate_binding(4)	0.460526	0.949848	0.133555	-0.380597	-0.985678	44	Gimap3|Dapk2|Itm2b|Mical1|Zap70|Rhob
adipose_tissue_development(5)	0.4425	0.949848	0.09855	-0.477573	-0.985485	12	Sorl1|Ubb|Arrdc3|Csf1|Selenom
natural_killer_cell_activation_involved_in_immune_response(6)	0.490698	0.954219	0.0883594	-0.56267	-0.9854	6	Pglyrp2
oxidoreductase_activity_acting_on_NAD_P_H(4)	0.512881	0.954991	0.0862866	-0.542597	-0.984763	7	Cybb
REACTOME_GLYCOGEN_STORAGE_DISEASES	0.509346	0.954991	0.08654	-0.584186	-0.984753	5	Ubc|Ubb|Uba52|Gyg
REACTOME_MYOCLONIC_EPILEPSY_OF_LAFORA	0.509346	0.954991	0.08654	-0.584186	-0.984753	5	Ubc|Ubb|Uba52|Gyg
cardiocyte_differentiation(5)	0.452769	0.949848	0.113787	-0.403669	-0.984657	27	Arrb2|Lmna|Cited2|Eomes|Vegfa
REACTOME_ATF6_ATF6_ALPHA_ACTIVATES_CHAPERONES	0.515222	0.95509	0.0860347	-0.542344	-0.984302	7	Hsp90b1|Ddit3|Atf4
REACTOME_ATF6_ATF6_ALPHA_ACTIVATES_CHAPERONE_GENES	0.515222	0.95509	0.0860347	-0.542344	-0.984302	7	Hsp90b1|Ddit3|Atf4
osteoblast_proliferation(4)	0.490698	0.954219	0.0883594	-0.561896	-0.984044	6	Bcl2
REACTOME_FOXO_MEDIATED_TRANSCRIPTION_OF_CELL_CYCLE_GENES	0.504902	0.954991	0.0897105	-0.535037	-0.983755	8	Btg1|Gadd45a
REACTOME_ANTIGEN_PROCESSING_UBIQUITINATION_PROTEASOME_DEGRADATION	0.454545	0.949848	0.173748	-0.317327	-0.983402	102	Asb2|Ube2c|Nedd4|Psmb10|Cdc20|Dtx3l|Socs3|Rnf213|Ubc|Socs1|Ubb
gene_silencing(3)	0.468391	0.949848	0.103576	-0.425514	-0.983256	21	Zfp36|Rbm3|Ppp3ca
REACTOME_GP1B_IX_V_ACTIVATION_SIGNALLING	0.563991	0.964739	0.0770737	-0.638849	-0.983227	3	Flna
negative_regulation_of_calcium_ion_transport(5)	0.53271	0.958129	0.0840746	-0.614118	-0.98299	4	Bcl2
cytoplasm_organization(5)	0.555789	0.963541	0.0762797	-0.674587	-0.982684	2	Zmiz1
actin_cytoskeleton(6)	0.455026	0.949848	0.149208	-0.336679	-0.982529	74	Neb|Rinl|Ahnak|Coro1a|Adam8|Cald1|Actg1|Tpm1|Marcks|Myl6|Lpxn|Myh9|Fermt3|Cfl1|Dst|Dstn|Peak1|Flna|Arpc2|Actr2|Asap1|Actn1|Pstpip1|Anxa2|Iqgap1|Cap1|Arpc1b
filopodium_tip(3)	0.555789	0.963541	0.0762797	-0.674462	-0.982502	2	Myo9b
REACTOME_CA2_ACTIVATED_K_CHANNELS	0.522267	0.95509	0.0774768	-0.737892	-0.981793	1	Kcnn4
calcium_activated_cation_channel_activity(7)	0.522267	0.95509	0.0774768	-0.737892	-0.981793	1	Kcnn4
ion_gated_channel_activity(7)	0.522267	0.95509	0.0774768	-0.737892	-0.981793	1	Kcnn4
transcription_repressor_complex(4)	0.445	0.949848	0.0982123	-0.475732	-0.981687	12	Jun|Etv3
activin_receptor_signaling_pathway(7)	0.555789	0.963541	0.0762797	-0.673815	-0.981559	2	Cited2
nodal_signaling_pathway(8)	0.555789	0.963541	0.0762797	-0.673815	-0.981559	2	Cited2
REACTOME_DEFECTIVE_B4GALT1_CAUSES_B4GALT1_CDG_CDG_2D	0.522267	0.95509	0.0774768	-0.737654	-0.981477	1	B4galt1
REACTOME_INTERACTION_WITH_CUMULUS_CELLS_AND_THE_ZONA_PELLUCIDA	0.522267	0.95509	0.0774768	-0.737654	-0.981477	1	B4galt1
regulation_of_acrosome_reaction(4)	0.522267	0.95509	0.0774768	-0.737654	-0.981477	1	B4galt1
REACTOME_SYNTHESIS_OF_LEUKOTRIENES_LT_AND_EOXINS_EX	0.522267	0.95509	0.0774768	-0.737417	-0.981161	1	Mapkapk2
REACTOME_M_PHASE	0.505618	0.954991	0.2114	-0.298601	-0.980978	183	Cenpa|Lmna|Ccnb2|Ube2c|Psmb10|Hsp90aa1|Tuba4a|Cdc20|Tubb4b|Cenpe|Dynll1|Ubc|Plk1|Ccnb1|Cenpf|Tubb2a|Tuba1c|Tuba1a|Kif20a|Ubb|Tubb5|Kif23|Birc5|Rps27
skeletal_muscle_organ_development(6)	0.495495	0.954219	0.130106	-0.367901	-0.980713	50	Btg2|Bcl2|Egr1|Asb2|Nupr1|Cited2|Mbnl1|Myl6|Eomes|Tsc22d3|Uqcc2|Gpx1|Ppp3ca|Myc
skeletal_muscle_tissue_development(7)	0.495495	0.954219	0.130106	-0.367901	-0.980713	50	Btg2|Bcl2|Egr1|Asb2|Nupr1|Cited2|Mbnl1|Myl6|Eomes|Tsc22d3|Uqcc2|Gpx1|Ppp3ca|Myc
megakaryocyte_development(6)	0.509615	0.954991	0.0880945	-0.511984	-0.980492	9	Fli1|Ptpn6|Nbeal2
REACTOME_DOWNREGULATION_OF_ERBB2_ERBB3_SIGNALING	0.511682	0.954991	0.0862866	-0.581469	-0.980172	5	Ubc|Ubb
REACTOME_TRANSPORT_OF_NUCLEOSIDES_AND_FREE_PURINE_AND_PYRIMIDINE_BASES_ACROSS_THE_PLASMA_MEMBRANE	0.511682	0.954991	0.0862866	-0.581367	-0.98	5	Slc28a2
negative_regulation_of_mitotic_cell_cycle(5)	0.463576	0.949848	0.113313	-0.402467	-0.979692	28	Bcl2|Slfn1|Zfp36l2|Cenpe|Plk3
peptidyl_threonine_phosphorylation(8)&peptidyl_threonine_modification(8)	0.460154	0.949848	0.0978773	-0.46731	-0.97955	14	Bcl2
muscle_fiber_development(7)	0.462871	0.949848	0.095288	-0.486696	-0.979128	11	Bcl2|Vegfa|Gpx1|Ppp3ca
regulation_of_mitotic_nuclear_division(5)	0.462871	0.949848	0.095288	-0.486494	-0.97872	11	Cenpe|Cdc42|Phip|Mad2l1|Cit
detection_of_light_stimulus_involved_in_sensory_perception(5)&detection_of_light_stimulus_involved_in_visual_perception(6)	0.524291	0.95509	0.0772747	-0.735518	-0.978634	1	Cep250
detection_of_visible_light(6)	0.524291	0.95509	0.0772747	-0.735518	-0.978634	1	Cep250
transferase_activity_transferring_glycosyl_groups(4)	0.475309	0.949848	0.10714	-0.411439	-0.978348	25	St8sia4|Galnt6|Pygl|B4galnt4|Xylt1|Fut8|Ugcg|Galnt1|Mgat4a|Tiparp
regulation_of_tissue_remodeling(4)	0.463768	0.949848	0.104733	-0.426855	-0.978137	20	Inpp5d|Adam8|Abr|Gja1|S1pr1|Klf6|Ppp3ca
supramolecular_fiber_organization(5)	0.465909	0.949848	0.153159	-0.32781	-0.977851	84	Neb|Bcl2|Vim|Coro1a|Col3a1|Serpinh1|Actg1|Pfn1|Marcks|Gmfg|Itgb5|Mical1|Twf2|Tgfbr1|Cfl1|Was|Dst|Dstn|Flna|Arpc2|Gsn|Prkcd|Mef2a|Actn1|Cfl2|Anxa2|Foxp1|P4ha1|Rb1|Wdr1|Rhoa|Msrb1|Apoe|Coro7
REACTOME_IKK_COMPLEX_RECRUITMENT_MEDIATED_BY_RIP1	0.491272	0.954219	0.0922597	-0.500382	-0.977731	10	Ripk3|Ubc|Ubb
REACTOME_TICAM1_RIP1_MEDIATED_IKK_COMPLEX_RECRUITMENT	0.491272	0.954219	0.0922597	-0.500382	-0.977731	10	Ripk3|Ubc|Ubb
positive_regulation_of_cardiac_muscle_tissue_growth(5)&positive_regulation_of_cardiac_muscle_cell_proliferation(5)	0.544393	0.963541	0.0828962	-0.610802	-0.977681	4	Fgfr1
positive_regulation_of_heart_growth(5)	0.544393	0.963541	0.0828962	-0.610802	-0.977681	4	Fgfr1
anterior_posterior_pattern_specification(5)	0.477444	0.949848	0.119888	-0.381499	-0.977545	37	Ifitm1|Btg2
layer_formation_in_cerebral_cortex(4)	0.572668	0.967323	0.0762797	-0.634902	-0.977152	3	Adgrg1
zinc_ion_homeostasis(9)	0.52459	0.95509	0.0850427	-0.538403	-0.977151	7	Mt1|Mt2|Mt3
REACTOME_ACTIVATION_OF_SMO	0.514019	0.954991	0.0860347	-0.579216	-0.976374	5	Arrb2
regulation_of_chromatin_binding(5)	0.514019	0.954991	0.0860347	-0.579087	-0.976156	5	Ppp3ca|Senp2
epidermis_development(5)	0.47619	0.949848	0.137251	-0.356535	-0.975418	56	Bcl2|Sox9|Ripor2|Bcl11b|Ctsl|Runx3|Fgfr1|Errfi1|Psap|Cst6|Prkch|Ugcg
basal_plasma_membrane(4)	0.564211	0.964739	0.0755015	-0.669388	-0.975111	2	Slc27a1
regulation_of_actin_filament_bundle_assembly(5)	0.502326	0.954991	0.0870516	-0.556339	-0.974311	6	Tgfbr1|Flna
somatic_diversification_of_immune_receptors_via_somatic_mutation(4)	0.546729	0.963541	0.0826646	-0.608445	-0.973909	4	Samhd1
keratinocyte_differentiation(6)	0.485564	0.953579	0.0959207	-0.460036	-0.973611	15	Bcl11b|Errfi1|Psap|Prkch|Ugcg
organelle_fusion(6)	0.465347	0.949848	0.0949752	-0.483935	-0.973572	11	Coro1a|Samd9l|Vamp1|Cln3|Uvrag
negative_regulation_of_animal_organ_morphogenesis(4)	0.518692	0.95509	0.0855357	-0.577357	-0.973241	5	Bcl2
REACTOME_AMINO_ACID_TRANSPORT_ACROSS_THE_PLASMA_MEMBRANE	0.52451	0.95509	0.0875697	-0.52896	-0.972581	8	Slc38a2|Slc3a2|Slc43a2
cellular_hormone_metabolic_process(4)	0.521028	0.95509	0.0852885	-0.57663	-0.972015	5	Egr1|Tiparp|Sgpl1
regulation_of_osteoblast_differentiation(5)	0.472973	0.949848	0.113313	-0.394249	-0.971475	30	Cebpb|Rassf2|Sox9|Id3|Tob1|Sema4d|Cebpd|Vegfa
protein_import(6)	0.495114	0.954219	0.107972	-0.398199	-0.971313	27	Txnip|Gbp4|Lmna
protein_import_into_nucleus(6)	0.495114	0.954219	0.107972	-0.398199	-0.971313	27	Txnip|Gbp4|Lmna
purine_ribonucleoside_triphosphate_binding(5)	0.484615	0.952735	0.120433	-0.378405	-0.971266	38	Gimap3|Dapk2|Itm2b|Zap70|Rhob
inner_ear_receptor_cell_development(6)	0.480818	0.95001	0.0949752	-0.467877	-0.971022	13	Ripor2|Fgfr1|Sdc4
transmembrane_transporter_activity(3)	0.509259	0.954991	0.130106	-0.36116	-0.970793	53	Slc2a3|Kcnk5|Prf1|Slc28a2|Ank|Gja1|Slc38a2|Tap1|P2rx4
regulation_of_ossification(4)	0.480952	0.95001	0.13649	-0.354583	-0.970077	56	Bcl2|Isg15|Cebpb|Ptk2b|Rassf2|Ank|Sox9|Id3|Tob1|Gja1|Sema4d|S1pr1|Cebpd|Vegfa
phosphatidylinositol_metabolic_process(7)	0.523364	0.95509	0.0850427	-0.575291	-0.969758	5	Synj1|Pip4k2b|Dpm1
REACTOME_G_BETA_GAMMA_SIGNALLING_THROUGH_CDC42	0.52451	0.95509	0.0875697	-0.52734	-0.969603	8	Gngt2|Gng11|Gng2
purine_ribonucleotide_binding(5)	0.498024	0.954723	0.120433	-0.376629	-0.96957	39	Gimap3|Dapk2|Itm2b|Zap70|Rhob
ribonucleotide_binding(4)	0.498024	0.954723	0.120433	-0.376629	-0.96957	39	Gimap3|Dapk2|Itm2b|Zap70|Rhob
decidualization(4)	0.558411	0.963541	0.0815265	-0.605333	-0.968928	4	Ctsl|Cited2
regulation_of_B_cell_apoptotic_process(9)	0.511628	0.954991	0.0860347	-0.553123	-0.968679	6	Lyn|Myc
negative_regulation_of_protein_metabolic_process(5)	0.559633	0.963541	0.179782	-0.301778	-0.968607	150	Ctla2a|Tbc1d10c|Hspa1b|Arrb2|Sorl1|Gbp4|Dok2|Slfn1|Zfp36l2|Jun|Zfp36|Gadd45g|Ptpn6|Errfi1|Rgs14|Gadd45a|Lyn|Sema4d
cardiac_muscle_cell_action_potential_involved_in_contraction(7)	0.54251	0.961985	0.0755015	-0.727208	-0.967578	1	Bin1
BIOCARTA_TSP1_PATHWAY	0.525701	0.955264	0.0847985	-0.573989	-0.967563	5	Jun
envelope(3)	0.491429	0.954219	0.149208	-0.320545	-0.967447	87	Gimap3|Sorl1|Bcl2|Rac2|Lmna|Bnip3|Shisa5
organelle_envelope(4)	0.491429	0.954219	0.149208	-0.320545	-0.967447	87	Gimap3|Sorl1|Bcl2|Rac2|Lmna|Bnip3|Shisa5
regulation_of_sterol_transport(6)&regulation_of_cholesterol_transport(7)	0.531616	0.957567	0.0843144	-0.532809	-0.966998	7	Lrp1|Anxa2|Acat2|Commd1
DNA_polymerase_activity(4)	0.583514	0.968419	0.0753094	-0.628292	-0.966979	3	Tep1
REACTOME_CHK1_CHK2_CDS1_MEDIATED_INACTIVATION_OF_CYCLIN_B_CDK1_COMPLEX	0.524038	0.95509	0.08654	-0.504831	-0.966794	9	Ccnb1|Sfn|Ywhag
REACTOME_RSK_ACTIVATION	0.583514	0.968419	0.0753094	-0.628171	-0.966792	3	Rps6ka1|Mapk3
REACTOME_PI3K_AKT_ACTIVATION	0.566316	0.964739	0.0753094	-0.6635	-0.966534	2	Rhoa|Pik3r1
heme_biosynthetic_process(5)	0.566316	0.964739	0.0753094	-0.663452	-0.966464	2	Atpif1
tetrapyrrole_biosynthetic_process(6)&porphyrin_containing_compound_biosynthetic_process(7)	0.566316	0.964739	0.0753094	-0.663452	-0.966464	2	Atpif1
NABA_CORE_MATRISOME	0.518006	0.95509	0.095288	-0.450256	-0.966326	16	Fgl2|Fn1|Col3a1|Sparc|Bgn|Tgfbi|Col18a1|Lamb3|Igfbp4
REACTOME_RHO_GTPASE_EFFECTORS	0.580645	0.968419	0.164406	-0.300702	-0.966186	140	Rac2|Cenpa|Cybb|Actb|Tuba4a|Cdc20|Prc1|Iqgap2|Actg1|Pfn1|Tubb4b|Cenpe|Myl6|Dynll1|Plk1|Myh9|Cenpf|Tubb2a|Rhoc|Cfl1|Tuba1c|Tuba1a|Rhob|Was|Flna|Arpc2|Actr2|Pkn1|Prkcd|Birc5|Rps27|Cdc42|Iqgap1|Tuba1b|Arpc1b|Knl1
regulation_of_mammary_gland_epithelial_cell_proliferation(5)	0.533958	0.959169	0.0840746	-0.532257	-0.965996	7	Ccnd1|Zfp703
REACTOME_UNFOLDED_PROTEIN_RESPONSE_UPR	0.514403	0.95509	0.120985	-0.370572	-0.965891	42	Cebpb|Lmna|Dnajb9|Hsp90b1|Ddit3|Atf4|Tatdn2|Crebrf|Atf3
BIOCARTA_EOSINOPHILS_PATHWAY	0.585683	0.969416	0.0751182	-0.626723	-0.964563	3	Ccl5|H2-Eb1
positive_regulation_of_intrinsic_apoptotic_signaling_pathway(6)	0.475578	0.949848	0.0959207	-0.460021	-0.96427	14	Serinc3|Mcl1|Ripk3|Park7
regulation_of_cell_division(4)	0.528846	0.956604	0.0860347	-0.503465	-0.964177	9	Cdk2ap2|Aspm|Lbh|Sfn|Ncoa3
embryonic_appendage_morphogenesis(5)&embryonic_limb_morphogenesis(6)	0.511236	0.954991	0.0968878	-0.4392	-0.963932	17	Fgfr1|Mbnl1|Gja1
purine_nucleotide_binding(5)	0.494071	0.954219	0.120985	-0.371032	-0.963354	40	Gimap3|Dapk2|Itm2b|Zap70|Rhob
DNA_repair(6)	0.503846	0.954991	0.117766	-0.374957	-0.962416	38	Hspa1a
axis_specification(4)	0.48072	0.95001	0.095288	-0.459084	-0.962307	14	Cited2|Nrarp|Ets2|Ddit3|Aurka|Ski
cellular_macromolecule_catabolic_process(5)	0.55	0.963541	0.158514	-0.310281	-0.962198	111	Isg15|Ptk2b|Zfp36l2|Tbx21|Asb2|Dnajb9|Zfp36|Nedd4|Lgmn|Ctsl|Psap|Wwtr1|Dnase2a|Cln3|Mdm2|Ppt1|Trib1|Rnasel|Gtpbp2|Zfand2a|Slfn8|Anxa2|Aurka
ether_metabolic_process(4)	0.548583	0.963541	0.0749279	-0.722934	-0.961892	1	Tmem189
REACTOME_RESPONSE_OF_MTB_TO_PHAGOCYTOSIS	0.48329	0.951873	0.0949752	-0.458841	-0.961796	14	Coro1a|Rnf213|Ubc|Ubb|Eno1
PID_ILK_PATHWAY	0.496599	0.954723	0.110565	-0.390189	-0.961457	31	Jun|Hsp90aa1|Ccnd1|Zyx|Actn1|Cdc42|Aurka|Iqgap1|Pxn
forebrain_regionalization(5)	0.57243	0.967299	0.0802023	-0.600648	-0.961428	4	Eomes|Adgrg1|Tra2b
REACTOME_ACTIVATION_OF_KAINATE_RECEPTORS_UPON_GLUTAMATE_BINDING	0.531863	0.957567	0.086795	-0.522872	-0.961388	8	Gngt2|Gng11|Gng2
KEGG_SPHINGOLIPID_METABOLISM	0.531863	0.957567	0.086795	-0.522828	-0.961306	8	Ugcg|Asah1|Sgpl1|Gla|Sphk2
keratinocyte_development(6)	0.53972	0.960996	0.0833634	-0.570271	-0.961295	5	Bcl11b|Psap
adherens_junction(6)	0.531863	0.957567	0.086795	-0.52268	-0.961035	8	Frmd4b|Myh9
response_to_isoquinoline_alkaloid(6)&response_to_morphine(7)	0.550607	0.963541	0.0747385	-0.722222	-0.960944	1	Ppp1r9b
apical_part_of_cell(3)	0.512712	0.954991	0.123257	-0.370693	-0.960449	43	Ifitm3|F2rl2|Anxa1|Fn1|Lgmn|Actg1|Gja1|P2rx4|Atp6v1b2
negative_regulation_of_tissue_remodeling(4)	0.574766	0.968419	0.0799859	-0.600034	-0.960445	4	Inpp5d|Abr
BIOCARTA_SET_PATHWAY	0.518605	0.95509	0.0852885	-0.548392	-0.960393	6	Prf1|Hmgb2
regulation_of_megakaryocyte_differentiation(6)	0.578947	0.968419	0.0741759	-0.658988	-0.959961	2	Eif6|Cib1
B_cell_receptor_signaling_pathway(7)	0.482673	0.951267	0.0928481	-0.477137	-0.959896	11	Lat2|Ighm|Ptpn6|Lyn|Lpxn|Klhl6
mitochondrial_transport(5)	0.505747	0.954991	0.0988903	-0.425543	-0.959612	19	Bcl2
organelle_fission(6)	0.512195	0.954991	0.133555	-0.34438	-0.959526	60	Gimap3|Cdc20|Cenpe|Plk1|Ubb|Actr2|Sgo2a|Aspm|Kif11|Cdc42|Sirt7|Aurka
condensed_nuclear_chromosome_centromeric_region(6)	0.475	0.949848	0.0943564	-0.464901	-0.959337	12	Cenpa|Cenpe|Plk1|Sgo2a
plasma_lipoprotein_particle_organization(3)	0.587852	0.969649	0.0749279	-0.623324	-0.959333	3	Apoe|Plagl2
protein_lipid_complex_subunit_organization(6)	0.587852	0.969649	0.0749279	-0.623324	-0.959333	3	Apoe|Plagl2
channel_inhibitor_activity(4)&ion_channel_inhibitor_activity(5)	0.577103	0.968419	0.0797706	-0.599209	-0.959126	4	Nedd4
BIOCARTA_EPHA4_PATHWAY	0.577103	0.968419	0.0797706	-0.599126	-0.958992	4	Lyn|Rap1b
REACTOME_DEPOLYMERISATION_OF_THE_NUCLEAR_LAMINA	0.533654	0.959104	0.0855357	-0.500705	-0.958891	9	Lmna|Ccnb1
whole_membrane(4)	0.492958	0.954219	0.166934	-0.314236	-0.958595	99	Gimap3|Tmem163|Fcer1g|Slc2a3|Ahnak|Lat2|Thy1|Cavin3|Pag1|Lamp1|Lyn|H2-D1|Prrt1|Tap1|Tm6sf1
REACTOME_MRNA_EDITING	0.581053	0.968419	0.0739901	-0.657564	-0.957886	2	Adar|Apobec3
regulation_of_transposition(4)&negative_regulation_of_transposition(4)	0.581053	0.968419	0.0739901	-0.657564	-0.957886	2	Sirt7|Apobec3
transposition(3)	0.581053	0.968419	0.0739901	-0.657564	-0.957886	2	Sirt7|Apobec3
REACTOME_DISEASES_OF_METABOLISM	0.516949	0.95509	0.122679	-0.369548	-0.957482	43	Bgn|Hexa|Gns|Ubc|Tcn2|Ctsa|Hexb|Ubb|Galnt3|Sdc4|Arsb
REACTOME_HDL_CLEARANCE	0.560729	0.964012	0.0738053	-0.719136	-0.956837	1	Hdlbp
PID_INTEGRIN_A4B1_PATHWAY	0.503937	0.954991	0.0937465	-0.451983	-0.956567	15	Ptk2b|Fn1
KEGG_ASCORBATE_AND_ALDARATE_METABOLISM	0.566802	0.964739	0.0732559	-0.718661	-0.956206	1	Ugdh
heparan_sulfate_proteoglycan_biosynthetic_process(8)	0.566802	0.964739	0.0732559	-0.718661	-0.956206	1	Ugdh
membrane_lipid_catabolic_process(6)	0.539216	0.960996	0.0860347	-0.519764	-0.955674	8	Psap|Hexa|Hexb|Asah1|Gla
REACTOME_WAX_AND_PLASMALOGEN_BIOSYNTHESIS	0.566802	0.964739	0.0732559	-0.718186	-0.955574	1	Agps
REACTOME_NICOTINAMIDE_SALVAGING	0.530233	0.956604	0.0840746	-0.545516	-0.955358	6	Parp14
intestinal_cholesterol_absorption(5)	0.566802	0.964739	0.0732559	-0.717711	-0.954942	1	Acat2
lipid_digestion(4)	0.566802	0.964739	0.0732559	-0.717711	-0.954942	1	Acat2
proximal_distal_pattern_formation(5)	0.585263	0.969009	0.0736213	-0.655426	-0.954772	2	Chsy1|Ctnnb1
negative_regulation_of_actin_filament_polymerization(6)	0.540984	0.960996	0.0833634	-0.525658	-0.95402	7	Pfn1|Twf2|Gsn|Prkcd
regulation_of_biomineral_tissue_development(4)	0.501408	0.954991	0.0982123	-0.423495	-0.953998	18	Isg15|Ptk2b|Ank|Sox9|Gja1|S1pr1|Ecm1|Atp2b1|Bmp2k|Atf4|Adrb2
regulation_of_biomineralization(3)	0.501408	0.954991	0.0982123	-0.423495	-0.953998	18	Isg15|Ptk2b|Ank|Sox9|Gja1|S1pr1|Ecm1|Atp2b1|Bmp2k|Atf4|Adrb2
cell_substrate_adhesion(4)	0.526749	0.955273	0.119348	-0.365985	-0.953935	42	Bcl2|Prex1|Fn1|Adam8|Thy1|Tnfrsf12a
cardioblast_differentiation(6)	0.544393	0.963541	0.0828962	-0.565811	-0.953778	5	Eomes
REACTOME_CHONDROITIN_SULFATE_BIOSYNTHESIS	0.579439	0.968419	0.0795565	-0.595656	-0.953439	4	Bgn
SA_PROGRAMMED_CELL_DEATH	0.541667	0.961223	0.0857844	-0.518451	-0.953259	8	Bcl2
negative_regulation_of_multicellular_organism_growth(4)	0.532558	0.958096	0.0838361	-0.544047	-0.952784	6	Socs2|Lgmn|Adrb1
striated_muscle_tissue_development(6)	0.52381	0.95509	0.147331	-0.3115	-0.95245	90	Arrb2|Btg2|Bcl2|Egr1|Asb2|Lmna|Fgfr1|Nupr1|Cited2|Mbnl1|Gja1|Tpm1|S1pr1|Myl6|Eomes|Vegfa|Tsc22d3|Cenpf|Tgfbr1|Uqcc2|Gpx1|Ppp3ca|Myc
organelle_assembly(6)	0.497382	0.954723	0.141225	-0.338507	-0.952324	65	Neb|Ctsd|Cdc20|Actg1|Wwtr1|Dynll1|Irgm1|Cln3|Tubb5|Asap1|Mef2a|Aspm|Kif11|Cfl2|Foxp1|Aurka
REACTOME_ATF4_ACTIVATES_GENES_IN_RESPONSE_TO_ENDOPLASMIC_RETICULUM_STRESS	0.503836	0.954991	0.0922597	-0.458793	-0.95217	13	Cebpb|Ddit3|Atf4|Atf3
Sertoli_cell_differentiation(4)	0.540984	0.960996	0.0833634	-0.524036	-0.951075	7	Sox9|Fndc3a
REACTOME_PIWI_INTERACTING_RNA_PIRNA_BIOGENESIS	0.544118	0.963541	0.0855357	-0.516949	-0.950498	8	Hsp90aa1
carbohydrate_derivative_binding(3)	0.529126	0.956604	0.130777	-0.347382	-0.950435	57	Gimap3|Dapk2|Bgn|Itm2b|Vegfa|Zap70|Rhob|Adgrg1|Prnp
metanephric_glomerulus_development(5)	0.582996	0.968419	0.0718276	-0.713438	-0.949256	1	Pdgfb
REACTOME_NOTCH2_INTRACELLULAR_DOMAIN_REGULATES_TRANSCRIPTION	0.586449	0.969563	0.078921	-0.592731	-0.948757	4	Gzmf|Creb1|Rbpj
REACTOME_INTRA_GOLGI_AND_RETROGRADE_GOLGI_TO_ER_TRAFFIC	0.52381	0.95509	0.138022	-0.332437	-0.948608	69	Cyth1|Tuba4a|Tubb4b|Kif21b|Cenpe|Dynll1|Tubb2a|Tuba1c|Tuba1a|Kif20a|Galnt1|Racgap1|Kif23|Kif11|Kif22|Tuba1b
REACTOME_ANTIGEN_PROCESSING_CROSS_PRESENTATION	0.534759	0.96035	0.137251	-0.331877	-0.948286	70	Cybb|Psmb10|Ctsl|H2-D1|Tap1|Itgb5|Ubc|H2-Q4|H2-Q6|B2m|Ubb
cellular_zinc_ion_homeostasis(8)	0.537209	0.960996	0.0833634	-0.541464	-0.948261	6	Mt1|Mt2|Mt3
REACTOME_MECP2_REGULATES_TRANSCRIPTION_FACTORS	0.6	0.970533	0.0723571	-0.650677	-0.947854	2	Pparg|Creb1
lung_saccule_development(4)	0.6	0.970533	0.0723571	-0.650677	-0.947854	2	Ptges3|Creb1
negative_regulation_of_phosphorus_metabolic_process(5)&negative_regulation_of_phosphate_metabolic_process(6)	0.578231	0.968419	0.15017	-0.311504	-0.947597	95	Tbc1d10c|Arrb2|Sorl1|Gbp4|Dok2|Slfn1|Jun|Gadd45g|Ptpn6|Errfi1|Rgs14|Gadd45a|Lyn|Sema4d|Mical1|Ppp1r15a
nuclear_DNA_replication(5)	0.551402	0.963541	0.0822055	-0.562055	-0.947447	5	Fgfr1
cellular_response_to_lipoprotein_particle_stimulus(4)	0.54902	0.963541	0.0850427	-0.515069	-0.94704	8	Fcer1g
REACTOME_ALPHA_PROTEIN_KINASE_1_SIGNALING_PATHWAY	0.586449	0.969563	0.078921	-0.591658	-0.947039	4	Ubc|Ubb
REACTOME_TICAM1_TRAF6_DEPENDENT_INDUCTION_OF_TAK1_COMPLEX	0.586449	0.969563	0.078921	-0.591658	-0.947039	4	Ubc|Ubb
chondrocyte_development(5)	0.50495	0.954991	0.0902635	-0.470634	-0.946815	11	Sox9|Serpinh1|Ecm1|Tgfbr2|Chsy1|Eif2ak3
excitatory_extracellular_ligand_gated_ion_channel_activity(8)	0.598698	0.970533	0.0739901	-0.615139	-0.946735	3	P2rx4
extracellular_ligand_gated_ion_channel_activity(7)	0.598698	0.970533	0.0739901	-0.615139	-0.946735	3	P2rx4
glycinergic_synapse(5)	0.582996	0.968419	0.0718276	-0.710826	-0.945781	1	Hspa8
positive_regulation_of_organelle_assembly(5)	0.551471	0.963541	0.0847985	-0.513805	-0.944716	8	Dynll1|Asap1|Rhoa|Sh3glb1|Mns1
structural_constituent_of_cytoskeleton(3)	0.551471	0.963541	0.0847985	-0.513755	-0.944625	8	Vim|Actg1|Tpm1
REACTOME_GLUCAGON_LIKE_PEPTIDE_1_GLP1_REGULATES_INSULIN_SECRETION	0.503856	0.954991	0.0925529	-0.450106	-0.943487	14	Gngt2|Gng11|Gng2|Iqgap1|Gnas|Itpr2|Gnb1
regulation_of_cell_fate_commitment(5)	0.540984	0.960996	0.0833634	-0.519669	-0.943151	7	Tbx21|Fgfr1
copper_ion_transport(9)	0.589069	0.969649	0.0713053	-0.708452	-0.942622	1	Atox1
spindle_assembly(5)	0.550481	0.963541	0.0838361	-0.492055	-0.942326	9	Cdc20|Tubb5|Aspm|Kif11|Aurka
hydrogen_peroxide_metabolic_process(5)	0.523691	0.95509	0.0886261	-0.482075	-0.94196	10	Cybb|Gpx1|Park7|Prdx5
negative_regulation_of_myoblast_differentiation(5)	0.560748	0.964012	0.0813027	-0.557814	-0.940297	5	Sox9|Id3|Cxcl10|Ddit3
organelle_membrane_fusion(7)	0.552885	0.963541	0.0835991	-0.490905	-0.940123	9	Coro1a|Samd9l|Vamp1|Cln3|Uvrag
vesicle_fusion(4)	0.552885	0.963541	0.0835991	-0.490905	-0.940123	9	Coro1a|Samd9l|Vamp1|Cln3|Uvrag
REACTOME_ENOS_ACTIVATION	0.603037	0.970533	0.0736213	-0.610557	-0.939683	3	Hsp90aa1
REACTOME_PROTEIN_UBIQUITINATION	0.536332	0.960996	0.10673	-0.373852	-0.939677	34	Ube2c|H2-D1|Ubc|H2-Q4|H2-Q6|Ubb
protein_monoubiquitination(10)	0.60514	0.970533	0.0772747	-0.587009	-0.939598	4	Nedd4
response_to_mitochondrial_depolarisation(5)	0.610526	0.970533	0.0714786	-0.644977	-0.939551	2	Gba|Cdc37
REACTOME_RECEPTOR_MEDIATED_MITOPHAGY	0.603037	0.970533	0.0736213	-0.609919	-0.938702	3	Map1lc3a
positive_regulation_of_mitochondrial_membrane_permeability(6)	0.528678	0.956604	0.0880945	-0.480263	-0.93842	10	Ier3|Bcl2l11|Sh3glb1|Gsk3b|Atpif1
regulation_of_mitochondrial_membrane_permeability_involved_in_apoptotic_process(6)	0.528678	0.956604	0.0880945	-0.480263	-0.93842	10	Ier3|Bcl2l11|Sh3glb1|Gsk3b|Atpif1
response_to_lipoprotein_particle(4)	0.550351	0.963541	0.0824344	-0.517035	-0.938369	7	Fcer1g
REACTOME_DISEASES_ASSOCIATED_WITH_N_GLYCOSYLATION_OF_PROTEINS	0.603037	0.970533	0.0736213	-0.609501	-0.938059	3	B4galt1|Mgat2|Mpdu1
REACTOME_SIGNALING_BY_NOTCH	0.581921	0.968419	0.135002	-0.307866	-0.937971	89	Arrb2|Jun|Psmb10|St3gal6|Ccnd1|Tle4|Ubc|Mfng|Myc|Ubb
positive_regulation_of_developmental_growth(4)	0.55298	0.963541	0.10208	-0.385278	-0.937852	28	Bcl2|Sash3|Fn1|Hopx|Fgfr1|Tnfrsf12a|Vegfa
protein_localization_to_cell_junction(5)	0.552693	0.963541	0.0822055	-0.516678	-0.937722	7	Tyrobp|Lsr
REACTOME_THROMBOXANE_SIGNALLING_THROUGH_TP_RECEPTOR	0.555288	0.963541	0.0833634	-0.489361	-0.937168	9	Gngt2|Gng11|Gng2
anatomical_structure_regression(3)	0.612632	0.970533	0.0713053	-0.643315	-0.93713	2	Lef1|Ninj1
protein_containing_complex_binding(3)	0.577381	0.968419	0.1396	-0.306441	-0.936981	90	Fcer1g|Malat1|Coro1a|Adam8|Thy1|Lyn|Tpm1|Marcks|F2r|Lasp1|Itgb5|Lsr|Rbm3|Fermt3|Cfl1|Xist|Adgrg1|Prnp|Mfge8|Dstn|Impact
nucleoside_triphosphatase_activity(7)	0.577273	0.968419	0.119888	-0.349915	-0.936447	51	Entpd1|Rac2|Igtp|Myl6|Rab37|Gbp2|Atf7ip
positive_regulation_of_sterol_transport(5)&positive_regulation_of_cholesterol_transport(6)	0.548837	0.963541	0.0822055	-0.534681	-0.936382	6	Lrp1|Anxa2|Acat2|Commd1
ATP_synthesis_coupled_electron_transport(5)&mitochondrial_ATP_synthesis_coupled_electron_transport(6)	0.60514	0.970533	0.0772747	-0.584797	-0.936057	4	Park7|Dnajc15
REACTOME_SIGNALING_BY_NOTCH2	0.524752	0.95509	0.0880945	-0.464415	-0.934302	11	Ubc|Ubb|Gzmf
cerebral_cortex_radially_oriented_cell_migration(6)	0.563725	0.964739	0.0835991	-0.50811	-0.934245	8	Adgrg1|Sun2|Rtn4
regulation_of_actin_filament_length(6)	0.540123	0.960996	0.0992333	-0.392887	-0.934235	25	Neb|Coro1a|Pfn1|Gmfg|Twf2|Cfl1|Dstn|Arpc2|Gsn|Prkcd
Wnt_protein_binding(4)	0.61336	0.970533	0.0692836	-0.70133	-0.933146	1	Wls
regulation_of_hormone_metabolic_process(4)	0.60514	0.970533	0.0772747	-0.582807	-0.932871	4	Egr1
biomineral_tissue_development(3)	0.537538	0.960996	0.0978773	-0.393489	-0.932641	24	Isg15|Ptk2b|Ank|Sox9|Gja1|S1pr1|Ecm1|Atp2b1|Bmp2k|Atf4|Adrb2
biomineralization(2)	0.537538	0.960996	0.0978773	-0.393489	-0.932641	24	Isg15|Ptk2b|Ank|Sox9|Gja1|S1pr1|Ecm1|Atp2b1|Bmp2k|Atf4|Adrb2
protein_localization_to_microtubule_organizing_center(9)&protein_localization_to_centrosome(10)	0.559719	0.963541	0.0815265	-0.513832	-0.932556	7	Aurka|Gsk3b|Pcm1
REACTOME_ER_QUALITY_CONTROL_COMPARTMENT_ERQC	0.57243	0.967299	0.0802023	-0.552966	-0.932125	5	Ubc|Ubb
REACTOME_THE_NLRP3_INFLAMMASOME	0.529412	0.956604	0.0894367	-0.449074	-0.932	13	Txnip
cell_junction_assembly(6)	0.555147	0.963541	0.108394	-0.365841	-0.930998	36	Sema4a|Bcl2|Fn1|Adgre5|Thy1|Sema4d|Lsr|Rhoc|App|Zfp703
Sertoli_cell_development(4)	0.562791	0.964435	0.0808589	-0.530981	-0.929903	6	Sox9|Fndc3a
REACTOME_NR1H3_NR1H2_REGULATE_GENE_EXPRESSION_LINKED_TO_CHOLESTEROL_TRANSPORT_AND_EFFLUX	0.541147	0.960996	0.086795	-0.475883	-0.929861	10	Arl4c|Apoe|Tbl1xr1|Tnrc6b|Tnrc6c
regulation_of_nucleotide_biosynthetic_process(6)&regulation_of_purine_nucleotide_biosynthetic_process(7)	0.607375	0.970533	0.0732559	-0.604046	-0.929663	3	Pdk1
cellular_response_to_glucose_starvation(6)	0.566176	0.964739	0.0833634	-0.505555	-0.929548	8	Bcl2
negative_regulation_of_cellular_amide_metabolic_process(5)	0.569536	0.967299	0.100279	-0.381776	-0.929326	28	Sorl1|Zfp36l2|Zfp36
M_phase(4)	0.616822	0.970533	0.0762797	-0.580386	-0.928996	4	Cdc20
REACTOME_NRAGE_SIGNALS_DEATH_THROUGH_JNK	0.553371	0.963541	0.0922597	-0.423197	-0.92881	17	Prex1|Vav1|Abr
REACTOME_SYNTHESIS_OF_PROSTAGLANDINS_PG_AND_THROMBOXANES_TX	0.619433	0.970533	0.0687943	-0.698006	-0.928723	1	Ptges3
hormone_biosynthetic_process(4)	0.611714	0.970533	0.0728939	-0.603391	-0.928655	3	Egr1
excitatory_postsynaptic_potential(6)	0.565116	0.964739	0.0806388	-0.530049	-0.928271	6	P2rx4|Ppp3ca|Adrb2|Atxn1
REACTOME_NRIF_SIGNALS_CELL_DEATH_FROM_THE_NUCLEUS	0.564403	0.964739	0.0810802	-0.511438	-0.928211	7	Ubc|Ubb
cell_substrate_junction(5)	0.562112	0.964435	0.0972151	-0.382772	-0.927904	26	Vasp|Lasp1|Lpxn|Itgb5|Myh9|Dst|Peak1|Arpc2|Gsn|Zyx|Actn1|Iqgap1|Pxn
response_to_toxic_substance(4)	0.568116	0.966257	0.0925529	-0.398983	-0.927271	22	Bcl2|Mt1|Nupr1|Mt2|Gpx1|Park7
REACTOME_PTK6_REGULATES_CELL_CYCLE	0.621495	0.970533	0.0758887	-0.578804	-0.926464	4	Ccnd1
peptidyl_serine_phosphorylation(8)	0.557432	0.963541	0.102822	-0.368324	-0.926383	33	Bcl2|Hsp90aa1|Gadd45a|Ppp1r15a|Plk1|Ccnb1
cardiac_epithelial_to_mesenchymal_transition(6)	0.577103	0.968419	0.0797706	-0.548672	-0.924887	5	Tgfbr1|Tgfbr2|Rtn4
REACTOME_PURINERGIC_SIGNALING_IN_LEISHMANIASIS_INFECTION	0.530184	0.956604	0.0908241	-0.436924	-0.924696	15	Txnip|Entpd1
anterior_posterior_axis_specification(5)	0.541147	0.960996	0.086795	-0.4732	-0.924618	10	Nrarp|Ets2|Ddit3|Aurka|Ski
SA_G1_AND_S_PHASES	0.539642	0.960996	0.0883594	-0.445297	-0.924159	13	Ccnd1|Cfl1|Mdm2|E2f2
response_to_fibroblast_growth_factor(4)&cellular_response_to_fibroblast_growth_factor_stimulus(5)	0.530184	0.956604	0.0908241	-0.436507	-0.923814	15	Zfp36l2|Zfp36|Fgfr1
passive_transmembrane_transporter_activity(4)&channel_activity(5)	0.577586	0.968419	0.0911073	-0.39956	-0.923284	21	Kcnk5|Prf1|Gja1|P2rx4
REACTOME_XENOBIOTICS	0.631579	0.970533	0.0678338	-0.693732	-0.923037	1	Ahr
glomerulus_morphogenesis(4)	0.631579	0.970533	0.0678338	-0.693732	-0.923037	1	Ahr
REACTOME_CROSS_PRESENTATION_OF_PARTICULATE_EXOGENOUS_ANTIGENS_PHAGOSOMES	0.572093	0.967299	0.0799859	-0.527021	-0.922968	6	Cybb|Itgb5
myeloid_leukocyte_mediated_immunity(5)	0.558559	0.963541	0.0956031	-0.389065	-0.922155	24	Ccr2|Fcer1g|Rac2|Abr|Tyrobp|Lyn
mRNA_export_from_nucleus(6)&mRNA_containing_ribonucleoprotein_complex_export_from_nucleus(6)	0.631579	0.970533	0.0678338	-0.692545	-0.921458	1	Thoc2
PID_FGF_PATHWAY	0.570225	0.967299	0.0905429	-0.419634	-0.92099	17	Ptk2b|Jun|Fgfr1
enamel_mineralization(5)	0.613883	0.970533	0.0727141	-0.597965	-0.920303	3	Tcirg1|Fam20a
tooth_mineralization(4)	0.613883	0.970533	0.0727141	-0.597965	-0.920303	3	Tcirg1|Fam20a
REACTOME_OLFACTORY_SIGNALING_PATHWAY	0.577103	0.968419	0.0797706	-0.5457	-0.919877	5	Rtp4|Reep4|Gnb1
regulation_of_protein_stability(4)	0.570946	0.967299	0.101351	-0.36572	-0.919832	33	Bcl2|Lmna|Lamp1|Ccdc88c|Ctsa|Park7|Hps4|Lamp2|Id1
cellular_catabolic_process(4)	0.743902	0.988099	0.179782	-0.278573	-0.919713	192	Ctsd|Sorl1|Bcl2|Entpd1|Isg15|Ptk2b|Zfp36l2|Tbx21|Asb2|Dnajb9|Adam8|Zfp36|Nedd4|Lgmn|Ctsl|Nupr1|Psap|Hexa|Wwtr1|Lrp1|Ctsa|Irgm1|Dnase2a|Scarb2|Gpx1|Pnpla7|Hexb|Tspo|Cln3|Mdm2|Ppt1|Trib1|Lamp2|Rnasel|Mt3|Gtpbp2|Hmgb1|Zfand2a|Abcd1|Npc1|Asah1|Slfn8|Anxa2|Aurka|Zbtb20
regulation_of_establishment_of_cell_polarity(5)	0.581395	0.968419	0.0791317	-0.524779	-0.919041	6	Ptk2b|Ripor2
regulation_of_establishment_or_maintenance_of_cell_polarity(4)	0.581395	0.968419	0.0791317	-0.524779	-0.919041	6	Ptk2b|Ripor2
substrate_dependent_cell_migration(5)	0.583721	0.968419	0.078921	-0.524362	-0.918311	6	Adam8|Tnfrsf12a
bone_morphogenesis(5)	0.575843	0.968419	0.0899861	-0.418365	-0.918204	17	Sox9|Serpinh1|Cited2|Foxn3|Insig1|Tgfbr2|Ski|Gnas|Chsy1
mesenchyme_development(5)	0.566176	0.964739	0.10714	-0.36081	-0.918196	36	Bcl2|Sox9|Nedd4|Fgfr1|Cited2|Gja1|Eomes|Vegfa|Wwtr1|Tgfbr1|Cfl1|Myc|Mdm2|Flna|Zfp703
muscle_cell_differentiation(5)	0.619792	0.970533	0.124434	-0.311148	-0.917748	77	Neb|Arrb2|Bcl2|Lmna|Sox9|Hopx|Tmsb4x|H3f3b|Actg1|Vegfa|Myh9|Plekho1|Cxcl10|Gpx1|Ppp3ca
protein_phosphatase_binding(6)	0.553616	0.963541	0.0855357	-0.46963	-0.917644	10	Bcl2|Ppp1r15a
kidney_epithelium_development(6)	0.576812	0.968419	0.0916795	-0.400313	-0.917316	20	Bcl2|Sox9|Fgfr1|Basp1|Vegfa|Wwtr1
circadian_behavior(4)	0.586047	0.969563	0.0787114	-0.523781	-0.917294	6	Egr1|Adrb1
regulation_of_epidermal_cell_differentiation(5)	0.586047	0.969563	0.0787114	-0.523572	-0.916927	6	Errfi1|Prkch|Sfn|Mafg
REACTOME_SIGNALING_BY_RHO_GTPASES	0.741935	0.98789	0.168238	-0.27747	-0.916193	180	Arhgap9|Prex1|Rac2|Vav1|Arhgap15|Cenpa|Abr|Cybb|Actb|Tuba4a|Cdc20|Prc1|Iqgap2|Actg1|Arhgap27|Pfn1|Tubb4b|Cenpe|Myl6|Dynll1|Plk1|Myh9|Cenpf|Tubb2a|Rhoc|Cfl1|Tuba1c|Tuba1a|Rhob|Arhgap25|Was|Arhgdib|Arap1|Flna|Racgap1|Arpc2|Fgd3|Actr2|Pkn1|Prkcd|Birc5|Rps27|Srgap3
cysteine_type_peptidase_activity(5)	0.544554	0.963541	0.0860347	-0.455132	-0.915627	11	Lgmn|Ctsl
anchoring_junction(4)	0.628378	0.970533	0.142901	-0.29963	-0.915395	96	Lat|Ahnak|Vav1|Coro1a|Frmd4b|Dpp4|Cyth1|Ptpn6|Ccnd1|Skap1|Vasp|Gja1|Themis|Sh3bp1|Lasp1|Lpxn|Itgb5|Lsr|Myh9|Zap70|Cfl1|Was|Dst|Prkch|App|Peak1|Arpc2
protein_autoubiquitination(10)	0.588785	0.969649	0.0787114	-0.542571	-0.914602	5	Trim30a
positive_regulation_of_Ras_protein_signal_transduction(7)	0.569712	0.967299	0.0819779	-0.477454	-0.914365	9	Col3a1|F2r|Adgrg1|Csf1|Rtn4
regulation_of_GTPase_activity(6)	0.592834	0.970533	0.0968878	-0.374818	-0.914281	27	Prex1|Vav1|Dock10|Rgs14|Sema4d|Sh3bp1
GTPase_activator_activity(5)	0.542416	0.961985	0.0883594	-0.435875	-0.913658	14	Rgs1|Abr|Rgs14|Rgs3|Sh3bp1
regulation_of_kidney_development(5)	0.595588	0.970533	0.0806388	-0.496821	-0.91349	8	Sox9|Vegfa|Wwtr1|Myc
BIOCARTA_LAIR_PATHWAY	0.592506	0.970533	0.0785029	-0.50319	-0.913242	7	Selplg
cyclin_dependent_protein_kinase_holoenzyme_complex(3)	0.5325	0.958096	0.0878313	-0.442501	-0.913113	12	Ccnd1|Cdkn2d|Cdk6|Ccna2
plasma_lipoprotein_particle_assembly(4)	0.649798	0.970533	0.0664364	-0.686135	-0.912928	1	Plagl2
protein_lipid_complex_assembly(7)	0.649798	0.970533	0.0664364	-0.686135	-0.912928	1	Plagl2
proteasome_mediated_ubiquitin_dependent_protein_catabolic_process(7)	0.588235	0.969649	0.100991	-0.363029	-0.912473	34	Tbx21|Dnajb9|Wwtr1|Trib1|Zfand2a|Aurka
BIOCARTA_CDC25_PATHWAY	0.631236	0.970533	0.0713053	-0.5928	-0.912355	3	Cdc25b|Cdk1
regulation_of_translational_initiation_by_eIF2_alpha_phosphorylation(7)	0.588372	0.969649	0.0785029	-0.520866	-0.912188	6	Ppp1r15a|Impact|Eif2ak3|Tmed2
leukocyte_degranulation(4)	0.589888	0.969649	0.0886261	-0.415002	-0.910823	17	Ccr2|Fcer1g|Rac2|Abr|Lyn
negative_regulation_of_cytoskeleton_organization(6)	0.594366	0.970533	0.0883594	-0.404281	-0.910717	18	Pfn1|Gmfg|Twf2|Gsn|Prkcd
REACTOME_MUSCLE_CONTRACTION	0.596491	0.970533	0.11524	-0.351635	-0.910672	44	Neb|Kcnk5|Vim|Anxa6|Anxa1|Cald1|Itga1|Tpm1|Myl6|Wwtr1|Itgb5|Atp2b4
transport_vesicle_membrane(5)	0.590698	0.969649	0.0782955	-0.519849	-0.910406	6	Tmem163|Prrt1
protein_targeting(6)	0.594366	0.970533	0.0883594	-0.404075	-0.910252	18	Sorl1|Scarb2|Prnp|Hps4|Lamp2
oxidoreductase_activity_acting_on_peroxide_as_acceptor(4)	0.590698	0.969649	0.0782955	-0.519409	-0.909637	6	Prdx6|Gpx1|Park7
brush_border_membrane(5)	0.64	0.970533	0.0691198	-0.624096	-0.909133	2	Slc28a2
supramolecular_fiber(5)	0.635417	0.970533	0.122679	-0.313042	-0.909106	73	Neb|Ahnak|Vim|Lmna|Col3a1|Actg1|Gja1|Tpm1|Plec|Twf2|Cdk2ap2|Tuba1c|Tuba1a|Dst|Ppp3ca|Flna|Ldlrap1|Tubb5
supramolecular_polymer(4)	0.635417	0.970533	0.122679	-0.313042	-0.909106	73	Neb|Ahnak|Vim|Lmna|Col3a1|Actg1|Gja1|Tpm1|Plec|Twf2|Cdk2ap2|Tuba1c|Tuba1a|Dst|Ppp3ca|Flna|Ldlrap1|Tubb5
regulation_of_protein_containing_complex_assembly(5)	0.621005	0.970533	0.11524	-0.345839	-0.909097	47	Trim30a|Coro1a|Sox9|H3f3b|Pfn1|Gmfg|Twf2|Rhoc|Unc13a|Impact|Arpc2|Gsn|Lmo4|Prkcd|Asap1
hair_cycle_phase(3)	0.595794	0.970533	0.0780892	-0.538848	-0.908327	5	Ctsl
REACTOME_INLA_MEDIATED_ENTRY_OF_LISTERIA_MONOCYTOGENES_INTO_HOST_CELLS	0.595349	0.970533	0.077884	-0.518628	-0.908268	6	Ubc|Ubb
REACTOME_JOSEPHIN_DOMAIN_DUBS	0.595794	0.970533	0.0780892	-0.538749	-0.90816	5	Ubc|Ubb
L_amino_acid_transmembrane_transporter_activity(7)	0.595794	0.970533	0.0780892	-0.538749	-0.908159	5	Slc38a2|Slc43a2
cellular_response_to_starvation(5)	0.600575	0.970533	0.0888945	-0.402486	-0.907618	19	Bcl2|Impact|Lamp2|Atf4|Glul|Atf3|Klf10|Nfe2l2
axolemma(4)	0.657895	0.970533	0.0658312	-0.681387	-0.906611	1	Sptbn1
GTPase_regulator_activity(5)	0.590028	0.969649	0.0878313	-0.422345	-0.906425	16	Rgs1|Abr|Rgs14|Rgs3|Sh3bp1
nucleoside_triphosphatase_regulator_activity(4)	0.590028	0.969649	0.0878313	-0.422345	-0.906425	16	Rgs1|Abr|Rgs14|Rgs3|Sh3bp1
adherens_junction_organization(7)	0.597674	0.970533	0.0776799	-0.517322	-0.905982	6	Zfp703|Cdc42
PID_ALPHA_SYNUCLEIN_PATHWAY	0.571072	0.967299	0.0838361	-0.463437	-0.905543	10	Ptk2b|Lyn|Park7|Prkcd
REACTOME_RNA_POLYMERASE_I_PROMOTER_ESCAPE	0.579327	0.968419	0.0810802	-0.472782	-0.905417	9	Cbx3|Taf1d
SIG_BCR_SIGNALING_PATHWAY	0.603448	0.970533	0.0886261	-0.401457	-0.905297	19	Bcl2|Vav1|Pik3cd|Inpp5d|Lyn
extrinsic_component_of_plasma_membrane(4)	0.6	0.970533	0.0878313	-0.401737	-0.904985	18	Sytl2|Cyth1|S100a10|Sytl1|Errfi1
cell_cell_junction(5)	0.655914	0.970533	0.122679	-0.308809	-0.904551	75	Lat|Ahnak|Vav1|Coro1a|Frmd4b|Dpp4|Cyth1|Ptpn6|Ccnd1|Skap1|Gja1|Themis|Sh3bp1|Lsr|Myh9|Zap70|Cfl1|Was|Dst|Prkch|App
regulation_of_long_term_synaptic_potentiation(5)	0.602326	0.970533	0.0772747	-0.516446	-0.904448	6	Tyrobp|Lgmn
cell_adhesion_molecule_binding(4)	0.597101	0.970533	0.0897105	-0.394617	-0.904265	20	Adam8|Ptpn6|Thy1|Itgb5|Fermt3|Mfge8|Timp2|Actn1
regulation_of_striated_muscle_cell_differentiation(6)	0.597101	0.970533	0.0897105	-0.388977	-0.904018	22	Arrb2|Bcl2|Hopx
artery_development(5)	0.597701	0.970533	0.0891647	-0.39121	-0.903989	21	Col3a1|Cited2|Vegfa|Lrp1|Tgfbr1
sex_determination(4)	0.60514	0.970533	0.0772747	-0.536143	-0.903767	5	Sox9|Cited2
BIOCARTA_LDL_PATHWAY	0.652632	0.970533	0.0681513	-0.620255	-0.903538	2	Csf1
positive_regulation_of_interferon_beta_production(6)	0.610294	0.970533	0.0793435	-0.491202	-0.903157	8	Hmgb2|Ddx58|Hmgb1|Zbtb20|Irf7
killing_by_host_of_symbiont_cells(4)	0.663968	0.970533	0.0653834	-0.678538	-0.90282	1	Ncf1
leukotriene_metabolic_process(6)	0.663968	0.970533	0.0653834	-0.678538	-0.90282	1	Ncf1
neutrophil_mediated_cytotoxicity(5)	0.663968	0.970533	0.0653834	-0.678538	-0.90282	1	Ncf1
inner_ear_receptor_cell_differentiation(5)	0.592798	0.970533	0.0875697	-0.420589	-0.902655	16	Ripor2|Fgfr1|Sdc4
water_soluble_vitamin_metabolic_process(5)	0.652632	0.970533	0.0681513	-0.619568	-0.902536	2	Akr1a1|Gclc
import_into_nucleus(7)	0.638514	0.970533	0.0946646	-0.369934	-0.902336	29	Txnip|Gbp4|Lmna
negative_regulation_of_toll_like_receptor_signaling_pathway(5)	0.599532	0.970533	0.077884	-0.497097	-0.902185	7	Arrb2|Trim30a|Lyn
regulation_of_translation_in_response_to_stress(5)	0.599532	0.970533	0.077884	-0.496981	-0.901973	7	Ppp1r15a|Impact|Eif2ak3|Tmed2
regulation_of_translational_initiation_in_response_to_stress(6)	0.599532	0.970533	0.077884	-0.496981	-0.901973	7	Ppp1r15a|Impact|Eif2ak3|Tmed2
spongiotrophoblast_layer_development(5)	0.604651	0.970533	0.0770737	-0.514963	-0.901851	6	Socs3|Xist
regulation_of_epithelial_cell_proliferation(5)	0.649351	0.970533	0.10882	-0.34181	-0.901835	46	Ccl5|Jun|Sox9|Bcl11b|Nlrc3|Ctsl|Runx3|Nupr1|Ccnd1|Vegfa|Grn|Nrarp|Tgfbr1
regionalization(4)	0.653846	0.970533	0.11524	-0.335028	-0.901787	54	Ifitm1|Btg2|Fgfr1|Cited2|C1qa|Eomes|Hoxb4|Nrarp|Tgfbr1|Adgrg1|Ets2|Ddit3
regulation_of_Rho_protein_signal_transduction(8)	0.610294	0.970533	0.0793435	-0.490268	-0.90144	8	Col3a1|Ripor2|F2r|Adgrg1
NABA_ECM_AFFILIATED	0.60559	0.970533	0.0928481	-0.371709	-0.901084	26	Sema4a|Lgals3|Anxa6|Anxa1|Lgals1|C1qa|Sema4d|C1qb
REACTOME_MISCELLANEOUS_TRANSPORT_AND_BINDING_EVENTS	0.610294	0.970533	0.0793435	-0.489995	-0.900938	8	Ank
REACTOME_NCAM_SIGNALING_FOR_NEURITE_OUT_GROWTH	0.562982	0.964435	0.0862866	-0.429121	-0.8995	14	St8sia4|Col3a1|Fgfr1
BIOCARTA_ARF_PATHWAY	0.57606	0.968419	0.0833634	-0.460217	-0.899251	10	Pik3cg|Myc|Mdm2|Rb1
KEGG_HISTIDINE_METABOLISM	0.654737	0.970533	0.0679923	-0.617193	-0.899077	2	Hemk1|Hdc
negative_regulation_of_response_to_biotic_stimulus(4)	0.605797	0.970533	0.0888945	-0.386766	-0.898878	22	Fgl2|Samhd1|Nlrc3|Parp14|Grn|Havcr2
cardiac_muscle_cell_membrane_repolarization(5)	0.64486	0.970533	0.0739901	-0.561398	-0.898603	4	Gja1|Flna|Wdr1
membrane_repolarization(5)	0.64486	0.970533	0.0739901	-0.561398	-0.898603	4	Gja1|Flna|Wdr1
regulation_of_cardiac_muscle_cell_membrane_repolarization(5)	0.64486	0.970533	0.0739901	-0.561398	-0.898603	4	Gja1|Flna|Wdr1
regulation_of_membrane_repolarization(5)	0.64486	0.970533	0.0739901	-0.561398	-0.898603	4	Gja1|Flna|Wdr1
negative_regulation_of_cellular_component_organization(4)	0.72	0.982591	0.120433	-0.297587	-0.898158	87	Sorl1|Lgals3|Trim30a|Vim|Coro1a|Lmna|Sox9|H3f3b|Thy1|Pfn1|Cenpe|H2-D1|Gmfg|Twf2|Cxcl10|B2m|Prnp|Ppp3ca|Tspo|Impact|Flna|Gsn|Lmo4|Prkcd
REACTOME_DISEASES_OF_GLYCOSYLATION	0.608955	0.970533	0.0902635	-0.383985	-0.898103	23	Bgn|Hexa|Ctsa|Hexb|Galnt3|Sdc4
regulation_of_plasma_lipoprotein_particle_levels(3)	0.601874	0.970533	0.0776799	-0.494848	-0.898102	7	Anxa2|Apoe|Commd1|Plagl2|Cnpy2
negative_regulation_of_intracellular_protein_transport(5)	0.644252	0.970533	0.0702813	-0.583482	-0.898013	3	Gbp4
negative_regulation_of_intracellular_transport(4)	0.644252	0.970533	0.0702813	-0.583482	-0.898013	3	Gbp4
negative_regulation_of_nucleocytoplasmic_transport(5)	0.644252	0.970533	0.0702813	-0.583482	-0.898013	3	Gbp4
PID_TCR_RAS_PATHWAY	0.584135	0.968419	0.0806388	-0.468871	-0.897928	9	Ptpn7
regulation_of_cardiac_muscle_hypertrophy(5)	0.584135	0.968419	0.0806388	-0.468809	-0.897808	9	Lmna|Atp2b4|Ppp3ca|Rgs2
regulation_of_muscle_hypertrophy(6)	0.584135	0.968419	0.0806388	-0.468809	-0.897808	9	Lmna|Atp2b4|Ppp3ca|Rgs2
REACTOME_TRANSCRIPTIONAL_REGULATION_BY_MECP2	0.603448	0.970533	0.0886261	-0.3981	-0.897728	19	Slc2a3|Sgk1
REACTOME_EPHA_MEDIATED_GROWTH_CONE_COLLAPSE	0.584135	0.968419	0.0806388	-0.468689	-0.897579	9	Lyn|Myl6|Myh9
negative_regulation_of_mitochondrion_organization(6)	0.601874	0.970533	0.0776799	-0.494453	-0.897385	7	Lmna|Tspo|Ier3
protein_localization_to_plasma_membrane(7)	0.642857	0.970533	0.0946646	-0.364053	-0.897054	31	Sytl2|Fcer1g
PID_S1P_META_PATHWAY	0.588942	0.969649	0.0802023	-0.468208	-0.896657	9	S1pr4|S1pr1|Gnai2|Sgpl1
negative_regulation_of_blood_pressure(5)	0.606977	0.970533	0.0768737	-0.511733	-0.896193	6	Adrb1|Adrb2|Ier3|Prcp|Ahr
negative_regulation_of_systemic_arterial_blood_pressure(6)	0.606977	0.970533	0.0768737	-0.511733	-0.896193	6	Adrb1|Adrb2|Ier3|Prcp|Ahr
phosphoprotein_phosphatase_activity(4)	0.603604	0.970533	0.0911073	-0.378085	-0.896131	24	Ptpn18|Ptpn7|Ppm1j|Ptpn6
release_of_cytochrome_c_from_mitochondria(5)	0.571782	0.967299	0.0833634	-0.445376	-0.896001	11	Bcl2|Lmna
REACTOME_CONSTITUTIVE_SIGNALING_BY_EGFRVIII	0.610294	0.970533	0.0793435	-0.487285	-0.895955	8	Hsp90aa1
synaptic_vesicle_membrane(5)&exocytic_vesicle_membrane(6)	0.614486	0.970533	0.0764767	-0.531508	-0.895955	5	Tmem163|Prrt1
mitotic_nuclear_division(5)	0.611594	0.970533	0.0883594	-0.385475	-0.895878	22	Cdc20|Cenpe|Kif11|Cdc42|Aurka|Phip|Tpx2|Mad2l1|Cit
microtubule_end(3)	0.661053	0.970533	0.0675189	-0.61397	-0.894382	2	Mapre2
striated_muscle_cell_differentiation(6)	0.657143	0.970533	0.114267	-0.320598	-0.894252	59	Neb|Arrb2|Bcl2|Lmna|Hopx|Actg1|Vegfa|Myh9|Plekho1|Cxcl10|Gpx1|Ppp3ca
nucleus_localization(5)	0.610294	0.970533	0.0793435	-0.486136	-0.893842	8	Tacc1|Cdc42|Sun2|Pcm1|Bin1|Tacc3
regulation_of_interleukin_6_production(5)	0.60424	0.970533	0.100633	-0.353945	-0.89379	35	Arrb2|Fcer1g|Cebpb|Trim30a|Il27ra|Inpp5d|Tyrobp|Nlrc3|Ptpn6|Unc93b1|Arid5a
vascular_associated_smooth_muscle_cell_development(6)	0.64859	0.970533	0.0699459	-0.580656	-0.893665	3	Vegfa
connective_tissue_development(5)	0.658009	0.970533	0.107972	-0.338711	-0.893659	46	Maf|Sorl1|Sox9|Runx3|Serpinh1|Fgfr1|Arid5a|Tgfbr1|Ecm1|Ubb
REACTOME_TRANSPORT_OF_VITAMINS_NUCLEOSIDES_AND_RELATED_MOLECULES	0.610294	0.970533	0.0793435	-0.485976	-0.893549	8	Slc28a2|Slc27a1|Slco3a1
REACTOME_DEFECTIVE_C1GALT1C1_CAUSES_TN_POLYAGGLUTINATION_SYNDROME_TNPS	0.661053	0.970533	0.0675189	-0.613393	-0.893542	2	C1galt1|Muc1
REACTOME_CONSTITUTIVE_SIGNALING_BY_OVEREXPRESSED_ERBB2	0.606977	0.970533	0.0768737	-0.50998	-0.893124	6	Hsp90aa1
negative_regulation_of_cell_development(5)	0.627193	0.970533	0.111918	-0.344842	-0.893079	44	Sorl1|Bcl2|Vim|Col3a1|Sox9|Thy1|H2-D1|B2m|Adgrg1|Ppp3ca|App|Flna|Mt3|Asap1|Aspm
peptidyl_lysine_trimethylation(7)	0.604215	0.970533	0.0774768	-0.492009	-0.89295	7	Lmna
BIOCARTA_EDG1_PATHWAY	0.576733	0.968419	0.0828962	-0.44385	-0.892931	11	S1pr1|Pik3cg|Asah1|Rhoa|Mapk3|Itgb3
BIOCARTA_GABA_PATHWAY	0.680162	0.971348	0.0642141	-0.670465	-0.89208	1	Gabarap
ubiquitin_protein_ligase_binding(6)	0.579208	0.968419	0.0826646	-0.443312	-0.891848	11	H2-Ab1|Myc|Trib1|Aurka
REACTOME_SIGNAL_AMPLIFICATION	0.5575	0.963541	0.0852885	-0.431908	-0.891255	12	Gngt2|Gng11|Gng2
KEGG_SELENOAMINO_ACID_METABOLISM	0.616822	0.970533	0.0762797	-0.528703	-0.891226	5	Papss1|Mat2a|Hemk1
negative_regulation_of_neuron_differentiation(6)	0.658784	0.970533	0.0928481	-0.365375	-0.891217	29	Vim|Sox9|Thy1|H2-D1|B2m|Ppp3ca|App|Flna|Asap1|Aspm
spinal_cord_development(5)	0.608899	0.970533	0.0770737	-0.490751	-0.890668	7	Phgdh|Lmo4|Foxp1
positive_regulation_of_ossification(4)	0.634783	0.970533	0.0862866	-0.388611	-0.890501	20	Isg15|Cebpb|Cebpd|Vegfa|Atp2b1|Adrb2
cellular_response_to_heat(5)	0.608899	0.970533	0.0770737	-0.490579	-0.890355	7	Hsp90aa1|Xylt1
cellular_response_to_nutrient_levels(5)	0.632184	0.970533	0.0860347	-0.385266	-0.890252	21	Bcl2|Impact|Lamp2|Atf4|Glul|Atf3|Klf10|Nfe2l2
REACTOME_TRAF6_MEDIATED_IRF7_ACTIVATION_IN_TLR7_8_OR_9_SIGNALING	0.608899	0.970533	0.0770737	-0.490452	-0.890123	7	Ubc|Ubb|Irf7|Uba52
endoplasmic_reticulum_chaperone_complex(3)	0.611241	0.970533	0.0768737	-0.489949	-0.88921	7	Hsp90b1|P4hb
REACTOME_ECM_PROTEOGLYCANS	0.579208	0.968419	0.0826646	-0.441775	-0.888756	11	Fn1|Col3a1|Sparc|Bgn|Itgb5|App
PID_MET_PATHWAY	0.662162	0.970533	0.0925529	-0.364212	-0.888379	29	Egr1|F2rl2|Jun|Ets1|Rap1b|Eif4ebp1
REACTOME_SIGNALING_BY_ERBB2_ECD_MUTANTS	0.617647	0.970533	0.0787114	-0.483104	-0.888269	8	Hsp90aa1
REACTOME_SIGNALING_BY_ERBB2_IN_CANCER	0.617647	0.970533	0.0787114	-0.483104	-0.888269	8	Hsp90aa1
KEGG_GLIOMA	0.641694	0.970533	0.0922597	-0.363799	-0.887404	27	Pik3cd|Ccnd1|Pik3cg|Cdk6|Mdm2|E2f2
process_utilizing_autophagic_mechanism(3)&autophagy(4)	0.649123	0.970533	0.109684	-0.342601	-0.887277	44	Ctsd|Bcl2|Nupr1|Ctsa|Irgm1|Tspo|Cln3|Lamp2|Mt3|Hmgb1|Npc1
oxidoreductase_activity_acting_on_paired_donors_with_incorporation_or_reduction_of_molecular_oxygen_NAD_P_H_as_one_donor_and_incorporation_of_one_atom_of_oxygen(5)	0.665263	0.970533	0.0672065	-0.608602	-0.886562	2	Mical1
transcription_by_RNA_polymerase_I(7)	0.613953	0.970533	0.0762797	-0.505981	-0.886119	6	Ppp1r15a|Eif2ak3|Tcof1
response_to_extracellular_stimulus(4)	0.657895	0.970533	0.10882	-0.34208	-0.885928	44	Sorl1|Bcl2|Fstl1|Adrb1|Impact|Axl|Ddit3|Lamp2|Mt3|Atf4|Adrb2|Glul|Atf3|Nenf|Ldha|Fos|Klf10
negative_regulation_of_cytokine_production_involved_in_immune_response(5)	0.613583	0.970533	0.0766747	-0.487973	-0.885625	7	Vsir|Tbx21
sulfur_compound_biosynthetic_process(5)	0.5625	0.964435	0.0847985	-0.429036	-0.885328	12	Pdk1|Xylt1|Papss1|Nfe2l2|Chsy1|Eif2ak3|Mat2a
receptor_mediated_endocytosis(5)	0.630631	0.970533	0.0886261	-0.373276	-0.884732	24	Ifitm3|Fcer1g
prostate_gland_growth(4)	0.661215	0.970533	0.0727141	-0.552513	-0.884382	4	Sox9|Psap
negative_regulation_of_protein_polymerization(6)	0.593516	0.970533	0.0817516	-0.452577	-0.884322	10	Pfn1|Twf2|Gsn|Prkcd
negative_regulation_of_neuron_projection_development(6)	0.622535	0.970533	0.0857844	-0.392386	-0.88392	18	Vim|Thy1|H2-D1|B2m|Ppp3ca|Flna|Asap1|Adam17
KEGG_ENDOCYTOSIS	0.714286	0.98149	0.115734	-0.311023	-0.88385	68	Ccr5|Hspa1a|Hspa1b|Arrb2
PID_ECADHERIN_KERATINOCYTE_PATHWAY	0.622549	0.970533	0.0782955	-0.480536	-0.883545	8	Vasp|Zyx|Rhoa
protein_localization_to_cell_periphery(6)	0.621324	0.970533	0.101351	-0.347067	-0.883222	36	Sytl2|Fcer1g
podosome_assembly(7)	0.626168	0.970533	0.0755015	-0.523701	-0.882794	5	Asap1|Rhoa
proteasome_core_complex(3)	0.623596	0.970533	0.0855357	-0.40216	-0.882639	17	Psmb10
REACTOME_PI3K_EVENTS_IN_ERBB4_SIGNALING	0.686235	0.972076	0.0637845	-0.663343	-0.882603	1	Pik3r1
actin_filament_bundle(3)	0.580563	0.968419	0.0843144	-0.425221	-0.882495	13	Marcks|Myh9|Dst|Flna|Actn1|Pstpip1|Anxa2
BIOCARTA_CELLCYCLE_PATHWAY	0.623596	0.970533	0.0855357	-0.402037	-0.882368	17	Ccnd1|Cdkn2d|Ccnb1|Cdk6|Ccnd3|Cdkn2c|Rb1
REACTOME_P75NTR_RECRUITS_SIGNALLING_COMPLEXES	0.615925	0.970533	0.0764767	-0.486116	-0.882255	7	Ubc|Ubb
retrograde_axonal_transport(9)	0.661215	0.970533	0.0727141	-0.55101	-0.881976	4	Dst
actomyosin_structure_organization(5)	0.652174	0.970533	0.0847985	-0.384806	-0.881782	20	Neb|Actg1|Itgb5|Tgfbr1|Mef2a|Cfl2|Foxp1|Wdr1|Rhoa
p53_binding(4)	0.661215	0.970533	0.0727141	-0.550168	-0.880627	4	Mdm2
REACTOME_CONDENSATION_OF_PROPHASE_CHROMOSOMES	0.600998	0.970533	0.0810802	-0.450601	-0.880461	10	Plk1|Ccnb1|Rb1
response_to_insulin(6)	0.621324	0.970533	0.101351	-0.345873	-0.880184	36	Sorl1|Egr1|Socs3|Eif4ebp1|Socs1|Pde3b|Slc27a1|Prkcd
regulation_of_B_cell_differentiation(7)	0.582677	0.968419	0.0855357	-0.415763	-0.879913	15	Ikzf3|Zfp36l2|Inpp5d|Ptpn6
REACTOME_CELL_DEATH_SIGNALLING_VIA_NRAGE_NRIF_AND_NADE	0.65798	0.970533	0.0908241	-0.36067	-0.879771	27	Prex1|Vav1|Abr|Ubc|Ubb|Fgd3|Bex3
inflammatory_response_to_wounding(5)	0.661215	0.970533	0.0727141	-0.549584	-0.879693	4	Ccr2
PID_LIS1_PATHWAY	0.5725	0.967299	0.0838361	-0.426277	-0.879635	12	Cdc42|Iqgap1|Rhoa
regulation_of_muscle_cell_differentiation(5)	0.65798	0.970533	0.0908241	-0.360418	-0.879157	27	Arrb2|Bcl2|Hopx|Tmsb4x
dendrite_terminus(3)	0.661215	0.970533	0.0727141	-0.549052	-0.878842	4	Hsp90aa1
REACTOME_ACTIVATION_OF_THE_PHOTOTRANSDUCTION_CASCADE	0.675789	0.971348	0.0664364	-0.603092	-0.878536	2	Gnb1
positive_regulation_of_myeloid_leukocyte_mediated_immunity(6)	0.605985	0.970533	0.0806388	-0.449502	-0.878314	10	Fcer1g|Tyrobp|Ddx58
histone_phosphorylation(8)	0.661215	0.970533	0.0727141	-0.548534	-0.878012	4	Ccnb1|Aurkb
intrinsic_apoptotic_signaling_pathway_in_response_to_DNA_damage_by_p53_class_mediator(7)	0.626404	0.970533	0.0852885	-0.400021	-0.877944	17	Nupr1|Shisa5
triglyceride_metabolic_process(7)	0.585302	0.969009	0.0852885	-0.414775	-0.87782	15	Sorl1|Gpx1|Slc27a1|Insig1|Apobr|Apoe
SIG_IL4RECEPTOR_IN_B_LYPHOCYTES	0.5775	0.968419	0.0833634	-0.425045	-0.877094	12	Bcl2|Pik3cd
cardiac_muscle_cell_development(6)	0.629902	0.970533	0.0776799	-0.477019	-0.87708	8	Lmna|Vegfa|Mef2a
maternal_behavior(5)	0.663774	0.970533	0.0687943	-0.56979	-0.87694	3	Crebrf
parental_behavior(4)	0.663774	0.970533	0.0687943	-0.56979	-0.87694	3	Crebrf
telomeric_DNA_binding(7)	0.663774	0.970533	0.0687943	-0.569703	-0.876807	3	Tinf2|Terf2ip
REACTOME_POTASSIUM_CHANNELS	0.610973	0.970533	0.0802023	-0.448609	-0.876569	10	Gngt2|Gng11|Gng2
intrinsic_apoptotic_signaling_pathway(5)	0.78125	0.996671	0.10882	-0.297025	-0.87609	77	Bcl2|Cebpb|Dapk2|Serinc3|Bnip3|Nupr1|Mcl1|Shisa5|Ripk3|Gpx1|Grina|Park7|Myc|Ddit3|E2f2|Atf4
regulation_of_neurotransmitter_receptor_activity(5)	0.68	0.971348	0.0661326	-0.600539	-0.874817	2	Prrt1
mitotic_spindle_organization(5)	0.620609	0.970533	0.0760837	-0.482008	-0.874799	7	Cdc20|Aurka|Tpx2
REACTOME_MRNA_EDITING_C_TO_U_CONVERSION	0.690283	0.973936	0.0635008	-0.657407	-0.874705	1	Apobec3
cell_cycle_DNA_replication(4)	0.627907	0.970533	0.0751182	-0.499339	-0.874488	6	Fgfr1
PID_TOLL_ENDOGENOUS_PATHWAY	0.620609	0.970533	0.0760837	-0.48182	-0.874457	7	Bgn|Hmgb1|Rhoa
cellular_response_to_acid_chemical(5)	0.628809	0.970533	0.0843144	-0.406696	-0.872838	16	Cebpb|Col3a1|S100a10|Socs1|Eno1|Capn2|Anxa2
KEGG_ALDOSTERONE_REGULATED_SODIUM_REABSORPTION	0.598465	0.970533	0.0826646	-0.420452	-0.872597	13	Pik3cd|Sgk1|Pik3cg|Hsd11b1
supramolecular_complex(3)	0.798561	1	0.129443	-0.280906	-0.872522	117	Neb|Ahnak|Vim|Cenpa|Lmna|Col3a1|Actg1|Gja1|Cenpe|Tpm1|Plec|Plk1|Twf2|Cdk2ap2|Tuba1c|Tuba1a|Dst|Ppp3ca|Flna|Ldlrap1|Tubb5
sister_chromatid_segregation(5)	0.587927	0.969649	0.0850427	-0.412155	-0.872276	15	Cdc20|Cenpe|Sgo2a
REACTOME_HEDGEHOG_ON_STATE	0.712329	0.980529	0.106323	-0.329986	-0.872205	48	Arrb2|Psmb10|Ubc|Ubb
apicolateral_plasma_membrane(5)	0.694332	0.973936	0.0632191	-0.655271	-0.871862	1	Ctnnb1
embryonic_foregut_morphogenesis(5)	0.694332	0.973936	0.0632191	-0.655271	-0.871862	1	Ctnnb1
embryonic_skeletal_joint_development(7)	0.694332	0.973936	0.0632191	-0.655271	-0.871862	1	Ctnnb1
embryonic_skeletal_joint_morphogenesis(7)	0.694332	0.973936	0.0632191	-0.655271	-0.871862	1	Ctnnb1
mesenchymal_to_epithelial_transition(6)	0.694332	0.973936	0.0632191	-0.655271	-0.871862	1	Ctnnb1
metanephric_renal_vesicle_morphogenesis(6)	0.694332	0.973936	0.0632191	-0.655271	-0.871862	1	Ctnnb1
presynaptic_active_zone_cytoplasmic_component(4)	0.694332	0.973936	0.0632191	-0.655271	-0.871862	1	Ctnnb1
synaptic_vesicle_clustering(6)	0.694332	0.973936	0.0632191	-0.655271	-0.871862	1	Ctnnb1
protein_kinase_complex(6)	0.596401	0.970533	0.0831291	-0.415818	-0.871615	14	Ccnd1|Cdkn2d|Cdk6|Ccna2
serine_threonine_protein_kinase_complex(7)	0.596401	0.970533	0.0831291	-0.415818	-0.871615	14	Ccnd1|Cdkn2d|Cdk6|Ccna2
toll_like_receptor_9_signaling_pathway(6)	0.663551	0.970533	0.0725352	-0.544524	-0.871593	4	Unc93b1|Havcr2
regulation_of_toll_like_receptor_signaling_pathway(6)	0.596401	0.970533	0.0831291	-0.415581	-0.871118	14	Arrb2|Trim30a|Irf1|Lyn
ubiquitin_dependent_ERAD_pathway(7)	0.635514	0.970533	0.0747385	-0.516558	-0.870753	5	Dnajb9
locomotor_rhythm(4)	0.663551	0.970533	0.0725352	-0.543796	-0.870428	4	Egr1
REACTOME_TRAF3_DEPENDENT_IRF_ACTIVATION_PATHWAY	0.622951	0.970533	0.0758887	-0.479569	-0.870372	7	Ddx58|Trim25|Irf7
cardiac_muscle_hypertrophy(7)	0.59	0.969649	0.0822055	-0.421547	-0.869875	12	Lmna|Atp2b4|Ppp3ca|Rgs2
muscle_hypertrophy(5)&striated_muscle_hypertrophy(6)	0.59	0.969649	0.0822055	-0.421547	-0.869875	12	Lmna|Atp2b4|Ppp3ca|Rgs2
PID_ERBB1_INTERNALIZATION_PATHWAY	0.601542	0.970533	0.0826646	-0.414877	-0.869643	14	Pik3cd
BIOCARTA_NO1_PATHWAY	0.615385	0.970533	0.077884	-0.453628	-0.868736	9	Hsp90aa1|Vegfa|Pde3b
regulation_of_histone_H3_K9_methylation(8)	0.663551	0.970533	0.0725352	-0.542714	-0.868696	4	Lmna
REACTOME_COMPLEMENT_CASCADE	0.67462	0.971087	0.0679923	-0.563993	-0.868018	3	C1qa|C1qb
REACTOME_ADENYLATE_CYCLASE_INHIBITORY_PATHWAY	0.67462	0.971087	0.0679923	-0.563772	-0.867678	3	Gnai2
mitochondrion(4)	0.808	1	0.13649	-0.27063	-0.867582	139	Gimap3|Hspa1a|Hspa1b|Bcl2|Smpd5|Bnip3|Mcl1
cell_matrix_adhesion(5)	0.706081	0.975869	0.0888945	-0.351981	-0.867321	30	Bcl2|Fn1|Adam8|Thy1
mitochondrial_membrane(5)	0.688976	0.973654	0.0992333	-0.331781	-0.867122	41	Gimap3|Bcl2|Bnip3
REACTOME_PERK_REGULATES_GENE_EXPRESSION	0.648876	0.970533	0.0833634	-0.395033	-0.866996	17	Cebpb|Ddit3|Atf4|Atf3
glycosaminoglycan_binding(4)	0.618454	0.970533	0.0795565	-0.44365	-0.866879	10	Bgn|Vegfa|Adgrg1|Prnp
BIOCARTA_IFNA_PATHWAY	0.622951	0.970533	0.0758887	-0.47764	-0.866871	7	Ifnar2|Irf9|Stat2
Rho_guanyl_nucleotide_exchange_factor_activity(5)	0.622951	0.970533	0.0758887	-0.477627	-0.866848	7	Vav1|Dock10
detoxification(2)	0.5975	0.970533	0.0815265	-0.419791	-0.866252	12	Mt1|Mt2|Park7
rhythmic_behavior(3)	0.622951	0.970533	0.0758887	-0.477235	-0.866136	7	Egr1|Adrb1
protein_tyrosine_kinase_binding(7)	0.620948	0.970533	0.0793435	-0.44299	-0.86559	10	Dok2|Sh2d3c|Gja1
regulation_of_gene_expression_epigenetic(6)	0.66436	0.970533	0.0937465	-0.344034	-0.864729	34	Klf2|Zfp36|Rbm3|Xist|Ppp3ca
regulation_of_gene_silencing_by_miRNA(6)	0.668224	0.970533	0.0721798	-0.540169	-0.864624	4	Ppp3ca
REACTOME_HS_GAG_DEGRADATION	0.67679	0.971348	0.0678338	-0.561361	-0.863968	3	Sdc4|Gusb
extrinsic_component_of_membrane(3)	0.677019	0.971348	0.08654	-0.356266	-0.863647	26	Sytl2|Cyth1|S100a10|Sytl1|Errfi1
REACTOME_IRON_UPTAKE_AND_TRANSPORT	0.666667	0.970533	0.0831291	-0.373667	-0.863451	21	Ftl1|Ubc|Fth1|Atp6v1b2|Ubb|Tcirg1|Atp6v1g1
REACTOME_REGULATION_OF_IFNA_SIGNALING	0.596535	0.970533	0.0810802	-0.428896	-0.862846	11	Ptpn6|Socs3|Ifnar2|Socs1|Stat2
REACTOME_PEPTIDE_HORMONE_METABOLISM	0.668657	0.970533	0.0850427	-0.368864	-0.862736	23	Ctsd|Dpp4
organ_growth(3)	0.712838	0.980666	0.0883594	-0.353697	-0.862732	29	Bcl2|Sash3|Sox9|Fgfr1|Psap|S1pr1|Tgfbr1|Ecm1
myotube_cell_development(7)	0.596535	0.970533	0.0810802	-0.428636	-0.862322	11	Bcl2|Gpx1|Ppp3ca
REACTOME_E2F_ENABLED_INHIBITION_OF_PRE_REPLICATION_COMPLEX_FORMATION	0.683297	0.971348	0.0673624	-0.560005	-0.861881	3	Ccnb1
regulation_of_T_cell_mediated_cytotoxicity(6)	0.596535	0.970533	0.0810802	-0.428274	-0.861594	11	H2-D1|Ripk3|B2m|Tap2
REACTOME_SYNTHESIS_OF_PIPS_AT_THE_PLASMA_MEMBRANE	0.642659	0.970533	0.0831291	-0.401295	-0.861247	16	Pik3cd|Inpp5d|Pik3cg
REACTOME_ESTROGEN_DEPENDENT_NUCLEAR_EVENTS_DOWNSTREAM_OF_ESR_MEMBRANE_SIGNALING	0.634615	0.970533	0.0762797	-0.449615	-0.861051	9	Bcl2|Ccnd1
bone_trabecula_formation(5)	0.703158	0.974634	0.0645031	-0.591021	-0.860952	2	Vegfa
regulation_of_cellular_amide_metabolic_process(5)	0.717277	0.981535	0.114751	-0.305845	-0.860435	65	Ifngr1|Sorl1|Zfp36l2|Zfp36|Aplp1|Pdk1|Ppp1r15a|Rbm3|Picalm|Prnp|Eif4ebp1|App|Impact|Shmt2|Rpl13a|Gtpbp2
bicellular_tight_junction_assembly(9)	0.703158	0.974634	0.0645031	-0.590596	-0.860333	2	Pdcd6ip|Actn4
platelet_formation(4)	0.647196	0.970533	0.0738053	-0.510176	-0.859995	5	Ptpn6
platelet_morphogenesis(6)	0.647196	0.970533	0.0738053	-0.510176	-0.859995	5	Ptpn6
transmembrane_receptor_protein_kinase_activity(5)	0.67757	0.971348	0.0714786	-0.537194	-0.859861	4	Fgfr1|Tgfbr1|Tgfbr2
laminin_binding(4)	0.685466	0.971371	0.0672065	-0.558557	-0.859652	3	Rpsa|B4galt1
REACTOME_PECAM1_INTERACTIONS	0.628429	0.970533	0.0787114	-0.439597	-0.85896	10	Inpp5d|Ptpn6|Lyn
BIOCARTA_MPR_PATHWAY	0.628429	0.970533	0.0787114	-0.439516	-0.858801	10	Ccnb1|Rps6ka1|Cap1|Mapk3|Hras
REACTOME_SIGNALING_BY_BMP	0.67757	0.971348	0.0714786	-0.536324	-0.858468	4	Fstl1|Ski
gap_junction(6)	0.705263	0.975115	0.0643583	-0.588907	-0.857872	2	Gja1
regulation_of_skeletal_muscle_tissue_development(6)	0.628429	0.970533	0.0787114	-0.438724	-0.857253	10	Bcl2|Tsc22d3|Uqcc2
sebaceous_gland_development(6)	0.705263	0.975115	0.0643583	-0.588459	-0.857219	2	Rbpj|Zdhhc21
bounding_membrane_of_organelle(5)	0.805556	1	0.111011	-0.286754	-0.8572	81	Gimap3|Tmem163|Slc2a3|Lamp1|H2-D1|Prrt1|Tap1|Tm6sf1
negative_regulation_of_protein_serine_threonine_kinase_activity(9)	0.678161	0.971348	0.0822055	-0.370861	-0.856967	21	Sorl1|Ptpn6|Rgs14|Lyn
regulation_of_muscle_tissue_development(4)	0.677019	0.971348	0.08654	-0.353394	-0.856686	26	Arrb2|Bcl2|Fgfr1|Gja1|Tsc22d3|Cenpf|Tgfbr1|Uqcc2
KEGG_WNT_SIGNALING_PATHWAY	0.667984	0.970533	0.101351	-0.332561	-0.856125	39	Rac2|Jun|Ccnd1|Ppp3ca|Myc
REACTOME_CHREBP_ACTIVATES_METABOLIC_GENE_EXPRESSION	0.709474	0.978795	0.0640704	-0.587419	-0.855705	2	Acly
regulation_of_pattern_recognition_receptor_signaling_pathway(5)	0.657303	0.970533	0.0826646	-0.389869	-0.855664	17	Arrb2|Trim30a|Irf1|Lyn
PID_MTOR_4PATHWAY	0.716216	0.981533	0.0880945	-0.340043	-0.855253	33	Bnip3|Sgk1|Eif4ebp1|Rps6ka1|Pxn|Rhoa|Sfn|Ddit4|Ywhag|Mapk3|Hras
skeletal_muscle_fiber_development(8)	0.639423	0.970533	0.0758887	-0.446444	-0.854977	9	Bcl2|Gpx1|Ppp3ca
REACTOME_GLYCOSPHINGOLIPID_METABOLISM	0.622047	0.970533	0.0819779	-0.403884	-0.854771	15	Psap|Hexa|Ctsa|Hexb|Ugcg|Arsb|Esyt1|Esyt2|Asah1
protein_catabolic_process(5)	0.836879	1	0.125033	-0.275404	-0.854754	112	Isg15|Trim30a|Ptk2b|Tbx21|Asb2|Dnajb9|Adam8|Sox9|Nedd4|Lgmn|Ctsl|Serpinb1a|Samd9l|Psap|Wwtr1|Ctsa
ERAD_pathway(6)	0.651163	0.970533	0.0732559	-0.487999	-0.854628	6	Dnajb9
regulation_of_protein_containing_complex_disassembly(5)	0.622047	0.970533	0.0819779	-0.403706	-0.854396	15	Irgm1|Twf2|Cfl1|Dstn|Cln3|Gsn
signal_transduction_in_absence_of_ligand(4)&extrinsic_apoptotic_signaling_pathway_in_absence_of_ligand(5)	0.657303	0.970533	0.0826646	-0.389172	-0.854134	17	Bcl2|Fgfr1|Mcl1|Itm2b
neutral_amino_acid_transport(7)	0.694143	0.973936	0.0665892	-0.554244	-0.853014	3	Slc38a2
smooth_muscle_contraction(6)	0.613861	0.970533	0.0795565	-0.423806	-0.852606	11	Cald1|Atp2b4|Atp2b1|Adrb2|Rgs2|Rhoa
regulation_of_DNA_dependent_DNA_replication(8)	0.654206	0.970533	0.0732559	-0.505505	-0.852121	5	Fgfr1
nuclear_migration(5)	0.644028	0.970533	0.0741759	-0.468756	-0.850748	7	Tacc1|Cdc42|Sun2|Pcm1|Tacc3
REACTOME_VESICLE_MEDIATED_TRANSPORT	0.966667	1	0.184706	-0.255764	-0.85045	218	Tbc1d10c|Arrb2|Rinl|Col3a1|Sparc|Cyth1|Actb|Sytl1|Hsp90aa1|Tuba4a|Actg1|Gja1|Tubb4b|Ftl1|Kif21b|Cenpe|Gns|Lrp1|Dynll1|Ubc|Myh9|Picalm|Tubb2a|Fth1|Dennd2d|Tuba1c|Tuba1a|Cd3g|Dnase2a|Kif20a|Scarb2|App|Galnt1|Hsp90b1|Ubb|Racgap1|Arpc2|Ldlrap1|Cpd|Hps4|Tpd52|Ctsz|Actr2|Adrb2|Kif23
Ras_guanyl_nucleotide_exchange_factor_activity(4)	0.646635	0.970533	0.0753094	-0.444033	-0.85036	9	Vav1|Dock10
actin_filament_depolymerization(7)	0.6475	0.970533	0.0772747	-0.4119	-0.849967	12	Mical1|Twf2|Cfl1|Dstn|Gsn|Cfl2|Wdr1
REACTOME_NOTCH2_ACTIVATION_AND_TRANSMISSION_OF_SIGNAL_TO_THE_NUCLEUS	0.644028	0.970533	0.0741759	-0.46828	-0.849884	7	Ubc|Ubb
regulation_of_stem_cell_differentiation(5)	0.65374	0.970533	0.0822055	-0.395963	-0.849804	16	Vsir|Zfp36l2
cell_cell_contact_zone(6)	0.644501	0.970533	0.0787114	-0.409438	-0.849739	13	Ahnak|Gja1|Dst|Actn1|Camk2d
cellular_protein_complex_disassembly(7)	0.667606	0.970533	0.0819779	-0.377182	-0.849671	18	Mical1|Twf2|Cfl1|Dstn|Gsn|Cfl2|Synj1|Wdr1
protein_depolymerization(8)	0.667606	0.970533	0.0819779	-0.377182	-0.849671	18	Mical1|Twf2|Cfl1|Dstn|Gsn|Cfl2|Synj1|Wdr1
peptidyl_proline_modification(8)	0.654206	0.970533	0.0732559	-0.503872	-0.849367	5	Ppic|Prdx4|P4ha1
negative_regulation_of_chemokine_production(5)	0.694143	0.973936	0.0665892	-0.551794	-0.849244	3	Gstp1
Schaffer_collateral__CA1_synapse(5)	0.681159	0.971348	0.0824344	-0.365367	-0.849146	22	Abr|Actb|Actg1|Adrb1|Ppp3ca
positive_regulation_of_protein_catabolic_process(5)	0.733108	0.984165	0.086795	-0.34458	-0.849085	30	Trim30a|Ptk2b|Adam8|Sox9|Nedd4
regulation_of_striated_muscle_tissue_development(5)&regulation_of_muscle_organ_development(5)	0.688272	0.973581	0.0852885	-0.356959	-0.848801	25	Arrb2|Bcl2|Fgfr1|Gja1|Tsc22d3|Cenpf|Tgfbr1|Uqcc2
REACTOME_REPRESSION_OF_WNT_TARGET_GENES	0.653488	0.970533	0.0730744	-0.484447	-0.848409	6	Tle4|Myc
negative_regulation_of_insulin_receptor_signaling_pathway(5)	0.653488	0.970533	0.0730744	-0.484087	-0.847776	6	Socs3|Socs1|Prkcd
regulation_of_bone_remodeling(5)	0.66	0.970533	0.0762797	-0.410695	-0.847481	12	Inpp5d|Adam8|Gja1|S1pr1
ligase_activity_forming_carbon_sulfur_bonds(4)	0.64637	0.970533	0.0739901	-0.466912	-0.8474	7	Slc27a1|Acsbg1
phagocytosis(4)	0.720472	0.983049	0.096563	-0.324131	-0.847128	41	Ccr2|Fcer1g|Vav1|Anxa1|Abr|Tyrobp|Cnn2|Lrp1|Myh9
hair_follicle_maturation(5)	0.64637	0.970533	0.0739901	-0.466716	-0.847046	7	Ctsl
sarcomere_organization(6)	0.646635	0.970533	0.0753094	-0.44227	-0.846983	9	Neb|Actg1
regulation_of_cell_cycle_process(4)	0.763441	0.992123	0.112379	-0.301935	-0.84687	66	Bcl2|Slfn1|Zfp36l2|Anxa1|Cdc20|Fgfr1|Ccnd1|Cdkn2d|Cenpe|Plk3
sensory_perception_of_smell(7)	0.732794	0.984096	0.0606404	-0.636277	-0.846591	1	Pde4a
retina_morphogenesis_in_camera_type_eye(4)	0.661765	0.970533	0.0751182	-0.460111	-0.845991	8	Sox9|Thy1
small_molecule_binding(3)	0.757282	0.991967	0.106323	-0.309179	-0.84591	57	Gimap3|Dapk2|Npc2|Id3|Itm2b|Mical1|Zap70|Rhob|Scarb2|Gramd1a
SA_B_CELL_RECEPTOR_COMPLEXES	0.6625	0.970533	0.0760837	-0.409845	-0.845728	12	Vav1|Jun|Lyn
REACTOME_SCAVENGING_BY_CLASS_F_RECEPTORS	0.698482	0.973936	0.0662842	-0.5495	-0.845713	3	Hsp90aa1
KEGG_NOD_LIKE_RECEPTOR_SIGNALING_PATHWAY	0.689552	0.973693	0.0833634	-0.361512	-0.84554	23	Ccl5|Hsp90aa1
microtubule_cytoskeleton_organization(4)	0.787129	0.998356	0.105125	-0.301238	-0.84519	62	Lmna|Cdc20|Rgs14|Gadd45a|Myh9|Cdk2ap2|Dst|Tacc1|Tubb5|Uvrag|Birc5|Aspm|Kif11|Aurka|Sun2|Rhoa|Kifc1|Plk4|Tpx2
endocardial_cushion_formation(4)	0.679907	0.971348	0.0713053	-0.527619	-0.844534	4	Tgfbr1|Tgfbr2
epithelial_to_mesenchymal_transition_involved_in_endocardial_cushion_formation(5)	0.679907	0.971348	0.0713053	-0.527619	-0.844534	4	Tgfbr1|Tgfbr2
cellular_response_to_decreased_oxygen_levels(6)	0.642674	0.970533	0.0791317	-0.402896	-0.844528	14	Bcl2|Egr1
cellular_response_to_hypoxia(5)	0.642674	0.970533	0.0791317	-0.402896	-0.844528	14	Bcl2|Egr1
cellular_response_to_oxygen_levels(5)	0.642674	0.970533	0.0791317	-0.402896	-0.844528	14	Bcl2|Egr1
negative_regulation_of_lipid_metabolic_process(4)	0.636139	0.970533	0.0776799	-0.419752	-0.844451	11	Sorl1|Sox9
REACTOME_NCAM1_INTERACTIONS	0.658879	0.970533	0.0728939	-0.500819	-0.844223	5	St8sia4|Col3a1|Prnp
pattern_specification_process(3)	0.77561	0.993778	0.105125	-0.302595	-0.844077	61	Ifitm1|Btg2|Fgfr1|Cited2|C1qa|Gja1|Eomes|Hoxb4|Nrarp|Tgfbr1
REACTOME_CREB_PHOSPHORYLATION	0.682243	0.971348	0.0711327	-0.527224	-0.843903	4	Rps6ka1|Mapkapk2
REACTOME_TRISTETRAPROLIN_TTP_ZFP36_BINDS_AND_DESTABILIZES_MRNA	0.651442	0.970533	0.0749279	-0.440503	-0.843599	9	Zfp36
regulation_of_transcription_by_RNA_polymerase_I(7)	0.682243	0.971348	0.0711327	-0.526403	-0.842588	4	Ppp1r15a|Eif2ak3
myofibril_assembly(5)	0.641089	0.970533	0.0772747	-0.41878	-0.842496	11	Neb|Actg1
maternal_process_involved_in_female_pregnancy(4)	0.641089	0.970533	0.0772747	-0.418742	-0.842419	11	Ctsl|Cited2|Havcr2
chromosome_centromeric_region(4)	0.73622	0.985941	0.095288	-0.32222	-0.842135	41	Cebpb|Cenpa|Cenpe|Mki67|Plk1
actin_based_cell_projection(5)	0.738095	0.986967	0.086795	-0.341581	-0.841681	31	Coro1a|Ripor2|Iqgap2|Vasp|Twf2|Rhoc|Atp6v1b2
branching_involved_in_prostate_gland_morphogenesis(5)	0.736842	0.986404	0.0603786	-0.632479	-0.841537	1	Cd44
cell_cycle_G1_S_phase_transition(5)	0.738095	0.986967	0.086795	-0.341483	-0.841441	31	Bcl2|Slfn1|Anxa1|Ccnd1|Cdkn2d|Plk3
regulation_of_cell_substrate_adhesion(5)	0.692754	0.973936	0.0815265	-0.362032	-0.841396	22	Bcl2|Prex1|Thy1
regulation_of_bone_resorption(4)	0.653846	0.970533	0.0747385	-0.439201	-0.841107	9	Inpp5d|Adam8|S1pr1
REACTOME_ERBB2_REGULATES_CELL_MOTILITY	0.713684	0.981076	0.0637845	-0.577346	-0.841031	2	Rhoa
cell_cycle_phase_transition(4)	0.768519	0.992629	0.102449	-0.312562	-0.840163	53	Bcl2|Slfn1|Zfp36l2|Anxa1|Ccnd1|Cdkn2d|Cenpe|Plk3
mitochondrial_outer_membrane(6)	0.682584	0.971348	0.0806388	-0.382686	-0.839898	17	Gimap3
outer_membrane(4)&organelle_outer_membrane(5)	0.682584	0.971348	0.0806388	-0.382686	-0.839898	17	Gimap3
REACTOME_ACTIVATION_OF_ANTERIOR_HOX_GENES_IN_HINDBRAIN_DEVELOPMENT_DURING_EARLY_EMBRYOGENESIS	0.681682	0.971348	0.0843144	-0.354272	-0.839691	24	Jun|Hoxb4
negative_regulation_of_reactive_oxygen_species_metabolic_process(5)	0.682584	0.971348	0.0806388	-0.382527	-0.839549	17	Bcl2|Trim30a|Bnip3
regulation_of_mitotic_cell_cycle(5)	0.761905	0.992123	0.104733	-0.300915	-0.839348	59	Bcl2|Slfn1|Zfp36l2|Anxa1|Fgfr1|Ccnd1|Cenpe|Plk3
keratinocyte_proliferation(5)	0.682243	0.971348	0.0711327	-0.524116	-0.838928	4	Bcl11b|Ctsl
dorsal_ventral_neural_tube_patterning(6)	0.713684	0.981076	0.0637845	-0.575873	-0.838885	2	Prkacb|Psen2
integrin_binding(4)	0.66482	0.970533	0.0813027	-0.390506	-0.838093	16	Adam8|Thy1|Itgb5|Fermt3|Mfge8|Timp2|Actn1|P4hb
regulation_of_mitochondrial_membrane_potential(5)	0.648515	0.970533	0.0766747	-0.416556	-0.838021	11	Bcl2
female_genitalia_development(5)	0.672897	0.971087	0.0718276	-0.496494	-0.836931	5	Axl|Ncoa3
plasma_lipoprotein_particle_clearance(3)	0.672897	0.971087	0.0718276	-0.496112	-0.836287	5	Anxa2|Apoe|Commd1|Cnpy2
translational_elongation(6)	0.675234	0.971284	0.0716527	-0.496019	-0.83613	5	Gtpbp2|Cpeb2
cartilage_development(5)	0.733788	0.984709	0.0873098	-0.335536	-0.835975	32	Maf|Sox9|Runx3|Serpinh1|Fgfr1|Arid5a|Tgfbr1|Ecm1
REACTOME_RECOGNITION_AND_ASSOCIATION_OF_DNA_GLYCOSYLASE_WITH_SITE_CONTAINING_AN_AFFECTED_PURINE	0.684579	0.971348	0.0709609	-0.522214	-0.835884	4	Tinf2|Terf2ip|Terf1|Neil3
REACTOME_DISEASES_ASSOCIATED_WITH_GLYCOSYLATION_PRECURSOR_BIOSYNTHESIS	0.662763	0.970533	0.0727141	-0.460265	-0.835338	7	Ctsa|Dpm3|Pgm2|Dpm1
polyol_metabolic_process(5)	0.653367	0.970533	0.0766747	-0.427457	-0.835238	10	Ptk2b
kinetochore(4)	0.643045	0.970533	0.0802023	-0.394638	-0.835203	15	Cenpa|Cenpe|Plk1|Sgo2a
neutrophil_activation(6)	0.671569	0.971087	0.0743625	-0.454208	-0.835137	8	Fcer1g|Abr|Tyrobp
REACTOME_PROTEIN_FOLDING	0.703557	0.974634	0.0982123	-0.324179	-0.834545	39	Gngt2|Gng11|Actb|Tuba4a|Tubb4b|Tubb2a|Tuba1c|Gng2|Tuba1a
regulation_of_reactive_oxygen_species_metabolic_process(5)	0.762712	0.992123	0.0975449	-0.322062	-0.834448	43	Klrk1|Bcl2|Trim30a|Ptk2b|Tyrobp|Hsp90aa1|Bnip3
sister_chromatid_cohesion(4)	0.671569	0.971087	0.0743625	-0.453704	-0.834211	8	Cdc20|Sgo2a
cell_differentiation_in_spinal_cord(5)	0.686916	0.972329	0.0707899	-0.520829	-0.833666	4	Lmo4
spinal_cord_motor_neuron_differentiation(5)	0.686916	0.972329	0.0707899	-0.520829	-0.833666	4	Lmo4
mitochondrial_envelope(5)	0.753425	0.989828	0.102822	-0.315203	-0.833131	48	Gimap3|Bcl2
regulation_of_DNA_repair(6)	0.675	0.971143	0.0751182	-0.403259	-0.832138	12	Hmgb1|Sirt7|Ier3|Foxm1|Nsd2|Pnp
REACTOME_TRANSCRIPTIONAL_REGULATION_BY_THE_AP_2_TFAP2_FAMILY_OF_TRANSCRIPTION_FACTORS	0.701408	0.974634	0.0793435	-0.369397	-0.832134	18	Cited2|Vegfa|Cited4|Myc
REACTOME_RAP1_SIGNALLING	0.67402	0.971087	0.0741759	-0.452292	-0.831614	8	Rasgrp2|Rap1b|Sipa1
Rho_GTPase_binding(8)	0.653543	0.970533	0.0793435	-0.392671	-0.831041	15	Vav1|Dock10|Pfn1
REACTOME_COOPERATION_OF_PDCL_PHLP1_AND_TRIC_CCT_IN_G_PROTEIN_BETA_FOLDING	0.696629	0.973936	0.0795565	-0.378643	-0.831024	17	Gngt2|Gng11|Gng2
regulation_of_anatomical_structure_size(4)	0.806283	1	0.10714	-0.295317	-0.830816	65	Neb|Coro1a|Fn1|Pfn1|Tnfrsf12a|Gmfg|F2r|Vegfa|Adrb1|P2rx4|Twf2|Cfl1|Gpx1|Atp2b1|Dstn|Cln3|Arpc2|Gsn|Adrb2|Prkcd
exploration_behavior(3)	0.711497	0.980154	0.0653834	-0.539772	-0.830741	3	Dpp4
intracellular_transport(4)	0.876106	1	0.138022	-0.259085	-0.830702	146	Txnip|Sorl1|Gbp4|Npc2|Coro1a|Lmna|Ighm|Rgs14|Psap|Unc93b1|Dynll1|Rhob|Was|Scarb2|Prnp|Dst|Ppp3ca|App|Tacc1|Flna|Hps4|Lamp2|Actr2
REACTOME_REACTIONS_SPECIFIC_TO_THE_COMPLEX_N_GLYCAN_SYNTHESIS_PATHWAY	0.689252	0.973654	0.0706196	-0.492765	-0.830646	5	Fut8
REACTOME_LEUKOTRIENE_RECEPTORS	0.724211	0.984096	0.063079	-0.570103	-0.83048	2	Ltb4r1
dense_core_granule(5)	0.724211	0.984096	0.063079	-0.570064	-0.830424	2	Actn1
pigment_biosynthetic_process(4)	0.689252	0.973654	0.0706196	-0.492253	-0.829783	5	Aprt|Slc24a5|Atpif1
regulation_of_B_cell_receptor_signaling_pathway(6)	0.689252	0.973654	0.0706196	-0.492219	-0.829725	5	Lyn|Lpxn
maintenance_of_protein_location_in_cell(4)	0.676471	0.971348	0.0739901	-0.451186	-0.829581	8	Sorl1|Pfn1|Twf2|Tspo
KEGG_AXON_GUIDANCE	0.738971	0.986967	0.0911073	-0.325818	-0.829148	36	Sema4a|Rac2|Sema4d|Rgs3|Cfl1|Ppp3ca|Srgap3|Gnai2|Cfl2|Cdc42
negative_regulation_of_intracellular_steroid_hormone_receptor_signaling_pathway(5)	0.691589	0.973936	0.0704501	-0.517795	-0.82881	4	Lbh|Rhoa
macromolecule_catabolic_process(5)	0.884956	1	0.137251	-0.258189	-0.82783	146	Isg15|Trim30a|Ptk2b|Zfp36l2|Tbx21|Asb2|Dnajb9|Adam8|Zfp36|Sox9|Nedd4|Lgmn|Ctsl|Serpinb1a|Samd9l|Psap|Wwtr1|Ctsa|Dnase2a|Park7|Cln3|Mdm2|Ppt1|Trib1|Lamp2|Rnasel|Gtpbp2|Hmgb1|Zfand2a|Slfn8|Mycbp2|Anxa2|Aurka
negative_regulation_of_T_helper_17_cell_differentiation(6)	0.691589	0.973936	0.0704501	-0.516939	-0.827439	4	Tbx21
REACTOME_METABOLISM_OF_NITRIC_OXIDE_ENOS_ACTIVATION_AND_REGULATION	0.691589	0.973936	0.0704501	-0.516848	-0.827293	4	Hsp90aa1
BIOCARTA_CASPASE_PATHWAY	0.676093	0.971348	0.0764767	-0.394607	-0.827154	14	Prf1|Lmna
regulation_of_cardiac_muscle_tissue_development(6)	0.658354	0.970533	0.0762797	-0.423242	-0.827002	10	Arrb2|Fgfr1|Tgfbr1
protein_tyrosine_phosphatase_activity(5)	0.690537	0.973936	0.0751182	-0.398194	-0.826403	13	Ptpn18|Ptpn7|Ptpn6
amino_acid_transmembrane_transporter_activity(6)	0.667447	0.970533	0.0723571	-0.455105	-0.825973	7	Slc38a2|Slc43a2
stereocilium(4)	0.690537	0.973936	0.0751182	-0.397943	-0.825883	13	Coro1a|Ripor2|Twf2|Rhoc
REACTOME_ROLE_OF_SECOND_MESSENGERS_IN_NETRIN_1_SIGNALING	0.726316	0.984096	0.0629395	-0.566849	-0.82574	2	Plcg1|Pitpna
REACTOME_NUCLEOBASE_CATABOLISM	0.670792	0.971087	0.0749279	-0.410406	-0.825648	11	Entpd1|Samhd1
negative_regulation_of_interleukin_1_beta_production(6)	0.683824	0.971348	0.0734381	-0.448873	-0.825328	8	Arrb2|Nlrc3|Serpinb1a
cardiac_cell_fate_commitment(5)	0.765182	0.992123	0.0585938	-0.619896	-0.824795	1	Rbpj
dorsal_aorta_development(7)	0.765182	0.992123	0.0585938	-0.619896	-0.824795	1	Rbpj
heart_field_specification(6)	0.765182	0.992123	0.0585938	-0.619896	-0.824795	1	Rbpj
muscle_cell_fate_commitment(5)	0.765182	0.992123	0.0585938	-0.619896	-0.824795	1	Rbpj
acid_amino_acid_ligase_activity(5)	0.765182	0.992123	0.0585938	-0.619421	-0.824163	1	Gclc
superoxide_metabolic_process(5)	0.685	0.971348	0.0743625	-0.399343	-0.824055	12	Tyrobp|Cybb|Gstp1|Nrros|Nfe2l2
REACTOME_ERYTHROPOIETIN_ACTIVATES_PHOSPHOINOSITIDE_3_KINASE_PI3K	0.672093	0.971087	0.0716527	-0.470416	-0.823836	6	Pik3cd|Lyn|Pik3cg
REACTOME_HDL_ASSEMBLY	0.765182	0.992123	0.0585938	-0.618471	-0.822899	1	Prkacb
REACTOME_PKA_MEDIATED_PHOSPHORYLATION_OF_KEY_METABOLIC_FACTORS	0.765182	0.992123	0.0585938	-0.618471	-0.822899	1	Prkacb
regulation_of_smoothened_signaling_pathway_involved_in_dorsal_ventral_neural_tube_patterning(6)	0.765182	0.992123	0.0585938	-0.618471	-0.822899	1	Prkacb
smoothened_signaling_pathway_involved_in_dorsal_ventral_neural_tube_patterning(6)	0.765182	0.992123	0.0585938	-0.618471	-0.822899	1	Prkacb
REACTOME_SIGNALING_BY_NOTCH1_HD_DOMAIN_MUTANTS_IN_CANCER	0.674473	0.971087	0.0718276	-0.4534	-0.822878	7	Ubc|Ubb|Adam17|Uba52
triglyceride_lipase_activity(6)	0.728421	0.984096	0.0628004	-0.564711	-0.822626	2	Ddhd2|Daglb
PID_FAK_PATHWAY	0.732919	0.984096	0.0822055	-0.338957	-0.821687	26	Jun|Ccnd1|Ets1|Itgb5|Rap1b|Asap1|Actn1|Capn2|Pxn|Rhoa
PID_ARF_3PATHWAY	0.683824	0.971348	0.0734381	-0.446861	-0.821628	8	Asap1|Clta
lipid_droplet_organization(6)	0.771255	0.993119	0.0582216	-0.617284	-0.82132	1	Ddhd2
regulation_of_insulin_receptor_signaling_pathway(5)	0.669291	0.970533	0.0780892	-0.387931	-0.82101	15	Sorl1|Socs3|Socs1|Prkcd
ammonium_ion_metabolic_process(4)	0.771255	0.993119	0.0582216	-0.617047	-0.821004	1	Hdc
aromatic_amino_acid_family_metabolic_process(5)	0.771255	0.993119	0.0582216	-0.617047	-0.821004	1	Hdc
REACTOME_GLYCOGEN_SYNTHESIS	0.674473	0.971087	0.0718276	-0.45236	-0.820991	7	Ubc|Ubb|Uba52|Gyg|Pgm2
REACTOME_GLUTATHIONE_SYNTHESIS_AND_RECYCLING	0.696262	0.973936	0.0701132	-0.486796	-0.820584	5	Ggct
positive_regulation_of_osteoblast_differentiation(5)	0.69	0.973936	0.0739901	-0.397501	-0.820254	12	Cebpb|Cebpd|Vegfa
associative_learning(5)	0.715493	0.98149	0.0782955	-0.364095	-0.820191	18	Btg2|Lgmn|App|Cln3|Ppt1|Atxn1
cytoskeleton(5)	0.964286	1	0.154191	-0.250963	-0.819735	189	Neb|Rinl|Ahnak|Vim|Coro1a|Lmna|Adam8|Cald1|Actb|Actg1|Gja1|Rgs14|Tpm1|Marcks|Myl6|Lpxn|Dynll1|Dnajb13|Plk1|Myh9|Fermt3|Cenpf|Cdk2ap2|Cfl1|Mapk6|Tuba1c|Tuba1a|Dst|Myc|App|Rps6ka1|Dstn|Peak1|Flna|Arpc2|Ldlrap1|Tubb5|Actr2|Asap1|Aspm|Actn1|Pstpip1|Mycbp2|Anxa2|Aurka|Iqgap1|Kif22|Tuba1b|Cap1|Eif6|Arpc1b
REACTOME_NEF_MEDIATED_DOWNREGULATION_OF_MHC_CLASS_I_COMPLEX_CELL_SURFACE_EXPRESSION	0.673317	0.971087	0.0751182	-0.41937	-0.819437	10	H2-D1|H2-Q4|H2-Q6|B2m
positive_regulation_of_cartilage_development(4)	0.718004	0.981535	0.0649408	-0.532307	-0.819252	3	Sox9
positive_regulation_of_chondrocyte_differentiation(5)	0.718004	0.981535	0.0649408	-0.532307	-0.819252	3	Sox9
PID_THROMBIN_PAR1_PATHWAY	0.719136	0.981819	0.0828962	-0.344501	-0.819178	25	F2rl2|Vasp|F2r|Gng2|Pkn1|Prkcd|Snx2|Zyx|Gnai2|Dnm2|Rhoa
ion_transmembrane_transporter_activity(4)	0.771654	0.993298	0.0925529	-0.313336	-0.818915	41	Slc2a3|Kcnk5|Ank|Gja1|Slc38a2|P2rx4
proteasomal_protein_catabolic_process(6)	0.754941	0.990713	0.0940503	-0.318096	-0.818885	39	Tbx21|Dnajb9|Wwtr1|Trib1|Zfand2a|Aurka
positive_regulation_of_tissue_remodeling(4)	0.673317	0.971087	0.0751182	-0.418949	-0.818614	10	Adam8|Klf6|Ppp3ca
blood_vessel_endothelial_cell_migration(7)	0.670673	0.971087	0.0734381	-0.427429	-0.818563	9	Gadd45a|Atp2b4|Gpx1
modification_dependent_protein_binding(4)	0.680693	0.971348	0.0741759	-0.406732	-0.818257	11	Vav1
regulation_of_gene_silencing(4)	0.698598	0.973936	0.0699459	-0.485262	-0.817998	5	Ppp3ca|Adar
regulation_of_posttranscriptional_gene_silencing(5)&regulation_of_gene_silencing_by_RNA(5)	0.698598	0.973936	0.0699459	-0.485262	-0.817998	5	Ppp3ca|Adar
cardiac_cell_development(5)	0.678304	0.971348	0.0747385	-0.41861	-0.817951	10	Lmna|Vegfa|Mef2a
mesenchymal_cell_development(5)	0.678304	0.971348	0.0747385	-0.418556	-0.817847	10	Bcl2|Sox9|Cited2|Cfl1
DNA_repair_complex(3)	0.771255	0.993119	0.0582216	-0.614672	-0.817845	1	Msh2
REACTOME_DISEASES_OF_MISMATCH_REPAIR_MMR	0.771255	0.993119	0.0582216	-0.614672	-0.817845	1	Msh2
histone_lysine_N_methyltransferase_activity(6)	0.683841	0.971348	0.0711327	-0.450507	-0.817627	7	Nsd2|Nsd3|Smyd3|Kmt5b|Nsd1
locomotory_exploration_behavior(4)	0.730526	0.984096	0.0626618	-0.560748	-0.816853	2	Dpp4
regulation_of_mRNA_metabolic_process(6)	0.789954	0.99897	0.0999277	-0.306856	-0.816043	49	Malat1|Zfp36l2|Zfp36
neutral_amino_acid_transmembrane_transporter_activity(7)	0.700935	0.974586	0.0697793	-0.509635	-0.815749	4	Slc38a2
cardiac_muscle_cell_differentiation(6)	0.715493	0.98149	0.0782955	-0.362122	-0.815745	18	Arrb2|Lmna|Vegfa
REACTOME_NUCLEAR_ENVELOPE_BREAKDOWN	0.725309	0.984096	0.0824344	-0.34295	-0.815491	25	Lmna|Ccnb2|Plk1|Ccnb1
transferase_activity_transferring_hexosyl_groups(5)	0.701799	0.974634	0.0745501	-0.38903	-0.815463	14	Galnt6|Pygl|B4galnt4|Fut8|Ugcg|Galnt1|Mgat4a
REACTOME_ALPHA_DEFENSINS	0.773279	0.993298	0.0580984	-0.612773	-0.815318	1	Cd4
astrocyte_development(6)	0.688725	0.973654	0.0730744	-0.44319	-0.814879	8	Ifngr1|Vim|C1qa|Lrp1|Grn
sensory_perception_of_sound(7)	0.745342	0.988727	0.0813027	-0.336083	-0.81472	26	Ripor2|Fgfr1|Cdkn2d|Psap|Hexa|Gpx1|Myc|Hexb|Ddit3|Otos
hydrolase_activity_acting_on_acid_phosphorus_nitrogen_bonds(4)&serine_hydrolase_activity(5)	0.683292	0.971348	0.0743625	-0.416924	-0.814657	10	Gzmb|Htra1
serine_type_peptidase_activity(5)	0.683292	0.971348	0.0743625	-0.416924	-0.814657	10	Gzmb|Htra1
REACTOME_NERVOUS_SYSTEM_DEVELOPMENT	0.979167	1	0.206588	-0.239507	-0.814476	253	Sema4a|Dok2|St8sia4|Pik3cd|Cd72|Col3a1|Tyrobp|Actb|Psmb10|Hsp90aa1|Tuba4a|Fgfr1|Sdcbp|Actg1|Pfn1|Vasp|Tubb4b|Itga1|Lyn|Sema4d|Myl6|Wwtr1|Ubc|Myh9|Tubb2a|Rhoc|Cfl1|Tuba1c|Tuba1a|Rhob|Rpl18a|Rps11|Prnp|Rps16|Rps6ka1|Ubb|Arpc2|Rps13
Rab_GTPase_binding(8)	0.693023	0.973936	0.0701132	-0.464948	-0.81426	6	Mical1|Hps4
PID_NCADHERIN_PATHWAY	0.677165	0.971348	0.0774768	-0.384652	-0.814069	15	Fgfr1|Gja1|Gsn|Cdc42|Rhoa
glandular_epithelial_cell_development(7)	0.773279	0.993298	0.0580984	-0.611823	-0.814054	1	Sidt2
type_B_pancreatic_cell_development(6)	0.773279	0.993298	0.0580984	-0.611823	-0.814054	1	Sidt2
REACTOME_REGULATION_OF_INSULIN_SECRETION	0.752874	0.989828	0.0766747	-0.352168	-0.813773	21	Gngt2|Gng11|Marcks|Gng2|Gnai2|Iqgap1|Gnas|Itpr2
ketone_biosynthetic_process(5)	0.730526	0.984096	0.0626618	-0.558521	-0.813609	2	Egr1
REACTOME_SIALIC_ACID_METABOLISM	0.675481	0.971348	0.0730744	-0.424058	-0.812107	9	St8sia4|St3gal6|Ctsa
REACTOME_FCERI_MEDIATED_NF_KB_ACTIVATION	0.800926	1	0.0999277	-0.302111	-0.81207	53	Fcer1g|Rasgrp2|Psmb10|Lyn|Ubc|Malt1
protein_ubiquitination(9)	0.826923	1	0.100279	-0.301644	-0.811929	54	Gbp4|Trim30a|Asb2|Nedd4|Nlrc3
REACTOME_PLATELET_SENSITIZATION_BY_LDL	0.69555	0.973936	0.0702813	-0.447086	-0.811419	7	Ptpn6
embryonic_skeletal_system_development(6)	0.70844	0.978185	0.0738053	-0.390933	-0.811334	13	Hoxb4|Xylt1|Tgfbr1|Tgfbr2|Gnas
positive_regulation_of_mRNA_processing(6)	0.695349	0.973936	0.0699459	-0.462826	-0.810544	6	Tra2b|Tra2a|Hspa8|Dazap1
positive_regulation_of_mRNA_splicing_via_spliceosome(7)	0.695349	0.973936	0.0699459	-0.462826	-0.810544	6	Tra2b|Tra2a|Hspa8|Dazap1
phosphatase_binding(5)	0.683168	0.971348	0.0739901	-0.402891	-0.810531	11	Bcl2|Ppp1r15a
PID_AURORA_A_PATHWAY	0.747826	0.989676	0.0774768	-0.348263	-0.809395	22	Cenpa|Gadd45a|Tacc1|Mdm2|Birc5|Aurka|Aurkb|Tpx2|Gsk3b|Rasa1
REACTOME_REGULATION_OF_GLYCOLYSIS_BY_FRUCTOSE_2_6_BISPHOSPHATE_METABOLISM	0.722343	0.983914	0.0646485	-0.525881	-0.809362	3	Pfkfb3
regulation_of_cellular_response_to_insulin_stimulus(4)	0.714681	0.98149	0.0774768	-0.377053	-0.809219	16	Sorl1|Socs3|Socs1|Prkcd
motile_cilium_assembly(8)	0.722343	0.983914	0.0646485	-0.525582	-0.808902	3	Dynll1
regulation_of_non_motile_cilium_assembly(7)	0.722343	0.983914	0.0646485	-0.525582	-0.808902	3	Dynll1
cardiac_vascular_smooth_muscle_cell_differentiation(6)	0.703271	0.974634	0.0696133	-0.479669	-0.80857	5	Vegfa
REACTOME_DEFENSINS	0.722343	0.983914	0.0646485	-0.525019	-0.808036	3	Ccr2
RNA_splicing(7)	0.783898	0.997225	0.0959207	-0.311867	-0.808035	43	Malat1|Ahnak|Mbnl1
glial_cell_proliferation(4)	0.714953	0.98149	0.0687943	-0.504553	-0.807615	4	Atxn1|Csf1
mesenchymal_cell_differentiation(5)	0.774834	0.993778	0.0826646	-0.331766	-0.807592	28	Bcl2|Sox9|Fgfr1|Cited2|Gja1|Eomes|Vegfa|Wwtr1|Tgfbr1|Cfl1|Flna|Zfp703
cytoplasmic_translation(7)	0.697892	0.973936	0.0701132	-0.44469	-0.807071	7	Eif4ebp1|Cpeb2
regulation_of_Wnt_signaling_pathway(5)	0.788927	0.99897	0.0840746	-0.32094	-0.806681	34	Egr1|Sox9|Wwtr1|Lrp1|Rnf43|Zfp703|Ddit3
potassium_ion_transport(8)	0.698254	0.973936	0.0732559	-0.412787	-0.806573	10	Kcnk5|Prnp|Flna
response_to_chemokine(6)&cellular_response_to_chemokine(7)	0.703431	0.974634	0.0720033	-0.438422	-0.806112	8	Ptk2b|Ripor2
PID_BMP_PATHWAY	0.703431	0.974634	0.0720033	-0.43837	-0.806016	8	Ppp1r15a|Ski|Xiap|Gsk3b|Ctdsp2|Ppp1ca
REACTOME_SIGNALING_BY_NOTCH1	0.746914	0.989163	0.0808589	-0.338951	-0.805981	25	Arrb2|Tle4|Ubc|Myc|Ubb
negative_regulation_of_cellular_response_to_insulin_stimulus(4)	0.702576	0.974634	0.0697793	-0.443943	-0.805714	7	Socs3|Socs1|Prkcd
female_gamete_generation(5)	0.746914	0.989163	0.0808589	-0.338674	-0.805322	25	Bcl2|H3f3b|Plk1|Hexb|Ubb|Sgo2a|Aspm|Aurka|Inhba
intrinsic_apoptotic_signaling_pathway_in_response_to_DNA_damage(6)	0.797297	1	0.0822055	-0.31994	-0.804691	33	Bcl2|Nupr1|Mcl1|Shisa5
PID_CASPASE_PATHWAY	0.793919	0.999796	0.0824344	-0.329821	-0.804493	29	Bcl2|Prf1|Vim|Lmna
cellular_aldehyde_metabolic_process(4)	0.724512	0.984096	0.0645031	-0.5224	-0.804004	3	Park7
KEGG_THYROID_CANCER	0.724936	0.984096	0.0728939	-0.383422	-0.803707	14	Ccnd1|Myc|Mapk3|Hras|Pparg|Lef1
negative_regulation_of_protein_localization_to_nucleus(5)	0.721963	0.983914	0.0683111	-0.501993	-0.803516	4	Gbp4
actin_filament_binding(4)	0.765217	0.992123	0.0762797	-0.350493	-0.803154	20	Coro1a|Tpm1|Marcks|Lasp1|Cfl1|Dstn|Actn1|Cfl2
negative_regulation_of_cardiac_muscle_hypertrophy(5)	0.704918	0.975014	0.0696133	-0.442362	-0.802844	7	Lmna|Atp2b4|Rgs2
negative_regulation_of_muscle_hypertrophy(4)	0.704918	0.975014	0.0696133	-0.442362	-0.802844	7	Lmna|Atp2b4|Rgs2
pronucleus(6)	0.727506	0.984096	0.0727141	-0.382683	-0.80216	14	Cenpf|Ccna2|Aurka
REACTOME_STIMULI_SENSING_CHANNELS	0.738764	0.986967	0.0764767	-0.36539	-0.801938	17	Sgk1|Ripk3|Ubc|Tsc22d3|Clcn7|Ubb
post_embryonic_animal_morphogenesis(4)	0.704651	0.975014	0.0692836	-0.45773	-0.801619	6	Hmgn1|Bcl2l11|Gnas
ameboidal_type_cell_migration(5)	0.831731	1	0.0999277	-0.29769	-0.801285	54	Sema4a|Ptk2b|Jun|Sox9|Gadd45a|Vegfa|Atp2b4|Grn|Tgfbr1|Cfl1|Gpx1|Sdc4|Glul|Hmgb1|Sgpl1|Iqgap1|Cap1
cluster_of_actin_based_cell_projections(3)	0.8157	1	0.0815265	-0.321396	-0.800745	32	Slc28a2|Coro1a|Ripor2|Plec|Myh9|Twf2|Rhoc
transmembrane_receptor_protein_tyrosine_kinase_activity(6)	0.736842	0.986404	0.062249	-0.54959	-0.800598	2	Fgfr1
vascular_associated_smooth_muscle_cell_differentiation(6)	0.706977	0.976918	0.0691198	-0.456962	-0.800273	6	Vegfa
mitotic_cell_cycle_process(4)	0.904494	1	0.104344	-0.268313	-0.800264	82	Bcl2|Slfn1|Zfp36l2|Anxa1|Cdc20|Fgfr1|Ccnd1|Cenpe|Plk3
BIOCARTA_RHODOPSIN_PATHWAY	0.787449	0.998356	0.0572461	-0.600665	-0.799207	1	Sag
positive_regulation_of_ERK1_and_ERK2_cascade(7)	0.78209	0.997032	0.0766747	-0.341517	-0.798774	23	Jun|Cavin3|F2r|Vegfa|Havcr2|Rap1b|Mt3|Hmgb1
REACTOME_INLB_MEDIATED_ENTRY_OF_LISTERIA_MONOCYTOGENES_INTO_HOST_CELL	0.710784	0.979911	0.0714786	-0.434218	-0.798383	8	Ubc|Ubb
zinc_ion_binding(7)	0.71916	0.981819	0.0743625	-0.377117	-0.798123	15	S100a6|Mt1|Adam8
regulation_of_nuclear_division(6)	0.740845	0.986967	0.0764767	-0.354182	-0.797859	18	Cdc20|Cenpe|Sgo2a|Cdc42|Phip
amyloid_beta_formation(7)	0.7275	0.984096	0.0713053	-0.386628	-0.797817	12	Ifngr1|Sorl1
regulation_of_amyloid_beta_formation(6)	0.7275	0.984096	0.0713053	-0.386628	-0.797817	12	Ifngr1|Sorl1
protein_C_terminus_binding(4)	0.712617	0.98055	0.0689567	-0.472829	-0.79704	5	Dynll1
skeletal_muscle_tissue_regeneration(5)	0.742931	0.98789	0.0716527	-0.380127	-0.796801	14	Anxa1|Hopx|Gja1|Gpx1
protein_modification_by_small_protein_conjugation(8)	0.829268	1	0.100991	-0.285587	-0.796633	61	Gbp4|Trim30a|Asb2|Nedd4|Nlrc3
potassium_ion_transmembrane_transport(7)	0.701923	0.974634	0.0711327	-0.415909	-0.7965	9	Kcnk5|Prnp|Flna
REACTOME_REGULATION_OF_PTEN_STABILITY_AND_ACTIVITY	0.832599	1	0.0946646	-0.304284	-0.796278	45	Nedd4|Psmb10|Ubc|Ubb
PID_NECTIN_PATHWAY	0.700495	0.974586	0.0727141	-0.395729	-0.796121	11	Rap1b|Cdc42|Iqgap1|Itgb3|Tln1|Pdgfb|Pik3r1|Ctnnb1
cellular_response_to_abiotic_stimulus(4)&cellular_response_to_environmental_stimulus(4)	0.782609	0.997151	0.0787114	-0.328365	-0.796011	26	Egr1|Sox9|Ripor2|Gja1
thymus_development(5)	0.771014	0.993119	0.0758887	-0.347107	-0.795394	20	Bcl2|Ccnb2|Bcl11b|Cited2|Ripk3|Tgfbr1
erythrocyte_development(6)	0.716628	0.981535	0.0687943	-0.438245	-0.795373	7	Klf2|Cited2
REACTOME_SPHINGOLIPID_METABOLISM	0.762319	0.992123	0.0764767	-0.342188	-0.795275	22	Psap|Hexa|Ctsa|Hexb|Ugcg|Arsb|Esyt1|Esyt2|Asah1|Sgpl1
cellular_component_assembly_involved_in_morphogenesis(4)	0.746479	0.989011	0.0760837	-0.352889	-0.794946	18	Neb|Actg1
humoral_immune_response_mediated_by_circulating_immunoglobulin(5)	0.716628	0.981535	0.0687943	-0.437628	-0.794254	7	Ighm|Ptpn6|C1qa
cranial_skeletal_system_development(4)	0.715711	0.981528	0.0720033	-0.406315	-0.793927	10	Tgfbr1|Foxn3|Insig1|Tgfbr2|Gnas
REACTOME_TRANSPORT_OF_SMALL_MOLECULES	0.946237	1	0.147331	-0.242147	-0.793029	177	Slc2a3|Slc28a2|Gngt2|Npc2|Ank|Gng11|Psmb10|Abcb9|Atp8b4|Slc9a9|Ftl1|Slc38a2|Sgk1|Ripk3|Atp2b4|Ubc|Tsc22d3|Lsr|Fth1|Atp6v1b2|Gng2|Atp11b|Atp2b1|Clcn7|Slc3a2|Ubb|Slc27a1|Ldlrap1|Slc43a2
REACTOME_CALNEXIN_CALRETICULIN_CYCLE	0.718137	0.981535	0.0709609	-0.431102	-0.792653	8	Ubc|Ubb
actin_filament_organization(5)	0.842342	1	0.095288	-0.297295	-0.792499	50	Bcl2|Coro1a|Pfn1|Marcks|Gmfg|Itgb5|Mical1|Twf2|Tgfbr1|Cfl1|Was|Dstn|Flna|Arpc2|Gsn|Prkcd
regulation_of_respiratory_gaseous_exchange_by_nervous_system_process(5)	0.799595	1	0.05653	-0.595442	-0.792258	1	Gls
regulation_of_respiratory_system_process(5)	0.799595	1	0.05653	-0.595442	-0.792258	1	Gls
aminoglycan_metabolic_process(5)	0.718137	0.981535	0.0709609	-0.430708	-0.791928	8	Bgn|Hexa|Xylt1|Hexb
[truncated: 5,164 more rows]

## Sheet: fgsea_analysis_Th_PC2
pathway	pval	padj	log2err	ES	NES	size	leadingEdge
NABA_MATRISOME	2.17033e-09	5.18202e-06	0.774939	-0.59819	-2.18931	124	Xcl1|Ccl1|Tnfsf8|Cst7|Ccl4|Spp1|Igfbp7|Tnf|C1qb|Bgn|Itih5|Fn1|Ctsl|Ccl3|Sparc|Serpinh1|Col3a1|Cst3|Anxa1|Col18a1|Tgfbi|Htra1|C1qa|Cstb|Timp2|Cxcl10|Fstl1|Cst6|Inhba|Lgals3|Ctsz|Vegfa|Igfbp4|Tnfsf10|Fgl2|Csf1|Ctss|Plod2|Anxa5|Ecm1|Tnfsf13b|Sdc4|Mfge8|Ctsc|C1qtnf4|Ctsa|Cx3cl1|Ifng|P4ha1|Tnfsf14|Tnfsf9|Lamb3|S100a1|Csf2|Plxdc2
NABA_CORE_MATRISOME	2.2439e-05	0.00851406	0.57561	-0.865112	-2.16957	16	Spp1|Igfbp7|Bgn|Fn1|Sparc|Col3a1|Col18a1|Tgfbi|Igfbp4|Fgl2|Ecm1|Mfge8|Lamb3
KEGG_ANTIGEN_PROCESSING_AND_PRESENTATION	2.0122e-06	0.00144134	0.627257	-0.722264	-2.1681	42	Hspa1a|Hspa1b|Klrd1|Cd4|Klrc1|H2-Aa|H2-Eb1|Lgmn|H2-Q6|Cd74|H2-K1|Ctss|Hsp90aa1|H2-Ab1|H2-T23|Hspa5|Hsp90ab1|H2-Q10|H2-D1|Hspa2
protein_folding(3)	0.000186901	0.0453008	0.518848	-0.804673	-2.08856	18	Hspa1a|Hspa1b|Cd74|Grn|Hsp90aa1|Dnajb1|Hsp90ab1|Selenof|H2-DMa
NABA_ECM_GLYCOPROTEINS	2.25837e-05	0.00851406	0.57561	-0.899933	-2.0443	11	Spp1|Igfbp7|Fn1|Sparc|Tgfbi|Igfbp4|Fgl2|Ecm1|Mfge8|Lamb3
REACTOME_COLLAGEN_FORMATION	0.000507355	0.0825951	0.477271	-0.83776	-1.98693	13	Ctsl|Serpinh1|Col3a1|Col18a1|Plec|Ctss|Plod2|P4ha1|Dst|Lamb3
PID_INTEGRIN1_PATHWAY	0.000646779	0.0965183	0.477271	-0.839825	-1.98184	12	Spp1|Fn1|Cd81|Col3a1|Col18a1|Tgfbi|Vegfa|Itga4
vacuole(4)	1.1182e-05	0.00572117	0.593325	-0.608591	-1.97464	68	Cst7|H2-Aa|Prf1|Napsa|Cd63|Ctsl|Lgmn|Cd74|Itm2c|Psap|Unc93b1|Grn|Hexa|Naaa|Lamp1|Ctss|Lamp2|Prcp|Hexb|Gns|Ppt1|Tm6sf1|Pld3|Tpp1|Gabarap|Gusb|Map1lc3a|Sqstm1|Hps4|Npc1|Gla|Npc2|Ctsb|Neu1|H2-DMa|Irgm1|Ttc3|Rnf19b|Lrrk2|Scarb2
lytic_vacuole(5)&lysosome(6)	1.07651e-05	0.00572117	0.593325	-0.617207	-1.96875	64	Cst7|H2-Aa|Prf1|Napsa|Cd63|Ctsl|Lgmn|Cd74|Itm2c|Psap|Unc93b1|Grn|Hexa|Naaa|Lamp1|Ctss|Lamp2|Prcp|Hexb|Gns|Ppt1|Tm6sf1|Pld3|Tpp1|Gabarap|Gusb|Sqstm1|Hps4|Npc1|Gla|Npc2|Ctsb|Neu1|H2-DMa|Irgm1|Rnf19b|Lrrk2|Scarb2
REACTOME_HSF1_DEPENDENT_TRANSACTIVATION	0.00168102	0.185249	0.45506	-0.754708	-1.95888	18	Hspa1a|Hspa1b|Serpinh1|Hsp90aa1|Dnajb1|Hsp90ab1|Hspa2|Camk2d
REACTOME_DEGRADATION_OF_THE_EXTRACELLULAR_MATRIX	0.000590083	0.0899311	0.477271	-0.737476	-1.95828	22	Spp1|Fn1|Ctsl|Col3a1|Col18a1|Htra1|Timp2|Cd44|Ctss|Lamb3|Ctsb|Bsg|Adam8|Adam10|Adam17|Capn2
pigmentation(2)	0.00175372	0.186059	0.45506	-0.753387	-1.95545	18	Bcl2|Cd63|Sparc|Zeb2|Myc|Hps4
REACTOME_NGF_STIMULATED_TRANSCRIPTION	0.000997218	0.130861	0.45506	-0.721469	-1.95178	23	Fos|Id3|Fosb|Junb|Sgk1|Egr1|Arc|Trib1|Id1|Tcf12|Egr3|Egr2
REACTOME_ATTENUATION_PHASE	0.00214386	0.189586	0.431708	-0.761264	-1.95087	17	Hspa1a|Hspa1b|Serpinh1|Hsp90aa1|Dnajb1|Hsp90ab1|Hspa2
PID_AVB3_INTEGRIN_PATHWAY	0.00100479	0.130861	0.45506	-0.701211	-1.94377	25	Spp1|Fn1|Col3a1|Vegfa|Csf1|Hsp90aa1|Mfge8|Fgf2|Pik3r1
REACTOME_ENDOSOMAL_VACUOLAR_PATHWAY	0.00150233	0.173568	0.45506	-0.819854	-1.93471	12	Ctsl|H2-Q6|H2-K1|Ctss|H2-T23|H2-Q10|H2-D1|H2-Q7
response_to_axon_injury(5)	0.00293974	0.222989	0.431708	-0.76663	-1.92259	16	Tyrobp|Jun|Bcl2|Klf4|Grn|Rtn4
response_to_drug(4)	0.000953204	0.128826	0.477271	-0.72397	-1.92242	22	Ccl4|Fos|Jun|Bcl2|Nfe2l2|Prnp|Rnf149|Myc|Npc1
NABA_MATRISOME_ASSOCIATED	5.15333e-06	0.00335576	0.610527	-0.540964	-1.91214	108	Xcl1|Ccl1|Tnfsf8|Cst7|Ccl4|Tnf|C1qb|Itih5|Ctsl|Ccl3|Serpinh1|Cst3|Anxa1|Htra1|C1qa|Cstb|Timp2|Cxcl10|Fstl1|Cst6|Inhba|Lgals3|Ctsz|Vegfa|Tnfsf10|Csf1|Ctss|Plod2|Anxa5|Tnfsf13b|Sdc4|Ctsc|C1qtnf4|Ctsa|Cx3cl1|Ifng|P4ha1|Tnfsf14|Tnfsf9|S100a1|Csf2|Plxdc2
REACTOME_BINDING_AND_UPTAKE_OF_LIGANDS_BY_SCAVENGER_RECEPTORS	0.000682319	0.0997439	0.477271	-0.867375	-1.88872	10	Apoe|Sparc|Col3a1|Ftl1|Lrp1|Hsp90aa1
PID_INTEGRIN_A4B1_PATHWAY	0.00197909	0.18656	0.431708	-0.780402	-1.88771	15	Spp1|Jaml|Fn1|Cd81|Itga4
response_to_calcium_ion(6)	0.00113671	0.145397	0.45506	-0.853855	-1.85928	10	Fos|Jun|Fosb|Junb
endoplasmic_reticulum_lumen(5)	0.00437082	0.252486	0.407018	-0.787069	-1.85734	12	Cd4|Pcsk1|Dnajb9|Hspa5|Calu|Selenof|Txndc5
cytoplasmic_vesicle_membrane(5)	0.00139665	0.166736	0.45506	-0.615924	-1.84527	37	Tbc1d4|Tmem163|H2-K1|Lamp1|Actn1|Lamp2|H2-T23|Nsg2|H2-Q10|H2-D1|Vamp5|H2-Q7|Bsg|Scarb2
response_to_transforming_growth_factor_beta(4)	0.00233741	0.196975	0.431708	-0.637367	-1.84258	32	Xcl1|Sox9|Htra1|Spry1|Itgb5|Cited2|Zfp703|Hspa5|Fut8|Runx1|Tgfbr1|Smad7|Chst11|Tgfbr2|Rock2|Adam17
interaction_with_host(4)	0.00804156	0.336363	0.38073	-0.707615	-1.83665	18	Ifitm3|Ifitm1|Trim30a|Ifitm2|Npc1|Trim25|Ctsb|Irgm1|Uvrag|Trim56
response_to_wounding(4)	8.38565e-05	0.0261158	0.538434	-0.551205	-1.82617	77	Mirt1|Tyrobp|Fcer1g|Jun|Bcl2|Jaml|Tspan32|Fn1|Klf4|Neat1|Zfp36|Grn|Cd44|Nfe2l2|Rtn4|Cdkn1a|Prcp|Sdc4|Lyn|Abhd2|Gpx1|Celsr1|Axl|Cx3cl1|Ptprj|Prkca|Prkcd|Ptpn6|Entpd1|Hps4|Dusp10|Sulf2|Fgf2|Plek|Ubash3b|Slc12a2|Lilrb4a|Vkorc1|Cflar
cellular_response_to_transforming_growth_factor_beta_stimulus(5)	0.00246479	0.202934	0.431708	-0.645693	-1.82455	30	Xcl1|Sox9|Htra1|Spry1|Itgb5|Cited2|Zfp703|Hspa5|Fut8|Runx1|Tgfbr1|Smad7
positive_regulation_of_peptidyl_serine_phosphorylation(8)	0.0041771	0.246168	0.407018	-0.801734	-1.82123	11	Bcl2|Ppp1r15a|Cd44|Hsp90aa1|Hsp90ab1
regulation_of_myoblast_differentiation(5)	0.0061317	0.298525	0.407018	-0.769775	-1.81653	12	Tnf|Sox9|Id3|Zfp36l1|Cxcl10|Tnfsf14|Ddit3
response_to_topologically_incorrect_protein(4)	0.00353393	0.230317	0.431708	-0.653497	-1.8115	25	Ccnd1|Ppp1r15a|Atf3|Nfe2l2|Hsp90aa1|Ifng|Creb3l1|Hspa5|Ddit3|Ptpn1
response_to_unfolded_protein(5)	0.00353393	0.230317	0.431708	-0.653497	-1.8115	25	Ccnd1|Ppp1r15a|Atf3|Nfe2l2|Hsp90aa1|Ifng|Creb3l1|Hspa5|Ddit3|Ptpn1
axon_regeneration(6)	0.00500658	0.274485	0.407018	-0.793707	-1.803	11	Jun|Bcl2|Klf4|Grn|Rtn4
REACTOME_IMMUNOREGULATORY_INTERACTIONS_BETWEEN_A_LYMPHOID_AND_A_NON_LYMPHOID_CELL	0.000817358	0.117095	0.477271	-0.608091	-1.80247	44	Klrd1|Cd40lg|Hcst|Klrc1|Klrk1|Tyrobp|Cd160|Lilr4b|Jaml|Cd200r4|Cd81|Col3a1|H2-Q6|Cd200|Ifitm1|H2-K1|Itga4|Klrb1a|Cd3g
nephron_development(4)	0.0106974	0.359745	0.38073	-0.692225	-1.7967	18	Bcl2|Sox9|Basp1|Vegfa|Wwtr1|Cd44|Maged1|Myc|Sulf2|Myo1e
signaling_receptor_activator_activity(4)	0.00697524	0.31336	0.407018	-0.685514	-1.79489	19	Xcl1|Ccl1|Tnf|Ccl3|Vegfa|Nenf|App|Cx3cl1|Ifng|Csf2
extracellular_matrix(3)	0.0118991	0.378332	0.38073	-0.697987	-1.78871	17	Bgn|Fn1|Sparc|Col3a1|Col18a1|Tgfbi|Timp2|Lgals3|Il1rl1|Lamb3|Runx1|Entpd1
REACTOME_REGULATION_OF_INSULIN_LIKE_GROWTH_FACTOR_IGF_TRANSPORT_AND_UPTAKE_BY_INSULIN_LIKE_GROWTH_FACTOR_BINDING_PROTEINS_IGFBPS	0.00357046	0.230317	0.431708	-0.632008	-1.78588	30	Spp1|Apoe|Igfbp7|Penk|Fn1|Cst3|Fstl1|Igfbp4|Csf1|Mfge8|App|Klk1b27|Rcn1|Aplp2|Calu|Mgat4a
response_to_heat(4)	0.00865842	0.337645	0.38073	-0.754958	-1.78157	12	Hspa1a|Hspa1b|Hsp90aa1|Hsp90ab1
KEGG_TOLL_LIKE_RECEPTOR_SIGNALING_PATHWAY	0.00527132	0.274485	0.407018	-0.620509	-1.77979	31	Ccl4|Spp1|Fos|Jun|Tnf|Ccl3|Cd86|Nfkbia|Cxcl10
antigen_processing_and_presentation_of_exogenous_peptide_antigen_via_MHC_class_II(6)	0.00387476	0.240978	0.431708	-0.870005	-1.77788	8	Fcer1g|H2-Aa|H2-Eb1|Cd74|Unc93b1|H2-Ab1
MHC_protein_binding(5)	0.00427658	0.24905	0.407018	-0.867627	-1.77302	8	Lag3|Klrk1|Cd74|H2-K1
antigen_processing_and_presentation_of_peptide_antigen(4)	0.00877154	0.337645	0.38073	-0.677121	-1.77291	19	Fcer1g|H2-Aa|H2-Eb1|Ctsl|Cd74|Unc93b1|H2-K1|H2-Ab1|H2-T23|H2-D1
REACTOME_TP53_REGULATES_TRANSCRIPTION_OF_ADDITIONAL_CELL_CYCLE_GENES_WHOSE_EXACT_ROLE_IN_THE_P53_PATHWAY_REMAIN_UNCERTAIN	0.00482883	0.270226	0.407018	-0.812562	-1.76936	10	Btg2|Rgcc|Plk2
lysosomal_transport(4)	0.00419272	0.246168	0.407018	-0.878151	-1.7679	7	Hspa1a|Grn|Lrp1|Lamp2
cellular_response_to_calcium_ion(7)	0.00440636	0.252502	0.407018	-0.877144	-1.76587	7	Fos|Jun|Fosb|Junb
REACTOME_ASSEMBLY_OF_COLLAGEN_FIBRILS_AND_OTHER_MULTIMERIC_STRUCTURES	0.00502282	0.274485	0.407018	-0.863496	-1.76458	8	Ctsl|Col3a1|Col18a1|Plec|Ctss|Dst|Lamb3|Ctsb
movement_in_host_environment(5)	0.00881468	0.337645	0.38073	-0.728791	-1.76286	15	Ifitm3|Ifitm1|Trim30a|Ifitm2|Npc1|Trim25|Ctsb|Uvrag|Trim56
receptor_ligand_activity(5)	0.0152729	0.397817	0.38073	-0.678803	-1.76186	18	Xcl1|Ccl1|Tnf|Ccl3|Vegfa|Nenf|Cx3cl1|Ifng|Csf2
vacuolar_transport(3)	0.00542464	0.279545	0.407018	-0.861159	-1.7598	8	Hspa1a|Grn|Lrp1|Lamp2
kidney_epithelium_development(6)	0.0131833	0.381286	0.38073	-0.663068	-1.75331	20	Bcl2|Sox9|Fgfr1|Spry1|Basp1|Vegfa|Wwtr1|Cd44|Maged1
branching_involved_in_ureteric_bud_morphogenesis(6)	0.00594184	0.291516	0.407018	-0.857543	-1.75241	8	Bcl2|Sox9|Vegfa|Cd44|Maged1|Myc
hydrolase_activity_hydrolyzing_O_glycosyl_compounds(5)	0.0111864	0.370963	0.38073	-0.73767	-1.74954	13	Lyz2|Hexa|Hexb|Gusb|Gla|Neu1|Ganc
REACTOME_INTERFERON_ALPHA_BETA_SIGNALING	0.0013662	0.165866	0.45506	-0.5661	-1.74869	49	H2-Q6|Isg15|Ifitm3|Irf8|Ifitm1|Egr1|H2-K1|Socs1|Ifit1bl1|H2-T23|Ifitm2|Irf1|Irf7|Ifi27|H2-Q10|H2-D1|Ifit3|Ifnar2|Ptpn6|Gbp2|Ptpn1|H2-Q7
entry_into_host(6)	0.0121438	0.378332	0.38073	-0.732354	-1.74113	14	Ifitm3|Ifitm1|Trim30a|Ifitm2|Npc1|Trim25|Ctsb|Uvrag|Trim56
viral_entry_into_host_cell(6)	0.0121438	0.378332	0.38073	-0.732354	-1.74113	14	Ifitm3|Ifitm1|Trim30a|Ifitm2|Npc1|Trim25|Ctsb|Uvrag|Trim56
neutrophil_chemotaxis(6)	0.0144025	0.389235	0.38073	-0.65829	-1.74068	20	Xcl1|Spp1|Fcer1g|Cd74|Cx3cl1|Ifng|Vav1|Ripor2|Prkca
neutrophil_migration(6)	0.00645337	0.303136	0.407018	-0.627731	-1.74008	25	Xcl1|Spp1|Fcer1g|Cd74|Rtn4|Cx3cl1|Ifng|Vav1|Ripor2|Prkca
defense_response_to_Gram_negative_bacterium(6)	0.00197917	0.18656	0.431708	-0.906758	-1.74002	6	Cd4|Lyz2|Cd160
cellular_response_to_topologically_incorrect_protein(5)	0.0101807	0.35022	0.38073	-0.64311	-1.7398	23	Ccnd1|Ppp1r15a|Atf3|Nfe2l2|Ifng|Creb3l1|Hspa5|Ddit3|Ptpn1
cellular_response_to_unfolded_protein(6)	0.0101807	0.35022	0.38073	-0.64311	-1.7398	23	Ccnd1|Ppp1r15a|Atf3|Nfe2l2|Ifng|Creb3l1|Hspa5|Ddit3|Ptpn1
granulocyte_chemotaxis(5)	0.00854016	0.337645	0.38073	-0.620867	-1.73908	26	Xcl1|Spp1|Fcer1g|Cd74|Cx3cl1|Ifng|Vav1|Ripor2|Ptprj|Prkca
NABA_ECM_REGULATORS	0.00370453	0.232768	0.431708	-0.582742	-1.73811	38	Cst7|Itih5|Ctsl|Serpinh1|Cst3|Htra1|Cstb|Timp2|Cst6|Ctsz|Ctss|Plod2|Ctsc|Ctsa|P4ha1|Serpinb6a|Sulf2|Ctsb|Adamts6|Ctsw|Adam8|Adam10|Adam17
skeletal_system_morphogenesis(5)	0.00403293	0.243878	0.407018	-0.590654	-1.73782	36	Serpinh1|Sox9|Vegfa|Dhrs3|Zfand5|Cited2|Tiparp|Csrnp1|Myc|Tgfbr1|Sgpl1|Insig1|Arid5b|Spef2|Chst11|Wnt10b|Tgfbr2|Slc39a1|Hoxb4|Mapk14|Ctnnb1|Zeb1
antigen_processing_and_presentation_of_exogenous_peptide_antigen(5)	0.0124121	0.378332	0.38073	-0.730444	-1.73658	14	Fcer1g|H2-Aa|H2-Eb1|Cd74|Unc93b1|H2-K1|H2-Ab1
antigen_processing_and_presentation_of_exogenous_antigen(4)	0.0185383	0.419375	0.352488	-0.677165	-1.73535	17	Fcer1g|H2-Aa|H2-Eb1|Cd74|Unc93b1|H2-K1|H2-Ab1
REACTOME_EXTRACELLULAR_MATRIX_ORGANIZATION	0.00233338	0.196975	0.431708	-0.543717	-1.73259	55	Spp1|Bgn|Fn1|Ctsl|Sparc|Serpinh1|Col3a1|Col18a1|Htra1|Timp2|Plec|Itga4|Itgb5|Cd44|Actn1|Ctss|Plod2|Sdc4|App|P4ha1|Dst|Lamb3|Prkca|Itgb8
integrin_mediated_signaling_pathway(5)	0.0191044	0.419769	0.352488	-0.676071	-1.73254	17	Tyrobp|Fcer1g|Tspan32|Itgb5|Nrp1|Vav1|Fut8
kidney_morphogenesis(5)	0.0135917	0.381286	0.38073	-0.729394	-1.72991	13	Bcl2|Sox9|Vegfa|Wwtr1|Cd44|Maged1|Myc
macrophage_migration(5)	0.0202365	0.426691	0.352488	-0.673681	-1.72642	17	Cd9|Cd81|Ccl3|Cx3cr1|Rtn4|Cx3cl1|Ptprj
receptor_regulator_activity(3)	0.00832895	0.337645	0.38073	-0.657796	-1.7253	21	Xcl1|Ccl1|Tnf|Ccl3|Vegfa|Nenf|App|Cx3cl1|Ifng|Csf2
NABA_SECRETED_FACTORS	0.00218505	0.190872	0.431708	-0.58046	-1.72057	44	Xcl1|Ccl1|Tnfsf8|Ccl4|Tnf|Ccl3|Cxcl10|Fstl1|Inhba|Vegfa|Tnfsf10|Csf1|Tnfsf13b|Cx3cl1|Ifng|Tnfsf14|Tnfsf9|S100a1|Csf2
regeneration(4)	0.00706961	0.313858	0.407018	-0.594798	-1.71952	32	Jun|Bcl2|Cd9|Cd81|Klf4|Anxa1|Ccnd1|Gja1|Grn|Rtn4|Cdkn1a|Gpx1
nephron_epithelium_development(5)	0.0138711	0.382148	0.38073	-0.710644	-1.71897	15	Bcl2|Sox9|Basp1|Vegfa|Wwtr1|Cd44|Maged1|Myc
REACTOME_COLLAGEN_BIOSYNTHESIS_AND_MODIFYING_ENZYMES	0.00842685	0.337645	0.38073	-0.853535	-1.71834	7	Serpinh1|Col3a1|Col18a1|Plod2|P4ha1
KEGG_LYSOSOME	0.00125002	0.154378	0.45506	-0.533646	-1.71833	58	Napsa|Cd63|Ctsl|Lgmn|Psap|Ctsz|Hexa|Lamp1|Ctss|Lamp2|Atp6v0b|Hexb|Gns|Laptm4a|Ppt1|Ctsc|Ctsa|Tpp1|Gusb|Npc1|Gla|Npc2|Ctsb|Neu1|Asah1|Lipa|Scarb2|Ctsw|Igf2r|Ap1s2
REACTOME_DISEASES_ASSOCIATED_WITH_GLYCOSAMINOGLYCAN_METABOLISM	0.0085342	0.337645	0.38073	-0.85276	-1.71678	7	Bgn|Hexa|Sdc4|Hexb
zona_pellucida_receptor_complex(3)	0.0100952	0.35022	0.38073	-0.839972	-1.7165	8	Hspa1b
REACTOME_ESTROGEN_DEPENDENT_NUCLEAR_EVENTS_DOWNSTREAM_OF_ESR_MEMBRANE_SIGNALING	0.00663958	0.304867	0.407018	-0.816287	-1.71534	9	Fos|Bcl2|Ccnd1
cellular_response_to_vascular_endothelial_growth_factor_stimulus(7)	0.0036186	0.230317	0.431708	-0.893804	-1.71516	6	Cd63|Tcf4|Vegfa|Nrp1
vascular_endothelial_growth_factor_signaling_pathway(7)	0.0036186	0.230317	0.431708	-0.893804	-1.71516	6	Cd63|Tcf4|Vegfa|Nrp1
REACTOME_ECM_PROTEOGLYCANS	0.0180705	0.419375	0.352488	-0.754042	-1.71289	11	Bgn|Fn1|Sparc|Col3a1|Itgb5|App
regulation_of_Ras_protein_signal_transduction(7)	0.0158216	0.40475	0.352488	-0.653374	-1.71073	19	Col3a1|Spry1|Csf1|Rtn4|Nrp1|Itpkb|Ripor2|Map4k4
SMAD_binding(4)	0.00663958	0.304867	0.407018	-0.813945	-1.71041	9	Col3a1|Cited2|Zeb2|Tob1|Tgfbr1|Pura|Tgfbr2|Purb
endopeptidase_activity(5)	0.00807684	0.336363	0.38073	-0.616681	-1.70945	25	Napsa|Ctsl|Lgmn|Pcsk1|Ctss|Ctsc|Tpp1|Klk1b27|Ctsb|Casp1|Adam10|Adam17|Capn2|Tmem59
PID_AVB3_OPN_PATHWAY	0.0101079	0.35022	0.38073	-0.651538	-1.70889	21	Spp1|Fos|Jun|Nfkbia|Gsn|Cd44
REACTOME_PLASMA_LIPOPROTEIN_ASSEMBLY_REMODELING_AND_CLEARANCE	0.0222176	0.437972	0.352488	-0.666382	-1.70771	17	Apoe|Abcg1|Apobr|Npc1|Npc2|Lipa|P4hb
positive_regulation_of_neuron_death(5)	0.0158216	0.40475	0.352488	-0.651594	-1.70607	19	Tyrobp|Tnf|Ccl3|C1qa|Grn|Prnp|Ifng|Ddit3
nephron_tubule_development(6)	0.020959	0.430704	0.352488	-0.72225	-1.70438	12	Bcl2|Sox9|Vegfa|Wwtr1|Cd44|Maged1|Myc
renal_tubule_development(5)	0.020959	0.430704	0.352488	-0.72225	-1.70438	12	Bcl2|Sox9|Vegfa|Wwtr1|Cd44|Maged1|Myc
endoplasmic_reticulum_unfolded_protein_response(4)	0.0107548	0.359984	0.38073	-0.649475	-1.70348	21	Ccnd1|Ppp1r15a|Atf3|Nfe2l2|Ifng|Creb3l1|Hspa5|Ddit3|Ptpn1
granulocyte_migration(5)	0.00825547	0.337645	0.38073	-0.5873	-1.69784	32	Xcl1|Spp1|Fcer1g|Cd74|Rtn4|Cx3cl1|Ifng|Vav1|Ripor2|Ptprj|Prkca
PID_PS1_PATHWAY	0.0160684	0.408687	0.352488	-0.700822	-1.69521	15	Fos|Jun|Nedd4|Ccnd1
REACTOME_NUCLEAR_EVENTS_KINASE_AND_TRANSCRIPTION_FACTOR_ACTIVATION	0.00852913	0.337645	0.38073	-0.585241	-1.69189	32	Fos|Id3|Fosb|Junb|Sgk1|Egr1|Arc|Trib1|Id1|Tcf12|Egr3|Egr2|Dusp6|Mef2a
epithelial_tube_branching_involved_in_lung_morphogenesis(6)	0.0130534	0.381286	0.38073	-0.840369	-1.69183	7	Sox9|Spry1|Ctsz|Celsr1|Hhex
mesenchymal_cell_proliferation(4)	0.0135231	0.381286	0.38073	-0.776825	-1.69154	10	Sox9|Fgfr1|Vegfa|Lmna|Foxp1|Myc|Tgfbr2|Ctnnb1|Zeb1
regulation_of_mesenchymal_cell_proliferation(5)	0.0135231	0.381286	0.38073	-0.776825	-1.69154	10	Sox9|Fgfr1|Vegfa|Lmna|Foxp1|Myc|Tgfbr2|Ctnnb1|Zeb1
regulation_of_morphogenesis_of_a_branching_structure(4)	0.0135231	0.381286	0.38073	-0.776503	-1.69084	10	Tnf|Sox9|Fgfr1|Vegfa|Rtn4|Maged1|Ar
regulation_of_coagulation(4)	0.0166177	0.409908	0.352488	-0.698126	-1.68869	15	Fcer1g|Nfe2l2|Lyn|Ptprj|Prkca|Prkcd|Plek|Ubash3b|Vkorc1
myeloid_leukocyte_migration(4)	0.00204317	0.18656	0.431708	-0.566421	-1.68867	45	Xcl1|Spp1|Fcer1g|Cd9|Cd81|Ccl3|Cd74|Cx3cr1|Rtn4|Cx3cl1|Ifng|Vav1|Ripor2|Ptprj|Prkca
memory(4)	0.0360468	0.534583	0.321776	-0.672354	-1.68616	16	Lgmn|Plk2|Ccnd2|Arc|App
metanephros_development(6)	0.0237535	0.451316	0.352488	-0.713912	-1.6847	12	Bcl2|Sox9|Id3|Spry1|Wwtr1
KEGG_ASTHMA	0.00895424	0.339361	0.38073	-0.799983	-1.68108	9	Cd40lg|Fcer1g|Tnf|H2-Aa|H2-Eb1|H2-Ab1
maternal_process_involved_in_female_pregnancy(4)	0.023336	0.445471	0.352488	-0.739893	-1.68075	11	Ctsl|Junb|Cited2|Ar|Ctsb
regulation_of_blood_coagulation(4)	0.0196887	0.420987	0.352488	-0.708341	-1.67998	13	Fcer1g|Nfe2l2|Lyn|Ptprj|Prkca|Prkcd|Plek|Ubash3b
regulation_of_hemostasis(3)	0.0196887	0.420987	0.352488	-0.708341	-1.67998	13	Fcer1g|Nfe2l2|Lyn|Ptprj|Prkca|Prkcd|Plek|Ubash3b
response_to_mechanical_stimulus(4)	0.02618	0.465328	0.352488	-0.655205	-1.67907	17	Fos|Jun|Sox9|Nfkbia|Ripor2|Myc|Abhd12|Slc12a2
neuron_projection_regeneration(5)	0.0247697	0.459241	0.352488	-0.710486	-1.67662	12	Jun|Bcl2|Klf4|Grn|Rtn4
cytokine_activity(6)	0.0247697	0.459241	0.352488	-0.709895	-1.67523	12	Xcl1|Ccl1|Tnf|Ccl3|Cx3cl1|Ifng|Csf2
REACTOME_NR1H2_AND_NR1H3_MEDIATED_SIGNALING	0.0207049	0.42864	0.352488	-0.705753	-1.67384	13	Apoe|Abcg1|Scd2|Nrip1|Arl4c|Fasn
regulation_of_small_GTPase_mediated_signal_transduction(6)	0.021902	0.437003	0.352488	-0.632094	-1.67141	20	Col3a1|Spry1|Csf1|Rtn4|Nrp1|Itpkb|Ripor2|Map4k4
glycosaminoglycan_binding(4)	0.0185492	0.419375	0.352488	-0.765183	-1.66619	10	Bgn|Vegfa|Cd44|Prnp
REACTOME_HSF1_ACTIVATION	0.0233555	0.445471	0.352488	-0.63571	-1.66448	19	Hspa1a|Hspa1b|Serpinh1|Hsp90aa1|Dnajb1|Hsp90ab1
REACTOME_NR1H3_NR1H2_REGULATE_GENE_EXPRESSION_LINKED_TO_CHOLESTEROL_TRANSPORT_AND_EFFLUX	0.0187885	0.419375	0.352488	-0.764345	-1.66437	10	Apoe|Abcg1
smooth_muscle_tissue_development(6)	0.00861403	0.337645	0.38073	-0.866789	-1.66332	6	Sox9|Col3a1|Zfand5|Tiparp|Foxp1
KEGG_GRAFT_VERSUS_HOST_DISEASE	0.0145379	0.390019	0.38073	-0.60393	-1.66312	24	Klrd1|Klrc1|Tnf|H2-Aa|Prf1|H2-Eb1|Cd86|H2-Q6|H2-K1|H2-Ab1|H2-T23|Ifng|H2-Q10|H2-D1
exocrine_system_development(5)	0.0190279	0.419375	0.352488	-0.763178	-1.66183	10	Tnf|Sox9|Fgfr1|Wls|Nrp1
apoptotic_cell_clearance(5)	0.0190279	0.419375	0.352488	-0.762643	-1.66066	10	Tyrobp|Lrp1|Mfge8|Axl
nephron_epithelium_morphogenesis(5)&nephron_tubule_morphogenesis(6)	0.0190279	0.419375	0.352488	-0.762489	-1.66032	10	Bcl2|Sox9|Vegfa|Cd44|Maged1|Myc
nephron_morphogenesis(4)	0.0190279	0.419375	0.352488	-0.762489	-1.66032	10	Bcl2|Sox9|Vegfa|Cd44|Maged1|Myc
renal_tubule_morphogenesis(6)	0.0190279	0.419375	0.352488	-0.762489	-1.66032	10	Bcl2|Sox9|Vegfa|Cd44|Maged1|Myc
developmental_pigmentation(3)	0.0115126	0.37699	0.38073	-0.790047	-1.6602	9	Bcl2|Cd63|Zeb2|Hps4
regulation_of_neutrophil_migration(5)	0.030547	0.495248	0.352488	-0.730371	-1.65912	11	Xcl1|Cd74|Rtn4|Ripor2
organic_hydroxy_compound_transport(6)	0.0147003	0.392905	0.38073	-0.602437	-1.659	24	Apoe|Fcer1g|Abcg1|Lrp1|Kdm5b|Slc5a3|Selenom|Npc1|Gpm6b|Npc2
REACTOME_SCAVENGING_BY_CLASS_A_RECEPTORS	0.00902667	0.340292	0.38073	-0.864316	-1.65857	6	Apoe|Col3a1|Ftl1
modulation_by_symbiont_of_entry_into_host(4)&regulation_of_viral_entry_into_host_cell(5)	0.0123653	0.378332	0.38073	-0.787352	-1.65453	9	Ifitm3|Ifitm1|Trim30a|Ifitm2|Trim25
REACTOME_ACTIVATION_OF_MATRIX_METALLOPROTEINASES	0.000295904	0.0627869	0.498493	-0.968559	-1.65368	4	Ctsl|Col18a1|Timp2
cell_junction_disassembly(6)	0.00954248	0.349038	0.38073	-0.861433	-1.65304	6	C1qb|C1qa|Map4k4|Tgfbr1
regulation_of_signaling_receptor_activity(4)	0.020389	0.426691	0.352488	-0.820836	-1.65251	7	Errfi1|App|Ptprj|Aplp2|Homer1
lumenal_side_of_endoplasmic_reticulum_membrane(5)&integral_component_of_lumenal_side_of_endoplasmic_reticulum_membrane(6)	0.0097488	0.349038	0.38073	-0.860645	-1.65153	6	H2-K1|H2-T23|H2-Q10|H2-D1|H2-Q7
lumenal_side_of_membrane(4)	0.0097488	0.349038	0.38073	-0.860645	-1.65153	6	H2-K1|H2-T23|H2-Q10|H2-D1|H2-Q7
antigen_processing_and_presentation_of_peptide_or_polysaccharide_antigen_via_MHC_class_II(4)&antigen_processing_and_presentation_of_peptide_antigen_via_MHC_class_II(5)	0.0133447	0.381286	0.38073	-0.785298	-1.65022	9	Fcer1g|H2-Aa|H2-Eb1|Cd74|Unc93b1|H2-Ab1
REACTOME_NON_INTEGRIN_MEMBRANE_ECM_INTERACTIONS	0.0260256	0.464892	0.352488	-0.693981	-1.64989	14	Fn1|Col3a1|Itgb5|Actn1|Sdc4|Lamb3|Prkca|Fgf2
positive_regulation_of_Ras_protein_signal_transduction(7)	0.0135896	0.381286	0.38073	-0.784809	-1.64919	9	Col3a1|Csf1|Rtn4|Itpkb|Map4k4
salivary_gland_morphogenesis(6)	0.0103678	0.351963	0.38073	-0.85791	-1.64628	6	Tnf|Fgfr1|Nrp1
defense_response_to_bacterium(5)	0.00445757	0.253409	0.407018	-0.54448	-1.64555	47	Tnfsf8|Cd4|Klrk1|Fcer1g|Lyz2|Cd160|Tnf|Isg15|Irf8|Grn|Il7r|H2-K1|Fau|Gbp7|Naip2|Ifng|Gbp6|Prkcd|Unc13b|Gbp2
binding_of_sperm_to_zona_pellucida(4)	0.0228574	0.443705	0.352488	-0.753295	-1.6403	10	Hspa1b|Tnp2
mesonephric_tubule_development(5)&ureteric_bud_development(6)&mesonephric_epithelium_development(7)	0.0271044	0.465416	0.352488	-0.689935	-1.64028	14	Bcl2|Sox9|Fgfr1|Spry1|Vegfa|Cd44|Maged1|Myc|Smad7
mesonephros_development(6)	0.0271044	0.465416	0.352488	-0.689935	-1.64028	14	Bcl2|Sox9|Fgfr1|Spry1|Vegfa|Cd44|Maged1|Myc|Smad7
branching_involved_in_salivary_gland_morphogenesis(5)	0.00311195	0.225161	0.431708	-0.914303	-1.63929	5	Tnf|Fgfr1|Nrp1
salivary_gland_development(6)	0.0223329	0.437972	0.352488	-0.813932	-1.63861	7	Tnf|Fgfr1|Nrp1
regulation_of_long_term_synaptic_potentiation(5)	0.012337	0.378332	0.38073	-0.851853	-1.63466	6	Tyrobp|Lgmn|Arc|Sqstm1
KEGG_PRION_DISEASES	0.0248578	0.459241	0.352488	-0.674551	-1.63166	15	Hspa1a|C1qb|C1qa|Egr1|Prnp|Hspa5
positive_regulation_of_neutrophil_migration(5)	0.0204454	0.426691	0.352488	-0.774882	-1.62833	9	Xcl1|Cd74|Rtn4|Ripor2
glycosaminoglycan_metabolic_process(6)	0.0240675	0.453671	0.352488	-0.808367	-1.62741	7	Bgn|Hexa|Hexb|Ugdh|Chst11
Golgi_associated_vesicle(5)	0.0257365	0.462706	0.352488	-0.745666	-1.62369	10	Pacsin1|App
COPI_coated_vesicle(6)	0.00147385	0.173069	0.45506	-0.950982	-1.62367	4	Pacsin1
positive_regulation_of_cell_killing(4)	0.0256176	0.462706	0.352488	-0.600173	-1.62364	23	Lag3|Klrk1|Tyrobp|Klre1|H2-K1|H2-T23|Vav1|H2-D1
extracellular_space(3)	0.00178159	0.186059	0.45506	-0.50045	-1.62237	72	Xcl1|Cst7|Ccl4|Smpdl3a|Apoe|Tnf|Enpp2|Cd9|Ctsl|Ccl3|Sparc|Tgfbi|Cd74|Cxcl10|Grn|Tnfrsf9|Vegfa|Igfbp4|Pcsk1|Anxa5|Ecm1|Nenf|Hexb|Mfge8|Ppt1|Selenop|Ifng|Csf2|H2-Q10|Gusb|Ifnar2
REACTOME_AMYLOID_FIBER_FORMATION	0.0336165	0.523467	0.321776	-0.619429	-1.62185	19	Lyz2|Cst3|Tgfbi|Gsn|Mfge8|App|Ubc|Ube2l6|Adam10|Rps27a
regulation_of_cellular_response_to_transforming_growth_factor_beta_stimulus(5)&regulation_of_transforming_growth_factor_beta_receptor_signaling_pathway(6)	0.049598	0.592118	0.321776	-0.646624	-1.62163	16	Htra1|Spry1|Cited2|Zfp703|Hspa5|Chst11|Adam17
ceramide_catabolic_process(7)	0.0271029	0.465416	0.352488	-0.805136	-1.6209	7	Psap|Hexa|Hexb|Gla|Asah1
sphingolipid_catabolic_process(6)	0.0271029	0.465416	0.352488	-0.805136	-1.6209	7	Psap|Hexa|Hexb|Gla|Asah1
PID_INTEGRIN_A9B1_PATHWAY	0.0266986	0.465371	0.352488	-0.744236	-1.62058	10	Spp1|Fn1|Sat1|Vegfa|Csf2
BIOCARTA_DEATH_PATHWAY	0.0426173	0.565311	0.321776	-0.624325	-1.62046	18	Bcl2|Tnfrsf25|Nfkbia|Tnfsf10|Lmna
regulation_of_granulocyte_chemotaxis(6)	0.0283388	0.475388	0.352488	-0.682926	-1.6197	13	Xcl1|Cd74|Ripor2|Ptprj
pigment_cell_differentiation(4)	0.0156544	0.40475	0.352488	-0.843966	-1.61952	6	Bcl2|Cd63|Zeb2|Hps4
protein_folding_chaperone(2)	0.00517118	0.274485	0.407018	-0.902329	-1.61782	5	Hspa1a|Hspa1b|Hsp90aa1|Dnajb1|Hsp90ab1
mesonephric_tubule_morphogenesis(6)	0.0233837	0.445471	0.352488	-0.769855	-1.61776	9	Bcl2|Sox9|Vegfa|Cd44|Maged1|Myc
ureteric_bud_morphogenesis(7)	0.0233837	0.445471	0.352488	-0.769855	-1.61776	9	Bcl2|Sox9|Vegfa|Cd44|Maged1|Myc
extracellular_matrix_binding(3)	0.0238734	0.452394	0.352488	-0.769193	-1.61637	9	Spp1|Bgn|Sparc|Tgfbi|Vegfa
secondary_metabolic_process(3)	0.00210052	0.188075	0.431708	-0.945548	-1.61439	4	Bdh2|Bcl2
REACTOME_TRAFFICKING_AND_PROCESSING_OF_ENDOSOMAL_TLR	0.0171058	0.409908	0.352488	-0.840676	-1.61321	6	Ctsl|Lgmn|Unc93b1|Ctss
vasodilation(8)	0.0314596	0.501882	0.321776	-0.789329	-1.61301	8	Apoe|Gpx1|P2rx4|Rgs2|Adrb1|Adrb2
positive_regulation_of_small_GTPase_mediated_signal_transduction(6)	0.0286228	0.476079	0.352488	-0.739599	-1.61048	10	Col3a1|Csf1|Rtn4|Itpkb|Map4k4
REACTOME_SYNTHESIS_OF_SUBSTRATES_IN_N_GLYCAN_BIOSYTHESIS	0.0461935	0.58357	0.321776	-0.620291	-1.60999	18	St6galnac3|Ctsa|Amdhd2|Gfpt1|Neu1
regulation_of_peptidyl_serine_phosphorylation(8)	0.0461935	0.58357	0.321776	-0.619698	-1.60845	18	Bcl2|Ppp1r15a|Gadd45a|Cd44|Hsp90aa1|Hsp90ab1|Smad7
REACTOME_SYNDECAN_INTERACTIONS	0.0431461	0.569164	0.321776	-0.681428	-1.60805	12	Fn1|Col3a1|Itgb5|Actn1|Sdc4|Prkca|Fgf2
maternal_placenta_development(4)	0.0333238	0.52024	0.321776	-0.786823	-1.60789	8	Ctsl|Junb|Cited2|Ctsb
negative_regulation_of_myoblast_differentiation(5)	0.00674712	0.307832	0.407018	-0.896625	-1.60759	5	Tnf|Sox9|Id3|Cxcl10|Ddit3
BIOCARTA_P53HYPOXIA_PATHWAY	0.0306394	0.495417	0.352488	-0.664261	-1.60677	15	Hspa1a|Gadd45a|Hsp90aa1|Cdkn1a|Fhl2|Dnajb1|Mdm2
stress_fiber_assembly(6)&contractile_actin_filament_bundle_assembly(7)	0.0301384	0.493625	0.352488	-0.797747	-1.60603	7	Itgb5|Tgfbr1|Pik3r1
renal_system_development(5)	0.00515701	0.274485	0.407018	-0.519882	-1.60592	49	Bcl2|Sox9|Fgfr1|Id3|Psap|Spry1|Basp1|Vegfa|Wwtr1|Cd44|Maged1|Nrp1|Tiparp|Myc|Sulf2|Tgfbr1|Sgpl1|Smad7|Arid5b|Adamts6|Myo1e|Lrrk2
PID_FGF_PATHWAY	0.0486366	0.592118	0.321776	-0.625662	-1.60336	17	Spp1|Fos|Jun|Fgfr1
lung_morphogenesis(5)	0.0333366	0.52024	0.321776	-0.674393	-1.60333	14	Sox9|Spry1|Ctsz|Celsr1|Id1|Hhex|Tgfbr2|Stk40|Rpl13a|Ctnnb1
positive_regulation_of_mesenchymal_cell_proliferation(5)	0.0314393	0.501882	0.321776	-0.796183	-1.60288	7	Sox9|Fgfr1|Vegfa|Foxp1|Myc
multicellular_organismal_response_to_stress(3)	0.0308918	0.49629	0.352488	-0.675429	-1.60192	13	Bcl2|Nr4a2|Penk
REACTOME_DOWNREGULATION_OF_ERBB2_SIGNALING	0.0459405	0.582427	0.321776	-0.705005	-1.6015	11	Ptpn18|Hsp90aa1|Matk|Ubc|Rps27a|Ubb|Erbin|Stub1
cellular_response_to_external_stimulus(4)	0.0189777	0.419375	0.352488	-0.553464	-1.60002	32	Fos|Bcl2|Nr4a2|Sox9|Atf3|Nfe2l2|Lamp2|Cdkn1a|Axl|Ripor2
positive_regulation_of_blood_vessel_diameter(7)	0.0273134	0.465416	0.352488	-0.760752	-1.59864	9	Apoe|Gpx1|P2rx4|Rgs2|Adrb1|Adrb2
negative_regulation_of_transferase_activity(6)	0.0121657	0.378332	0.38073	-0.534975	-1.59564	38	Zfp36|Gadd45g|Spry1|Gadd45b|Gadd45a|Errfi1|Cdkn1a|Lyn|Ptprj|Prkca|Ptpn6|Dusp10|Ptpn1|Sh3bp5|Ubash3b|Rgs2|Gstp1
positive_regulation_of_leukocyte_mediated_cytotoxicity(5)	0.0226617	0.441652	0.352488	-0.600875	-1.59555	22	Lag3|Klrk1|Tyrobp|Klre1|H2-K1|H2-T23|Vav1|H2-D1
neuroinflammatory_response(6)	0.0378563	0.541878	0.321776	-0.609032	-1.59463	19	Cst7|Tyrobp|Jun|Tnf|C1qa|Cd200|Nupr1|Grn|Lrp1|Cx3cr1|Ctsc|Ifng
ERBB_signaling_pathway(7)	0.0324236	0.514481	0.321776	-0.671847	-1.59343	13	Lgmn|Sox9|Errfi1|App|Aplp2
positive_regulation_of_endothelial_cell_migration(5)	0.0327402	0.515424	0.321776	-0.790882	-1.59221	7	Plk2|Grn|Nrp1|Fgf2
BIOCARTA_CDMAC_PATHWAY	0.0464215	0.584177	0.321776	-0.700414	-1.59107	11	Fos|Jun|Tnf|Nfkbia|Myc|Prkca
vacuolar_membrane(5)	0.0349627	0.530486	0.321776	-0.668498	-1.58931	14	Lamp1|Lamp2|Tm6sf1|Pld3|Map1lc3a|H2-DMa|Scarb2
central_nervous_system_neuron_development(6)	0.0365889	0.53885	0.321776	-0.667049	-1.58587	14	Btg2|Nr4a2|Hsp90aa1|Zeb2|Nrp1|Hsp90ab1|Mycbp2
developmental_induction(3)	0.0454414	0.581005	0.321776	-0.774995	-1.58372	8	Sox9|Fgfr1|Spry1|Ar|Fgf2
chondrocyte_development(5)	0.0488267	0.592118	0.321776	-0.695895	-1.58081	11	Serpinh1|Sox9|Ecm1|Sulf2|Smad7|Chst11|Tgfbr2
cellular_response_to_growth_factor_stimulus(6)	0.0017431	0.186059	0.45506	-0.476622	-1.58009	79	Xcl1|Vsir|Cd63|Sparc|Zfp36|Sox9|Fgfr1|Htra1|Zfp36l1|Nedd4|Spry1|Egr1|Tcf4|Vegfa|Itgb5|Cited2|Nrp1|Tob1|Id1|Zfp703|Hspa5|Fut8|Hhex|Cyfip1|Runx1|Sulf2|Tgfbr1|Ptpn1|Smad7|Zfp36l2
negative_regulation_of_viral_entry_into_host_cell(5)	0.035342	0.531397	0.321776	-0.784302	-1.57896	7	Ifitm3|Ifitm1|Ifitm2|Trim25
glial_cell_activation(4)	0.037816	0.541878	0.321776	-0.651638	-1.57624	15	Cst7|Tyrobp|Jun|Tnf|C1qa|Grn|Lrp1|Cx3cr1|Ctsc|Ifng
REACTOME_BIOSYNTHESIS_OF_THE_N_GLYCAN_PRECURSOR_DOLICHOL_LIPID_LINKED_OLIGOSACCHARIDE_LLO_AND_TRANSFER_TO_A_NASCENT_PROTEIN	0.0420961	0.562564	0.321776	-0.601126	-1.57393	19	St6galnac3|Ctsa|Amdhd2|Gfpt1|Neu1
positive_regulation_of_coagulation(4)	0.0379439	0.541878	0.321776	-0.781782	-1.57389	7	Nfe2l2|Ptprj|Plek|Vkorc1
positive_regulation_of_granulocyte_chemotaxis(6)&positive_regulation_of_neutrophil_chemotaxis(6)	0.0501158	0.595323	0.321776	-0.770035	-1.57358	8	Xcl1|Cd74
regulation_of_neutrophil_chemotaxis(6)	0.0501158	0.595323	0.321776	-0.770035	-1.57358	8	Xcl1|Cd74
regulation_of_cell_killing(4)	0.0175848	0.414035	0.352488	-0.559635	-1.57253	28	Lag3|Klrk1|Tyrobp|Il7r|Klre1|H2-K1|H2-T23|Vav1|H2-D1
vascular_process_in_circulatory_system(5)	0.0378878	0.541878	0.321776	-0.580639	-1.5708	23	Apoe|Vegfa|Lrp1|Gpx1|P2rx4|Rgs2|Atp2b1|Adrb1|Abcb1a|Rock2|Adrb2
behavior(2)	0.00156048	0.177424	0.45506	-0.444201	-1.57011	108	Btg2|Bcl2|Nr4a2|Penk|Lgmn|Cstb|Psap|Plk2|Ccnd2|Egr1|Arc|Hexa|Cx3cr1|Prnp|Hexb|Celsr1|App|Ppt1|Selenop|Aplp2|Zfhx2|Foxp1|Runx1|Abhd12|Npc1|Synj1|Espn
calmodulin_binding(4)	0.041413	0.561764	0.321776	-0.778931	-1.56815	7	Nrgn|Marcks
regulation_of_platelet_activation(5)	0.0381401	0.542058	0.321776	-0.746164	-1.56798	9	Fcer1g|Lyn|Ptprj|Prkca|Prkcd|Plek|Ubash3b
PID_TCR_CALCIUM_PATHWAY	0.0403832	0.560103	0.321776	-0.658789	-1.56623	14	Cd40lg|Fos|Jun|Junb|Ifng|Csf2
response_to_growth_factor(5)	0.00198005	0.18656	0.431708	-0.471575	-1.56489	81	Xcl1|Vsir|Cd63|Sparc|Zfp36|Sox9|Fgfr1|Htra1|Zfp36l1|Nedd4|Spry1|Egr1|Tcf4|Vegfa|Itgb5|Cited2|Nrp1|Tob1|Id1|Zfp703|Hspa5|Fut8|Hhex|Cyfip1|Runx1|Sulf2|Tgfbr1|Ptpn1|Smad7|Zfp36l2
regulation_of_systemic_arterial_blood_pressure(5)	0.0409253	0.560103	0.321776	-0.658095	-1.56458	14	Ier3|Tpm1|Prcp|Ar|Adrb1|Adrb2
REACTOME_ACTIVATION_OF_THE_AP_1_FAMILY_OF_TRANSCRIPTION_FACTORS	0.00970505	0.349038	0.38073	-0.916041	-1.56402	4	Fos|Jun
regulation_of_leukocyte_mediated_cytotoxicity(5)	0.0351407	0.53104	0.321776	-0.560217	-1.56305	27	Lag3|Klrk1|Tyrobp|Il7r|Klre1|H2-K1|H2-T23|Vav1|H2-D1
defense_response_to_Gram_positive_bacterium(6)	0.0286165	0.476079	0.352488	-0.588402	-1.56243	22	Tnfsf8|Klrk1|Lyz2|Tnf|Il7r|Fau|Gbp7
BIOCARTA_ARENRF2_PATHWAY	0.0536609	0.610777	0.321776	-0.687518	-1.56178	11	Fos|Jun|Hmox1|Nfe2l2|Prkca
BIOCARTA_TEL_PATHWAY	0.04113	0.560103	0.321776	-0.717168	-1.56164	10	Bcl2|Hsp90aa1|Tep1|Myc|Prkca
REACTOME_PLASMA_LIPOPROTEIN_CLEARANCE	0.0380402	0.541878	0.321776	-0.658172	-1.561	13	Apoe|Apobr|Npc1|Npc2|Lipa
response_to_retinoic_acid(5)	0.0435812	0.571744	0.321776	-0.775338	-1.56091	7	Klf4|Sox9|Runx1
endoplasmic_reticulum_calcium_ion_homeostasis(9)	0.0546278	0.613321	0.321776	-0.686871	-1.56031	11	Bcl2|Grina|App
carbohydrate_derivative_catabolic_process(5)	0.0425514	0.565311	0.321776	-0.656176	-1.56002	14	Ctsl|Psap|Hexa|Hexb|Gusb|Amdhd2|Gla|Pnp|Nt5e
cysteine_type_peptidase_activity(5)	0.0546278	0.613321	0.321776	-0.686597	-1.55968	11	Ctsl|Lgmn|Ctss|Ctsc|Casp1|Capn2|Senp2
mesenchyme_development(5)	0.0173033	0.410409	0.352488	-0.529785	-1.55873	36	Bcl2|Sox9|Fgfr1|Zfp36l1|Nedd4|Spry1|Gja1|Vegfa|Itga4|Wwtr1|Rtn4|Cited2|Zeb2|Nrp1|Mdm2|Zfp703|Myc
autophagosome(5)	0.0448864	0.579124	0.321776	-0.773664	-1.55754	7	Lamp1|Lamp2|Map1lc3a|Sqstm1|Irgm1|Cln3
axon_extension(6)	0.0702708	0.650141	0.287805	-0.620581	-1.55632	16	Fn1|Tnfrsf12a|Vegfa|Rtn4|Hsp90aa1|Nrp1|Hsp90ab1
ruffle_membrane(4)	0.0557361	0.618586	0.321776	-0.761334	-1.55581	8	Pacsin1|Plekho1|Hsp90aa1|Ptprj
animal_organ_formation(4)	0.0631149	0.638409	0.287805	-0.658961	-1.55503	12	Fgfr1|Spry1|Cited2|Ar|Hhex|Fgf2|Tgfbr2|Gng5|Ctnnb1
REACTOME_COMPLEMENT_CASCADE	0.00203351	0.18656	0.431708	-0.971021	-1.55341	3	C1qb|Cd81|C1qa
endothelial_cell_apoptotic_process(7)	0.00242457	0.201944	0.431708	-0.969503	-1.55098	3	Tnf|Col18a1
sulfur_compound_binding(3)	0.0585463	0.629825	0.321776	-0.758788	-1.5506	8	Apoe|Vegfa
negative_regulation_of_response_to_endoplasmic_reticulum_stress(4)	0.059462	0.631225	0.321776	-0.682346	-1.55003	11	Ppp1r15a|Grina|Creb3l1|Ptpn1
regulation_of_animal_organ_morphogenesis(5)	0.0211183	0.432202	0.352488	-0.516946	-1.54873	37	Bcl2|Tnf|Sox9|Fgfr1|Spry1|Vegfa|Csf1|Rtn4|Maged1|Cited2|Celsr1|Ar|Myc|Sulf2|Tgfbr1|Fgf2
regulation_of_symbiotic_process(3)	0.0357617	0.534449	0.321776	-0.561555	-1.54642	24	Bcl2|Ifitm3|Ifitm1|Trim30a|Ifitm2|Ifng|Trim25
pigment_granule_organization(4)	0.0204916	0.426691	0.352488	-0.861976	-1.54547	5	Bcl2|Zeb2
behavioral_defense_response(3)	0.0445377	0.579124	0.321776	-0.734425	-1.54331	9	Bcl2|Penk
cellular_response_to_lipoprotein_particle_stimulus(4)	0.0585463	0.629825	0.321776	-0.754783	-1.54242	8	Fcer1g|Cd9|Cd81|Abcg1
muscle_cell_migration(5)	0.0536609	0.610777	0.321776	-0.708071	-1.54183	10	Bcl2|Anxa1|Lrp1|Plekho1
cellular_response_to_metal_ion(6)	0.0664882	0.650141	0.287805	-0.593949	-1.54162	18	Fos|Jun|Fosb|Junb|Hmox1|Nfe2l2|Adcy7
positive_regulation_of_blood_circulation(4)	0.059483	0.631225	0.321776	-0.754204	-1.54123	8	Tpm1|Rgs2|Adrb1
BIOCARTA_NTHI_PATHWAY	0.0466488	0.585193	0.321776	-0.637164	-1.54123	15	Dusp1|Tnf|Nfkbia
lytic_vacuole_membrane(6)&lysosomal_membrane(7)	0.0451885	0.580082	0.321776	-0.64957	-1.54059	13	Lamp1|Lamp2|Tm6sf1|Pld3|H2-DMa|Scarb2
cytokine_receptor_binding(5)	0.0301818	0.493625	0.352488	-0.537112	-1.54059	31	Xcl1|Tnf|Ccl3|Ccrl2|Vegfa|Tnfsf10|Cd44|Csf1|Ecm1|Lyn|Cx3cl1|Tnfsf9
response_to_muscle_stretch(5)	0.0406315	0.560103	0.321776	-0.802033	-1.53906	6	Fos|Jun|Nfkbia
peptide_antigen_binding(4)	0.0136623	0.381286	0.38073	-0.901211	-1.53869	4	H2-Aa|H2-K1|H2-Ab1
REACTOME_PLASMA_LIPOPROTEIN_REMODELING	0.00468746	0.26438	0.407018	-0.961776	-1.53862	3	Apoe|Abcg1
interferon_gamma_mediated_signaling_pathway(6)	0.0483726	0.592118	0.321776	-0.764106	-1.5383	7	Parp14|Irf1|Ifng|Irgm1|Parp9|Stat1
B_cell_apoptotic_process(8)	0.0555946	0.618586	0.321776	-0.706217	-1.53779	10	Cd74|Cd44|Lyn|Myc
kidney_development(5)	0.0167541	0.409908	0.352488	-0.50378	-1.53531	48	Bcl2|Sox9|Fgfr1|Id3|Spry1|Basp1|Vegfa|Wwtr1|Cd44|Maged1|Nrp1|Tiparp|Myc|Sulf2|Tgfbr1|Sgpl1|Smad7|Arid5b|Adamts6|Myo1e|Lrrk2
PID_ARF_3PATHWAY	0.0651033	0.646789	0.287805	-0.751109	-1.53491	8	Cd4|Asap1
proteoglycan_metabolic_process(6)	0.0418816	0.562204	0.321776	-0.799354	-1.53392	6	Bgn|Sulf2|Ugdh|Chst11
regulation_of_epithelial_cell_apoptotic_process(7)	0.00589409	0.291516	0.407018	-0.958386	-1.5332	3	Col18a1|Nupr1
ribbon_synapse(5)	0.0422984	0.563874	0.321776	-0.798794	-1.53284	6	Pacsin1|Cacna1d|Unc13b
REACTOME_EUKARYOTIC_TRANSLATION_ELONGATION	0.00180815	0.186059	0.45506	-0.457433	-1.52992	86	Rps15a|Rpl30|Rpl34|Rps27|Fau|Rpl27a|Rps14|Rpl17|Rpl9|Rps24|Rpl18a|Rpl13|Rpl23|Rpl19|Rpl26|Rps23|Rpl27|Rpl37a|Rps18|Rpl36|Rps7|Rpl3|Rps13|Rps9|Eef1g|Rps21|Eef1b2|Rpl37|Rpl10|Rpl39|Rpl24|Rpl13a|Rpl36a|Rps27a|Eef1a1|Rps11|Rps12|Rplp2|Rpl7|Rps16|Rpl22|Rpl5|Rpl11|Rpl35a|Rpl36al|Rpl12
peptidyl_tyrosine_dephosphorylation(8)	0.0439735	0.575836	0.321776	-0.79707	-1.52953	6	Dusp1|Ptprj|Ptpn1|Ubash3b
cartilage_development_involved_in_endochondral_bone_morphogenesis(6)	0.0252662	0.462706	0.352488	-0.853061	-1.52948	5	Serpinh1|Sox9
central_nervous_system_projection_neuron_axonogenesis(8)	0.0170543	0.409908	0.352488	-0.89534	-1.52867	4	Nr4a2|Zeb2|Mycbp2
behavioral_fear_response(4)	0.0679135	0.650141	0.287805	-0.747648	-1.52784	8	Bcl2|Penk
neuromuscular_process_controlling_balance(6)	0.0800758	0.652173	0.287805	-0.608885	-1.52699	16	Psap|Hexa|Hexb|App|Tpp1|Aplp2
regulation_of_viral_process(4)	0.0488977	0.592118	0.321776	-0.562862	-1.5227	23	Bcl2|Ifitm3|Ifitm1|Trim30a|Ifitm2|Ifng|Trim25
positive_regulation_of_neuron_apoptotic_process(6)	0.0549295	0.614782	0.321776	-0.629413	-1.52248	15	Tyrobp|Tnf|Ccl3|Grn
multivesicular_body(6)	0.0464862	0.584177	0.321776	-0.792683	-1.52111	6	Cd74|Lamp1|H2-Ab1|Nsg2|H2-DMa
REACTOME_TRNA_AMINOACYLATION	0.0185619	0.419375	0.352488	-0.890688	-1.52073	4	Lars2
locomotory_behavior(3)	0.0156688	0.40475	0.352488	-0.51239	-1.5188	44	Nr4a2|Penk|Cstb|Psap|Ccnd2|Egr1|Hexa|Hexb|Celsr1|App|Ppt1|Selenop|Aplp2|Abhd12|Npc1|Espn
integral_component_of_organelle_membrane(5)	0.0626956	0.638409	0.287805	-0.57994	-1.51846	19	Tmem163|H2-K1|Lamp2|Rtn4|H2-T23|Creb3l1|H2-Q10|H2-D1|Vamp5|H2-Q7
intrinsic_component_of_organelle_membrane(4)	0.0626956	0.638409	0.287805	-0.57994	-1.51846	19	Tmem163|H2-K1|Lamp2|Rtn4|H2-T23|Creb3l1|H2-Q10|H2-D1|Vamp5|H2-Q7
metanephric_epithelium_development(7)	0.00979431	0.349038	0.38073	-0.948903	-1.51803	3	Sox9|Wwtr1
metanephric_nephron_epithelium_development(6)	0.00979431	0.349038	0.38073	-0.948903	-1.51803	3	Sox9|Wwtr1
late_endosome(5)	0.0223651	0.437972	0.352488	-0.540157	-1.5178	28	Cst7|Cd63|Lgmn|Cd74|Sdf4|Lamp1|Lamp2|H2-Ab1|Rhob|Nsg2|Pld3|Ddit3|Vamp5|H2-DMa|Irgm1
cellular_pigmentation(3)	0.0544735	0.613321	0.321776	-0.753843	-1.51764	7	Bcl2|Zeb2
mating_behavior(4)	0.019506	0.420987	0.352488	-0.888744	-1.51741	4	Hexb|App|Aplp2
prostate_gland_growth(4)	0.019506	0.420987	0.352488	-0.888451	-1.51691	4	Sox9|Psap|Ar
leukocyte_activation_involved_in_inflammatory_response(4)&microglial_cell_activation(5)	0.0626446	0.638409	0.287805	-0.638032	-1.51688	14	Cst7|Tyrobp|Jun|Tnf|C1qa|Grn|Cx3cr1|Ctsc|Ifng
REACTOME_SELENOAMINO_ACID_METABOLISM	0.00205755	0.18656	0.431708	-0.451319	-1.51666	87	Rps15a|Rpl30|Rpl34|Rps27|Fau|Rpl27a|Rps14|Rpl17|Rpl9|Rps24|Rpl18a|Rpl13|Rpl23|Rpl19|Rpl26|Rps23|Rpl27|Rpl37a|Rps18|Papss1|Rpl36|Rps7|Rpl3|Rps13|Rps9|Rps21|Rpl37|Rpl10|Rpl39|Rpl24|Rpl13a|Rpl36a|Rps27a|Rps11|Rps12|Rplp2|Rpl7|Rps16|Rpl22|Rpl5|Rpl11|Rpl35a|Rpl36al|Rpl12
REACTOME_UPTAKE_AND_FUNCTION_OF_DIPHTHERIA_TOXIN	0.0304388	0.495248	0.352488	-0.845805	-1.51647	5	Cd9|Hsp90aa1|Hsp90ab1
sulfur_compound_biosynthetic_process(5)	0.0795347	0.652173	0.287805	-0.641722	-1.51435	12	Nfe2l2|Papss1|Mat2a|Ugdh|Chst11|Gclm
membrane_protein_proteolysis(6)	0.0562166	0.619482	0.321776	-0.751984	-1.5139	7	Napsa|Adam8|Adam10|Adam17|Adam19|Prkcq
membrane_lipid_catabolic_process(6)	0.0716604	0.650141	0.287805	-0.740667	-1.51357	8	Psap|Hexa|Hexb|Gla|Asah1
regulation_of_cell_fate_specification(5)	0.0213997	0.435471	0.352488	-0.886466	-1.51352	4	Fgfr1|Ar|Lmo4
vesicle_membrane(5)	0.0204047	0.426691	0.352488	-0.50415	-1.51337	42	Tbc1d4|Tmem163|H2-K1|Lamp1|Actn1|Lamp2|H2-T23|Nsg2|H2-Q10|H2-D1|Vamp5|H2-Q7|Fndc3a|Bsg|Scarb2
KEGG_COMPLEMENT_AND_COAGULATION_CASCADES	0.012033	0.378332	0.38073	-0.944698	-1.5113	3	C1qb|C1qa
regulation_of_protein_tyrosine_kinase_activity(8)	0.0744706	0.650141	0.287805	-0.738774	-1.5097	8	Errfi1|App|Aplp2
regulation_of_osteoblast_proliferation(5)	0.0232934	0.445471	0.352488	-0.883202	-1.50795	4	Bcl2
regulation_of_translational_initiation(5)	0.0826134	0.653894	0.287805	-0.638758	-1.50735	12	Tnf|Ppp1r15a|Eif4ebp1
regulation_of_ossification(4)	0.0147855	0.393355	0.38073	-0.472662	-1.50711	56	Bcl2|Tnf|Sox9|Isg15|Id3|Ank|Tob2|Gja1|Vegfa|Cebpd|Dhrs3|Csf1|Ecm1|Tob1|Id1|Creb3l1
sex_determination(4)	0.0344176	0.527778	0.321776	-0.840421	-1.50682	5	Sox9|Cited2|Ar
nuclear_transcribed_mRNA_catabolic_process_deadenylation_dependent_decay(8)	0.0772807	0.650141	0.287805	-0.737104	-1.50629	8	Zfp36|Zfp36l1|Zfp36l2
regulation_of_lymphocyte_chemotaxis(6)	0.0724638	0.650141	0.287857	-0.747896	-1.50567	7	Xcl1
negative_regulation_of_kinase_activity(7)	0.0278628	0.47071	0.352488	-0.511456	-1.50481	36	Gadd45g|Spry1|Gadd45b|Gadd45a|Errfi1|Cdkn1a|Lyn|Ptprj|Prkca|Ptpn6|Dusp10|Ptpn1|Sh3bp5|Ubash3b|Rgs2|Gstp1
negative_regulation_of_protein_kinase_activity(8)	0.0278628	0.47071	0.352488	-0.511456	-1.50481	36	Gadd45g|Spry1|Gadd45b|Gadd45a|Errfi1|Cdkn1a|Lyn|Ptprj|Prkca|Ptpn6|Dusp10|Ptpn1|Sh3bp5|Ubash3b|Rgs2|Gstp1
positive_regulation_of_natural_killer_cell_mediated_cytotoxicity(6)	0.0826134	0.653894	0.287805	-0.636878	-1.50292	12	Lag3|Klrk1|Klre1
chondrocyte_differentiation_involved_in_endochondral_bone_morphogenesis(6)	0.0267021	0.465371	0.352488	-0.879555	-1.50172	4	Serpinh1|Sox9
exocytic_process(3)	0.050674	0.598974	0.321776	-0.78234	-1.50127	6	Fcer1g|Unc13b|Synj1|Plek
_de_novo_protein_folding(4)&_de_novo_posttranslational_protein_folding(5)	0.0753623	0.650141	0.282013	-0.745241	-1.50032	7	Cd74|Dnajb1|Selenof|H2-DMa
chemokine_activity(7)	0.0270809	0.465416	0.352488	-0.877958	-1.49899	4	Xcl1|Ccl3|Cx3cl1
negative_regulation_of_endocytosis(4)	0.0753623	0.650141	0.282013	-0.744365	-1.49856	7	Pacsin1|Lgals3
artery_morphogenesis(6)	0.0604718	0.635362	0.321776	-0.619153	-1.49766	15	Apoe|Col3a1|Vegfa|Lrp1|Rtn4|Cited2|Nrp1|Tgfbr1|Smad7
REACTOME_VISUAL_PHOTOTRANSDUCTION	0.0579837	0.627398	0.321776	-0.63141	-1.49752	13	Apoe|Dhrs3|Lrp1|Sdc4|Prkca
neuron_recognition(4)	0.0282171	0.474458	0.352488	-0.877047	-1.49744	4	Rtn4|App|Nrp1
plasma_lipoprotein_particle_organization(3)	0.0172565	0.410409	0.352488	-0.935201	-1.4961	3	Apoe|Abcg1
protein_lipid_complex_subunit_organization(6)	0.0172565	0.410409	0.352488	-0.935201	-1.4961	3	Apoe|Abcg1
positive_regulation_of_epithelial_cell_migration(4)	0.0713602	0.650141	0.287805	-0.628999	-1.4954	14	Jun|Sox9|Plk2|Grn|Nrp1|Map4k4|Fgf2
transforming_growth_factor_beta_receptor_signaling_pathway(6)	0.0495276	0.592118	0.321776	-0.533863	-1.49538	26	Htra1|Spry1|Itgb5|Cited2|Zfp703|Hspa5|Fut8|Tgfbr1|Smad7|Chst11|Tgfbr2|Adam17|Zyx|Zeb1
positive_regulation_of_branching_involved_in_ureteric_bud_morphogenesis(5)	0.0176296	0.414035	0.352488	-0.934679	-1.49527	3	Sox9|Vegfa|Maged1
regulation_of_branching_involved_in_ureteric_bud_morphogenesis(5)	0.0176296	0.414035	0.352488	-0.934679	-1.49527	3	Sox9|Vegfa|Maged1
negative_regulation_of_catalytic_activity(5)	0.0131974	0.381286	0.38073	-0.467664	-1.49476	63	Hspa1b|Cst7|Tnf|Zfp36|Gadd45g|Spry1|Gadd45b|Gadd45a|Errfi1|Cdkn1a|Lyn|Ptprj|Prkca|Ptpn6|Nr4a1|Dusp10|Ptpn1|Sh3bp5|Gla|Ubash3b|Bin1|Rgs2|Gstp1|Cflar
antigen_processing_and_presentation(3)	0.0348228	0.530486	0.321776	-0.517032	-1.4947	32	Fcer1g|H2-Aa|H2-Eb1|Ctsl|Cd74|Psap|Unc93b1|H2-K1|Fgl2|H2-Ab1|H2-T23|Ifng|H2-D1
BIOCARTA_PPARA_PATHWAY	0.0521658	0.608572	0.321776	-0.542694	-1.49448	24	Hspa1a|Dusp1|Jun|Tnf|Nfkbia|Hsp90aa1|Cited2|Myc|Prkca
diencephalon_development(4)	0.071064	0.650141	0.287805	-0.685857	-1.49346	10	Nr4a2|Zeb2|Nrp1|Fgf2
regulation_of_B_cell_apoptotic_process(9)	0.0696379	0.650141	0.287857	-0.77809	-1.49311	6	Cd74|Cd44|Lyn|Myc
REACTOME_DISEASES_ASSOCIATED_WITH_GLYCOSYLATION_PRECURSOR_BIOSYNTHESIS	0.0753623	0.650141	0.282013	-0.741249	-1.49229	7	Ctsa|Gfpt1|Neu1
response_to_lipoprotein_particle(4)	0.0753623	0.650141	0.282013	-0.741174	-1.49213	7	Fcer1g|Cd9|Cd81
osteoblast_proliferation(4)	0.0696379	0.650141	0.287857	-0.777571	-1.49212	6	Bcl2|Junb
endocytic_vesicle_membrane(5)	0.101865	0.686987	0.287805	-0.594298	-1.49041	16	H2-K1|Lamp1|Lamp2|H2-T23|H2-Q10|H2-D1|H2-Q7|Scarb2|Tapbp|Tcirg1
positive_regulation_of_type_2_immune_response(5)	0.0753623	0.650141	0.282013	-0.740036	-1.48984	7	Xcl1|Cd81|Cd74
KEGG_ALLOGRAFT_REJECTION	0.0618506	0.638214	0.321776	-0.550223	-1.48851	23	Cd40lg|Tnf|H2-Aa|Prf1|H2-Eb1|Cd86|H2-Q6|H2-K1|H2-Ab1|H2-T23|Ifng|H2-Q10|H2-D1
cellular_response_to_extracellular_stimulus(4)	0.0617483	0.638214	0.321776	-0.526024	-1.48476	29	Fos|Bcl2|Nr4a2|Atf3|Nfe2l2|Lamp2|Cdkn1a|Axl
phagocytic_vesicle_membrane(6)	0.0846659	0.653894	0.287805	-0.629126	-1.48462	12	H2-K1|Lamp1|Lamp2|H2-T23|H2-Q10|H2-D1|H2-Q7
REACTOME_PEPTIDE_LIGAND_BINDING_RECEPTORS	0.0274867	0.466558	0.352488	-0.528228	-1.48428	28	Xcl1|Ccl1|Ccl4|Penk|Ccl3|Ccrl2|Anxa1|Psap|Cxcl10|Cx3cr1|App|Ccr6|Cx3cl1
positive_regulation_of_biomineralization(3)&positive_regulation_of_biomineral_tissue_development(4)	0.0811594	0.653894	0.271289	-0.737037	-1.48381	7	Isg15|Atp2b1|Wnt10b|Adrb2
regulation_of_axon_extension(5)	0.0913678	0.668506	0.287805	-0.652589	-1.48243	11	Fn1|Tnfrsf12a|Vegfa|Rtn4|Nrp1
regulation_of_extent_of_cell_growth(5)	0.0913678	0.668506	0.287805	-0.652589	-1.48243	11	Fn1|Tnfrsf12a|Vegfa|Rtn4|Nrp1
respiratory_gaseous_exchange_by_respiratory_system(3)	0.0729977	0.650141	0.287805	-0.680699	-1.48223	10	Nr4a2|Slc5a3|Zfand5|Fut8|Chst11|Stk40|Man2a1|Ap3b1
REACTOME_KERATAN_SULFATE_DEGRADATION	0.0241847	0.454686	0.352488	-0.926128	-1.48159	3	Hexa|Hexb|Gns
endoplasmic_reticulum(4)	0.00271984	0.218902	0.431708	-0.413389	-1.48022	117	Cst7|Cd4|Fos|Bcl2|Serpinh1|Cd74|Ifitm3|Unc93b1|Grn|Xdh|Pcsk1|Prnp|Rtn4|Grina|Nenf|Selenom|Dnajb9|Gabarap|P4ha1|Dst|Creb3l1|Rasd1|Cpeb4|Hspa5|S100a1|Camk2d|Calu|Selenof|Sgpl1|Pik3r1|Insig1|Irgm1|Scd2|Lrrk2|Ktn1|Shisa5
regulation_of_natural_killer_cell_mediated_cytotoxicity(6)	0.0626909	0.638409	0.287805	-0.610741	-1.47731	15	Lag3|Klrk1|Klre1
REACTOME_RHO_GTPASES_ACTIVATE_RHOTEKIN_AND_RHOPHILINS	0.0264344	0.465371	0.352488	-0.923293	-1.47706	3	Rhoc|Rhob
transport_vesicle_membrane(5)	0.0779944	0.650141	0.271289	-0.768767	-1.47522	6	Tmem163
BIOCARTA_INFLAM_PATHWAY	0.0885214	0.660256	0.287805	-0.721698	-1.47481	8	Cd4|Tnf|H2-Eb1|Csf1|Ifng|Csf2
viral_life_cycle(5)	0.0491003	0.592118	0.321776	-0.531911	-1.47446	25	Bcl2|Ifitm3|Ifitm1|Trim30a|Ifitm2|Npc1|Trim25|Ctsb
fear_response(4)	0.0756677	0.650141	0.287805	-0.701176	-1.47344	9	Bcl2|Penk
decidualization(4)	0.0399658	0.558041	0.321776	-0.862675	-1.4729	4	Ctsl|Junb|Cited2|Ctsb
regulation_of_ERBB_signaling_pathway(5)	0.0766568	0.650141	0.287805	-0.700659	-1.47236	9	Lgmn|Errfi1|App|Aplp2
myeloid_leukocyte_cytokine_production(5)	0.0787988	0.650272	0.287805	-0.676162	-1.47235	10	Fcer1g|Cd74|Rtn4|Ddx58
neuron_remodeling(6)	0.030184	0.493625	0.352488	-0.919851	-1.47155	3	C1qa|App
regulation_of_skeletal_muscle_tissue_development(6)	0.0787988	0.650272	0.287805	-0.675502	-1.47091	10	Bcl2|Tsc22d3|Uqcc2|Wnt10b|Cdon|Ctnnb1
REACTOME_RESPONSE_OF_EIF2AK4_GCN2_TO_AMINO_ACID_DEFICIENCY	0.00585739	0.291516	0.407018	-0.435549	-1.47084	89	Rps15a|Rpl30|Atf3|Rpl34|Rps27|Fau|Rpl27a|Rps14|Rpl17|Rpl9|Rps24|Rpl18a|Rpl13|Rpl23|Rpl19|Rpl26|Ddit3|Rps23|Rpl27|Rpl37a|Rps18|Rpl36|Rps7|Rpl3|Rps13|Rps9|Impact|Rps21|Rpl37|Rpl10|Rpl39|Rpl24|Rpl13a|Rpl36a|Rps27a|Rps11|Rps12|Rplp2|Rpl7|Rps16|Rpl22|Rpl5|Rpl11|Rpl35a|Rpl36al|Rpl12
photoreceptor_ribbon_synapse(6)	0.0305589	0.495248	0.352488	-0.919255	-1.4706	3	Pacsin1
cellular_response_to_biotic_stimulus(4)	0.0166902	0.409908	0.352488	-0.476034	-1.47047	49	Klrk1|Tnf|Cd86|Zfp36|Nfkbia|Irf8|Cx3cr1|Lyn|Ifng|Cd84|Gbp6|Hspa5|Ddit3|Pdcd4|Gbp2|Gstp1|Lilrb4a
microbody(4)&peroxisome(5)	0.0766568	0.650141	0.287805	-0.699753	-1.47045	9	Prdx5|Acox3|Phyh|Scp2|Tmem135
regulation_of_alternative_mRNA_splicing_via_spliceosome(8)	0.0913316	0.668506	0.287805	-0.71942	-1.47015	8	Malat1|Mbnl2
positive_regulation_of_muscle_organ_development(4)&positive_regulation_of_striated_muscle_tissue_development(5)	0.0853242	0.653894	0.287857	-0.622532	-1.46906	12	Bcl2|Fgfr1|Gja1
positive_regulation_of_muscle_tissue_development(4)	0.0853242	0.653894	0.287857	-0.622532	-1.46906	12	Bcl2|Fgfr1|Gja1
cellular_response_to_amyloid_beta(7)	0.0452944	0.5804	0.321776	-0.860204	-1.46868	4	Gja1|Lrp1|Prnp
regulation_of_kidney_development(5)	0.0932051	0.673781	0.287805	-0.718475	-1.46822	8	Sox9|Vegfa|Wwtr1|Maged1|Myc
regulation_of_response_to_wounding(5)	0.0530546	0.610777	0.321776	-0.529651	-1.4682	25	Fcer1g|Klf4|Grn|Nfe2l2|Rtn4|Lyn|Ptprj|Prkca|Prkcd|Dusp10|Plek|Ubash3b|Slc12a2
regulation_of_chemotaxis(4)	0.0305598	0.495248	0.352488	-0.522188	-1.46731	28	Xcl1|Cd74|Vegfa|Nrp1|Tnfsf14|Ripor2|Mycbp2|Ptprj|Prkca
cholesterol_efflux(8)	0.0956522	0.677032	0.248911	-0.728459	-1.46654	7	Apoe|Abcg1|Lrp1|Npc1|Npc2
KEGG_RIBOSOME	0.00594053	0.291516	0.407018	-0.441689	-1.46572	81	Rps15a|Rpl30|Rpl34|Rps27|Fau|Rpl27a|Rpl17|Rpl9|Rps24|Rpl18a|Rpl13|Rpl23|Rpl19|Rpl26|Rps23|Rpl27|Rpl37a|Rps18|Rpl36|Rps7|Rpl3|Rps13|Rps9|Rps21|Rpl37|Rpl10|Rpl39|Rpl24|Rpl13a|Rpl36a|Rps27a|Rps11|Rps12|Rplp2|Rpl7|Rps16|Rpl22|Rpl5|Rpl11|Rpl35a|Rpl36al|Rpl12
KEGG_TGF_BETA_SIGNALING_PATHWAY	0.0601753	0.635362	0.321776	-0.551966	-1.46568	22	Tnf|Id3|Inhba|Ifng|Id1|Myc|Tgfbr1|Smad7|Tgfbr2|Rock2
positive_regulation_of_axon_extension(5)	0.0956522	0.677032	0.248911	-0.727508	-1.46462	7	Fn1|Tnfrsf12a|Vegfa|Nrp1
coagulation(3)	0.0309012	0.49629	0.352488	-0.521018	-1.46402	28	Fcer1g|Tspan32|Nfe2l2|Lyn|Axl|Ptprj|Prkca|Prkcd|Ptpn6|Entpd1|Hps4|Plek|Ubash3b|Lilrb4a|Vkorc1
negative_regulation_of_cellular_response_to_transforming_growth_factor_beta_stimulus(5)&negative_regulation_of_transforming_growth_factor_beta_receptor_signaling_pathway(6)	0.0797656	0.652173	0.287805	-0.67233	-1.464	10	Htra1|Spry1|Hspa5|Chst11
glomerulus_development(4)	0.0988439	0.684443	0.287805	-0.716322	-1.46382	8	Bcl2|Basp1|Wwtr1|Sulf2|Myo1e
regulation_of_developmental_pigmentation(3)	0.0491006	0.592118	0.321776	-0.856652	-1.46262	4	Bcl2|Zeb2
organ_induction(4)	0.0947075	0.673781	0.245042	-0.762125	-1.46248	6	Fgfr1|Spry1|Ar|Fgf2
specification_of_animal_organ_identity(5)	0.0947075	0.673781	0.245042	-0.762125	-1.46248	6	Fgfr1|Spry1|Ar|Fgf2
KEGG_SYSTEMIC_LUPUS_ERYTHEMATOSUS	0.0761015	0.650141	0.287805	-0.552447	-1.46081	20	Cd40lg|Tnf|H2-Aa|C1qb|H2-Eb1|Cd86|C1qa|Actn1|H2-Ab1|Ifng
response_to_temperature_stimulus(4)	0.0735465	0.650141	0.287805	-0.539414	-1.45927	23	Hspa1a|Hspa1b
regulation_of_cell_size(6)	0.0641648	0.642815	0.287805	-0.549056	-1.45796	22	Fn1|Il7r|Tnfrsf12a|Vegfa|Rtn4|Nrp1|Kcnn4|Slc12a2
nuclear_transcribed_mRNA_catabolic_process(7)	0.0803859	0.652173	0.287857	-0.641664	-1.45761	11	Zfp36|Zfp36l1
cell_recognition(3)	0.0659452	0.649433	0.287805	-0.529234	-1.45742	24	Hspa1b|Cd9|Lgals3|Rtn4|Mfge8|App|Nrp1|Tnp2
wound_healing(5)	0.0183958	0.419375	0.352488	-0.471455	-1.45633	49	Fcer1g|Jaml|Tspan32|Fn1|Cd44|Nfe2l2|Cdkn1a|Prcp|Sdc4|Lyn|Gpx1|Celsr1|Axl|Cx3cl1|Ptprj|Prkca|Prkcd|Ptpn6|Entpd1|Hps4|Dusp10|Plek|Ubash3b|Slc12a2|Lilrb4a|Vkorc1|Cflar|Macf1
positive_regulation_of_bone_mineralization(5)	0.0947075	0.673781	0.245042	-0.758648	-1.4558	6	Isg15|Atp2b1|Wnt10b|Adrb2
blood_coagulation(4)	0.0650617	0.646789	0.287805	-0.521717	-1.45563	27	Fcer1g|Tspan32|Nfe2l2|Lyn|Axl|Ptprj|Prkca|Prkcd|Ptpn6|Entpd1|Hps4|Plek|Ubash3b|Lilrb4a|Vkorc1
mucosal_immune_response(5)	0.00293349	0.222989	0.431708	-0.989551	-1.45546	2	Xcl1|Cd160
organ_or_tissue_specific_immune_response(4)	0.00293349	0.222989	0.431708	-0.989551	-1.45546	2	Xcl1|Cd160
neurotransmitter_receptor_transport(6)	0.053668	0.610777	0.321776	-0.85205	-1.45476	4	Arc|Synj1|Grasp
REACTOME_TERMINATION_OF_O_GLYCAN_BIOSYNTHESIS	0.053668	0.610777	0.321776	-0.851991	-1.45466	4	St6galnac3
regulation_of_endocytosis(5)	0.0666014	0.650141	0.287805	-0.528225	-1.45464	24	Pacsin1|Arc|Lgals3|Synj1|Ppp3ca|Lrrk2|Hip1|Cln3|Ighm
negative_regulation_of_blood_pressure(5)	0.0947075	0.673781	0.245042	-0.757474	-1.45355	6	Ier3|Prcp|Adrb1|Adrb2
negative_regulation_of_systemic_arterial_blood_pressure(6)	0.0947075	0.673781	0.245042	-0.757474	-1.45355	6	Ier3|Prcp|Adrb1|Adrb2
KEGG_GLYCOSPHINGOLIPID_BIOSYNTHESIS_GANGLIO_SERIES	0.0611781	0.635362	0.321776	-0.810553	-1.45327	5	St6galnac3|Hexa|Hexb
PID_ATF2_PATHWAY	0.0773012	0.650141	0.287805	-0.514856	-1.45324	29	Dusp1|Fos|Jun|Bcl2|Junb|Ccnd1|Atf3|Gadd45a|Csrp2|Ifng|Ddit3|Prkca|Dusp10
cellular_response_to_drug(5)	0.0904009	0.666195	0.287805	-0.667319	-1.45309	10	Ccl4|Nfe2l2|Prnp|Rnf149|Myc
regulation_of_respiratory_gaseous_exchange(4)	0.0388115	0.548227	0.321776	-0.908223	-1.45295	3	Nr4a2|Slc5a3
positive_regulation_of_heart_contraction(5)	0.0611781	0.635362	0.321776	-0.810267	-1.45276	5	Tpm1|Rgs2|Adrb1
lymphocyte_chemotaxis(5)	0.0836013	0.653894	0.282013	-0.639456	-1.4526	11	Xcl1|Cx3cl1|Tnfsf14
positive_regulation_of_epithelial_cell_proliferation(5)	0.0611409	0.635362	0.321776	-0.518517	-1.45239	26	Jun|Jaml|Sox9|Ccnd1|Grn|Vegfa|Kdm5b|Rtn4|Pold4|Zfp703|Ar|Foxp1|Fgf2
BIOCARTA_CD40_PATHWAY	0.0888158	0.660256	0.276501	-0.691125	-1.45232	9	Dusp1|Cd40lg|Nfkbia
long_term_synaptic_potentiation(5)	0.0887372	0.660256	0.282013	-0.612204	-1.45197	13	Tyrobp|Lgmn|Arc|App|Sqstm1
response_to_gamma_radiation(6)	0.0887372	0.660256	0.282013	-0.611517	-1.45034	13	Bcl2|Egr1|Cdkn1a|Gpx1
membrane_microdomain(5)	0.0341326	0.526922	0.321776	-0.501878	-1.45004	33	Cd4|Fcer1g|Tnf|Ahnak|Lat2|Cavin3|Arc|Prnp|Lyn|H2-D1|Npc1|Gpm6b
membrane_raft(6)	0.0341326	0.526922	0.321776	-0.501878	-1.45004	33	Cd4|Fcer1g|Tnf|Ahnak|Lat2|Cavin3|Arc|Prnp|Lyn|H2-D1|Npc1|Gpm6b
membrane_region(4)	0.0341326	0.526922	0.321776	-0.501878	-1.45004	33	Cd4|Fcer1g|Tnf|Ahnak|Lat2|Cavin3|Arc|Prnp|Lyn|H2-D1|Npc1|Gpm6b
REACTOME_REGULATION_OF_RUNX1_EXPRESSION_AND_ACTIVITY	0.0955631	0.677032	0.271289	-0.61446	-1.45001	12	Ccnd2|Ccnd1|Runx1
positive_regulation_of_chemotaxis(4)	0.0625071	0.638409	0.287805	-0.517489	-1.44951	26	Xcl1|Cd74|Vegfa|Nrp1|Tnfsf14|Ripor2|Ptprj|Prkca
REACTOME_NEF_MEDIATED_DOWNREGULATION_OF_MHC_CLASS_I_COMPLEX_CELL_SURFACE_EXPRESSION	0.0933015	0.673781	0.287805	-0.665415	-1.44895	10	H2-Q6|H2-K1|H2-Q10|H2-D1|H2-Q7|Ap1s2
hemostasis(5)	0.0326084	0.514481	0.321776	-0.515601	-1.4488	28	Fcer1g|Tspan32|Nfe2l2|Lyn|Axl|Ptprj|Prkca|Prkcd|Ptpn6|Entpd1|Hps4|Plek|Ubash3b|Lilrb4a|Vkorc1
REACTOME_EUKARYOTIC_TRANSLATION_INITIATION	0.00630371	0.303043	0.407018	-0.409789	-1.44848	108	Rps15a|Rpl30|Rpl34|Rps27|Fau|Rpl27a|Rps14|Rpl17|Eif4ebp1|Rpl9|Rps24|Rpl18a|Rpl13|Rpl23|Rpl19|Eif4a2|Rpl26|Rps23|Rpl27|Rpl37a|Rps18|Rpl36|Eif5|Rps7|Rpl3|Rps13|Rps9|Rps21|Rpl37|Rpl10|Rpl39|Rpl24|Rpl13a|Rpl36a|Rps27a|Rps11|Eif4b|Rps12|Rplp2|Rpl7|Rps16|Rpl22|Rpl5|Rpl11|Rpl35a|Rpl36al|Rpl12|Pabpc1|Eif3e|Rps5
positive_regulation_of_myeloid_leukocyte_cytokine_production_involved_in_immune_response(6)	0.0888158	0.660256	0.276501	-0.689144	-1.44816	9	Fcer1g|Cd74|Rtn4|Ddx58
BIOCARTA_IL5_PATHWAY	0.00642002	0.303136	0.407018	-0.984564	-1.44813	2	Cd4|H2-Eb1
epidermal_growth_factor_receptor_signaling_pathway(8)	0.0836013	0.653894	0.282013	-0.637299	-1.4477	11	Sox9|Errfi1|App|Aplp2
KEGG_OTHER_GLYCAN_DEGRADATION	0.0903427	0.666195	0.266351	-0.708285	-1.4474	8	Hexa|Hexb|Neu1
myoblast_migration(6)	0.0691489	0.650141	0.282013	-0.807168	-1.4472	5	Anxa1|Plekho1
REACTOME_TYPE_I_HEMIDESMOSOME_ASSEMBLY	0.0410723	0.560103	0.321776	-0.904276	-1.44663	3	Plec|Dst|Lamb3
cellular_response_to_mechanical_stimulus(5)	0.0410723	0.560103	0.321776	-0.904274	-1.44663	3	Sox9|Ripor2
REACTOME_A_TETRASACCHARIDE_LINKER_SEQUENCE_IS_REQUIRED_FOR_GAG_SYNTHESIS	0.0418259	0.562204	0.321776	-0.904083	-1.44632	3	Bgn|Sdc4
regulation_of_transmembrane_receptor_protein_serine_threonine_kinase_signaling_pathway(5)	0.0631902	0.638409	0.287805	-0.515923	-1.44513	26	Vsir|Htra1|Spry1|Cited2|Tob1|Zfp703|Hspa5|Sptbn1|Smad7
urogenital_system_development(5)	0.0268433	0.465416	0.352488	-0.453216	-1.4451	56	Bcl2|Sox9|Fgfr1|Id3|Psap|Spry1|Basp1|Vegfa|Wwtr1|Cd44|Maged1|Nrp1|Tiparp|Ar|Myc|Sulf2|Tgfbr1|Sgpl1|Smad7|Arid5b|Adamts6|Myo1e|Lrrk2
oxidoreductase_activity_acting_on_NAD_P_H(4)	0.107246	0.695339	0.234393	-0.717542	-1.44456	7	Cybb|mt-Nd5|Ncf1
glial_cell_migration(5)	0.0965732	0.68086	0.257206	-0.706086	-1.4429	8	Ccl3|Rtn4|Hexb
positive_regulation_of_reactive_oxygen_species_metabolic_process(5)	0.0826628	0.653894	0.287805	-0.596201	-1.44214	15	Klrk1|Tyrobp|Nfe2l2|Hsp90aa1|Slc5a3|Ifng|Tspo
sterol_transport(6)&cholesterol_transport(7)	0.0981357	0.684443	0.287805	-0.661722	-1.4409	10	Apoe|Abcg1|Lrp1|Npc1|Npc2
membrane_protein_ectodomain_proteolysis(7)	0.100279	0.686761	0.237794	-0.750451	-1.44007	6	Adam8|Adam10|Adam17|Adam19|Prkcq
REACTOME_FOXO_MEDIATED_TRANSCRIPTION_OF_CELL_CYCLE_GENES	0.0996885	0.685854	0.252961	-0.703558	-1.43774	8	Klf4|Gadd45a|Cdkn1a
BIOCARTA_STEM_PATHWAY	0.0448403	0.579124	0.321776	-0.898575	-1.43751	3	Cd4|Csf1|Csf2
chemokine_receptor_binding(6)	0.10585	0.692397	0.231127	-0.748894	-1.43708	6	Xcl1|Ccl3|Ccrl2
REACTOME_COPII_MEDIATED_VESICLE_TRANSPORT	0.0955631	0.677032	0.271289	-0.605569	-1.43624	13	Ctsz|Ctsc|Lman1|Areg|Sec31a|Tmed10|Trappc2l
regulation_of_axon_guidance(5)	0.0455939	0.581005	0.321776	-0.897625	-1.43599	3	Vegfa|Nrp1|Mycbp2
signaling_receptor_binding(4)	0.00394805	0.241708	0.407018	-0.390318	-1.43592	141	Xcl1|Lag3|Ccl1|Klrk1|Tyrobp|Nr4a2|Tnf|Cd9|Ccl3|Ccrl2|Cd74|Psap|Nedd4|Timp2|Unc93b1|Tob2|Gja1|Inhba|Vegfa|H2-K1|Tnfsf10|Itgb5|Prdx5|Cd44|Csf1|Clec2i|Actn1|Prnp|Ecm1|Nenf|Lyn|Mfge8|App|Cx3cl1|Ifng|Tigit|Tnfsf9
negative_regulation_of_mitochondrion_organization(6)	0.110145	0.69965	0.231127	-0.712906	-1.43523	7	Ier3|Lmna|Tspo
NABA_COLLAGENS	0.0122012	0.378332	0.38073	-0.975778	-1.43521	2	Col3a1|Col18a1
REACTOME_COLLAGEN_CHAIN_TRIMERIZATION	0.0122012	0.378332	0.38073	-0.975778	-1.43521	2	Col3a1|Col18a1
regulation_of_branching_involved_in_salivary_gland_morphogenesis(5)	0.0125523	0.380985	0.38073	-0.97554	-1.43486	2	Tnf|Fgfr1
response_to_ischemia(4)	0.0996885	0.685854	0.252961	-0.702136	-1.43483	8	Bcl2|Egr1|Cpeb4
late_endosome_membrane(6)	0.108635	0.69965	0.227987	-0.747543	-1.43449	6	Lamp2|Nsg2|Pld3
melanin_metabolic_process(4)	0.0486083	0.592118	0.321776	-0.896673	-1.43447	3	Bcl2
REACTOME_DEFECTIVE_CHSY1_CAUSES_TPBS	0.0127279	0.381286	0.38073	-0.975193	-1.43435	2	Bgn
regulation_of_plasma_lipoprotein_particle_levels(3)	0.110145	0.69965	0.231127	-0.712216	-1.43384	7	Apoe|Abcg1
regulation_of_viral_life_cycle(5)	0.0689366	0.650141	0.287805	-0.546645	-1.43377	21	Bcl2|Ifitm3|Ifitm1|Trim30a|Ifitm2
REACTOME_HEPARAN_SULFATE_HEPARIN_HS_GAG_METABOLISM	0.0771277	0.650141	0.266351	-0.799589	-1.43361	5	Bgn|Sdc4|Gusb
notochord_development(6)	0.013079	0.381286	0.38073	-0.97459	-1.43346	2	Sox9|Id3
REACTOME_CHYLOMICRON_CLEARANCE	0.0136057	0.381286	0.38073	-0.974197	-1.43288	2	Apoe
regulation_of_stress_fiber_assembly(6)	0.0658228	0.649433	0.282013	-0.839136	-1.43271	4	Tgfbr1|Pik3r1
neuron_maturation(5)	0.0986842	0.684443	0.261664	-0.681595	-1.4323	9	Bcl2|Nr4a2|C1qa|App
transforming_growth_factor_beta_production(4)	0.0658228	0.649433	0.282013	-0.83867	-1.43191	4	Tyrobp|Cx3cl1|Itgb8
exopeptidase_activity(5)	0.0683544	0.650141	0.276501	-0.837709	-1.43027	4	Ctsl|Tpp1
myoblast_proliferation(4)	0.0626566	0.638409	0.287857	-0.893884	-1.43001	3	Malat1|Gpx1
REACTOME_COLLAGEN_DEGRADATION	0.113043	0.709206	0.227987	-0.710058	-1.42949	7	Col3a1|Col18a1|Ctsb|Adam10|Adam17
tissue_regeneration(4)	0.0988968	0.684443	0.287805	-0.557397	-1.42842	17	Cd9|Cd81|Anxa1|Gja1|Cdkn1a|Gpx1
KEGG_B_CELL_RECEPTOR_SIGNALING_PATHWAY	0.0449666	0.579124	0.321776	-0.476734	-1.42826	37	Fos|Jun|Cd81|Nfkbia|Cd72|Ifitm1|Lyn|Nfat5|Vav1|Ptpn6|Pik3r1|Ppp3ca
regionalization(4)	0.0338602	0.526119	0.321776	-0.447542	-1.42806	54	Btg2|Fgfr1|C1qa|Spry1|Ifitm1|Arc|Wls|Cited2|Zeb2|Celsr1|Nrp1|Ar|Ddit3|Hhex|Tgfbr1|Fgf2|Egr2
BIOCARTA_CLASSIC_PATHWAY	0.0164145	0.408687	0.352488	-0.970791	-1.42787	2	C1qb|C1qa
BIOCARTA_COMP_PATHWAY	0.0164145	0.408687	0.352488	-0.970791	-1.42787	2	C1qb|C1qa
REACTOME_CREATION_OF_C4_AND_C2_ACTIVATORS	0.0164145	0.408687	0.352488	-0.970791	-1.42787	2	C1qb|C1qa
REACTOME_INITIAL_TRIGGERING_OF_COMPLEMENT	0.0164145	0.408687	0.352488	-0.970791	-1.42787	2	C1qb|C1qa
NLRP3_inflammasome_complex_assembly(8)	0.0824468	0.653894	0.257206	-0.79634	-1.42778	5	Trim30a|Ddx3x
regulation_of_NLRP3_inflammasome_complex_assembly(6)	0.0824468	0.653894	0.257206	-0.79634	-1.42778	5	Trim30a|Ddx3x
protein_tyrosine_phosphatase_activity(5)	0.0955631	0.677032	0.271289	-0.601963	-1.42768	13	Dusp1|Ptpn5|Ptpn18|Ptprj|Ptpn6|Ptpn1|Ubash3b
positive_regulation_of_hemostasis(3)&positive_regulation_of_blood_coagulation(4)	0.0824468	0.653894	0.257206	-0.795999	-1.42717	5	Nfe2l2|Ptprj|Plek
REACTOME_SIALIC_ACID_METABOLISM	0.101974	0.686987	0.257206	-0.67862	-1.42604	9	St6galnac3|Ctsa|Neu1
regulation_of_membrane_depolarization(4)	0.116992	0.713635	0.21925	-0.742823	-1.42544	6	Gja1|Gclm
REACTOME_TFAP2_AP_2_FAMILY_REGULATES_TRANSCRIPTION_OF_CELL_CYCLE_FACTORS	0.0676692	0.650141	0.276501	-0.890974	-1.42535	3	Kdm5b|Cdkn1a|Myc
molting_cycle(3)&hair_cycle(4)	0.0839599	0.653894	0.287805	-0.526382	-1.42402	23	Bcl2|Tnf|Ctsl|Sox9|Trps1|Celsr1|Runx1
chondroitin_sulfate_metabolic_process(5)	0.0851064	0.653894	0.252961	-0.794101	-1.42377	5	Bgn|Ugdh|Chst11
chondroitin_sulfate_proteoglycan_metabolic_process(7)	0.0851064	0.653894	0.252961	-0.794101	-1.42377	5	Bgn|Ugdh|Chst11
mucopolysaccharide_metabolic_process(7)	0.0851064	0.653894	0.252961	-0.794101	-1.42377	5	Bgn|Ugdh|Chst11
receptor_internalization(6)	0.102894	0.688101	0.252961	-0.626494	-1.42315	11	Fcer1g|Cd9|Cd81|Arc
DNA_dealkylation(7)	0.0851064	0.653894	0.252961	-0.793608	-1.42289	5	Tox
DNA_demethylation(4)	0.0851064	0.653894	0.252961	-0.793608	-1.42289	5	Tox
heparan_sulfate_proteoglycan_binding(4)	0.0195832	0.420987	0.352488	-0.967133	-1.42249	2	Apoe
proteoglycan_binding(4)	0.0195832	0.420987	0.352488	-0.967133	-1.42249	2	Apoe
trabecula_formation(4)	0.087766	0.658992	0.248911	-0.793276	-1.42229	5	Vegfa|Fhl2|Wnt10b
cellular_copper_ion_homeostasis(9)	0.0759494	0.650141	0.261664	-0.832502	-1.42138	4	Prnp|App|Aplp2|Atox1
copper_ion_homeostasis(10)	0.0759494	0.650141	0.261664	-0.832502	-1.42138	4	Prnp|App|Aplp2|Atox1
REACTOME_CHONDROITIN_SULFATE_DERMATAN_SULFATE_METABOLISM	0.101974	0.686987	0.257206	-0.675999	-1.42054	9	Bgn|Hexa|Sdc4|Hexb
melanocyte_differentiation(5)	0.0759494	0.650141	0.261664	-0.831815	-1.42021	4	Bcl2|Zeb2|Hps4
REACTOME_P75NTR_REGULATES_AXONOGENESIS	0.075188	0.650141	0.261664	-0.887563	-1.4199	3	Rtn4
inflammasome_complex(3)	0.087766	0.658992	0.248911	-0.791825	-1.41969	5	Naip2|Aim2|Ddx3x|Casp1|Gsdmd
neutral_amino_acid_transmembrane_transporter_activity(7)	0.0759494	0.650141	0.261664	-0.831394	-1.41949	4	Slc38a2|Slc6a6
regulation_of_transforming_growth_factor_beta_production(5)	0.075188	0.650141	0.261664	-0.887173	-1.41927	3	Tyrobp|Cx3cl1|Itgb8
hair_follicle_development(4)	0.0768149	0.650141	0.287805	-0.541046	-1.41909	21	Bcl2|Tnf|Ctsl|Sox9|Trps1|Celsr1|Runx1
molting_cycle_process(3)&hair_cycle_process(4)	0.0768149	0.650141	0.287805	-0.541046	-1.41909	21	Bcl2|Tnf|Ctsl|Sox9|Trps1|Celsr1|Runx1
neutrophil_homeostasis(4)	0.11838	0.713635	0.231127	-0.694188	-1.41859	8	Anxa1|Axl|Itpkb|Ifng|Lilrb4a
skeletal_muscle_cell_differentiation(5)	0.0811082	0.653894	0.287805	-0.514899	-1.41794	24	Btg2|Fos|Nupr1|Egr1|Atf3|Cited2|Myc|Nr4a1|Egr2|Uqcc2
branching_morphogenesis_of_an_epithelial_tube(5)	0.0543608	0.613321	0.321776	-0.469884	-1.41788	40	Bcl2|Sox9|Spry1|Ctsz|Vegfa|Cd44|Csf1|Kdm5b|Maged1|Celsr1|Nrp1|Ar|Hhex|Myc
cytosolic_ribosome(4)	0.11838	0.713635	0.231127	-0.693678	-1.41755	8	Rpl27a|Rpl9|Rpl19
regulation_of_axon_regeneration(5)	0.105263	0.691582	0.252961	-0.674495	-1.41738	9	Klf4|Grn|Rtn4
lipoprotein_catabolic_process(6)	0.0810127	0.653894	0.252961	-0.830024	-1.41715	4	Apoe|Ppt1|Abhd12
regulation_of_morphogenesis_of_an_epithelium(5)	0.101449	0.686987	0.271289	-0.595866	-1.41663	14	Tnf|Sox9|Fgfr1|Vegfa|Maged1|Celsr1|Ar
whole_membrane(4)	0.00778079	0.329786	0.407018	-0.415714	-1.41626	99	Cd4|Fcer1g|Tnf|Ahnak|Tmem163|Lat2|Cavin3|Arc|H2-K1|Lamp1|Actn1|Prnp|Lamp2|Lyn|H2-T23|Nsg2|Tm6sf1|Pld3|H2-Q10|H2-D1|Map1lc3a|Npc1|Gpm6b|H2-Q7|Slc25a4|H2-DMa|Bsg|Lrrk2|Scarb2
regulation_of_macrophage_migration(5)	0.109325	0.69965	0.245042	-0.650255	-1.41593	10	Cd9|Cd81|Rtn4|Ptprj
chaperone_mediated_protein_folding(4)	0.115942	0.713635	0.224966	-0.703221	-1.41573	7	Cd74|Dnajb1|H2-DMa
REACTOME_HDL_REMODELING	0.0231116	0.445471	0.352488	-0.962479	-1.41565	2	Apoe|Abcg1
plasma_lipoprotein_particle_remodeling(4)&protein_containing_complex_remodeling(6)&protein_lipid_complex_remodeling(7)	0.0231116	0.445471	0.352488	-0.962479	-1.41565	2	Apoe|Abcg1
cochlea_development(4)	0.115942	0.713635	0.224966	-0.702996	-1.41527	7	Sox9|Psap|Adam10|Ift20|Zeb1
hydrogen_peroxide_metabolic_process(5)	0.109325	0.69965	0.245042	-0.649904	-1.41517	10	Cybb|Prdx5|Gpx1
pons_development(4)	0.075188	0.650141	0.261664	-0.884561	-1.41509	3	Bcl2
response_to_fluid_shear_stress(4)	0.075188	0.650141	0.261664	-0.88444	-1.4149	3	Spp1
skin_epidermis_development(6)	0.0848624	0.653894	0.287805	-0.532719	-1.41457	22	Bcl2|Tnf|Ctsl|Sox9|Trps1|Celsr1|Runx1
REACTOME_REGULATION_OF_HSF1_MEDIATED_HEAT_SHOCK_RESPONSE	0.0491446	0.592118	0.321776	-0.474233	-1.41447	38	Hspa1a|Hspa1b|Serpinh1
regulation_of_endothelial_cell_apoptotic_process(8)	0.024523	0.458637	0.352488	-0.961014	-1.41349	2	Col18a1
glutamate_secretion(5)	0.0248758	0.459241	0.352488	-0.960777	-1.41314	2	Gja1
AU_rich_element_binding(6)&mRNA_3_UTR_AU_rich_region_binding(7)	0.121495	0.715411	0.227987	-0.69104	-1.41216	8	Zfp36|Zfp36l1
REACTOME_CHONDROITIN_SULFATE_BIOSYNTHESIS	0.0886076	0.660256	0.24134	-0.827004	-1.412	4	Bgn
positive_regulation_of_neuron_differentiation(6)	0.0457472	0.581005	0.321776	-0.454965	-1.41116	50	Tox|Apoe|Bcl2|Fn1|Fgfr1|Grn|Tnfrsf12a|Tcf4|Vegfa|Rtn4|Zeb2|Nrp1
regulation_of_systemic_arterial_blood_pressure_mediated_by_a_chemical_signal(6)	0.130919	0.72471	0.206588	-0.73511	-1.41063	6	Tpm1|Adrb1|Adrb2
positive_regulation_of_reactive_oxygen_species_biosynthetic_process(5)	0.111842	0.704595	0.245042	-0.671247	-1.41055	9	Klrk1|Hsp90aa1|Slc5a3|Ifng
cell_matrix_adhesion(5)	0.0778181	0.650141	0.287805	-0.499176	-1.41053	30	Bcl2|Fn1|Itga4|Csf1|Ptprj|Map4k4|Pik3r1|Macf1|Adam8|Pecam1|Ctnnb1|Zyx
long_term_memory(5)	0.0886076	0.660256	0.24134	-0.826074	-1.41041	4	Ccnd2|Arc
regulation_of_endothelial_cell_proliferation(6)	0.111842	0.704595	0.245042	-0.671151	-1.41035	9	Jun|Tnf|Vegfa|Pold4|Tgfbr1|Fgf2
REACTOME_CELLULAR_RESPONSE_TO_HEAT_STRESS	0.028569	0.476079	0.352488	-0.46851	-1.4099	46	Hspa1a|Hspa1b|Serpinh1|Hsp90aa1|Dnajb1|Hspa5|Hsp90ab1|Hspa2|Camk2d
negative_regulation_of_insulin_receptor_signaling_pathway(5)	0.130919	0.72471	0.206588	-0.734558	-1.40957	6	Socs1|Ptprj|Prkca|Prkcd
collagen_containing_extracellular_matrix(4)	0.109325	0.69965	0.245042	-0.647188	-1.40926	10	Fn1|Col3a1|Col18a1|Timp2|Lamb3|Runx1|Entpd1
REACTOME_REGULATION_OF_PTEN_LOCALIZATION	0.127536	0.717163	0.213928	-0.69987	-1.40898	7	Nedd4|Ubc|Rps27a
central_nervous_system_neuron_axonogenesis(7)	0.121495	0.715411	0.227987	-0.689363	-1.40873	8	Nr4a2|Hsp90aa1|Zeb2|Hsp90ab1|Mycbp2|Ndel1
BIOCARTA_TSP1_PATHWAY	0.0930851	0.673781	0.24134	-0.785487	-1.40833	5	Fos|Jun
T_cell_chemotaxis(6)	0.127726	0.717163	0.222056	-0.688681	-1.40734	8	Xcl1
KEGG_SPHINGOLIPID_METABOLISM	0.127726	0.717163	0.222056	-0.688466	-1.4069	8	Sgpl1|Gla|Neu1|Asah1|Sphk2|Gba|Ugcg|Degs1
cell_cell_contact_zone(6)	0.109215	0.69965	0.252961	-0.59313	-1.40673	13	Ahnak|Gja1|Actn1|Dst|Prkca|Camk2d|Vamp5
REACTOME_INTERFERON_SIGNALING	0.00752071	0.32258	0.407018	-0.392397	-1.40668	116	H2-Aa|H2-Eb1|H2-Q6|Isg15|Ifitm3|Nedd4|Irf8|Ifitm1|Egr1|H2-K1|Socs1|Cd44|Gbp7|H2-Ab1|Ifit1bl1|H2-T23|Ifitm2|Irf1|Ifng|Gbp6|Eif4a2|Irf7|Trim5|Ddx58|Ifi27|H2-Q10|H2-D1|Ifit3|Ifnar2|Prkcd|Ptpn6|Camk2d|Flnb|Gbp2|Trim25|Ptpn1|H2-Q7|Ubc
regulation_of_epithelial_cell_migration(4)	0.082067	0.653894	0.287805	-0.536166	-1.40629	21	Jun|Sox9|Plk2|Grn|Gadd45a|Prcp|Nrp1|Map4k4|Dusp10|Fgf2
response_to_ionizing_radiation(5)	0.108955	0.69965	0.287805	-0.536837	-1.4056	19	Bcl2|Ccnd2|Egr1|Cdkn1a|Gpx1|Rpl26
transmembrane_receptor_protein_kinase_activity(5)	0.0936709	0.673781	0.234393	-0.823236	-1.40556	4	Fgfr1|Nrp1|Tgfbr1|Tgfbr2
regulation_of_myoblast_proliferation(5)	0.0301685	0.493625	0.352488	-0.955428	-1.40528	2	Malat1
osteoblast_differentiation(4)	0.0491902	0.592118	0.321776	-0.474076	-1.40523	44	Tnf|Sox9|Id3|Junb|Gja1|Vegfa|Cebpd|Wwtr1|Fhl2|Tob1|Id1|Creb3l1
negative_regulation_of_epithelial_to_mesenchymal_transition(4)	0.0301685	0.493625	0.352488	-0.955355	-1.40517	2	Spry1|Vegfa
RNA_polymerase_II_transcription_factor_binding(5)	0.130435	0.72471	0.2114	-0.697716	-1.40464	7	Klf4
endochondral_bone_morphogenesis(6)	0.118971	0.713635	0.234393	-0.645036	-1.40457	10	Serpinh1|Sox9
ossification(3)	0.0105163	0.355321	0.38073	-0.423482	-1.40399	80	Bcl2|Tnf|Sox9|Isg15|Id3|Ank|Junb|Tob2|Gja1|Vegfa|Cebpd|Wwtr1|Dhrs3|Csf1|Ecm1|Fhl2|Tob1|Id1|Creb3l1
membrane_depolarization(5)	0.118971	0.713635	0.234393	-0.644534	-1.40348	10	Gja1|Cacna1d|Casp1|Gclm
BIOCARTA_FREE_PATHWAY	0.130435	0.72471	0.2114	-0.696944	-1.40309	7	Tnf|Xdh|Gpx1
viral_process(4)	0.0943212	0.673781	0.287805	-0.496798	-1.40227	29	Bcl2|Ifitm3|Ifitm1|Trim30a|Ifitm2|Ifng|Npc1|Trim25|Ctsb
protein_kinase_C_binding(7)	0.13649	0.730377	0.202072	-0.730588	-1.40196	6	Cavin3|Marcks|Pea15a
REACTOME_PLASMA_LIPOPROTEIN_ASSEMBLY	0.075188	0.650141	0.261664	-0.876317	-1.4019	3	Apoe
response_to_endoplasmic_reticulum_stress(5)	0.0423516	0.563874	0.321776	-0.46378	-1.40166	47	Bcl2|Ccnd1|Ppp1r15a|Atf3|Nfe2l2|Grina|Dnajb9|Ifng|Creb3l1|Hspa5|Ddit3|Ptpn1|Pik3r1
regulation_of_reactive_oxygen_species_metabolic_process(5)	0.0329431	0.517482	0.321776	-0.471211	-1.4015	43	Klrk1|Tyrobp|Bcl2|Tnf|Ier3|Trim30a|Cx3cr1|Nfe2l2|Hsp90aa1|Slc5a3|Prcp|Ifng|Bnip3|Tspo
mRNA_destabilization(6)	0.118971	0.713635	0.234393	-0.616888	-1.40133	11	Zfp36|Zfp36l1|Zfp36l2|Rock2|Qk
negative_regulation_of_signal_transduction_in_absence_of_ligand(5)&negative_regulation_of_extrinsic_apoptotic_signaling_pathway_in_absence_of_ligand(6)	0.075188	0.650141	0.261664	-0.875787	-1.40106	3	Cx3cr1|Cx3cl1
cardiac_conduction(4)	0.103723	0.689307	0.227987	-0.781375	-1.40095	5	Gja1|Cacna1d|Bin1|Mef2a
positive_regulation_of_sterol_transport(5)&positive_regulation_of_cholesterol_transport(6)	0.13649	0.730377	0.202072	-0.729841	-1.40052	6	Abcg1|Lrp1
metanephric_nephron_tubule_development(6)	0.0354611	0.531397	0.321776	-0.951555	-1.39958	2	Sox9|Wwtr1
metanephric_tubule_development(5)	0.0354611	0.531397	0.321776	-0.951555	-1.39958	2	Sox9|Wwtr1
KEGG_ETHER_LIPID_METABOLISM	0.103723	0.689307	0.227987	-0.780604	-1.39957	5	Enpp2
REACTOME_INFLUENZA_INFECTION	0.0134047	0.381286	0.38073	-0.389247	-1.39911	115	Hspa1a|Isg15|Rps15a|Rpl30|Rpl34|Rps27|Fau|Rpl27a|Rps14|Hsp90aa1|Rpl17|Rpl9|Rps24|Rpl18a|Rpl13|Rpl23|Rpl19|Rpl26|Rps23|Rpl27|Rpl37a|Rps18|Rpl36|Rps7|Rpl3|Rps13|Rps9|Rps21|Rpl37|Rpl10|Rpl39|Rpl24|Rpl13a|Rpl36a|Rps27a
REACTOME_PEPTIDE_HORMONE_BIOSYNTHESIS	0.035814	0.534449	0.321776	-0.951081	-1.39888	2	Inhba|Pcsk1
positive_regulation_of_morphogenesis_of_an_epithelium(4)	0.133333	0.728721	0.208955	-0.694778	-1.39873	7	Sox9|Vegfa|Maged1|Ar
reproductive_behavior(3)	0.133333	0.728721	0.208955	-0.694387	-1.39794	7	Hexb|App|Aplp2
secondary_metabolite_biosynthetic_process(4)	0.0365231	0.53885	0.321776	-0.950198	-1.39758	2	Bdh2
activation_of_MAPKK_activity(8)	0.0776942	0.650141	0.257206	-0.873397	-1.39723	3	Gadd45g|Gadd45b|Fgf2
growth_factor_activity(6)	0.0776942	0.650141	0.257206	-0.873397	-1.39723	3	Vegfa|Nenf|Fgf2
REACTOME_RA_BIOSYNTHESIS_PATHWAY	0.0372323	0.541878	0.321776	-0.949656	-1.39678	2	Crabp1|Dhrs3
negative_regulation_of_interleukin_10_production(5)	0.0962025	0.678915	0.231127	-0.818013	-1.39664	4	Tyrobp|Tnfrsf9|Cd84
negative_regulation_of_epithelial_cell_apoptotic_process(7)	0.0379414	0.541878	0.321776	-0.949089	-1.39595	2	Nupr1
REACTOME_TNFR1_MEDIATED_CERAMIDE_PRODUCTION	0.0776942	0.650141	0.257206	-0.872478	-1.39576	3	Tnf
REACTOME_IRE1ALPHA_ACTIVATES_CHAPERONES	0.0860062	0.655408	0.287805	-0.531796	-1.39483	21	Lmna|Dnajb9|Tpp1|Hspa5|Gfpt1|Ctdsp2|Extl3|Sec31a
regulation_of_G1_S_transition_of_mitotic_cell_cycle(7)	0.105072	0.691582	0.266351	-0.555997	-1.39436	16	Bcl2|Slfn1|Anxa1|Ccnd1|Mdm2|Rpl26
REACTOME_PTK6_REGULATES_RTKS_AND_THEIR_EFFECTORS_AKT1_AND_DOK1	0.13913	0.732134	0.204295	-0.691559	-1.39225	7	Ubc|Rps27a|Arap1|Ubb|Dok1
protein_lipid_complex_binding(4)&lipoprotein_particle_binding(5)	0.0414873	0.561764	0.321776	-0.946428	-1.39204	2	Apoe
regulation_of_blood_vessel_endothelial_cell_migration(6)	0.147632	0.745044	0.193813	-0.72483	-1.39091	6	Plk2|Gadd45a|Prcp|Nrp1
peptide_cross_linking(7)	0.0443239	0.57831	0.321776	-0.945194	-1.39022	2	Bgn
BIOCARTA_MSP_PATHWAY	0.0450331	0.579124	0.321776	-0.944431	-1.3891	2	Tnf|Csf1
nuclear_hormone_receptor_binding(6)	0.125	0.7163	0.231127	-0.660916	-1.38884	9	Nr4a2|Tob2
REACTOME_NRIF_SIGNALS_CELL_DEATH_FROM_THE_NUCLEUS	0.144928	0.74101	0.199915	-0.689797	-1.3887	7	Sqstm1|Ubc|Rps27a|Ubb
dichotomous_subdivision_of_an_epithelial_terminal_unit(5)	0.111392	0.704495	0.213928	-0.812758	-1.38767	4	Celsr1|Nrp1|Areg
endocardial_cushion_development(6)	0.125	0.7163	0.231127	-0.660223	-1.38738	9	Sox9|Nedd4|Cited2|Mdm2|Tgfbr1
angiogenesis_involved_in_wound_healing(5)	0.150418	0.745044	0.191892	-0.722855	-1.38712	6	Prcp|Gpx1|Cx3cl1|Slc12a2
positive_regulation_of_mRNA_catabolic_process(6)	0.109215	0.69965	0.252961	-0.584596	-1.38649	13	Zfp36|Zfp36l1|Zfp36l2|Rock2|Qk
KEGG_GLYCOSPHINGOLIPID_BIOSYNTHESIS_GLOBO_SERIES	0.0827068	0.653894	0.248911	-0.866508	-1.38621	3	Hexa|Hexb|Gla
mRNA_3_UTR_binding(7)	0.108696	0.69965	0.261664	-0.583059	-1.38619	14	Zfp36|Zfp36l1
positive_regulation_of_animal_organ_morphogenesis(4)	0.109993	0.69965	0.287805	-0.512307	-1.38594	23	Sox9|Fgfr1|Spry1|Vegfa|Csf1|Rtn4|Maged1|Ar|Myc|Tgfbr1|Fgf2
cellular_response_to_lipopolysaccharide(6)	0.0374766	0.541878	0.321776	-0.464796	-1.38569	45	Klrk1|Tnf|Cd86|Zfp36|Nfkbia|Irf8|Cx3cr1|Lyn|Ifng|Cd84|Gbp6|Pdcd4|Gbp2|Gstp1|Lilrb4a
cellular_response_to_molecule_of_bacterial_origin(5)	0.0374766	0.541878	0.321776	-0.464796	-1.38569	45	Klrk1|Tnf|Cd86|Zfp36|Nfkbia|Irf8|Cx3cr1|Lyn|Ifng|Cd84|Gbp6|Pdcd4|Gbp2|Gstp1|Lilrb4a
developmental_cell_growth(4)	0.061102	0.635362	0.321776	-0.479314	-1.38566	32	Fn1|Sox9|Tnfrsf12a|Vegfa|Rtn4|Hsp90aa1|Zeb2|App|Nrp1|Hsp90ab1|Cyfip1|Smad7|Ndel1|Impact|Tgfbr2
positive_regulation_of_lipid_metabolic_process(4)	0.103586	0.689307	0.282013	-0.533551	-1.38486	18	Apoe|Abcg1|Zbtb20|Lyn
blood_vessel_endothelial_cell_migration(7)	0.125	0.7163	0.231127	-0.658834	-1.38447	9	Plk2|Gadd45a|Prcp|Gpx1|Nrp1
hexosaminidase_activity(6)	0.085213	0.653894	0.245042	-0.865363	-1.38438	3	Hexa|Hexb
cranial_nerve_morphogenesis(4)	0.085213	0.653894	0.245042	-0.865083	-1.38393	3	Cited2|Nrp1|Egr2
modulation_of_process_of_other_organism(3)	0.150418	0.745044	0.191892	-0.72092	-1.3834	6	Ifng|Irgm1|Gsdmd|Hspa8
negative_regulation_of_macroautophagy(6)	0.085213	0.653894	0.245042	-0.864596	-1.38315	3	Hmox1|Npc1
BIOCARTA_STRESS_PATHWAY	0.112628	0.707679	0.248911	-0.582971	-1.38264	13	Jun|Tnf|Nfkbia
REACTOME_HSP90_CHAPERONE_CYCLE_FOR_STEROID_HORMONE_RECEPTORS_SHR	0.107086	0.695339	0.287805	-0.489714	-1.38227	29	Hspa1a|Hspa1b|Hsp90aa1|Tubb2a|Dnajb1|Hsp90ab1|Ar|Hspa2
cognition(5)	0.0374766	0.541878	0.321776	-0.463584	-1.38208	45	Btg2|Lgmn|Plk2|Ccnd2|Arc|Prnp|App|Ppt1
macrophage_cytokine_production(6)	0.0660377	0.649433	0.271289	-0.938257	-1.38002	2	Cd74|Rtn4
regulation_of_macrophage_cytokine_production(6)	0.0660377	0.649433	0.271289	-0.938257	-1.38002	2	Cd74|Rtn4
synaptic_vesicle_membrane(5)&exocytic_vesicle_membrane(6)	0.12766	0.717163	0.204295	-0.769669	-1.37997	5	Tmem163
startle_response(4)	0.0660377	0.649433	0.271289	-0.937742	-1.37926	2	Penk
learning_or_memory(3)	0.059111	0.630497	0.321776	-0.46529	-1.37919	44	Btg2|Lgmn|Plk2|Ccnd2|Arc|Prnp|App|Ppt1
middle_ear_morphogenesis(5)	0.132979	0.728721	0.199915	-0.769127	-1.37899	5	Fgfr1|Myc|Insig1
REACTOME_METABOLISM_OF_FAT_SOLUBLE_VITAMINS	0.132979	0.728721	0.199915	-0.768952	-1.37868	5	Apoe|Lrp1|Sdc4
neuromuscular_process(5)	0.123123	0.715411	0.287805	-0.521276	-1.37838	20	Penk|Psap|Hexa|Hexb|App|Tpp1|Mycbp2|Aplp2
regulation_of_vascular_permeability(4)	0.0902256	0.666195	0.237794	-0.861156	-1.37765	3	Vegfa
lateral_plasma_membrane(3)	0.132979	0.728721	0.199915	-0.768298	-1.37751	5	Anxa1|Gja1|Iqgap1|Ctnnb1|Sptan1
PID_INSULIN_PATHWAY	0.106464	0.693904	0.271289	-0.537163	-1.37657	17	Sgk1|Eif4ebp1|Ptpn1|Pik3r1|F2rl2|Rasa1
PID_MYC_REPRESS_PATHWAY	0.0552449	0.617347	0.321776	-0.489663	-1.37591	28	Bcl2|Zfp36l1|Irf8|Ccnd1|Cebpd|Gadd45a|Mxd4|Cdkn1a|Ddit3|Myc|Ndrg1
receptor_mediated_endocytosis(5)	0.0995715	0.685854	0.287805	-0.499613	-1.37584	24	Fcer1g|Cd9|Cd81|Ifitm3|Arc|Lrp1
lipopolysaccharide_mediated_signaling_pathway(5)	0.136519	0.730377	0.224966	-0.583024	-1.37583	12	Nfkbia|Lyn|Cd84|Irak2|Mapk14|Stat1
retinal_rod_cell_differentiation(6)	0.0707547	0.650141	0.261664	-0.935114	-1.3754	2	Sox9
regulation_of_animal_organ_formation(5)	0.134868	0.728721	0.222056	-0.654299	-1.37494	9	Fgfr1|Spry1|Cited2|Ar|Fgf2|Gng5|Ctnnb1
mitochondrial_membrane_organization(6)	0.112319	0.706356	0.257206	-0.548065	-1.37446	16	Bcl2|Ier3
dendrite_terminus(3)	0.118987	0.713635	0.206588	-0.804056	-1.37282	4	Rtn4|Hsp90aa1|Hsp90ab1
REACTOME_NOTCH2_ACTIVATION_AND_TRANSMISSION_OF_SIGNAL_TO_THE_NUCLEUS	0.153623	0.746542	0.193813	-0.681825	-1.37265	7	Ubc|Adam10|Rps27a|Ubb
regulation_of_protein_autophosphorylation(8)	0.118987	0.713635	0.206588	-0.803752	-1.3723	4	Jun
REACTOME_CD163_MEDIATING_AN_ANTI_INFLAMMATORY_RESPONSE	0.153203	0.7465	0.190023	-0.715032	-1.37211	6	Plk2|Adam17|Mapk14
regulation_of_mitochondrial_membrane_permeability(5)	0.119454	0.713635	0.24134	-0.578292	-1.37154	13	Bcl2|Ier3
positive_regulation_of_nitric_oxide_biosynthetic_process(6)	0.153203	0.7465	0.190023	-0.714399	-1.37089	6	Klrk1|Hsp90aa1|Ifng
positive_regulation_of_nitric_oxide_metabolic_process(5)	0.153203	0.7465	0.190023	-0.714399	-1.37089	6	Klrk1|Hsp90aa1|Ifng
positive_regulation_of_stem_cell_differentiation(5)	0.118987	0.713635	0.206588	-0.802898	-1.37084	4	Vsir
phospholipase_activity(6)	0.153623	0.746542	0.193813	-0.680905	-1.3708	7	Enpp2|Pld3|Abhd12
REACTOME_ROLE_OF_LAT2_NTAL_LAB_ON_CALCIUM_MOBILIZATION	0.153203	0.7465	0.190023	-0.714263	-1.37063	6	Fcer1g|Lat2|Lyn|Pik3r1
neurotransmitter_receptor_internalization(6)	0.0977444	0.684443	0.227987	-0.856568	-1.37031	3	Arc|Synj1
postsynaptic_neurotransmitter_receptor_internalization(5)&postsynaptic_endocytosis(5)	0.0977444	0.684443	0.227987	-0.856568	-1.37031	3	Arc|Synj1
lysophospholipase_activity(6)	0.121519	0.715411	0.204295	-0.802504	-1.37017	4	Enpp2|Abhd12
complement_activation(4)	0.0731132	0.650141	0.257206	-0.931538	-1.37014	2	C1qa
REACTOME_DOWNREGULATION_OF_ERBB4_SIGNALING	0.153203	0.7465	0.190023	-0.713988	-1.3701	6	Nedd4|Ubc|Rps27a
REACTOME_NONSENSE_MEDIATED_DECAY_NMD	0.0149436	0.393532	0.38073	-0.403736	-1.36911	95	Rps15a|Rpl30|Rpl34|Rps27|Fau|Rpl27a|Rps14|Rpl17|Rpl9|Rps24|Rpl18a|Rpl13|Rpl23|Rpl19|Rpl26|Rps23|Rpl27|Rpl37a|Rps18|Rpl36|Rps7|Rpl3|Rps13|Rps9|Rps21|Rpl37|Rpl10|Rpl39|Rpl24|Rpl13a|Rpl36a|Rps27a|Rps11|Rps12|Rplp2|Smg6|Rpl7|Rps16|Rpl22|Rpl5|Rpl11|Rpl35a|Rpl36al|Rpl12
Golgi_lumen(5)	0.0754717	0.650141	0.252961	-0.930658	-1.36884	2	Sdf4|Sdc4
REACTOME_DEFECTIVE_B4GALT7_CAUSES_EDS_PROGEROID_TYPE	0.0754717	0.650141	0.252961	-0.930658	-1.36884	2	Bgn|Sdc4
hormone_metabolic_process(3)	0.119565	0.713705	0.248911	-0.54563	-1.36836	16	Ctsl|Egr1|Pcsk1|Selenom|Tiparp|Sgpl1|Ctsb
morphogenesis_of_a_branching_epithelium(4)	0.0572639	0.624557	0.321776	-0.452738	-1.36829	47	Bcl2|Tnf|Sox9|Fgfr1|Spry1|Ctsz|Vegfa|Cd44|Csf1|Kdm5b|Maged1|Celsr1|Nrp1|Ar|Hhex|Myc
regulation_of_natural_killer_cell_mediated_immunity(6)	0.111554	0.704595	0.271289	-0.526865	-1.3675	18	Lag3|Klrk1|Cd160|Klre1
lateral_mesoderm_development(6)	0.0754717	0.650141	0.252961	-0.929708	-1.36744	2	Fgfr1|Cited2
BIOCARTA_RECK_PATHWAY	0.0754717	0.650141	0.252961	-0.929551	-1.36721	2	Timp2
BIOCARTA_LDL_PATHWAY	0.0754717	0.650141	0.252961	-0.92927	-1.3668	2	Csf1
regulation_of_neuron_maturation(6)	0.102757	0.688101	0.222056	-0.852931	-1.36449	3	Bcl2
organonitrogen_compound_catabolic_process(5)	0.0102716	0.350361	0.38073	-0.371628	-1.36418	131	Apoe|Enpp2|Ctsl|Ier3|Lgmn|Sox9|Isg15|Sat1|Psap|Nedd4|Trim30a|Hexa|Wwtr1|Ctss|Lamp2|Hexb|Trib1|Dnajb9|Ppt1|Ctsa|Tpp1|Mdm2|Hspa5|Hsp90ab1|Mycbp2|Abhd12|Samd9l|Amdhd2|Gla|Ctsb|Gna12|Asah1|Ube2l6|Pnp|Lrrk2
REACTOME_EXTRA_NUCLEAR_ESTROGEN_SIGNALING	0.0973609	0.684306	0.287805	-0.492087	-1.36407	25	Fos|Bcl2|Gng11|Ccnd1|Hsp90aa1
apical_junction_assembly(8)	0.126582	0.717163	0.199915	-0.798897	-1.36401	4	Rhoc
mitochondrial_transport(5)	0.128457	0.719983	0.249247	-0.520924	-1.36394	19	Bcl2|Ier3
ear_development(6)	0.0612034	0.635362	0.321776	-0.460122	-1.36387	44	Igfbp7|Bcl2|C1qb|Sox9|Fgfr1|Psap|H2-K1|Cebpd|Sdc4|H2-T23|Celsr1|Ripor2|Myc
PID_PI3KCI_AKT_PATHWAY	0.125461	0.716345	0.245042	-0.563596	-1.36328	15	Tbc1d4|Hsp90aa1|Cdkn1a
REACTOME_ACROSOME_REACTION_AND_SPERM_OOCYTE_MEMBRANE_BINDING	0.0778302	0.650141	0.248911	-0.926264	-1.36238	2	Cd9
lung_epithelial_cell_differentiation(6)	0.140957	0.732981	0.193813	-0.759443	-1.36163	5	Sox9|Klf2|Foxp1
channel_inhibitor_activity(4)&ion_channel_inhibitor_activity(5)	0.126582	0.717163	0.199915	-0.797426	-1.3615	4	Nedd4|Mcub|Slc30a1
BIOCARTA_CDK5_PATHWAY	0.105263	0.691582	0.21925	-0.851042	-1.36147	3	Egr1
REACTOME_LONG_TERM_POTENTIATION	0.105263	0.691582	0.21925	-0.850692	-1.36091	3	Nrgn
cellular_response_to_ionizing_radiation(6)	0.15942	0.754658	0.190023	-0.675969	-1.36086	7	Ccnd2|Egr1|Cdkn1a|Rpl26
REACTOME_SYNTHESIS_OF_PC	0.15942	0.754658	0.190023	-0.675816	-1.36056	7	Chka|Pcyt1a|Slc44a2|Lpcat1
lipid_modification(5)	0.130904	0.72471	0.249247	-0.519544	-1.36033	19	Apoe|Sox9|Abcg1|Acox3|Synj1
tube_morphogenesis(4)	0.00815999	0.337645	0.38073	-0.370039	-1.35944	152	Apoe|Jun|Bcl2|Sox9|Col3a1|Col18a1|Fgfr1|Zfp36l1|Junb|Nedd4|Plk2|Spry1|Gja1|Grn|Tnfrsf12a|Ctsz|Tcf4|Vegfa|Gadd45a|Lrp1|Cx3cr1|Cd44|Csf1|Kdm5b|Rtn4|Prcp|Maged1|Sdc4|Cited2|Rhob|Zeb2|Gpx1|Celsr1|Nrp1|Tiparp|Cx3cl1|Id1|Ar|Ptprj|Lmo4|Hhex|Runx1|Myc|Tcf7|Tgfbr1|Fgf2|Sgpl1|Smad7
positive_regulation_of_interleukin_6_production(5)	0.115538	0.713635	0.266351	-0.523702	-1.35929	18	Tyrobp|Fcer1g|Tnf|Unc93b1|Zbtb20|Ifng|Pou2f2
REACTOME_REGULATION_OF_TP53_ACTIVITY_THROUGH_METHYLATION	0.164474	0.755208	0.199915	-0.646663	-1.35889	9	Mdm2|Ubc|Rps27a|Mdm4|Ubb
negative_regulation_of_osteoblast_differentiation(5)	0.129693	0.722949	0.231127	-0.57249	-1.35778	13	Tnf|Sox9|Id3|Tob1|Id1
REACTOME_FORMYL_PEPTIDE_RECEPTORS_BIND_FORMYL_PEPTIDES_AND_MANY_OTHER_LIGANDS	0.0801887	0.652173	0.245042	-0.923059	-1.35767	2	Anxa1|App
regulation_of_endocrine_process(5)	0.131646	0.727045	0.195789	-0.795127	-1.35757	4	Fgfr1
lung_epithelium_development(6)	0.162319	0.755208	0.188204	-0.674137	-1.35718	7	Sox9|Klf2|Errfi1|Foxp1
cellular_response_to_interferon_beta(7)	0.164474	0.755208	0.199915	-0.645808	-1.35709	9	Gbp6|Ifit3|Ifi203|Aim2|Gbp2
neutral_amino_acid_transport(7)	0.105263	0.691582	0.21925	-0.848265	-1.35703	3	Slc38a2|Slc6a6
PID_NCADHERIN_PATHWAY	0.136531	0.730377	0.234393	-0.560894	-1.35674	15	Fgfr1|Gja1|Gsn|Ptpn1|Pik3r1
regulation_of_blood_pressure(4)	0.103076	0.688101	0.287805	-0.51689	-1.35573	21	Ier3|Tpm1|Prcp|Ar|Atp2b1|Adrb1|Adrb2
negative_regulation_of_endoplasmic_reticulum_stress_induced_intrinsic_apoptotic_signaling_pathway(5)	0.148936	0.745044	0.188204	-0.755965	-1.3554	5	Grina|Creb3l1|Ptpn1
regulation_of_neuron_projection_development(7)	0.0527764	0.610777	0.321776	-0.422864	-1.3549	60	Tox|Apoe|Fn1|Klf4|Fgfr1|Nedd4|Grn|Tnfrsf12a|Vegfa|H2-K1|Rtn4|Zeb2|Asap1|Nrp1|Mycbp2|H2-D1|Mapk6|Ppp3ca|Camk1d|Lrrk2|Ndel1|Macf1
ER_nucleus_signaling_pathway(4)	0.14791	0.745044	0.208955	-0.621994	-1.3544	10	Nfe2l2|Hspa5|Ddit3|Ptpn1
REACTOME_SYNTHESIS_OF_PE	0.131646	0.727045	0.195789	-0.793259	-1.35438	4	Chka
lung_cell_differentiation(5)	0.164345	0.755208	0.183024	-0.704904	-1.35267	6	Sox9|Klf2|Foxp1
coronary_vasculature_morphogenesis(6)	0.168116	0.762161	0.184706	-0.67176	-1.35239	7	Fgfr1|Vegfa|Nrp1|Tgfbr1
vasculogenesis(5)	0.105702	0.692397	0.287805	-0.51543	-1.3519	21	Fgfr1|Zfp36l1|Junb|Rtn4|Cited2|Tiparp|Ptprj|Hhex|Sgpl1|Myo1e|Tgfbr2|Qk|Ctnnb1
negative_regulation_of_B_cell_apoptotic_process(9)	0.110276	0.69965	0.213928	-0.844626	-1.35121	3	Cd74|Cd44
PID_VEGF_VEGFR_PATHWAY	0.0825472	0.653894	0.24134	-0.918547	-1.35103	2	Vegfa|Nrp1
axonal_fasciculation(5)&neuron_projection_fasciculation(7)	0.0825472	0.653894	0.24134	-0.918547	-1.35103	2	Rtn4|Nrp1
commissural_neuron_axon_guidance(6)	0.0825472	0.653894	0.24134	-0.918547	-1.35103	2	Vegfa|Nrp1
neuron_projection_extension_involved_in_neuron_projection_guidance(5)&axon_extension_involved_in_axon_guidance(6)	0.0825472	0.653894	0.24134	-0.918547	-1.35103	2	Vegfa|Nrp1
regulation_of_axon_extension_involved_in_axon_guidance(6)	0.0825472	0.653894	0.24134	-0.918547	-1.35103	2	Vegfa|Nrp1
transmembrane_receptor_protein_tyrosine_kinase_activity(6)	0.0825472	0.653894	0.24134	-0.918547	-1.35103	2	Fgfr1|Nrp1
KEGG_REGULATION_OF_AUTOPHAGY	0.154255	0.749106	0.184706	-0.753053	-1.35017	5	Gabarap|Ifng
positive_regulation_of_neuron_projection_development(6)	0.0735569	0.650141	0.287805	-0.463981	-1.3499	35	Tox|Apoe|Fn1|Fgfr1|Grn|Tnfrsf12a|Vegfa|Rtn4|Zeb2|Nrp1
REACTOME_PINK_PARKIN_MEDIATED_MITOPHAGY	0.140221	0.732319	0.231127	-0.557954	-1.34963	15	Map1lc3a|Sqstm1|Ubc|Rps27a|Pink1|Vdac1|Ubb|Map1lc3b|Tomm20
BIOCARTA_PRION_PATHWAY	0.161994	0.755208	0.195789	-0.660074	-1.34888	8	Bcl2|Nfe2l2|Prnp|Dnajb1|Hspa5
adult_locomotory_behavior(4)	0.105702	0.692397	0.287805	-0.514136	-1.3485	21	Nr4a2|Cstb|Ccnd2|Hexa|App|Ppt1|Abhd12|Npc1
response_to_amyloid_beta(6)	0.156915	0.753844	0.183024	-0.752049	-1.34837	5	Gja1|Lrp1|Prnp
microbody_lumen(5)&peroxisomal_matrix(6)	0.156915	0.753844	0.183024	-0.751844	-1.34801	5	Prdx5|Acox3|Phyh|Scp2
REACTOME_ABC_TRANSPORTERS_IN_LIPID_HOMEOSTASIS	0.159574	0.754658	0.181383	-0.751244	-1.34693	5	Abcg1
euchromatin(4)	0.171053	0.768317	0.195789	-0.640723	-1.34641	9	Klf4|Myc|Tcf7
nuclear_euchromatin(5)	0.171053	0.768317	0.195789	-0.640723	-1.34641	9	Klf4|Myc|Tcf7
BIOCARTA_41BB_PATHWAY	0.160772	0.754658	0.199915	-0.592652	-1.34628	11	Jun|Nfkbia|Tnfrsf9|Ifng|Tnfsf9
ventricular_cardiac_muscle_cell_development(7)	0.117794	0.713635	0.206588	-0.84133	-1.34593	3	Lmna|Fhl2|Mef2a
ventricular_cardiac_muscle_cell_differentiation(7)	0.117794	0.713635	0.206588	-0.84133	-1.34593	3	Lmna|Fhl2|Mef2a
receptor_metabolic_process(5)	0.123618	0.715411	0.287805	-0.506629	-1.3453	22	Fcer1g|Cd9|Cd81|Lgmn|Arc|Ifng|Fut8|Synj1|Cnpy2
PID_INSULIN_GLUCOSE_PATHWAY	0.136519	0.730377	0.224966	-0.567056	-1.34489	13	Tbc1d4
negative_regulation_of_cell_population_proliferation(4)	0.0171105	0.409908	0.352488	-0.37559	-1.34487	117	Btg2|Dusp1|Vsir|Tyrobp|Jun|Bcl2|Tnf|Tspan32|Cd9|Ctsl|Klf4|Slfn1|Sox9|Ifitm3|Cd200|Timp2|Spry1|Nupr1|Cd44|Lmna|Prnp|Cdkn1a|Lyn|Jarid2|Ar|Ptprj|Runx1|Ndrg1|Prkca|Ptpn6|Dusp10|Tgfbr1|Fgf2
glomerular_epithelium_development(5)	0.117794	0.713635	0.206588	-0.840645	-1.34484	3	Basp1|Myo1e
regulation_of_receptor_internalization(5)	0.117794	0.713635	0.206588	-0.840482	-1.34458	3	Arc|Synj1
positive_regulation_of_natural_killer_cell_activation(6)	0.163987	0.755208	0.197822	-0.591752	-1.34423	11	Tox|Tyrobp|Rasgrp1|Irf1
negative_regulation_of_viral_life_cycle(4)	0.139932	0.732319	0.222056	-0.566664	-1.34396	13	Ifitm3|Ifitm1|Ifitm2|Trim25
response_to_interferon_beta(6)	0.160772	0.754658	0.199915	-0.6172	-1.34396	10	Gbp6|Ifit3|Ifi203|Aim2|Gbp2
negative_regulation_of_cellular_response_to_growth_factor_stimulus(4)	0.14052	0.732319	0.249247	-0.508098	-1.34354	20	Htra1|Nedd4|Spry1|Tob1|Hspa5|Hhex|Sulf2|Ptpn1|Smad7
inorganic_anion_transmembrane_transporter_activity(5)	0.117794	0.713635	0.206588	-0.839324	-1.34273	3	Ank
positive_regulation_of_nucleotide_metabolic_process(5)&positive_regulation_of_purine_nucleotide_metabolic_process(6)	0.0966981	0.68107	0.222056	-0.912135	-1.3416	2	Zbtb20|Ifng
anion_transmembrane_transporter_activity(5)	0.134058	0.728721	0.234393	-0.534944	-1.34156	16	Ank|Gja1|Slc38a2|Slc6a6
metanephric_nephron_development(5)	0.125313	0.716345	0.199915	-0.838286	-1.34106	3	Sox9
leukocyte_mediated_cytotoxicity(4)	0.0685328	0.650141	0.287805	-0.441889	-1.34101	41	Lag3|Klrk1|Tyrobp|Prf1|Il7r|Klre1|H2-K1|H2-T23|Ctsc|Vav1|H2-D1|Ptpn6
positive_regulation_of_lymphocyte_mediated_immunity(6)	0.0767095	0.650141	0.287805	-0.446449	-1.34016	42	Xcl1|Lag3|Klrk1|Fcer1g|Cd160|Tnf|Cd81|Klre1|H2-K1
heart_trabecula_formation(5)	0.12782	0.717163	0.197822	-0.83757	-1.33992	3	Fhl2
renal_filtration(5)&glomerular_filtration(6)	0.12782	0.717163	0.197822	-0.837215	-1.33935	3	Sulf2|Myo1e
KEGG_TYPE_I_DIABETES_MELLITUS	0.115397	0.713635	0.287805	-0.486283	-1.33914	24	Tnf|H2-Aa|Prf1|H2-Eb1|Cd86|H2-Q6|H2-K1|H2-Ab1|H2-T23|Ifng|H2-Q10|H2-D1
response_to_starvation(4)	0.112267	0.706356	0.287805	-0.510486	-1.33893	21	Bcl2|Fstl1|Atf3|Nfe2l2|Lamp2|Cdkn1a|Ddit3
positive_regulation_of_protein_maturation(6)&positive_regulation_of_protein_processing(7)	0.149367	0.745044	0.183024	-0.784088	-1.33872	4	Gsn|Tnp2
negative_regulation_of_macrophage_activation(5)	0.180851	0.776399	0.169571	-0.746253	-1.33798	5	Cst7|Cd200|Grn
PID_P75_NTR_PATHWAY	0.076553	0.650141	0.287805	-0.476142	-1.33792	28	Rhoc|Rtn4|Maged1|Rhob|App|Sqstm1|Pik3r1
REACTOME_DEFENSINS	0.132832	0.728721	0.193813	-0.836034	-1.33746	3	Cd4|Ccr6
hydrolase_activity_acting_on_glycosyl_bonds(4)	0.117871	0.713635	0.257206	-0.521893	-1.33744	17	Lyz2|Hexa|Hexb|Gusb|Gla|Neu1|Ganc|Cd38
developmental_growth_involved_in_morphogenesis(4)	0.0802439	0.652173	0.287805	-0.447159	-1.33685	39	Fn1|Sox9|Spry1|Tnfrsf12a|Vegfa|Csf1|Kdm5b|Rtn4|Hsp90aa1|Zeb2|App|Nrp1|Hsp90ab1|Cyfip1
PID_INTEGRIN5_PATHWAY	0.173913	0.77136	0.181383	-0.664035	-1.33684	7	Fn1|Itga4|Itgb5|Itgb8|Tgfbr1
epithelial_cell_migration(5)	0.0786794	0.650272	0.287805	-0.462635	-1.33666	33	Jun|Sox9|Plk2|Grn|Vegfa|Gadd45a|Prcp|Zeb2|Gpx1|Nrp1|Map4k4|Dusp10|Tgfbr1|Fgf2
epithelium_migration(4)	0.0786794	0.650272	0.287805	-0.462635	-1.33666	33	Jun|Sox9|Plk2|Grn|Vegfa|Gadd45a|Prcp|Zeb2|Gpx1|Nrp1|Map4k4|Dusp10|Tgfbr1|Fgf2
tissue_migration(3)	0.0786794	0.650272	0.287805	-0.462635	-1.33666	33	Jun|Sox9|Plk2|Grn|Vegfa|Gadd45a|Prcp|Zeb2|Gpx1|Nrp1|Map4k4|Dusp10|Tgfbr1|Fgf2
male_sex_determination(4)	0.132832	0.728721	0.193813	-0.834858	-1.33558	3	Sox9|Ar
positive_regulation_of_leukocyte_mediated_immunity(5)	0.0558323	0.618586	0.321776	-0.432801	-1.33538	51	Xcl1|Lag3|Klrk1|Tyrobp|Fcer1g|Cd160|Tnf|Cd81|Klre1|H2-K1
antioxidant_activity(2)	0.150171	0.745044	0.213928	-0.565548	-1.33459	12	Prdx5|Gpx1
PID_PDGFRA_PATHWAY	0.168224	0.76217	0.191892	-0.653003	-1.33443	8	Fos|Jun|Ifng|Pik3r1
regulation_of_tube_diameter(6)&regulation_of_blood_vessel_diameter(6)	0.117871	0.713635	0.257206	-0.520333	-1.33344	17	Apoe|Gpx1|P2rx4|Rgs2|Atp2b1|Adrb1|Rock2|Adrb2
regulation_of_tube_size(5)	0.117871	0.713635	0.257206	-0.520333	-1.33344	17	Apoe|Gpx1|P2rx4|Rgs2|Atp2b1|Adrb1|Rock2|Adrb2
leukocyte_chemotaxis(4)	0.0768673	0.650141	0.287805	-0.44111	-1.33314	47	Xcl1|Spp1|Fcer1g|Ccl3|Cd74|Cx3cr1|Cx3cl1|Ifng|Tnfsf14|Vav1|Ripor2|Ptprj|Prkca
morphogenesis_of_a_branching_structure(3)	0.0711676	0.650141	0.287805	-0.429797	-1.3331	50	Bcl2|Tnf|Sox9|Fgfr1|Spry1|Ctsz|Vegfa|Cd44|Csf1|Kdm5b|Rtn4|Maged1|Celsr1|Nrp1|Ar|Hhex|Myc
KEGG_RENIN_ANGIOTENSIN_SYSTEM	0.108491	0.69965	0.208955	-0.906263	-1.33296	2	Ctsa
regulation_of_cell_growth(4)	0.118615	0.713635	0.287805	-0.471718	-1.33295	30	Bcl2|Fn1|Cd81|Gja1|Tnfrsf12a|Vegfa|Igfbp4|Rtn4|Nrp1
REACTOME_INSERTION_OF_TAIL_ANCHORED_PROTEINS_INTO_THE_ENDOPLASMIC_RETICULUM_MEMBRANE	0.176849	0.774625	0.190023	-0.612104	-1.33286	10	Hmox1|Prnp|App
negative_regulation_of_viral_process(3)	0.144928	0.74101	0.224966	-0.56063	-1.33286	14	Ifitm3|Ifitm1|Ifitm2|Trim25
KEGG_AMINOACYL_TRNA_BIOSYNTHESIS	0.00356927	0.230317	0.431708	-0.996676	-1.33283	1	Lars2
KEGG_VALINE_LEUCINE_AND_ISOLEUCINE_BIOSYNTHESIS	0.00356927	0.230317	0.431708	-0.996676	-1.33283	1	Lars2
REACTOME_MITOCHONDRIAL_TRNA_AMINOACYLATION	0.00356927	0.230317	0.431708	-0.996676	-1.33283	1	Lars2
cell_death_in_response_to_oxidative_stress(4)	0.148551	0.745044	0.222056	-0.560298	-1.33207	14	Bcl2|Psap|Gpx1
mesenchymal_cell_differentiation(5)	0.0793116	0.652173	0.287805	-0.473928	-1.3317	28	Bcl2|Sox9|Fgfr1|Spry1|Gja1|Vegfa|Wwtr1|Rtn4|Cited2|Zeb2|Nrp1|Zfp703
regulation_of_intrinsic_apoptotic_signaling_pathway_in_response_to_DNA_damage(6)	0.176812	0.774625	0.179782	-0.661151	-1.33103	7	Cd74|Cd44|Rpl26
pattern_specification_process(3)	0.0369029	0.540563	0.321776	-0.416881	-1.33084	61	Btg2|Fgfr1|C1qa|Spry1|Ifitm1|Gja1|Arc|Wls|Cited2|Zeb2|Celsr1|Nrp1|Ar|Ddit3|Hhex|Tgfbr1|Fgf2|Egr2
skeletal_muscle_tissue_regeneration(5)	0.148551	0.745044	0.222056	-0.559719	-1.3307	14	Cd9|Cd81|Anxa1|Gja1|Gpx1
response_to_estrogen(5)	0.117925	0.713635	0.199915	-0.904298	-1.33007	2	Naip2|Cited4
NABA_BASEMENT_MEMBRANES	0.117925	0.713635	0.199915	-0.904061	-1.32972	2	Col18a1|Lamb3
interaction_with_symbiont(3)	0.183511	0.776399	0.168238	-0.741627	-1.32969	5	Gpx1|Ifng|Ncf1|Hspa8
suckling_behavior(4)	0.137845	0.732134	0.190023	-0.831125	-1.32961	3	App|Aplp2
long_term_synaptic_depression(5)	0.117925	0.713635	0.199915	-0.903982	-1.32961	2	Arc
skeletal_muscle_organ_development(6)	0.0732454	0.650141	0.287805	-0.428602	-1.32939	50	Btg2|Fos|Bcl2|Nupr1|Egr1|Atf3|Cited2|Gpx1|Tsc22d3|Foxp1|Myc|Nr4a1|Vamp5|Flnb|Cfl2|Egr2|Uqcc2|Ppp3ca|Cflar
skeletal_muscle_tissue_development(7)	0.0732454	0.650141	0.287805	-0.428602	-1.32939	50	Btg2|Fos|Bcl2|Nupr1|Egr1|Atf3|Cited2|Gpx1|Tsc22d3|Foxp1|Myc|Nr4a1|Vamp5|Flnb|Cfl2|Egr2|Uqcc2|Ppp3ca|Cflar
positive_regulation_of_heart_rate(5)	0.140351	0.732319	0.188204	-0.830905	-1.32926	3	Tpm1|Adrb1
extracellular_matrix_organization(6)	0.0802373	0.652173	0.287805	-0.460065	-1.32924	33	Tnf|Serpinh1|Sox9|Col3a1|Col18a1|Tgfbi|Lgals3|Ctss|App|P4ha1|Creb3l1|Aplp2|Sulf2|Tgfbr1
extracellular_structure_organization(5)	0.0802373	0.652173	0.287805	-0.460065	-1.32924	33	Tnf|Serpinh1|Sox9|Col3a1|Col18a1|Tgfbi|Lgals3|Ctss|App|P4ha1|Creb3l1|Aplp2|Sulf2|Tgfbr1
collagen_fibril_organization(6)	0.176812	0.774625	0.179782	-0.660199	-1.32912	7	Serpinh1|Col3a1|P4ha1|Tgfbr1
cell_substrate_junction_organization(6)	0.146758	0.745044	0.216543	-0.560382	-1.32906	13	Bcl2|Fn1
REACTOME_ALPHA_DEFENSINS	0.00710311	0.313858	0.407018	-0.993827	-1.32902	1	Cd4
regulation_of_neuron_differentiation(6)	0.0202064	0.426691	0.352488	-0.396457	-1.32896	88	Tox|Apoe|Bcl2|Fn1|Klf4|Sox9|Fgfr1|Nedd4|Timp2|Grn|Tnfrsf12a|Tcf4|Vegfa|H2-K1|Rtn4|Zeb2|App|Asap1|Nrp1|Mycbp2|H2-D1|Tcf12|Mapk6|Ppp3ca|Camk1d|Spag9|Ttc3|Lrrk2|Ndel1|Macf1|Impact
negative_regulation_of_glucose_import(6)	0.142857	0.736707	0.186433	-0.830393	-1.32844	3	Tnf|Prkca
positive_regulation_of_lipid_biosynthetic_process(5)	0.17757	0.774625	0.186433	-0.650048	-1.32839	8	Abcg1|Zbtb20
BIOCARTA_NPP1_PATHWAY	0.00745788	0.32258	0.407018	-0.993352	-1.32838	1	Spp1
membrane_biogenesis(5)&membrane_assembly(6)	0.122642	0.715411	0.195789	-0.902956	-1.3281	2	Psap
lymph_vessel_morphogenesis(4)	0.122642	0.715411	0.195789	-0.902746	-1.32779	2	Vegfa
lymphangiogenesis(4)	0.122642	0.715411	0.195789	-0.902746	-1.32779	2	Vegfa
regulation_of_cAMP_mediated_signaling(6)	0.178273	0.776399	0.175204	-0.691791	-1.32751	6	Pde10a|Rgs2|Crtc3
regulation_of_homotypic_cell_cell_adhesion(6)	0.176812	0.774625	0.179782	-0.659287	-1.32728	7	Lyn|Zfp703|Prkca|Prkcd|Ubash3b
lipoprotein_biosynthetic_process(6)	0.176812	0.774625	0.179782	-0.659	-1.3267	7	Apoe
regulation_of_epidermal_growth_factor_receptor_signaling_pathway(6)	0.176812	0.774625	0.179782	-0.658718	-1.32613	7	Errfi1|App|Aplp2
cell_surface(3)	0.0102186	0.35022	0.38073	-0.361953	-1.32561	145	Lag3|Klrd1|Cd40lg|Cd4|Klrc1|Klrk1|Vsir|Tyrobp|Fcer1g|Tnf|H2-Aa|Tspan32|Cd200r4|Bgn|Cd9|Ctsl|Cd86|Cd74|Ifitm3|Cd200|Timp2|Cxcl10|Abcg1|Il7r|Tnfrsf12a|Klre1|Tnfrsf9|Lgals3|H2-K1|Itga4|Cx3cr1|Cd44|Lamp1|Clec2i|Prnp|Il1rl1|Anxa5|H2-Ab1|Sdc4|Cd83|Mfge8|App|Ccr6|Cx3cl1|Ifng|Tigit
REACTOME_CHYLOMICRON_REMODELING	0.0100148	0.35022	0.38073	-0.991216	-1.32553	1	Apoe
cell_killing(3)	0.0805211	0.652458	0.287805	-0.441536	-1.32541	42	Lag3|Klrk1|Tyrobp|Prf1|Il7r|Klre1|H2-K1|H2-T23|Ctsc|Vav1|H2-D1|Ptpn6
structural_constituent_of_ribosome(3)	0.150171	0.745044	0.213928	-0.560966	-1.32378	12	Rpl27a|Rpl19|Mrps6
positive_regulation_of_cell_growth(4)	0.152174	0.7465	0.21925	-0.556699	-1.32352	14	Fn1|Cd81|Tnfrsf12a|Vegfa|Rtn4|Nrp1
BIOCARTA_ARAP_PATHWAY	0.17757	0.774625	0.186433	-0.647277	-1.32273	8	Asap1|Cyth3|Arap1|Arap2
positive_regulation_of_hypersensitivity(7)	0.125	0.7163	0.193813	-0.899119	-1.32245	2	Fcer1g
REACTOME_TP53_REGULATES_TRANSCRIPTION_OF_DNA_REPAIR_GENES	0.111111	0.703704	0.276501	-0.500116	-1.32243	20	Fos|Jun
CD8_positive_alpha_beta_T_cell_differentiation(8)	0.150171	0.745044	0.213928	-0.560362	-1.32235	12	Tox|Tnfsf8|Bcl2|Socs1|Irf1|Ifng|Runx1
positive_regulation_of_kidney_development(4)	0.183511	0.776399	0.168238	-0.737447	-1.32219	5	Sox9|Vegfa|Maged1|Myc
erythrocyte_development(6)	0.176812	0.774625	0.179782	-0.656596	-1.32186	7	Klf2|Cited2|Zbtb7a
fascia_adherens(6)	0.16962	0.766072	0.170932	-0.774209	-1.32186	4	Gja1|Actn1
forebrain_cell_migration(5)	0.176849	0.774625	0.190023	-0.581899	-1.32185	11	Cx3cr1|Rtn4|Axl|Ndel1|Ctnnb1
lipoprotein_metabolic_process(5)	0.180064	0.776399	0.188204	-0.606853	-1.32143	10	Apoe|Ppt1|Abhd12
lateral_sprouting_from_an_epithelium(5)	0.125	0.7163	0.193813	-0.898124	-1.32099	2	Celsr1|Ar
regulation_of_gonad_development(4)	0.150376	0.745044	0.181383	-0.82571	-1.32095	3	Nupr1|Cited2
regulation_of_catecholamine_metabolic_process(5)	0.0144184	0.389235	0.38073	-0.987654	-1.32076	1	Nr4a2
regulation_of_dopamine_metabolic_process(6)	0.0144184	0.389235	0.38073	-0.987654	-1.32076	1	Nr4a2
REACTOME_POU5F1_OCT4_SOX2_NANOG_REPRESS_GENES_RELATED_TO_DIFFERENTIATION	0.150376	0.745044	0.181383	-0.82558	-1.32074	3	Tsc22d1|Hhex
positive_regulation_of_T_cell_mediated_immunity(7)	0.121673	0.715411	0.252961	-0.515361	-1.3207	17	Xcl1|Cd81|H2-K1|H2-T23|H2-D1|Tnfsf4|Pnp
adult_behavior(3)	0.146119	0.743906	0.252961	-0.471133	-1.31967	26	Nr4a2|Cstb|Ccnd2|Hexa|App|Ppt1|Zfhx2|Abhd12|Npc1
REACTOME_DISEASES_OF_METABOLISM	0.0722767	0.650141	0.287805	-0.443688	-1.31964	43	Bgn|Hexa|Tcn2|Sdc4|Hexb|Gns|Ctsa|Gusb|Gfpt1|Ubc|Neu1|Adamts6|Khk|Gclm|Dcxr|Rps27a|Slc26a2|Hgsnat
REACTOME_ACTIVATION_OF_RAS_IN_B_CELLS	0.150376	0.745044	0.181383	-0.824821	-1.31952	3	Rasgrp1
alternative_mRNA_splicing_via_spliceosome(9)	0.18328	0.776399	0.186433	-0.605844	-1.31923	10	Malat1|Mbnl2
Sertoli_cell_differentiation(4)	0.176812	0.774625	0.179782	-0.655245	-1.31914	7	Sox9|Fndc3a
negative_regulation_of_blood_vessel_morphogenesis(5)	0.150171	0.745044	0.213928	-0.556103	-1.31892	13	Plk2|Tcf4|Gadd45a|Cx3cr1|Rtn4|Hhex|Slc12a2
negative_regulation_of_vasculature_development(4)	0.150171	0.745044	0.213928	-0.556103	-1.31892	13	Plk2|Tcf4|Gadd45a|Cx3cr1|Rtn4|Hhex|Slc12a2
REACTOME_FERTILIZATION	0.16962	0.766072	0.170932	-0.772461	-1.31887	4	Cd9|Hvcn1
regulation_of_intrinsic_apoptotic_signaling_pathway_by_p53_class_mediator(7)	0.180921	0.776399	0.190023	-0.627559	-1.31875	9	Cd74|Cd44|Rpl26
REACTOME_CARGO_CONCENTRATION_IN_THE_ER	0.180921	0.776399	0.190023	-0.627472	-1.31856	9	Ctsz|Ctsc|Lman1|Areg|Tmed10
BIOCARTA_SLRP_PATHWAY	0.016988	0.409908	0.352488	-0.985755	-1.31822	1	Bgn
REACTOME_DEFECTIVE_CHST14_CAUSES_EDS_MUSCULOCONTRACTURAL_TYPE	0.016988	0.409908	0.352488	-0.985755	-1.31822	1	Bgn
REACTOME_DEFECTIVE_CHST3_CAUSES_SEDCJD	0.016988	0.409908	0.352488	-0.985755	-1.31822	1	Bgn
REACTOME_DERMATAN_SULFATE_BIOSYNTHESIS	0.016988	0.409908	0.352488	-0.985755	-1.31822	1	Bgn
translational_initiation(4)	0.139971	0.732319	0.249247	-0.487132	-1.31783	23	Tnf|Ppp1r15a|Eif4ebp1
coronary_vasculature_development(5)	0.15942	0.754658	0.213928	-0.554199	-1.31757	14	Fgfr1|Vegfa|Lrp1|Nrp1|Tgfbr1|Adamts6
bone_growth(4)	0.150376	0.745044	0.181383	-0.82304	-1.31667	3	Sox9|Ecm1|Tgfbr2
bronchus_development(6)	0.150376	0.745044	0.181383	-0.82304	-1.31667	3	Sox9|Foxp1|Tgfbr2
endochondral_bone_growth(5)	0.150376	0.745044	0.181383	-0.82304	-1.31667	3	Sox9|Ecm1|Tgfbr2
cell_fate_specification(4)	0.150171	0.745044	0.213928	-0.55784	-1.3164	12	Sox9|Fgfr1|Ar|Lmo4
protein_localization_to_endoplasmic_reticulum(7)	0.191489	0.786005	0.164406	-0.734163	-1.31631	5	Lrrk2|Macf1
regulation_of_hair_cycle(4)	0.191489	0.786005	0.164406	-0.734037	-1.31608	5	Tnf|Wnt10b|Ctnnb1
cell_growth(3)	0.0526583	0.610777	0.321776	-0.425739	-1.31511	49	Bcl2|Fn1|Cd81|Sox9|Gja1|Tnfrsf12a|Vegfa|Igfbp4|Rtn4|Hsp90aa1|Zeb2|App|Nrp1|Hsp90ab1|Cyfip1
positive_regulation_of_axonogenesis(7)	0.15942	0.754658	0.213928	-0.552906	-1.3145	14	Fn1|Tnfrsf12a|Vegfa|Rtn4|Zeb2|Nrp1
coated_vesicle(5)	0.137681	0.732134	0.231127	-0.524045	-1.31422	16	Pacsin1|App
positive_regulation_of_natural_killer_cell_mediated_immunity(6)	0.15942	0.754658	0.213928	-0.552583	-1.31373	14	Lag3|Klrk1|Cd160|Klre1
intrinsic_component_of_synaptic_vesicle_membrane(5)	0.0206995	0.42864	0.352488	-0.982194	-1.31346	1	Tmem163
BIOCARTA_MTOR_PATHWAY	0.18328	0.776399	0.186433	-0.603078	-1.31321	10	Eif4ebp1|Eif4a2|Pik3r1
REACTOME_MET_ACTIVATES_PTK2_SIGNALING	0.177215	0.774625	0.166934	-0.769117	-1.31316	4	Fn1|Col3a1|Lamb3
inner_ear_development(4)	0.0752385	0.650141	0.287805	-0.440101	-1.31266	38	Igfbp7|C1qb|Sox9|Fgfr1|Psap|H2-K1|Cebpd|Sdc4|H2-T23|Celsr1|Ripor2
carboxypeptidase_activity(6)	0.020985	0.430704	0.352488	-0.981481	-1.31251	1	Ctsl
BIOCARTA_NKCELLS_PATHWAY	0.135458	0.728721	0.245042	-0.505263	-1.31143	18	Klrd1|Klrc1|H2-Q6|H2-K1|Vav1|H2-Q10|H2-D1|Ptpn6|Pik3r1|H2-Q7
cell_cell_signaling_by_wnt(4)&Wnt_signaling_pathway(5)	0.0839633	0.653894	0.287805	-0.430226	-1.31115	48	Klf4|Sox9|Ccnd1|Egr1|Wwtr1|Lrp1|Cd44|Wls|Zeb2|Celsr1|Zfp703|Ddit3|Hhex|Myc|Tcf7|Sulf2|Fgf2|Lrrk2|Macf1|Atp6ap2|Wnt10b
ameboidal_type_cell_migration(5)	0.0736791	0.650141	0.287805	-0.410818	-1.31087	54	Jun|Sox9|Plk2|Grn|Vegfa|Gadd45a|Zfand5|Prcp|Sdc4|Zeb2|Gpx1|Nrp1|Prr5l|Map4k4|Dusp10|Tgfbr1|Fgf2|Sgpl1|Gna12|Arid5b|Macf1|Tgfbr2|Iqgap1|Glul|Pecam1
metallopeptidase_activity(5)	0.160401	0.754658	0.175204	-0.81924	-1.31059	3	Adam8|Adam10|Adam17
aminoglycan_metabolic_process(5)	0.183801	0.776399	0.183024	-0.640469	-1.30881	8	Bgn|Hexa|Hexb|Ugdh|Chst11
positive_regulation_of_antigen_receptor_mediated_signaling_pathway(5)	0.192201	0.786005	0.168238	-0.681501	-1.30776	6	Tespa1|Cd81
T_helper_2_cell_cytokine_production(5)	0.17971	0.776399	0.17822	-0.64939	-1.30736	7	Xcl1|Cd81
positive_regulation_of_Wnt_signaling_pathway(5)	0.150171	0.745044	0.213928	-0.55388	-1.30706	12	Wls|Zeb2|Hhex|Sulf2|Fgf2|Macf1|Atp6ap2|Wnt10b
BIOCARTA_IGF1_PATHWAY	0.197368	0.796479	0.181383	-0.621966	-1.30699	9	Fos|Jun
BIOCARTA_INSULIN_PATHWAY	0.197368	0.796479	0.181383	-0.621966	-1.30699	9	Fos|Jun
retinal_ganglion_cell_axon_guidance(6)	0.165414	0.756131	0.172324	-0.816865	-1.30679	3	Vegfa|Nrp1|Rpl24
epithelial_structure_maintenance(5)	0.0258387	0.462706	0.352488	-0.977208	-1.30679	1	Sox9
limb_bud_formation(4)	0.0258387	0.462706	0.352488	-0.977208	-1.30679	1	Sox9
otic_vesicle_morphogenesis(6)	0.0258387	0.462706	0.352488	-0.977208	-1.30679	1	Sox9
regulation_of_synaptic_plasticity(4)	0.144186	0.74101	0.257206	-0.468276	-1.30653	27	Tyrobp|Lgmn|Plk2|Arc|App|Sqstm1|Unc13b
collagen_trimer(3)	0.0258387	0.462706	0.352488	-0.976971	-1.30648	1	Col3a1
complex_of_collagen_trimers(4)	0.0258387	0.462706	0.352488	-0.976971	-1.30648	1	Col3a1
KEGG_PEROXISOME	0.135458	0.728721	0.245042	-0.503238	-1.30618	18	Xdh|Prdx5|Acox3
bone_morphogenesis(5)	0.129278	0.721758	0.245042	-0.50961	-1.30596	17	Serpinh1|Sox9|Dhrs3|Cited2
glycerophospholipid_catabolic_process(7)	0.165414	0.756131	0.172324	-0.81617	-1.30568	3	Enpp2|Abhd12
phospholipid_catabolic_process(6)	0.165414	0.756131	0.172324	-0.81617	-1.30568	3	Enpp2|Abhd12
intracellular_pH_reduction(10)	0.18481	0.776399	0.16318	-0.764502	-1.30528	4	Car2|Clic4|Tcirg1
pH_reduction(10)	0.18481	0.776399	0.16318	-0.764502	-1.30528	4	Car2|Clic4|Tcirg1
regulation_of_axonogenesis(7)	0.11336	0.710155	0.271289	-0.49848	-1.30518	19	Fn1|Tnfrsf12a|Vegfa|Rtn4|Zeb2|Nrp1|Mycbp2
regulation_of_T_cell_differentiation_in_thymus(8)	0.186495	0.778476	0.184706	-0.599388	-1.30517	10	Tox|Tespa1|Il7r|Rasgrp1
SIG_CD40PATHWAYMAP	0.150171	0.745044	0.213928	-0.55282	-1.30455	12	Dusp1|Nfkbia
mesodermal_cell_fate_commitment(6)	0.0266952	0.465371	0.352488	-0.975309	-1.30425	1	Fgfr1
mesodermal_cell_fate_specification(5)	0.0266952	0.465371	0.352488	-0.975309	-1.30425	1	Fgfr1
regulation_of_mesoderm_development(4)	0.0266952	0.465371	0.352488	-0.975309	-1.30425	1	Fgfr1
REACTOME_SRP_DEPENDENT_COTRANSLATIONAL_PROTEIN_TARGETING_TO_MEMBRANE	0.0280202	0.472256	0.352488	-0.382835	-1.30425	99	Rps15a|Rpl30|Rpl34|Rps27|Fau|Rpl27a|Rps14|Rpl17|Rpl9|Rps24|Rpl18a|Rpl13|Rpl23|Rpl19|Rpl26|Rps23|Rpl27|Rpl37a|Rps18|Rpl36|Rps7|Rpl3|Rps13|Rps9|Rps21|Rpl37|Rpl10|Rpl39|Rpl24|Rpl13a|Rpl36a|Rps27a|Rps11|Rps12|Rplp2|Rpl7|Rps16|Rpl22|Rpl5|Rpl11|Rpl35a|Rpl36al|Rpl12|Ssr4
regulation_of_locomotion(3)	0.0271792	0.465416	0.352488	-0.359452	-1.30345	122	Xcl1|Jun|Bcl2|Cd9|Cd81|Klf4|Sox9|Col3a1|Anxa1|Col18a1|Cd74|Plk2|Grn|Vegfa|Gadd45a|Lrp1|Csf1|Lmna|Rtn4|Ecm1|Prcp|Sdc4|Lyn|Abhd2|Nrp1|Ccr6|Tnfsf14|Ripor2|Zfp703|Prr5l|Mycbp2|Ptprj|Lmo4|Prkca|Map4k4|Dusp10
positive_regulation_of_acute_inflammatory_response_to_antigenic_stimulus(6)	0.165414	0.756131	0.172324	-0.814737	-1.30339	3	Fcer1g
REACTOME_CD22_MEDIATED_BCR_REGULATION	0.134434	0.728721	0.186433	-0.886013	-1.30318	2	Lyn|Ptpn6
REACTOME_PEROXISOMAL_LIPID_METABOLISM	0.189873	0.786005	0.160801	-0.763179	-1.30302	4	Acox3|Phyh|Scp2
regulation_of_cell_maturation(5)	0.192201	0.786005	0.168238	-0.679018	-1.303	6	Bcl2|Runx1
natural_killer_cell_mediated_cytotoxicity(5)	0.124444	0.7163	0.271289	-0.490604	-1.30274	22	Lag3|Klrk1|Klre1
REACTOME_CHYLOMICRON_ASSEMBLY	0.134434	0.728721	0.186433	-0.885151	-1.30191	2	Apoe
nuclear_envelope_organization(6)	0.189873	0.786005	0.160801	-0.762508	-1.30188	4	Lmna|Ndel1
regulation_of_Rac_protein_signal_transduction(8)	0.134434	0.728721	0.186433	-0.885068	-1.30179	2	Rtn4
signal_transduction_by_protein_phosphorylation(4)&MAPK_cascade(5)	0.0141837	0.387778	0.38073	-0.378909	-1.30159	103	Dusp1|Jun|Tnf|Zfp36|Sox9|Fgfr1|Gadd45g|Cd74|Zfp36l1|Psap|Timp2|Spry1|Cavin3|Gadd45b|Atf3|Vegfa|Igfbp4|Cd44|Maged1|Nenf|Zeb2|Lyn|Nrp1|Itpkb|Avpi1|Id1|Rnf149|Cd84|Ar|Ptprj|Prkca|Ptpn6|Map4k4|Dusp10|Fgf2|Ptpn1|Zfp36l2|Rgs2|Gstp1|Spag9
platelet_activation(4)	0.158672	0.754658	0.216543	-0.537811	-1.3009	15	Fcer1g|Tspan32|Lyn|Axl|Ptprj|Prkca|Prkcd|Ptpn6|Entpd1|Plek|Ubash3b
ionotropic_glutamate_receptor_binding(6)	0.134434	0.728721	0.186433	-0.884351	-1.30073	2	Nedd4|Sqstm1
positive_regulation_of_long_term_synaptic_potentiation(5)	0.134434	0.728721	0.186433	-0.884351	-1.30073	2	Lgmn|Sqstm1
regulation_of_endothelial_cell_migration(5)	0.16041	0.754658	0.206588	-0.550983	-1.30022	12	Plk2|Grn|Gadd45a|Prcp|Nrp1|Fgf2
positive_regulation_of_mesonephros_development(5)	0.192405	0.786005	0.159647	-0.761137	-1.29954	4	Sox9|Vegfa|Maged1
regulation_of_mesonephros_development(6)	0.192405	0.786005	0.159647	-0.761137	-1.29954	4	Sox9|Vegfa|Maged1
production_of_molecular_mediator_involved_in_inflammatory_response(3)	0.129278	0.721758	0.245042	-0.507059	-1.29942	17	Fcer1g|Adcy7|Pld3|Pdcd4|Dusp10
cellular_response_to_salt_stress(6)	0.0477099	0.592118	0.287857	-0.970798	-1.29822	1	Zfp36l1
REACTOME_NR1H2_NR1H3_REGULATE_GENE_EXPRESSION_LINKED_TO_LIPOGENESIS	0.16792	0.762161	0.170932	-0.811401	-1.29806	3	Scd2|Nrip1|Fasn
dense_core_granule(5)	0.136792	0.731172	0.184706	-0.881945	-1.29719	2	Actn1
organic_cation_transport(6)	0.170426	0.768317	0.169571	-0.810631	-1.29682	3	Fcer1g|Gpm6b
serotonin_transport(7)	0.170426	0.768317	0.169571	-0.810631	-1.29682	3	Fcer1g|Gpm6b
outflow_tract_morphogenesis(4)	0.166667	0.759919	0.208955	-0.5454	-1.29665	14	Jun|Nedd4|Vegfa|Dhrs3|Cited2|Nrp1
macrophage_chemotaxis(5)	0.163823	0.755208	0.204295	-0.546534	-1.29622	13	Ccl3|Cx3cr1|Cx3cl1|Ptprj
BIOCARTA_NGF_PATHWAY	0.193146	0.787875	0.17822	-0.63399	-1.29557	8	Fos|Jun
BIOCARTA_IL1R_PATHWAY	0.163823	0.755208	0.204295	-0.54624	-1.29552	13	Jun|Tnf|Nfkbia
reactive_oxygen_species_metabolic_process(4)	0.051458	0.605503	0.321776	-0.405005	-1.29532	62	Klrk1|Tyrobp|Bcl2|Tnf|Ier3|Cybb|Trim30a|Cx3cr1|Prdx5|Nfe2l2|Hsp90aa1|Slc5a3|Prcp|Gpx1|Ifng|Vav1|Bnip3|Tspo|P2rx4
negative_regulation_of_fatty_acid_oxidation(6)	0.139151	0.732134	0.183024	-0.880403	-1.29493	2	Sox9
regulation_of_postsynaptic_neurotransmitter_receptor_internalization(4)	0.139151	0.732134	0.183024	-0.880076	-1.29444	2	Arc|Synj1
cell_cell_junction_assembly(7)	0.167235	0.761543	0.202072	-0.548391	-1.2941	12	Cd9|Rhoc|Zfp703
vasculature_development(5)	0.0212052	0.432744	0.352488	-0.353034	-1.29407	123	Apoe|Jun|Col3a1|Col18a1|Fgfr1|Zfp36l1|Junb|Nedd4|Plk2|Gja1|Grn|Tnfrsf12a|Tcf4|Vegfa|Gadd45a|Lrp1|Cx3cr1|Rtn4|Zfand5|Errfi1|Prcp|Cited2|Rhob|Gpx1|Nrp1|Tiparp|Cx3cl1|Mdm2|Id1|Ptprj|Ddit3|Hhex|Runx1|Tgfbr1|Fgf2|Sgpl1|Smad7
cellular_response_to_retinoic_acid(6)	0.172932	0.77136	0.168238	-0.808456	-1.29334	3	Sox9
hormone_biosynthetic_process(4)	0.172932	0.77136	0.168238	-0.80804	-1.29268	3	Egr1
peptidyl_proline_modification(8)	0.218085	0.816167	0.153159	-0.720821	-1.29238	5	Ppic|P4ha1
REACTOME_MITOPHAGY	0.141304	0.733286	0.227987	-0.514962	-1.29145	16	Map1lc3a|Sqstm1|Ubc|Rps27a|Pink1|Vdac1|Ubb|Map1lc3b|Tomm20
REACTOME_METHYLATION	0.2	0.802577	0.156312	-0.75561	-1.2901	4	Gsto1|Mat2a
regulation_of_hair_follicle_development(5)	0.2	0.802577	0.156312	-0.755515	-1.28994	4	Tnf|Wnt10b|Ctnnb1
G_protein_coupled_receptor_binding(5)	0.177474	0.774625	0.195789	-0.54639	-1.28938	12	Xcl1|Ccl3|Ccrl2|Psap|Prnp|Cx3cl1
SA_B_CELL_RECEPTOR_COMPLEXES	0.177474	0.774625	0.195789	-0.546358	-1.28931	12	Fos|Jun|Lyn|Vav1
dorsal_ventral_pattern_formation(5)	0.218085	0.816167	0.153159	-0.718683	-1.28855	5	Ddit3|Ctnnb1|Tgif1
regulation_of_cellular_response_to_growth_factor_stimulus(4)	0.102965	0.688101	0.287805	-0.430986	-1.2885	39	Vsir|Cd63|Htra1|Nedd4|Spry1|Tcf4|Cited2|Tob1|Zfp703|Hspa5|Hhex|Cyfip1|Sulf2|Ptpn1|Smad7
response_to_stilbenoid(6)	0.146226	0.743906	0.17822	-0.875607	-1.28787	2	Ifit3
REACTOME_CHEMOKINE_RECEPTORS_BIND_CHEMOKINES	0.125506	0.716345	0.257206	-0.491838	-1.28778	19	Xcl1|Ccl1|Ccl4|Ccl3|Ccrl2|Cxcl10|Cx3cr1|Ccr6|Cx3cl1
positive_regulation_of_leukocyte_chemotaxis(5)	0.135371	0.728721	0.257206	-0.490945	-1.28768	21	Xcl1|Cd74|Tnfsf14|Ripor2|Ptprj
cell_fate_commitment_involved_in_formation_of_primary_germ_layer(5)	0.203343	0.807844	0.16318	-0.670981	-1.28757	6	Fgfr1
REACTOME_MAPK_TARGETS_NUCLEAR_EVENTS_MEDIATED_BY_MAP_KINASES	0.180887	0.776399	0.193813	-0.54555	-1.2874	12	Fos|Jun
filopodium_assembly(8)	0.189711	0.786005	0.183024	-0.566361	-1.28656	11	Nrp1|Ripor2|Prkcd|Espn|Tgfbr1|Cln3|Ccr7
mesoderm_development(5)	0.139918	0.732319	0.245042	-0.486381	-1.28611	20	Fgfr1|Zfp36l1|Inhba|Vegfa|Wls|Cited2
regulation_of_leukocyte_chemotaxis(5)	0.133333	0.728721	0.261664	-0.484282	-1.28596	22	Xcl1|Cd74|Tnfsf14|Ripor2|Ptprj
PID_AP1_PATHWAY	0.0742844	0.650141	0.287805	-0.431277	-1.28576	45	Dusp1|Fos|Jun|Penk|H2-Q6|Fosb|Junb|Ccnd1|Egr1|Gja1|Atf3|H2-K1|Ifng|Csf2|H2-Q10|H2-D1|Myc
blood_vessel_development(4)	0.0592111	0.630497	0.321776	-0.356568	-1.28575	114	Apoe|Jun|Col3a1|Col18a1|Fgfr1|Zfp36l1|Junb|Nedd4|Plk2|Gja1|Grn|Tnfrsf12a|Tcf4|Vegfa|Gadd45a|Lrp1|Cx3cr1|Rtn4|Prcp|Cited2|Rhob|Gpx1|Nrp1|Tiparp|Cx3cl1|Mdm2|Id1|Ptprj|Ddit3|Hhex|Runx1|Tgfbr1|Fgf2|Sgpl1|Smad7
negative_regulation_of_calcium_ion_transport(5)	0.202532	0.805231	0.155242	-0.752997	-1.28564	4	Bcl2|Bin1|Slc30a1
regulation_of_transcription_by_RNA_polymerase_I(7)	0.202532	0.805231	0.155242	-0.752933	-1.28553	4	Ppp1r15a
regulation_of_cell_cycle_G1_S_phase_transition(6)	0.151394	0.7465	0.231127	-0.495243	-1.28542	18	Bcl2|Slfn1|Anxa1|Ccnd1|Mdm2|Rpl26
fibroblast_migration(6)	0.141304	0.733286	0.227987	-0.512442	-1.28513	16	Zfand5|Sdc4|Prr5l|Sgpl1|Gna12|Arid5b|Iqgap1
positive_regulation_of_T_cell_cytokine_production(6)	0.197101	0.796479	0.169571	-0.638276	-1.28498	7	Xcl1|Cd81
BIOCARTA_CARDIACEGF_PATHWAY	0.199357	0.800894	0.17822	-0.590042	-1.28482	10	Fos|Jun|Myc|Prkca
negative_regulation_of_hydrolase_activity(6)	0.140969	0.732981	0.252961	-0.46348	-1.28477	25	Hspa1b|Cst7|Tnf|Spry1
negative_regulation_of_endothelial_cell_proliferation(6)	0.153302	0.7465	0.173748	-0.873427	-1.28466	2	Tnf|Tgfbr1
regulation_of_cellular_amine_metabolic_process(5)	0.182957	0.776399	0.16318	-0.802888	-1.28444	3	Nr4a2
REACTOME_FGFR1B_LIGAND_BINDING_AND_ACTIVATION	0.153302	0.7465	0.173748	-0.873189	-1.28432	2	Fgfr1|Fgf2
REACTOME_FGFR1C_LIGAND_BINDING_AND_ACTIVATION	0.153302	0.7465	0.173748	-0.873189	-1.28432	2	Fgfr1|Fgf2
REACTOME_FGFR1_LIGAND_BINDING_AND_ACTIVATION	0.153302	0.7465	0.173748	-0.873189	-1.28432	2	Fgfr1|Fgf2
negative_regulation_of_intrinsic_apoptotic_signaling_pathway_by_p53_class_mediator(7)	0.220745	0.81792	0.152145	-0.716125	-1.28396	5	Cd74|Cd44
cell_substrate_junction_assembly(7)	0.189711	0.786005	0.183024	-0.56513	-1.28376	11	Bcl2|Fn1
positive_regulation_of_skeletal_muscle_tissue_development(6)	0.207595	0.811453	0.153159	-0.751845	-1.28367	4	Bcl2
REACTOME_BUTYROPHILIN_BTN_FAMILY_INTERACTIONS	0.0667939	0.650141	0.24134	-0.959877	-1.28362	1	Xdh
response_to_salt_stress(5)	0.207595	0.811453	0.153159	-0.751728	-1.28347	4	Zfp36l1
regulation_of_filopodium_assembly(7)	0.202572	0.805231	0.176694	-0.588854	-1.28223	10	Nrp1|Ripor2|Prkcd|Espn|Tgfbr1|Cln3|Ccr7
regulation_of_SMAD_protein_signal_transduction(5)	0.153302	0.7465	0.173748	-0.871289	-1.28152	2	Tob1|Sptbn1
REACTOME_IRAK2_MEDIATED_ACTIVATION_OF_TAK1_COMPLEX	0.220745	0.81792	0.152145	-0.714694	-1.2814	5	Ubc|Rps27a|Irak2|Ubb
REACTOME_TRAF6_MEDIATED_INDUCTION_OF_TAK1_COMPLEX_WITHIN_TLR4_COMPLEX	0.220745	0.81792	0.152145	-0.714694	-1.2814	5	Ubc|Rps27a|Irak2|Ubb
endosome(4)	0.0561993	0.619482	0.321776	-0.384935	-1.28115	78	Cst7|Tnf|Cd63|Lgmn|Cd74|Unc93b1|Abcg1|Sdf4|Lamp1|Ctss|Lamp2|H2-Ab1|Atp6v0b|Rhob|App|Nsg2|Nrp1|Pld3|Eea1|Ddit3|Npc1|Vamp5|Samd9l|Tgfbr1|Ptpn1
positive_regulation_of_synaptic_transmission(4)	0.164384	0.755208	0.237794	-0.456901	-1.27981	26	Tyrobp|Tnf|Lgmn|Arc|Car2|App
androgen_metabolic_process(5)	0.153302	0.7465	0.173748	-0.870102	-1.27977	2	Tiparp|Sgpl1
REACTOME_HS_GAG_DEGRADATION	0.192982	0.787654	0.158514	-0.799287	-1.27868	3	Sdc4|Gusb|Hgsnat
REACTOME_INTERFERON_GAMMA_SIGNALING	0.074804	0.650141	0.287805	-0.400937	-1.27841	56	H2-Aa|H2-Eb1|H2-Q6|Irf8|H2-K1|Socs1|Cd44|Gbp7|H2-Ab1|H2-T23|Irf1|Ifng|Gbp6|Irf7|Trim5|H2-Q10|H2-D1|Prkcd|Ptpn6|Camk2d|Gbp2|Trim25|Ptpn1|H2-Q7
vitamin_metabolic_process(4)	0.217722	0.816085	0.149208	-0.74873	-1.27835	4	Fgfr1|Vkorc1
REACTOME_MYOGENESIS	0.210526	0.811453	0.175204	-0.608233	-1.27813	9	Tcf4|Tcf12|Spag9|Mef2a|Cdon|Mapk14|Ctnnb1
REACTOME_VEGF_LIGAND_RECEPTOR_INTERACTIONS	0.0763359	0.650141	0.224966	-0.955128	-1.27727	1	Vegfa
BIOCARTA_GHRELIN_PATHWAY	0.0763359	0.650141	0.224966	-0.954891	-1.27695	1	Igfbp4
Sertoli_cell_development(4)	0.206128	0.811453	0.161979	-0.665064	-1.27622	6	Sox9|Fndc3a
REACTOME_NEGATIVE_REGULATION_OF_FGFR1_SIGNALING	0.180887	0.776399	0.193813	-0.540806	-1.2762	12	Fgfr1|Fgf2|Ubc|Rps27a|Ptpn11|Ubb|Mapk3
regulation_of_gastrulation(5)	0.160377	0.754658	0.169571	-0.867289	-1.27564	2	Fgfr1
regulation_of_extrinsic_apoptotic_signaling_pathway_in_absence_of_ligand(6)	0.208696	0.811453	0.164406	-0.633615	-1.2756	7	Fgfr1|Cx3cr1|Cx3cl1
REACTOME_SIGNALING_BY_BMP	0.217722	0.816085	0.149208	-0.746934	-1.27529	4	Fstl1|Smad7
modulation_of_process_of_other_organism_involved_in_symbiotic_interaction(4)	0.220745	0.81792	0.152145	-0.711186	-1.27511	5	Ifng|Irgm1|Hspa8
response_to_fibroblast_growth_factor(4)&cellular_response_to_fibroblast_growth_factor_stimulus(5)	0.158672	0.754658	0.216543	-0.526439	-1.2734	15	Zfp36|Fgfr1|Zfp36l1|Spry1
blood_vessel_morphogenesis(5)	0.0301506	0.493625	0.352488	-0.37082	-1.27325	100	Apoe|Jun|Col3a1|Col18a1|Fgfr1|Zfp36l1|Junb|Nedd4|Plk2|Gja1|Grn|Tnfrsf12a|Tcf4|Vegfa|Gadd45a|Lrp1|Cx3cr1|Rtn4|Prcp|Cited2|Rhob|Gpx1|Nrp1|Tiparp|Cx3cl1|Id1|Ptprj|Hhex|Runx1|Tgfbr1|Fgf2|Sgpl1|Smad7
sulfur_compound_transmembrane_transporter_activity(4)	0.160377	0.754658	0.169571	-0.86559	-1.27314	2	Gja1|Slc6a6
neural_nucleus_development(4)	0.210526	0.811453	0.151149	-0.795774	-1.27306	3	Bcl2|Fgf2
hormone_receptor_binding(5)	0.1843	0.776399	0.191892	-0.539269	-1.27258	12	Nr4a2|Tob2
negative_regulation_of_interleukin_2_production(5)	0.214493	0.81178	0.161979	-0.632058	-1.27246	7	Lag3|Zfp36|Prnp
cysteine_type_endopeptidase_activity(6)	0.214493	0.81178	0.161979	-0.632002	-1.27235	7	Lgmn|Ctss|Casp1|Capn2
cranial_nerve_structural_organization(4)	0.160377	0.754658	0.169571	-0.864878	-1.27209	2	Nrp1|Egr2
facial_nerve_morphogenesis(5)&facial_nerve_development(6)	0.160377	0.754658	0.169571	-0.864878	-1.27209	2	Nrp1|Egr2
facial_nerve_structural_organization(5)	0.160377	0.754658	0.169571	-0.864878	-1.27209	2	Nrp1|Egr2
parasympathetic_nervous_system_development(5)	0.160377	0.754658	0.169571	-0.864878	-1.27209	2	Nrp1|Egr2
preganglionic_parasympathetic_fiber_development(5)	0.160377	0.754658	0.169571	-0.864878	-1.27209	2	Nrp1|Egr2
REACTOME_NICOTINAMIDE_SALVAGING	0.211699	0.811453	0.159647	-0.66286	-1.27199	6	Parp14|Parp4|Parp9|Parp8|Nampt
anatomical_structure_arrangement(3)	0.220253	0.81792	0.148262	-0.744987	-1.27196	4	Nrp1|Hspa5|Egr2
myelin_assembly(5)	0.220253	0.81792	0.148262	-0.744884	-1.27179	4	Cd9
melanosome_organization(5)	0.220253	0.81792	0.148262	-0.744871	-1.27177	4	Zeb2|Ap3b1
genitalia_morphogenesis(4)	0.213033	0.81178	0.15017	-0.794774	-1.27146	3	Ar|Tcf7|Ctnnb1
morphogenesis_of_an_epithelial_bud(7)	0.213033	0.81178	0.15017	-0.794774	-1.27146	3	Ar|Hhex|Ctnnb1
regulation_of_metanephros_development(6)	0.213033	0.81178	0.15017	-0.794774	-1.27146	3	Wwtr1|Myc|Ctnnb1
PID_HNF3A_PATHWAY	0.1417	0.733762	0.24134	-0.485476	-1.27112	19	Fos|Jun|Col18a1|Klk1b27|Ar
sperm_capacitation(4)	0.167453	0.761565	0.165657	-0.864165	-1.27104	2	Ccr6|Pebp1
carboxylic_ester_hydrolase_activity(5)	0.217105	0.815482	0.172324	-0.604363	-1.27	9	Enpp2|Chka|Abhd12
REACTOME_THE_RETINOID_CYCLE_IN_CONES_DAYLIGHT_VISION	0.0839695	0.653894	0.213928	-0.94943	-1.26965	1	Dhrs3
REACTOME_SCAVENGING_OF_HEME_FROM_PLASMA	0.0839695	0.653894	0.213928	-0.949193	-1.26933	1	Lrp1
REACTOME_DECTIN_2_FAMILY	0.220253	0.81792	0.148262	-0.743316	-1.26911	4	Fcer1g|Lyn
cellular_response_to_inorganic_substance(5)	0.140351	0.732319	0.252961	-0.460771	-1.26888	24	Fos|Jun|Fosb|Junb|Hmox1|Nfe2l2|Adcy7
response_to_abiotic_stimulus(3)	0.0408787	0.560103	0.321776	-0.348114	-1.26755	130	Hspa1a|Hspa1b|Fos|Jun|Bcl2|Nr4a2|Lgmn|Sox9|Nfkbia|Zfp36l1|Ccnd2|Egr1|Gja1|Sdf4|Rtn4|Hsp90aa1|Cdkn1a|Cited2|Gpx1|App|Tsc22d3|Ripor2|Hsp90ab1|Rpl26|Myc|Prkca|Abhd12|Hmgn1
thiolester_hydrolase_activity(5)	0.226064	0.826408	0.15017	-0.706955	-1.26752	5	Ppt1|Abhd12
cellular_response_to_starvation(5)	0.149798	0.745044	0.234393	-0.484089	-1.26749	19	Bcl2|Atf3|Nfe2l2|Lamp2|Cdkn1a
positive_thymic_T_cell_selection(5)	0.217105	0.815482	0.172324	-0.602912	-1.26695	9	Tox|Cd74|Itpkb
cellular_response_to_nutrient_levels(5)	0.152838	0.7465	0.24134	-0.482902	-1.26658	21	Bcl2|Atf3|Nfe2l2|Lamp2|Cdkn1a
branching_involved_in_prostate_gland_morphogenesis(5)	0.0877863	0.658992	0.208955	-0.946581	-1.26584	1	Cd44
osteoclast_differentiation(7)	0.145078	0.74101	0.271289	-0.438092	-1.26575	33	Fos|Tyrobp|Fcer1g|Tnf|Cd81|Junb|Tob2|Csf1
regulation_of_intrinsic_apoptotic_signaling_pathway_in_response_to_DNA_damage_by_p53_class_mediator(7)	0.228723	0.826408	0.149208	-0.70592	-1.26567	5	Cd74|Cd44|Rpl26
regulation_of_protein_dephosphorylation(7)	0.214485	0.81178	0.158514	-0.659513	-1.26557	6	Ppp1r15a|Swap70|Pink1|Cmya5
antimicrobial_humoral_immune_response_mediated_by_antimicrobial_peptide(5)	0.0877863	0.658992	0.208955	-0.946344	-1.26552	1	Fau
artery_development(5)	0.152838	0.7465	0.24134	-0.482495	-1.26551	21	Apoe|Col3a1|Vegfa|Lrp1|Rtn4|Cited2|Nrp1|Tgfbr1|Smad7|Adamts6
cellular_response_to_lipid(6)	0.0558271	0.618586	0.321776	-0.381966	-1.26548	77	Klrk1|Tnf|Cd86|Zfp36|Sox9|Anxa1|Id3|Nfkbia|Irf8|Cx3cr1|Lyn|Eif4ebp1|Ifng|Cd84|Gbp6|Ar|Pdcd4|Npc1|Gbp2
cell_communication_involved_in_cardiac_conduction(4)	0.0877863	0.658992	0.208955	-0.945632	-1.26457	1	Cacna1d
presynaptic_active_zone_membrane(4)	0.0877863	0.658992	0.208955	-0.945632	-1.26457	1	Cacna1d
regulation_of_cyclase_activity(5)&regulation_of_lyase_activity(5)	0.0877863	0.658992	0.208955	-0.945632	-1.26457	1	Cacna1d
regulation_of_angiogenesis(5)	0.137566	0.732134	0.282013	-0.434054	-1.2638	34	Plk2|Grn|Tnfrsf12a|Tcf4|Vegfa|Gadd45a|Cx3cr1|Rtn4|Rhob|Nrp1|Cx3cl1|Id1|Hhex|Runx1|Fgf2
positive_regulation_of_immune_effector_process(4)	0.051958	0.608129	0.321776	-0.382929	-1.26323	74	Xcl1|Lag3|Klrk1|Tyrobp|Fcer1g|Cd160|Tnf|Cd81|Cd74|Klre1|H2-K1|Rtn4|Lyn|H2-T23|Irf1|Ifng|Vav1|Ddx58|Ptprj|H2-D1|Foxp1
positive_regulation_of_cytokine_production_involved_in_immune_response(5)	0.152838	0.7465	0.24134	-0.481465	-1.26281	21	Xcl1|Fcer1g|Cd81|Cd74
cell_differentiation_involved_in_metanephros_development(6)	0.220551	0.81792	0.147331	-0.789218	-1.26257	3	Wwtr1|Ctnnb1
protein_kinase_A_signaling(5)	0.234043	0.832136	0.147331	-0.704072	-1.26235	5	Pde10a|Lrrk2|Adrb2
negative_regulation_of_cartilage_development(4)	0.232911	0.8316	0.143759	-0.73913	-1.26196	4	Sox9|Tgfbr1|Ctnnb1|Ptpn11
negative_regulation_of_chondrocyte_differentiation(5)	0.232911	0.8316	0.143759	-0.73913	-1.26196	4	Sox9|Tgfbr1|Ctnnb1|Ptpn11
regulation_of_microglial_cell_activation(6)	0.220056	0.81792	0.156312	-0.657424	-1.26156	6	Cst7|Grn|Ctsc
defense_response_to_other_organism(4)	0.00929403	0.346735	0.38073	-0.341257	-1.26116	168	Lag3|Tnfsf8|Cd4|Klrk1|Apoe|Fcer1g|Lyz2|Cd160|Tnf|H2-Aa|Tspan32|Prf1|H2-Eb1|Cd86|Cybb|Isg15|Ifitm3|Irf8|Ifitm1|Cxcl10|Grn|Il7r|Klre1|H2-K1|Gsn|Fau|Fgl2|Gbp7|Parp14|H2-Ab1|Ifitm2|Naip2|Irf1|Ifng|Vav1|Rab20|Gbp6|Gbp8|Irf7|Ddx58|Tagap|Prkcd|Ptpn6|Dusp10|Unc13b|Flnb|Aim2|Gbp2|Trim25
regulation_of_hormone_metabolic_process(4)	0.232911	0.8316	0.143759	-0.738131	-1.26026	4	Egr1
REACTOME_PHYSIOLOGICAL_FACTORS	0.179245	0.776399	0.159647	-0.856705	-1.26007	2	Wwtr1
REACTOME_VITAMIN_B5_PANTOTHENATE_METABOLISM	0.181604	0.776399	0.158514	-0.856272	-1.25943	2	Enpp2
cellular_hormone_metabolic_process(4)	0.236702	0.832574	0.146416	-0.702271	-1.25913	5	Egr1|Tiparp|Sgpl1
positive_regulation_of_T_helper_1_type_immune_response(7)	0.222841	0.820674	0.155242	-0.655904	-1.25864	6	Xcl1|H2-Ab1|Irf1
regulation_of_wound_healing(6)	0.155797	0.751725	0.216543	-0.501554	-1.25782	16	Fcer1g|Nfe2l2|Lyn|Ptprj|Prkca|Prkcd|Dusp10|Plek|Ubash3b|Slc12a2
basement_membrane(5)	0.218069	0.816167	0.166934	-0.615431	-1.25765	8	Fn1|Col18a1|Timp2|Lamb3|Runx1|Entpd1
regulation_of_RNA_splicing(6)	0.16055	0.754658	0.24134	-0.447566	-1.25762	28	Malat1|Ahnak
positive_regulation_of_mRNA_metabolic_process(6)	0.157895	0.754658	0.227987	-0.480241	-1.25742	19	Zfp36|Zfp36l1|Tra2a|Zfp36l2|Rock2|Qk|Hspa8
regulation_of_neuroinflammatory_response(6)	0.220395	0.81792	0.170932	-0.598082	-1.2568	9	Cst7|Cd200|Nupr1|Grn|Ctsc
labyrinthine_layer_blood_vessel_development(5)	0.235443	0.832574	0.142901	-0.736055	-1.25671	4	Junb
2_oxoglutarate_dependent_dioxygenase_activity(5)	0.235443	0.832574	0.142901	-0.736014	-1.25664	4	P4ha1|Tet2|Egln3
dioxygenase_activity(4)	0.235443	0.832574	0.142901	-0.736014	-1.25664	4	P4ha1|Tet2|Egln3
chondrocyte_differentiation(5)	0.144737	0.74101	0.248911	-0.456282	-1.25652	24	Serpinh1|Sox9|Fgfr1|Ecm1|Trps1|Prkca|Sulf2|Tgfbr1|Smad7|Chst11|Tgfbr2|Mapk14|Ctnnb1
positive_regulation_of_hair_cycle(4)	0.183962	0.776399	0.157403	-0.853542	-1.25542	2	Tnf
regulation_of_cell_migration(5)	0.0408564	0.560103	0.321776	-0.350588	-1.25535	117	Xcl1|Jun|Bcl2|Cd9|Cd81|Klf4|Sox9|Col3a1|Anxa1|Col18a1|Cd74|Plk2|Grn|Gadd45a|Lrp1|Csf1|Lmna|Rtn4|Ecm1|Prcp|Sdc4|Lyn|Abhd2|Nrp1|Ccr6|Tnfsf14|Ripor2|Zfp703|Prr5l|Ptprj|Lmo4
regulation_of_cell_motility(4)	0.0408564	0.560103	0.321776	-0.350588	-1.25535	117	Xcl1|Jun|Bcl2|Cd9|Cd81|Klf4|Sox9|Col3a1|Anxa1|Col18a1|Cd74|Plk2|Grn|Gadd45a|Lrp1|Csf1|Lmna|Rtn4|Ecm1|Prcp|Sdc4|Lyn|Abhd2|Nrp1|Ccr6|Tnfsf14|Ripor2|Zfp703|Prr5l|Ptprj|Lmo4
chloride_transport(8)	0.183962	0.776399	0.157403	-0.853479	-1.25532	2	Car2|Slc12a2
cerebellar_granular_layer_formation(4)&cerebellar_granule_cell_differentiation(5)	0.103053	0.688101	0.191892	-0.938509	-1.25504	1	Nfix
KEGG_AMINO_SUGAR_AND_NUCLEOTIDE_SUGAR_METABOLISM	0.157895	0.754658	0.227987	-0.479169	-1.25461	19	Hexa|Cyb5r3|Hexb|Amdhd2|Gfpt1|Ugdh
positive_regulation_of_collateral_sprouting(5)	0.104962	0.691582	0.190023	-0.938034	-1.25441	1	Rtn4
neuromuscular_process_controlling_posture(6)	0.183962	0.776399	0.157403	-0.85277	-1.25428	2	Hexa
heparan_sulfate_proteoglycan_metabolic_process(7)	0.183962	0.776399	0.157403	-0.852767	-1.25428	2	Sulf2|Ugdh
female_pregnancy(4)	0.138528	0.732134	0.252961	-0.463432	-1.25372	23	Ctsl|Junb|Grn|Cited2|Ar|H2-Q7|Ctsb
intrinsic_apoptotic_signaling_pathway_in_response_to_oxidative_stress(5)	0.220395	0.81792	0.170932	-0.596474	-1.25342	9	Bcl2|Gpx1
KEGG_PORPHYRIN_AND_CHLOROPHYLL_METABOLISM	0.234783	0.832136	0.154191	-0.622578	-1.25338	7	Hmox1|Blvrb|Gusb|Alas1
phagocytosis(4)	0.117937	0.713635	0.287805	-0.412977	-1.25327	41	Tyrobp|Fcer1g|Anxa1|Irf8|Lrp1|Gsn|Mfge8|Axl|Ifng|Vav1|Ptprj
extracellular_membrane_bounded_organelle(5)	0.236702	0.832574	0.146416	-0.698942	-1.25316	5	Gbp7|Gbp6|Gbp2|Gbp9
host_cellular_component(3)&host_cell_part(4)&host_cell(4)	0.236702	0.832574	0.146416	-0.698942	-1.25316	5	Gbp7|Gbp6|Gbp2|Gbp9
symbiotic_process(3)	0.13914	0.732134	0.249247	-0.415233	-1.25297	40	Bcl2|Ifitm3|Ifitm1|Trim30a|Gbp7|Gpx1|Ifitm2|Ifng|Gbp6|Npc1|Gbp2|Trim25|Ctsb|Irgm1
REACTOME_TRANSLATION	0.0216594	0.437003	0.352488	-0.336212	-1.25178	167	Lars2|Rps15a|Rpl30|Rpl34|Rps27|Fau|Rpl27a|Rps14|Rpl17|Eif4ebp1|Rpl9|Rps24|Rpl18a|Rpl13|Rpl23|Rpl19|Eif4a2|Rpl26|Rps23|Rpl27|Mrps6|Rpl37a|Rps18|Rpl36|Eif5|Rps7|Rpl3|Rps13|Rps9|Eef1g|Rps21|Eef1b2|Rpl37|Rpl10|Rpl39|Rpl24|Rpl13a|Rpl36a|Rps27a|Eef1a1|Mrpl17|Rps11|Eif4b|Rps12|Rplp2|Rpl7|Rps16|Rpl22|Rpl5|Rpl11|Rpl35a|Rpl36al|Rpl12|Ssr4|Pabpc1|Eif3e|Mrpl52|Rps5
Wnt_protein_binding(4)	0.108779	0.69965	0.186433	-0.93566	-1.25123	1	Wls
ventral_spinal_cord_development(4)	0.239362	0.832574	0.145516	-0.697346	-1.2503	5	Lmo4|Foxp1|Gdpd5
REACTOME_GLYCOGEN_STORAGE_DISEASES	0.239362	0.832574	0.145516	-0.697153	-1.24995	5	Ubc|Rps27a|Ubb|Gyg
REACTOME_MYOCLONIC_EPILEPSY_OF_LAFORA	0.239362	0.832574	0.145516	-0.697153	-1.24995	5	Ubc|Rps27a|Ubb|Gyg
negative_regulation_of_GTPase_activity(3)	0.240506	0.832574	0.141225	-0.731804	-1.24946	4	Spry1
positive_regulation_of_actin_filament_bundle_assembly(5)	0.233083	0.8316	0.142901	-0.78084	-1.24916	3	Tgfbr1|Swap70
limbic_system_development(5)	0.194539	0.790816	0.186433	-0.526567	-1.24886	13	Btg2|Fgfr1|Zeb2|Nrp1
presynaptic_active_zone(3)	0.242021	0.833194	0.144631	-0.696482	-1.24875	5	Cacna1d|App|Unc13b|Ctnnb1
chaperone_binding(4)	0.236769	0.832574	0.15017	-0.650655	-1.24857	6	Dnajb9|Scarb2|Bax|Ahr
negative_regulation_of_cysteine_type_endopeptidase_activity(9)	0.23053	0.831032	0.161979	-0.610987	-1.24857	8	Hspa1b|Cst7
REACTOME_JOSEPHIN_DOMAIN_DUBS	0.242021	0.833194	0.144631	-0.696047	-1.24797	5	Ubc|Rps27a|Ubb
fat_soluble_vitamin_metabolic_process(5)	0.195755	0.793543	0.152145	-0.848255	-1.24764	2	Fgfr1|Vkorc1
serine_type_endopeptidase_activity(6)	0.24058	0.832574	0.152145	-0.619508	-1.2472	7	Pcsk1|Ctsc|Klk1b27|Adam17
REACTOME_ACTIVATION_OF_THE_TFAP2_AP_2_FAMILY_OF_TRANSCRIPTION_FACTORS	0.242021	0.833194	0.144631	-0.69557	-1.24711	5	Cited2|Cited4
positive_regulation_of_phosphorus_metabolic_process(5)&positive_regulation_of_phosphate_metabolic_process(6)	0.0482672	0.592118	0.321776	-0.340703	-1.24693	124	Cd4|Jun|Bcl2|Tnf|Cd86|Sox9|Fgfr1|Gadd45g|Cd74|Psap|Cavin3|Ppp1r15a|Gadd45b|Zbtb20|Vegfa|Igfbp4|Socs1|Cd44|Csf1|Prnp|Hsp90aa1|Maged1|Nenf|Zeb2|Lyn|Nrp1|Avpi1|Ifng|Cd84|Hsp90ab1|Prr5l|Ar|Ptprj|Lmo4|Hspa2|Prkca|Map4k4
positive_regulation_of_phosphorylation(7)	0.0482672	0.592118	0.321776	-0.340703	-1.24693	124	Cd4|Jun|Bcl2|Tnf|Cd86|Sox9|Fgfr1|Gadd45g|Cd74|Psap|Cavin3|Ppp1r15a|Gadd45b|Zbtb20|Vegfa|Igfbp4|Socs1|Cd44|Csf1|Prnp|Hsp90aa1|Maged1|Nenf|Zeb2|Lyn|Nrp1|Avpi1|Ifng|Cd84|Hsp90ab1|Prr5l|Ar|Ptprj|Lmo4|Hspa2|Prkca|Map4k4
retina_vasculature_morphogenesis_in_camera_type_eye(4)	0.233083	0.8316	0.142901	-0.77886	-1.246	3	Nrp1|Clic4|Slc4a7
negative_regulation_of_smooth_muscle_contraction(5)	0.24557	0.83794	0.1396	-0.729665	-1.2458	4	Rgs2|Adrb2|Ncf1
Golgi_apparatus(4)	0.0435625	0.571744	0.321776	-0.368188	-1.24535	90	Cst7|Cd74|Gja1|Grn|Sdf4|Prnp|Grina|Wls|H2-Ab1|Sdc4|Selenom|App|Nsg2|Gabarap|Creb3l1|Npc1|Rabac1|Pik3r1|Man1a|Spef2|Lrrk2|Lman1|Golgb1|Cln3|Ift20|Tgoln1|Arf4|Tmed10|Aplp1|Man2a1|Lpcat1|Adam19|Akap9|Ap3b1
negative_regulation_of_fatty_acid_metabolic_process(5)	0.233083	0.8316	0.142901	-0.778135	-1.24484	3	Sox9|Insig1
REACTOME_DEFECTIVE_EXT2_CAUSES_EXOSTOSES_2	0.124046	0.715411	0.173748	-0.930437	-1.24425	1	Sdc4
REACTOME_HS_GAG_BIOSYNTHESIS	0.124046	0.715411	0.173748	-0.930437	-1.24425	1	Sdc4
regulation_of_actin_filament_bundle_assembly(5)	0.239554	0.832574	0.149208	-0.648272	-1.244	6	Tgfbr1|Pik3r1|Swap70
REACTOME_ERYTHROCYTES_TAKE_UP_CARBON_DIOXIDE_AND_RELEASE_OXYGEN	0.124046	0.715411	0.173748	-0.929962	-1.24361	1	Car2
REACTOME_ERYTHROCYTES_TAKE_UP_OXYGEN_AND_RELEASE_CARBON_DIOXIDE	0.124046	0.715411	0.173748	-0.929962	-1.24361	1	Car2
renal_filtration_cell_differentiation(5)&glomerular_visceral_epithelial_cell_differentiation(6)&glomerular_epithelial_cell_differentiation(6)	0.200472	0.803226	0.15017	-0.845167	-1.2431	2	Basp1|Myo1e
BIOCARTA_DSP_PATHWAY	0.239554	0.832574	0.149208	-0.647537	-1.24259	6	Dusp1
nuclear_receptor_binding(7)	0.24058	0.832574	0.152145	-0.617165	-1.24248	7	Nr4a2
cell_chemotaxis(5)	0.0802171	0.652173	0.287805	-0.4022	-1.2424	49	Xcl1|Spp1|Fcer1g|Ccl3|Cd74|Cx3cr1|Cx3cl1|Ifng|Tnfsf14|Vav1|Ripor2|Ptprj|Prkca
regulation_of_appetite(4)	0.125954	0.716608	0.172324	-0.929012	-1.24234	1	Nenf
natural_killer_cell_mediated_immunity(5)	0.162996	0.755208	0.234393	-0.448056	-1.24202	25	Lag3|Klrk1|Cd160|Klre1
phagocytosis_recognition(4)	0.200472	0.803226	0.15017	-0.844417	-1.242	2	Mfge8
glucose_import(8)	0.212219	0.811453	0.172324	-0.546291	-1.24096	11	Tnf|Nfe2l2|Prkca|Mef2a
regulation_of_glucose_import(6)	0.212219	0.811453	0.172324	-0.546291	-1.24096	11	Tnf|Nfe2l2|Prkca|Mef2a
protein_O_linked_glycosylation(6)	0.24557	0.83794	0.1396	-0.726776	-1.24087	4	Ogt|Galnt1|Tet2|C1galt1
vesicle_mediated_transport_to_the_plasma_membrane(4)	0.25	0.840728	0.142057	-0.691853	-1.24045	5	Vamp5|Grasp|Cln3
BIOCARTA_BTG2_PATHWAY	0.242991	0.833194	0.157403	-0.606906	-1.24023	8	Btg2|Ccnd1
regulation_of_synaptic_vesicle_recycling(6)	0.209906	0.811453	0.146416	-0.84303	-1.23996	2	Synj1|Lrrk2
REACTOME_PI3K_AKT_ACTIVATION	0.209906	0.811453	0.146416	-0.842955	-1.23985	2	Pik3r1
REACTOME_TRAF6_MEDIATED_IRF7_ACTIVATION_IN_TLR7_8_OR_9_SIGNALING	0.246377	0.83794	0.15017	-0.615779	-1.23969	7	Irf7|Ubc|Rps27a|Ubb
KEGG_ARACHIDONIC_ACID_METABOLISM	0.209906	0.811453	0.146416	-0.842757	-1.23955	2	Gpx1
REACTOME_SYNTHESIS_OF_12_EICOSATETRAENOIC_ACID_DERIVATIVES	0.209906	0.811453	0.146416	-0.842757	-1.23955	2	Gpx1
REACTOME_SYNTHESIS_OF_15_EICOSATETRAENOIC_ACID_DERIVATIVES	0.209906	0.811453	0.146416	-0.842757	-1.23955	2	Gpx1
REACTOME_SYNTHESIS_OF_5_EICOSATETRAENOIC_ACIDS	0.209906	0.811453	0.146416	-0.842757	-1.23955	2	Gpx1
cell_surface_receptor_signaling_pathway_involved_in_cell_cell_signaling(4)	0.0983956	0.684443	0.287805	-0.388897	-1.23924	55	Klf4|Sox9|Ccnd1|Egr1|Wwtr1|Lrp1|Cd44|Wls|Zeb2|Celsr1|Zfp703|Ddit3|Hhex|Myc|P2rx4|Tcf7|Sulf2|Fgf2|Ppp3ca|Lrrk2|Macf1|Atp6ap2|Wnt10b|Adrb2|Ift20|Mapk14|Ctnnb1
REACTOME_ROBO_RECEPTORS_BIND_AKAP5	0.209906	0.811453	0.146416	-0.842432	-1.23908	2	Prkca
pigment_metabolic_process(3)	0.242991	0.833194	0.157403	-0.606303	-1.239	8	Bcl2|Hmox1
cytoplasmic_vesicle(4)	0.020391	0.426691	0.352488	-0.322976	-1.23831	194	Tbc1d4|Pacsin1|Cst7|Tnf|Prf1|Napsa|Tmem163|Cd63|Ctsl|Lgmn|Cybb|Cd74|Ifitm3|Unc93b1|Abcg1|Ftl1|Sdf4|H2-K1|Pcsk1|Gsn|Lamp1|Actn1|Ctss|Gbp7|Lamp2|Wls|H2-Ab1|Atp6v0b|Rhob|Abhd2|Hexb|H2-T23|App|Nsg2|Nrp1|Pld3|Rab20|Gbp6|Eea1|H2-Q10|Ddit3|H2-D1|Hps4|Npc1|Unc13b|Vamp5|Flnb|Samd9l|Gbp2|Tgfbr1|Ptpn1
intracellular_vesicle(4)	0.020391	0.426691	0.352488	-0.322976	-1.23831	194	Tbc1d4|Pacsin1|Cst7|Tnf|Prf1|Napsa|Tmem163|Cd63|Ctsl|Lgmn|Cybb|Cd74|Ifitm3|Unc93b1|Abcg1|Ftl1|Sdf4|H2-K1|Pcsk1|Gsn|Lamp1|Actn1|Ctss|Gbp7|Lamp2|Wls|H2-Ab1|Atp6v0b|Rhob|Abhd2|Hexb|H2-T23|App|Nsg2|Nrp1|Pld3|Rab20|Gbp6|Eea1|H2-Q10|Ddit3|H2-D1|Hps4|Npc1|Unc13b|Vamp5|Flnb|Samd9l|Gbp2|Tgfbr1|Ptpn1
glial_cell_fate_commitment(5)	0.212264	0.811453	0.145516	-0.841585	-1.23783	2	Sox9
metanephric_nephron_morphogenesis(5)	0.212264	0.811453	0.145516	-0.841585	-1.23783	2	Sox9
metanephros_morphogenesis(6)	0.212264	0.811453	0.145516	-0.841585	-1.23783	2	Sox9
renal_vesicle_development(6)	0.212264	0.811453	0.145516	-0.841585	-1.23783	2	Sox9
renal_vesicle_morphogenesis(6)	0.212264	0.811453	0.145516	-0.841585	-1.23783	2	Sox9
detection_of_mechanical_stimulus_involved_in_sensory_perception_of_sound(5)	0.240602	0.832574	0.140406	-0.773616	-1.23761	3	Myc|Slc12a2
intercalated_disc(7)	0.212219	0.811453	0.172324	-0.544747	-1.23746	11	Gja1|Actn1|Dst|Prkca|Camk2d|Vamp5
positive_regulation_of_locomotion(3)	0.0890169	0.660754	0.287805	-0.381681	-1.23734	72	Xcl1|Jun|Bcl2|Sox9|Col18a1|Cd74|Plk2|Grn|Vegfa|Csf1|Rtn4|Lyn|Nrp1|Ccr6|Tnfsf14|Ripor2|Zfp703|Ptprj|Prkca|Map4k4
negative_regulation_of_nervous_system_process(4)	0.25	0.840728	0.142057	-0.689835	-1.23683	5	Ctsc|Ifng|Lrrk2
cartilage_condensation(4)	0.216981	0.815482	0.143759	-0.84065	-1.23646	2	Sox9
cell_aggregation(3)	0.216981	0.815482	0.143759	-0.84065	-1.23646	2	Sox9
negative_regulation_of_angiogenesis(5)	0.211604	0.811453	0.17822	-0.523855	-1.2362	12	Plk2|Tcf4|Gadd45a|Cx3cr1|Hhex|Slc12a2
negative_regulation_of_alpha_beta_T_cell_proliferation(8)	0.245125	0.837707	0.147331	-0.644183	-1.23615	6	Vsir|Cd44
ribose_phosphate_biosynthetic_process(6)&ribonucleotide_biosynthetic_process(7)&purine_ribonucleotide_biosynthetic_process(8)	0.242991	0.833194	0.157403	-0.604899	-1.23613	8	Adcy7|Papss1|Pnp|Pdk1|Sphk2|Flcn
developmental_growth(3)	0.0505378	0.598974	0.321776	-0.335753	-1.23518	141	Bcl2|Cd9|Fn1|Cd81|Lgmn|Sox9|Anxa1|Fgfr1|Zfp36l1|Psap|Spry1|Gja1|Tnfrsf12a|Vegfa|Wwtr1|Klf2|Csf1|Kdm5b|Rtn4|Hsp90aa1|Ecm1|Cdkn1a|Zeb2|Selenom|Gpx1|App|Nrp1|Hsp90ab1|Ar|Foxp1|Hhex|Cyfip1|Dusp10|Tgfbr1|Fgf2|Sgpl1|Smad7|Arid5b|Slc12a2|Clic4|Cflar|Ndel1|Dusp6|Impact|Adrb1|Gpd2|Chst11|Wnt10b|Tgfbr2|Lncpint|Areg|Stk40
neuron_projection_arborization(8)	0.216981	0.815482	0.143759	-0.839706	-1.23507	2	Nrp1|Macf1
establishment_of_planar_polarity_involved_in_neural_tube_closure(5)	0.135496	0.728721	0.165657	-0.923552	-1.23504	1	Celsr1
planar_cell_polarity_pathway_involved_in_neural_tube_closure(7)	0.135496	0.728721	0.165657	-0.923552	-1.23504	1	Celsr1
regulation_of_establishment_of_planar_polarity_involved_in_neural_tube_closure(6)	0.135496	0.728721	0.165657	-0.923552	-1.23504	1	Celsr1
REACTOME_METABOLISM_OF_VITAMINS_AND_COFACTORS	0.140449	0.732319	0.287857	-0.412202	-1.23493	37	Apoe|Enpp2|Lrp1|Tcn2|Hsp90aa1|Parp14|Sdc4|Cyb5r3|Gsto1
protein_phosphatase_regulator_activity(5)	0.258228	0.845564	0.135741	-0.723061	-1.23453	4	Ppp1r15a
positive_regulation_of_response_to_external_stimulus(4)	0.0470341	0.586943	0.321776	-0.369041	-1.23428	86	Xcl1|Lag3|Klrk1|Fcer1g|Cd160|Tnf|Cd81|Ccl3|Cd74|Nupr1|Grn|Klre1|Vegfa|Ctss|Il1rl1|Rtn4|Ctsc|Nrp1|Tnfsf14|Vav1|Ripor2|Irf7|Ptprj|Prkca|Pdcd4
BIOCARTA_PLATELETAPP_PATHWAY	0.139313	0.732134	0.16318	-0.92284	-1.23409	1	App
KEGG_HEMATOPOIETIC_CELL_LINEAGE	0.167401	0.761565	0.231127	-0.445167	-1.23401	25	Cd4|Tnf|H2-Eb1|Cd9|Il7r|Itga4|Cd44|Csf1|Cd3g
positive_chemotaxis(5)	0.258228	0.845564	0.135741	-0.722186	-1.23303	4	Vegfa|Nrp1|Prkca
positive_regulation_of_ATP_metabolic_process(4)	0.25266	0.844634	0.141225	-0.687413	-1.23249	5	Zbtb20|Ifng
cardiac_muscle_cell_membrane_repolarization(5)	0.258228	0.845564	0.135741	-0.721826	-1.23242	4	Gja1|Cacna1d
membrane_repolarization(5)	0.258228	0.845564	0.135741	-0.721826	-1.23242	4	Gja1|Cacna1d
regulation_of_cardiac_muscle_cell_membrane_repolarization(5)	0.258228	0.845564	0.135741	-0.721826	-1.23242	4	Gja1|Cacna1d
regulation_of_membrane_repolarization(5)	0.258228	0.845564	0.135741	-0.721826	-1.23242	4	Gja1|Cacna1d
positive_regulation_of_multi_organism_process(3)	0.258228	0.845564	0.135741	-0.721764	-1.23231	4	Inhba
positive_regulation_of_dephosphorylation(7)	0.250627	0.841464	0.137251	-0.770305	-1.23231	3	Ppp1r15a
response_to_acidic_pH(5)	0.226415	0.826408	0.140406	-0.837568	-1.23192	2	Lgmn|Impact
regulation_of_cysteine_type_endopeptidase_activity(8)	0.183486	0.776399	0.224966	-0.438123	-1.23109	28	Hspa1b|Cst7|Tnf
REACTOME_DEFECTS_IN_VITAMIN_AND_COFACTOR_METABOLISM	0.250627	0.841464	0.137251	-0.769312	-1.23072	3	Tcn2
response_to_metal_ion(5)	0.191781	0.786005	0.21925	-0.439322	-1.23056	26	Fos|Jun|Fosb|Junb|Hmox1|Nfe2l2|Adcy7
regulation_of_T_helper_1_type_immune_response(7)	0.221865	0.81792	0.168238	-0.541659	-1.23044	11	Xcl1|Il1rl1|H2-Ab1|Irf1
REACTOME_NUCLEOBASE_CATABOLISM	0.221865	0.81792	0.168238	-0.54127	-1.22956	11	Xdh|Gpx1|Entpd1|Upb1|Pnp|Nt5e
regulation_of_protein_localization_to_plasma_membrane(7)	0.199275	0.800894	0.190023	-0.516764	-1.22857	14	Tnf|Prnp|Sqstm1|Grasp|Pik3r1
lung_associated_mesenchyme_development(6)	0.228774	0.826408	0.1396	-0.83516	-1.22838	2	Fgfr1
detection_of_external_biotic_stimulus(5)	0.228774	0.826408	0.1396	-0.835151	-1.22837	2	Naip2
intrinsic_apoptotic_signaling_pathway_in_response_to_DNA_damage_by_p53_class_mediator(7)	0.171103	0.768317	0.2114	-0.479271	-1.22821	17	Cd74|Nupr1|Cd44|Cdkn1a|Rpl26
branching_involved_in_mammary_gland_duct_morphogenesis(6)	0.230263	0.830501	0.166934	-0.584462	-1.22818	9	Csf1|Kdm5b|Ar|Slc12a2|Areg
blastoderm_segmentation(5)	0.150763	0.745529	0.156312	-0.918329	-1.22806	1	Nrp1
CD4_positive_alpha_beta_T_cell_cytokine_production(6)	0.234727	0.832136	0.16318	-0.56387	-1.22783	10	Xcl1|Cd81
embryonic_skeletal_system_morphogenesis(6)	0.234727	0.832136	0.16318	-0.563803	-1.22769	10	Tgfbr1|Chst11|Tgfbr2|Slc39a1|Hoxb4|Ctnnb1|Zeb1
positive_regulation_of_adaptive_immune_response(5)	0.155949	0.751725	0.249247	-0.40657	-1.22683	40	Xcl1|Cd4|Fcer1g|Tnf|Cd81|H2-K1|Tnfsf13b|H2-Ab1|H2-T23|Irf1|Ifng
positive_regulation_of_adaptive_immune_response_based_on_somatic_recombination_of_immune_receptors_built_from_immunoglobulin_superfamily_domains(6)	0.155949	0.751725	0.249247	-0.40657	-1.22683	40	Xcl1|Cd4|Fcer1g|Tnf|Cd81|H2-K1|Tnfsf13b|H2-Ab1|H2-T23|Irf1|Ifng
cellular_response_to_estrogen_stimulus(6)	0.15458	0.749667	0.154191	-0.917379	-1.22679	1	Naip2
platelet_derived_growth_factor_receptor_signaling_pathway(7)	0.191235	0.786005	0.204295	-0.472116	-1.2254	18	Txnip|Lrp1|Zfand5|Tiparp|Csrnp1|Ptprj|Ptpn1|Sgpl1|Arid5b|Myo1e|Iqgap1|Ift20
REACTOME_ANTIGEN_PRESENTATION_FOLDING_ASSEMBLY_AND_PEPTIDE_LOADING_OF_CLASS_I_MHC	0.191235	0.786005	0.204295	-0.472092	-1.22534	18	H2-Q6|H2-K1|H2-T23|Hspa5|H2-Q10|H2-D1|H2-Q7
response_to_extracellular_stimulus(4)	0.158757	0.754658	0.249247	-0.413261	-1.22497	44	Apoe|Fos|Bcl2|Nr4a2|Fstl1|Atf3|Nfe2l2|Lamp2|Cdkn1a|Nenf|Axl
cell_cell_recognition(4)	0.18251	0.776399	0.204295	-0.477873	-1.22463	17	Hspa1b|Cd9|Lgals3
establishment_of_planar_polarity_of_embryonic_epithelium(6)	0.228774	0.826408	0.1396	-0.832533	-1.22452	2	Celsr1
cranial_skeletal_system_development(4)	0.234727	0.832136	0.16318	-0.562286	-1.22438	10	Tgfbr1|Insig1|Chst11|Tgfbr2|Slc39a1|Ctnnb1
negative_regulation_of_MAP_kinase_activity(7)	0.215017	0.812753	0.176694	-0.516039	-1.2239	13	Spry1|Lyn|Ptprj|Prkca|Ptpn6|Dusp10|Rgs2|Gstp1
BIOCARTA_FLUMAZENIL_PATHWAY	0.228774	0.826408	0.1396	-0.832048	-1.2238	2	Gpx1
REACTOME_EXPORT_OF_VIRAL_RIBONUCLEOPROTEINS_FROM_NUCLEUS	0.215017	0.812753	0.176694	-0.515971	-1.22373	13	Hspa1a
REACTOME_ADENYLATE_CYCLASE_ACTIVATING_PATHWAY	0.164122	0.755208	0.149208	-0.91453	-1.22298	1	Adcy7
activation_of_adenylate_cyclase_activity(5)	0.164122	0.755208	0.149208	-0.91453	-1.22298	1	Adcy7
adenylate_cyclase_activity(4)	0.164122	0.755208	0.149208	-0.91453	-1.22298	1	Adcy7
cyclase_activity(3)	0.164122	0.755208	0.149208	-0.91453	-1.22298	1	Adcy7
cyclic_nucleotide_biosynthetic_process(8)&cyclic_purine_nucleotide_metabolic_process(8)	0.164122	0.755208	0.149208	-0.91453	-1.22298	1	Adcy7
bone_mineralization(4)	0.191235	0.786005	0.204295	-0.470996	-1.22249	18	Sox9|Isg15|Ank|Gja1|Ecm1
REACTOME_SYNTHESIS_OF_PG	0.166031	0.757773	0.148262	-0.914055	-1.22234	1	Pld3
negative_regulation_of_receptor_signaling_pathway_via_STAT(5)&negative_regulation_of_receptor_signaling_pathway_via_JAK_STAT(6)	0.258145	0.845564	0.135002	-0.76388	-1.22203	3	Socs1
arachidonic_acid_metabolic_process(6)	0.228774	0.826408	0.1396	-0.830637	-1.22173	2	Gpx1
associative_learning(5)	0.191235	0.786005	0.204295	-0.470602	-1.22147	18	Btg2|Lgmn|App|Ppt1
regulation_of_cilium_dependent_cell_motility(5)&regulation_of_cilium_movement_involved_in_cell_motility(6)	0.171756	0.769891	0.145516	-0.913343	-1.22139	1	Ccr6
regulation_of_cilium_movement(6)	0.171756	0.769891	0.145516	-0.913343	-1.22139	1	Ccr6
B_cell_mediated_immunity(6)	0.134141	0.728721	0.249247	-0.402375	-1.22109	41	Xcl1|Cd40lg|Fcer1g|Tnf|Cd74|C1qa|Fgl2|H2-Ab1|Ccr6|Ifng|Irf7|Pou2f2|Prkcd|Ptpn6
BIOCARTA_GABA_PATHWAY	0.173664	0.77136	0.144631	-0.913105	-1.22107	1	Gabarap
positive_regulation_of_lymphocyte_apoptotic_process(8)	0.267409	0.850557	0.140406	-0.636135	-1.22071	6	Myc|Adam8|Bax
peptide_biosynthetic_process(6)	0.0545585	0.613321	0.321776	-0.364063	-1.22037	88	Bdh2|Tnf|Zfp36|Zfp36l1|Ppp1r15a|Pcsk1|Nfe2l2|Rpl27a|Eif4ebp1|App|Cyfip1|Mrps6|Zfp36l2|Impact|Shmt2|Rock2|Rpl24|Rpl13a|Gclm|Qk|Pink1|C1qbp|Aplp1
vascular_associated_smooth_muscle_contraction(7)	0.228774	0.826408	0.1396	-0.829648	-1.22027	2	Atp2b1
immunoglobulin_mediated_immune_response(7)	0.15528	0.750518	0.287857	-0.404336	-1.22009	40	Xcl1|Cd40lg|Fcer1g|Tnf|Cd74|C1qa|Fgl2|H2-Ab1|Ccr6|Ifng|Irf7|Pou2f2|Prkcd|Ptpn6
positive_regulation_of_protein_catabolic_process(5)	0.175879	0.774625	0.24134	-0.431622	-1.21964	30	Ier3|Sox9|Nedd4|Trim30a|Trib1
Golgi_vesicle_transport(4)	0.221843	0.81792	0.173748	-0.514242	-1.21963	13	Vamp5|Lrrk2|Lman1|Cln3|Tmed10|Creb3l2
iron_ion_transmembrane_transport(7)	0.173664	0.77136	0.144631	-0.911918	-1.21948	1	Ifng
positive_regulation_of_protein_metabolic_process(5)	0.0324867	0.514481	0.321776	-0.316342	-1.21867	214	Cd4|Tyrobp|Jun|Bcl2|Tnf|Cd86|Ier3|Sox9|Fgfr1|Gadd45g|Cd74|Psap|Nedd4|Cavin3|Nupr1|Ppp1r15a|Gadd45b|Egr1|Grn|Trim30a|Vegfa|Igfbp4|Socs1|Gsn|Cd44|Csf1|Lmna|Prnp|Hsp90aa1|Maged1|Nenf|Zeb2|Lyn|Trib1|App|Nrp1|Avpi1|Ifng|Tnp2|Cd84|Hspa5|Hsp90ab1|Jarid2|Prr5l|Ar|Mycbp2|Ptprj|Hspa2|Myc|Prkca
rhythmic_behavior(3)	0.26087	0.845564	0.145516	-0.605325	-1.21864	7	Egr1|Egr2|Adrb1
BIOCARTA_TID_PATHWAY	0.228669	0.826408	0.170932	-0.516355	-1.21851	12	Hspa1a|Tnf|Nfkbia
retrograde_axonal_transport(9)	0.278481	0.857224	0.130106	-0.713645	-1.21845	4	Dst|Ndel1
hypothalamus_development(4)	0.278481	0.857224	0.130106	-0.713611	-1.21839	4	Nrp1|Bax|Ubb
negative_regulation_of_signal_transduction_by_p53_class_mediator(6)	0.236842	0.832574	0.164406	-0.57976	-1.2183	9	Cd74|Cd44
positive_regulation_of_stress_fiber_assembly(6)	0.235849	0.832574	0.137251	-0.828272	-1.21825	2	Tgfbr1
PID_WNT_SIGNALING_PATHWAY	0.238208	0.832574	0.13649	-0.827832	-1.2176	2	Igfbp4|Atp6ap2
chondroitin_sulfate_proteoglycan_biosynthetic_process(8)	0.278481	0.857224	0.130106	-0.713132	-1.21758	4	Ugdh|Chst11
glycosaminoglycan_biosynthetic_process(7)	0.278481	0.857224	0.130106	-0.713132	-1.21758	4	Ugdh|Chst11
proteoglycan_biosynthetic_process(7)	0.278481	0.857224	0.130106	-0.713132	-1.21758	4	Ugdh|Chst11
multicellular_organismal_signaling(3)	0.255452	0.845564	0.153159	-0.595403	-1.21672	8	Gja1|Cacna1d|Bin1|Mef2a
positive_regulation_of_cell_projection_organization(5)	0.136028	0.730377	0.249247	-0.399027	-1.21607	48	Tox|Apoe|Fn1|Fgfr1|Grn|Tnfrsf12a|Vegfa|Rtn4|Zeb2|Nrp1|Ripor2|Espn|Tgfbr1|Mapk6|Dynll1|Camk1d
REACTOME_SIGNALING_BY_FGFR1	0.177536	0.774625	0.202072	-0.484669	-1.21548	16	Fgfr1|Fgf2|Pik3r1|Ubc|Rps27a
enzyme_linked_receptor_protein_signaling_pathway(5)	0.0648115	0.646789	0.287805	-0.329778	-1.21535	140	Vsir|Txnip|Cd63|Lgmn|Sox9|Fgfr1|Htra1|Nedd4|Spry1|Egr1|Tcf4|Vegfa|Igfbp4|Hexa|Socs1|Itgb5|Lrp1|Zfand5|Errfi1|Cited2|Eif4ebp1|Trps1|App|Axl|Nrp1|Tiparp|Tob1|Id1|Zfp703|Hspa5|Csrnp1|Ar|Ptprj|Aplp2|Fut8|Hhex|Cyfip1|Prkca|Prkcd|Sulf2|Tgfbr1|Sptbn1|Ptpn1|Sgpl1|Pik3r1|Smad7|Ubash3b
regulation_of_anatomical_structure_morphogenesis(4)	0.0442157	0.577951	0.321776	-0.328671	-1.21504	144	Tyrobp|Bcl2|Tnf|Fn1|Ccl3|Sox9|Fgfr1|Nedd4|Plk2|Spry1|Cxcl10|Gja1|Grn|Tnfrsf12a|Tcf4|Vegfa|Gadd45a|Cx3cr1|Csf1|Plekho1|Rtn4|Maged1|Tnfsf13b|Cited2|Rhob|Zeb2|Hexb|Celsr1|Nrp1|Cx3cl1|Tnfsf14|Id1|Ar|Mycbp2|Hhex|Runx1|Myc
positive_regulation_of_translation(6)	0.231511	0.8316	0.164406	-0.534845	-1.21496	11	Tnf|Impact|Pink1|C1qbp
sperm_chromatin_condensation(4)	0.181298	0.776399	0.141225	-0.907882	-1.21409	1	Tnp2
PID_IL1_PATHWAY	0.231511	0.8316	0.164406	-0.534374	-1.21389	11	Jun|Sqstm1|Pik3r1|Casp1
REACTOME_NICOTINATE_METABOLISM	0.241158	0.832889	0.160801	-0.557408	-1.21376	10	Parp14|Nt5e|Parp4|Cd38|Parp9|Parp8|Nampt
plasma_lipoprotein_particle_clearance(3)	0.279255	0.858132	0.133555	-0.676559	-1.21303	5	Apoe
positive_regulation_of_T_cell_migration(6)	0.225256	0.824902	0.172324	-0.511034	-1.21202	13	Xcl1
KEGG_CYTOKINE_CYTOKINE_RECEPTOR_INTERACTION	0.106969	0.695339	0.287805	-0.373805	-1.21181	72	Xcl1|Ccl1|Tnfsf8|Cd40lg|Ccl4|Tnf|Tnfrsf25|Ccl3|Cxcl10|Inhba|Il7r|Tnfrsf12a|Tnfrsf9|Cd70|Vegfa|Tnfsf10|Cx3cr1|Csf1|Tnfsf13b|Ccr6|Cx3cl1|Ifng|Tnfsf14|Tnfsf9|Csf2|Il18r1
cell_cell_fusion(3)&syncytium_formation_by_plasma_membrane_fusion(4)	0.183406	0.776399	0.21925	-0.461983	-1.21171	21	Tyrobp|Cd9|Cd81|Cxcl10|Plekho1|Tnfsf14
syncytium_formation(3)	0.183406	0.776399	0.21925	-0.461983	-1.21171	21	Tyrobp|Cd9|Cd81|Cxcl10|Plekho1|Tnfsf14
bone_trabecula_formation(5)	0.240566	0.832574	0.135741	-0.823795	-1.21166	2	Vegfa|Wnt10b
vesicle_budding_from_membrane(4)	0.275689	0.857224	0.130106	-0.757279	-1.21147	3	Ap1s2|Ap3b1
BIOCARTA_ETS_PATHWAY	0.241158	0.832889	0.160801	-0.556299	-1.21134	10	Fos|Jun|Csf1
secretory_granule(4)	0.198113	0.798585	0.21925	-0.428829	-1.21042	29	Tnf|Napsa|Pcsk1|Actn1|Abhd2|Hexb
REACTOME_DISEASES_OF_GLYCOSYLATION	0.17316	0.77136	0.224966	-0.447388	-1.21031	23	Bgn|Hexa|Sdc4|Hexb|Ctsa|Gfpt1|Neu1|Adamts6
growth_plate_cartilage_development(6)	0.242925	0.833194	0.135002	-0.822845	-1.21027	2	Sox9|Tgfbr2
outflow_tract_septum_morphogenesis(5)	0.242925	0.833194	0.135002	-0.822845	-1.21027	2	Nrp1|Tgfbr2
transmembrane_receptor_protein_serine_threonine_kinase_activity(6)	0.242925	0.833194	0.135002	-0.822845	-1.21027	2	Tgfbr1|Tgfbr2
cellular_catabolic_process(4)	0.0352649	0.531397	0.321776	-0.319122	-1.21005	192	Bcl2|Enpp2|Ctsl|Lgmn|Zfp36|Isg15|Zfp36l1|Psap|Nedd4|Nupr1|Zbtb20|Hexa|Wwtr1|Lrp1|Hmox1|Prdx5|Ctss|Lamp2|Hexb|Trib1|Gpx1|Dnajb9|Ppt1|Ctsa|Tpp1|Ifng|Mdm2|Acox3|Hspa5|Hsp90ab1|Tspo|Gusb|Abhd12|Entpd1|Sqstm1|Npc1|Amdhd2|Gla|Ctsb|Zfp36l2|Gna12|Asah1|Irgm1|Ube2l6|Casp1|Pnp|Lrrk2|Scarb2
positive_regulation_of_cell_motility(4)	0.0635515	0.639353	0.287805	-0.372248	-1.21001	69	Xcl1|Jun|Bcl2|Sox9|Col18a1|Cd74|Plk2|Grn|Csf1|Rtn4|Lyn|Nrp1|Ccr6|Tnfsf14|Ripor2|Zfp703|Ptprj
SCF_dependent_proteasomal_ubiquitin_dependent_protein_catabolic_process(8)	0.280702	0.861396	0.128789	-0.756192	-1.20973	3	Wwtr1
REACTOME_PEPTIDE_HORMONE_METABOLISM	0.17316	0.77136	0.224966	-0.446993	-1.20925	23	Klf4|Inhba|Ctsz|Pcsk1
antigen_binding(3)	0.266667	0.84927	0.143759	-0.600528	-1.20899	7	H2-Aa|Psap|H2-K1|H2-Ab1
PID_INTEGRIN4_PATHWAY	0.187023	0.77977	0.138805	-0.903846	-1.20869	1	Lamb3
REACTOME_ANCHORING_FIBRIL_FORMATION	0.187023	0.77977	0.138805	-0.903846	-1.20869	1	Lamb3
REACTOME_ALPHA_PROTEIN_KINASE_1_SIGNALING_PATHWAY	0.291139	0.870017	0.126876	-0.707776	-1.20843	4	Ubc|Rps27a|Ubb
REACTOME_TICAM1_TRAF6_DEPENDENT_INDUCTION_OF_TAK1_COMPLEX	0.291139	0.870017	0.126876	-0.707776	-1.20843	4	Ubc|Rps27a|Ubb
BIOCARTA_WNT_PATHWAY	0.266667	0.84927	0.143759	-0.599782	-1.20748	7	Ccnd1|Myc
regulation_of_Rho_protein_signal_transduction(8)	0.261682	0.845564	0.151149	-0.590824	-1.20736	8	Col3a1|Nrp1|Ripor2
negative_regulation_of_ossification(4)	0.198381	0.799213	0.202072	-0.461047	-1.20716	19	Bcl2|Tnf|Sox9|Id3|Tob1|Id1
KEGG_ALPHA_LINOLENIC_ACID_METABOLISM	0.188931	0.784985	0.138022	-0.902659	-1.2071	1	Acox3
smooth_endoplasmic_reticulum(5)	0.25	0.840728	0.132846	-0.82047	-1.20677	2	Gabarap|Rpl10
regulation_of_vasculature_development(5)	0.157303	0.75434	0.271289	-0.402798	-1.20675	37	Plk2|Grn|Tnfrsf12a|Tcf4|Vegfa|Gadd45a|Cx3cr1|Rtn4|Rhob|Nrp1|Cx3cl1|Id1|Hhex|Runx1|Fgf2
epidermis_morphogenesis(6)	0.261682	0.845564	0.151149	-0.590256	-1.2062	8	Bcl2|Ctsl|Klf4
regulation_of_peptidyl_tyrosine_phosphorylation(8)	0.183333	0.776399	0.248911	-0.414523	-1.20601	35	Cd4|Cd74|Vegfa|Socs1|Cd44|Prnp|Errfi1|Lyn|App|Nrp1|Ptprj|Aplp2|Prkca|Prkcd|Ptpn6
regulation_of_neuron_projection_regeneration(5)	0.244373	0.835534	0.159647	-0.553813	-1.20593	10	Klf4|Grn|Rtn4
organophosphate_ester_transport(6)	0.261682	0.845564	0.151149	-0.589695	-1.20506	8	Kcnn4|Scarb2|Abcb1a
phospholipid_transport(6)	0.261682	0.845564	0.151149	-0.589695	-1.20506	8	Kcnn4|Scarb2|Abcb1a
PID_ERBB_NETWORK_PATHWAY	0.254717	0.845564	0.131458	-0.819283	-1.20503	2	Hsp90aa1|Areg
regulation_of_osteoblast_differentiation(5)	0.18593	0.777891	0.234393	-0.426449	-1.20503	30	Tnf|Sox9|Id3|Vegfa|Cebpd|Tob1|Id1
AMPA_glutamate_receptor_complex(7)	0.254717	0.845564	0.131458	-0.819156	-1.20484	2	Abhd12
neurotransmitter_receptor_complex(5)&ionotropic_glutamate_receptor_complex(6)	0.254717	0.845564	0.131458	-0.819156	-1.20484	2	Abhd12
metalloendopeptidase_activity(6)	0.254717	0.845564	0.131458	-0.819045	-1.20468	2	Adam10|Adam17
regulation_of_immunoglobulin_secretion(6)	0.269565	0.854001	0.142901	-0.597453	-1.20279	7	Cd40lg|Tnf
BIOCARTA_ATM_PATHWAY	0.238908	0.832574	0.166934	-0.509574	-1.2025	12	Jun|Nfkbia|Gadd45a|Cdkn1a|Mdm2
mating(4)	0.289894	0.868005	0.130777	-0.670067	-1.20139	5	Hexb|App|Aplp2
positive_regulation_of_BMP_signaling_pathway(6)	0.292553	0.872059	0.130106	-0.669821	-1.20094	5	Vsir
positive_regulation_of_ossification(4)	0.193416	0.788004	0.206588	-0.454121	-1.20081	20	Isg15|Tob2|Vegfa|Cebpd|Fgf2|Atp2b1|Wnt10b|Adrb2|Ctnnb1
prostatic_bud_formation(5)	0.19084	0.786005	0.137251	-0.897911	-1.20075	1	Ar
KEGG_N_GLYCAN_BIOSYNTHESIS	0.224638	0.823902	0.17822	-0.504348	-1.19906	14	Fut8|Mgat4a|Man1a|St6gal1|Man2a1
REACTOME_BRANCHED_CHAIN_AMINO_ACID_CATABOLISM	0.298246	0.877344	0.124434	-0.749498	-1.19902	3	Hsd17b10|Ppm1k
mammary_gland_duct_morphogenesis(6)	0.247588	0.83794	0.158514	-0.550445	-1.1986	10	Csf1|Kdm5b|Ar|Slc12a2|Areg
protein_homooligomerization(8)	0.29805	0.877344	0.132147	-0.624462	-1.19831	6	Prf1|Ripor2
respiratory_system_process(4)	0.303797	0.884236	0.123842	-0.701821	-1.19826	4	Zfand5|Stk40|Ap3b1
REACTOME_CS_DS_DEGRADATION	0.303797	0.884236	0.123842	-0.701581	-1.19785	4	Bgn|Hexa|Hexb
REACTOME_PI_3K_CASCADE_FGFR1	0.295213	0.875252	0.129443	-0.667788	-1.1973	5	Fgfr1|Fgf2|Pik3r1
transmembrane_receptor_protein_serine_threonine_kinase_signaling_pathway(6)	0.10188	0.686987	0.287805	-0.387579	-1.19724	49	Vsir|Htra1|Spry1|Egr1|Hexa|Itgb5|Cited2|Trps1|Tob1|Id1|Zfp703|Hspa5|Fut8|Tgfbr1|Sptbn1|Smad7
nuclear_outer_membrane_endoplasmic_reticulum_membrane_network(4)	0.163919	0.755208	0.249247	-0.385975	-1.19718	50	Cd4|Bcl2|H2-K1|Rtn4|H2-T23|Pld3|Dst|Creb3l1|Hspa5|H2-Q10|H2-D1|Abhd12|Pik3r1|H2-Q7
cochlea_morphogenesis(5)	0.298246	0.877344	0.124434	-0.748001	-1.19663	3	Sox9
regulation_of_lymphocyte_mediated_immunity(6)	0.149115	0.745044	0.249247	-0.373278	-1.19602	60	Xcl1|Lag3|Klrk1|Vsir|Fcer1g|Cd160|Tnf|Cd81|Il7r|Klre1|H2-K1
dorsal_spinal_cord_development(4)	0.206107	0.811453	0.131458	-0.894349	-1.19599	1	Lmo4
spinal_cord_association_neuron_differentiation(5)	0.206107	0.811453	0.131458	-0.894349	-1.19599	1	Lmo4
ventral_spinal_cord_interneuron_differentiation(5)	0.206107	0.811453	0.131458	-0.894349	-1.19599	1	Lmo4
REACTOME_ACTIVATION_OF_IRF3_IRF7_MEDIATED_BY_TBK1_IKK_EPSILON	0.277259	0.857224	0.146416	-0.585214	-1.1959	8	Irf7|Ubc|Rps27a|Ptpn11|Ubb
integral_component_of_synaptic_membrane(6)	0.277259	0.857224	0.146416	-0.585137	-1.19574	8	Itgb5|Cacna1d|Nrp1|Slc6a6
peptidyl_serine_modification(8)	0.201058	0.803816	0.231127	-0.410557	-1.19538	34	Bcl2|Bgn|Ppp1r15a|Gadd45a|Cd44|Hsp90aa1|Clk1|Hsp90ab1|Prkca|Camk2d|Smad7
lipoprotein_particle_receptor_activity(3)	0.306329	0.88536	0.123257	-0.699996	-1.19515	4	Ildr1|Apobr
immature_B_cell_differentiation(7)	0.209924	0.811453	0.130106	-0.893162	-1.1944	1	Foxp1
lung_secretory_cell_differentiation(7)	0.209924	0.811453	0.130106	-0.893162	-1.1944	1	Foxp1
pre_B_cell_differentiation(8)	0.209924	0.811453	0.130106	-0.893162	-1.1944	1	Foxp1
vocalization_behavior(3)	0.209924	0.811453	0.130106	-0.893162	-1.1944	1	Foxp1
regulation_of_cell_matrix_adhesion(6)	0.228261	0.826408	0.176694	-0.502284	-1.19415	14	Bcl2|Csf1|Ptprj|Map4k4|Pik3r1|Macf1
regulation_of_bone_mineralization(5)	0.228261	0.826408	0.176694	-0.502272	-1.19412	14	Sox9|Isg15|Ank|Gja1|Ecm1
regulation_of_canonical_Wnt_signaling_pathway(6)	0.176211	0.774625	0.224966	-0.43074	-1.19402	25	Sox9|Egr1|Wwtr1|Wls|Zfp703|Ddit3|Sulf2|Fgf2|Lrrk2|Wnt10b|Ift20|Mapk14
REACTOME_REGULATION_OF_FZD_BY_UBIQUITINATION	0.311978	0.888409	0.128789	-0.622025	-1.19363	6	Ubc|Rps27a|Ubb
phosphoprotein_phosphatase_activity(4)	0.184211	0.776399	0.21925	-0.433364	-1.19341	24	Dusp1|Ptpn5|Ptpn18|Ptprj|Ptpn6|Dusp10|Ptpn1|Ubash3b|Ppp3ca|Dusp6
KEGG_LEISHMANIA_INFECTION	0.20603	0.811453	0.222056	-0.422296	-1.19329	30	Fos|Jun|Tnf|H2-Aa|H2-Eb1|Nfkbia|Itga4|H2-Ab1|Ifng
anterior_posterior_axis_specification(5)	0.247588	0.83794	0.158514	-0.547996	-1.19327	10	Wls|Ddit3|Hhex|Pgap1|Ctnnb1
positive_regulation_of_protein_phosphorylation(7)	0.0704284	0.650141	0.287805	-0.332726	-1.19315	113	Cd4|Jun|Bcl2|Tnf|Cd86|Sox9|Fgfr1|Gadd45g|Cd74|Psap|Cavin3|Ppp1r15a|Gadd45b|Vegfa|Igfbp4|Socs1|Cd44|Csf1|Prnp|Hsp90aa1|Maged1|Nenf|Zeb2|Lyn|Nrp1|Avpi1|Cd84|Hsp90ab1|Prr5l|Ar|Ptprj|Hspa2|Prkca|Map4k4
embryonic_skeletal_system_development(6)	0.25256	0.844634	0.161979	-0.503033	-1.19305	13	Sulf2|Tgfbr1|Chst11|Tgfbr2|Slc39a1|Hoxb4|Ctnnb1|Zeb1
KEGG_MATURITY_ONSET_DIABETES_OF_THE_YOUNG	0.209924	0.811453	0.130106	-0.891975	-1.19281	1	Hhex
G_protein_coupled_amine_receptor_activity(6)	0.268868	0.85275	0.127505	-0.810734	-1.19245	2	Adrb1|Adrb2
REACTOME_ADRENOCEPTORS	0.268868	0.85275	0.127505	-0.810734	-1.19245	2	Adrb1|Adrb2
modulation_of_excitatory_postsynaptic_potential(5)	0.268868	0.85275	0.127505	-0.810734	-1.19245	2	Lrrk2|Adrb2
axis_elongation(5)	0.311392	0.888409	0.122108	-0.698281	-1.19222	4	Sox9|Spry1
branch_elongation_of_an_epithelium(5)	0.311392	0.888409	0.122108	-0.698281	-1.19222	4	Sox9|Spry1
CatSper_complex(6)	0.209924	0.811453	0.130106	-0.891263	-1.19186	1	Hspa2
receptor_clustering(5)	0.311978	0.888409	0.128789	-0.62089	-1.19145	6	Cd81|Clec2i
REACTOME_IRON_UPTAKE_AND_TRANSPORT	0.200873	0.803816	0.208955	-0.454103	-1.19105	21	Ftl1|Hmox1|Atp6v0b|Ubc|Rps27a|Tcirg1|Atp6v1g1|Atp6v1a|Ubb
kidney_mesenchyme_development(6)	0.211832	0.811453	0.129443	-0.890551	-1.19091	1	Myc
metanephric_mesenchyme_development(7)	0.211832	0.811453	0.129443	-0.890551	-1.19091	1	Myc
REACTOME_JNK_C_JUN_KINASES_PHOSPHORYLATION_AND_ACTIVATION_MEDIATED_BY_ACTIVATED_HUMAN_TAK1	0.311978	0.888409	0.128789	-0.620595	-1.19089	6	Ubc|Rps27a|Irak2|Ubb
positive_regulation_of_endothelial_cell_proliferation(6)	0.281159	0.861396	0.1396	-0.591398	-1.1906	7	Jun|Vegfa|Pold4|Fgf2
Golgi_to_plasma_membrane_protein_transport(6)	0.271226	0.855857	0.126876	-0.809309	-1.19036	2	Vamp5|Cln3
phosphorus_oxygen_lyase_activity(4)	0.273585	0.856333	0.126254	-0.808597	-1.18931	2	Adcy7|Cd38
regulation_of_leukocyte_mediated_immunity(5)	0.104429	0.691336	0.287805	-0.36032	-1.18865	74	Xcl1|Lag3|Klrk1|Vsir|Tyrobp|Fcer1g|Cd160|Tnf|Cd81|Il7r|Klre1|H2-K1
sperm_egg_recognition(3)	0.255973	0.845564	0.160801	-0.503604	-1.18841	12	Hspa1b|Cd9
REACTOME_METABOLISM_OF_PORPHYRINS	0.321519	0.893591	0.119888	-0.69567	-1.18776	4	Hmox1|Blvrb|Alas1
regulation_of_female_gonad_development(5)	0.273585	0.856333	0.126254	-0.807415	-1.18757	2	Nupr1
REACTOME_CHREBP_ACTIVATES_METABOLIC_GENE_EXPRESSION	0.275943	0.857224	0.12564	-0.807162	-1.1872	2	Fasn
PID_CD8_TCR_DOWNSTREAM_PATHWAY	0.178344	0.776399	0.271289	-0.395477	-1.18715	42	Fos|Jun|Tnf|Prf1|H2-Q6|Junb|Egr1|Tnfrsf9|H2-K1|Cd3g|Ifng|H2-Q10|H2-D1|Prkca|Ifnar2
prostate_gland_development(5)	0.255973	0.845564	0.160801	-0.502982	-1.18695	12	Sox9|Psap|Cd44|Ar
gastrulation_with_mouth_forming_second(6)	0.308511	0.886427	0.126254	-0.661944	-1.18682	5	Hhex|Ugdh|Ctnnb1
positive_regulation_of_lymphocyte_migration(5)	0.23913	0.832574	0.172324	-0.499187	-1.18679	14	Xcl1
REACTOME_SMAD2_SMAD3_SMAD4_HETEROTRIMER_REGULATES_TRANSCRIPTION	0.23913	0.832574	0.172324	-0.499162	-1.18673	14	Junb|Wwtr1|Myc|Smad7|Ubc
postsynaptic_modulation_of_chemical_synaptic_transmission(6)	0.286957	0.866126	0.138022	-0.58943	-1.18664	7	Cyfip1|Ppp3ca|Rnf19a
T_cell_cytokine_production(5)	0.221014	0.81792	0.179782	-0.473141	-1.18657	16	Xcl1|Vsir|Cd81
regulation_of_MAPK_cascade(6)	0.111766	0.704595	0.287805	-0.349492	-1.18635	92	Dusp1|Jun|Tnf|Fgfr1|Gadd45g|Cd74|Psap|Timp2|Spry1|Cavin3|Gadd45b|Atf3|Vegfa|Igfbp4|Cd44|Maged1|Nenf|Zeb2|Lyn|Nrp1|Avpi1|Id1|Rnf149|Cd84|Ar|Ptprj|Prkca|Ptpn6|Map4k4|Dusp10|Fgf2|Ptpn1
integral_component_of_presynaptic_membrane(6)	0.278302	0.857224	0.125033	-0.806488	-1.18621	2	Cacna1d
intrinsic_component_of_presynaptic_membrane(5)	0.278302	0.857224	0.125033	-0.806488	-1.18621	2	Cacna1d
REACTOME_TRANSPORT_AND_SYNTHESIS_OF_PAPS	0.278302	0.857224	0.125033	-0.806222	-1.18582	2	Papss1|Slc26a2
negative_regulation_of_response_to_wounding(4)	0.266447	0.84927	0.154191	-0.564285	-1.18578	9	Rtn4|Prkcd|Dusp10|Ubash3b|Slc12a2
acrosome_reaction(3)	0.326582	0.89663	0.118815	-0.694486	-1.18574	4	Abhd2|Tnp2
regulation_of_platelet_aggregation(6)	0.311978	0.888409	0.128789	-0.617705	-1.18534	6	Lyn|Prkca|Prkcd|Ubash3b
histone_H3_K9_trimethylation(8)	0.315789	0.890201	0.120433	-0.74091	-1.18529	3	Lmna
response_to_auditory_stimulus(5)	0.221374	0.81792	0.126254	-0.88604	-1.18488	1	Abhd12
endocrine_process(4)	0.266447	0.84927	0.154191	-0.563793	-1.18475	9	Fgfr1|Selenom
KEGG_VALINE_LEUCINE_AND_ISOLEUCINE_DEGRADATION	0.295652	0.87583	0.135741	-0.588363	-1.18449	7	Hmgcs1|Hsd17b10|Oxct1|Acat2
positive_regulation_of_cell_migration(5)	0.146171	0.743906	0.249247	-0.365037	-1.1844	68	Xcl1|Jun|Bcl2|Sox9|Col18a1|Cd74|Plk2|Grn|Csf1|Rtn4|Lyn|Nrp1|Tnfsf14|Ripor2|Zfp703|Ptprj
superoxide_metabolic_process(5)	0.259386	0.845564	0.159647	-0.501621	-1.18373	12	Tyrobp|Cybb|Nfe2l2
REACTOME_VITAMIN_C_ASCORBATE_METABOLISM	0.31383	0.888409	0.125033	-0.660211	-1.18372	5	Cyb5r3|Gsto1
detection_of_biotic_stimulus(4)	0.315789	0.890201	0.120433	-0.739923	-1.18371	3	Naip2|Crtam
negative_regulation_of_axon_regeneration(5)	0.315789	0.890201	0.120433	-0.739821	-1.18354	3	Rtn4
mesenchymal_cell_development(5)	0.257235	0.845564	0.155242	-0.543498	-1.18347	10	Bcl2|Sox9|Cited2|Zeb2|Nrp1
REACTOME_CATION_COUPLED_CHLORIDE_COTRANSPORTERS	0.283019	0.862315	0.123842	-0.804322	-1.18302	2	Slc12a2|Slc12a6
REACTOME_PHOSPHATE_BOND_HYDROLYSIS_BY_NTPDASE_PROTEINS	0.225191	0.824902	0.125033	-0.884615	-1.18297	1	Entpd1
negative_regulation_of_endopeptidase_activity(8)	0.247588	0.83794	0.158514	-0.520741	-1.18292	11	Hspa1b|Cst7
membrane_invagination(6)	0.262799	0.846957	0.158514	-0.49876	-1.18292	13	Fcer1g|Gsn|Mfge8
plasma_membrane_invagination(7)	0.259386	0.845564	0.159647	-0.50117	-1.18267	12	Fcer1g|Gsn|Mfge8
podosome_assembly(7)	0.31383	0.888409	0.125033	-0.659526	-1.18249	5	Asap1|Arhgef2|Msn
intrinsic_apoptotic_signaling_pathway_in_response_to_DNA_damage(6)	0.207254	0.811453	0.224966	-0.409151	-1.18213	33	Bcl2|Tnf|Ier3|Cd74|Nupr1|Cd44|Cdkn1a|Rpl26|Myc|Pik3r1|Pnp|Shisa5
REACTOME_DISEASES_OF_IMMUNE_SYSTEM	0.295652	0.87583	0.135741	-0.587008	-1.18177	7	Nfkbia|Unc93b1
REACTOME_P75NTR_RECRUITS_SIGNALLING_COMPLEXES	0.298551	0.877521	0.135002	-0.586643	-1.18103	7	Sqstm1|Ubc|Rps27a|Ubb
REACTOME_SIGNALING_BY_NUCLEAR_RECEPTORS	0.0853826	0.653894	0.287805	-0.356226	-1.18102	80	Apoe|Fos|Jun|Bcl2|Crabp1|Gng11|Fosb|Ccnd1|Abcg1|Dhrs3|Hsp90aa1
positive_regulation_of_natural_killer_cell_differentiation(7)	0.29595	0.876291	0.141225	-0.577064	-1.17924	8	Tox|Rasgrp1|Irf1
interleukin_10_production(4)	0.253623	0.845564	0.166934	-0.495981	-1.17916	14	Tyrobp|Fcer1g|Tnfrsf9|Cd83|Tigit|Cd84|Prkcd|Tnfsf4
protein_localization_to_vacuole(7)	0.298551	0.877521	0.135002	-0.585602	-1.17894	7	Lamp2|Rtn4|Scarb2
REACTOME_VXPX_CARGO_TARGETING_TO_CILIUM	0.314763	0.889693	0.128143	-0.614252	-1.17872	6	Asap1|Arf4|Exoc5|Exoc6
axon_initial_segment(3)	0.232824	0.8316	0.122679	-0.881054	-1.17821	1	Camk2d
regulation_of_immune_effector_process(4)	0.12354	0.715411	0.287805	-0.327599	-1.17753	115	Xcl1|Lag3|Cd40lg|Klrk1|Vsir|Tyrobp|Fcer1g|Cd160|Tnf|Tspan32|Cd81|Cd74|Il7r|Klre1|Lgals3|H2-K1|Fgl2|Rtn4|Lyn|H2-T23|Irf1|Ifng|Vav1|Ddx58|Ptprj|H2-D1|Foxp1
negative_regulation_of_molecular_function(4)	0.0905454	0.666574	0.287805	-0.33324	-1.1773	110	Hspa1b|Cst7|Tnf|Klf4|Zfp36|Gadd45g|Spry1|Gadd45b|Gadd45a|Prnp|Errfi1|Cdkn1a|Lyn|Trib1|Id1|Ripor2|Ptprj|Ddit3|Myc|Prkca|Ptpn6|Nr4a1|Dusp10|Ptpn1|Sh3bp5|Gla|Ubash3b|Tnfsf4|Bin1|Rgs2|Ppp3ca|Gstp1
locomotory_exploration_behavior(4)	0.301887	0.882346	0.119348	-0.800047	-1.17674	2	Lrrk2|Dpp4
regulation_of_Wnt_signaling_pathway(5)	0.21164	0.811453	0.224966	-0.404072	-1.1765	34	Sox9|Egr1|Wwtr1|Lrp1|Wls|Zeb2|Zfp703|Ddit3|Hhex|Sulf2|Fgf2|Lrrk2|Macf1|Atp6ap2|Wnt10b|Ift20|Mapk14
cardiac_neural_crest_cell_development_involved_in_heart_development(7)	0.318296	0.891188	0.119888	-0.735395	-1.17646	3	Cited2
cardiac_neural_crest_cell_differentiation_involved_in_heart_development(6)	0.318296	0.891188	0.119888	-0.735395	-1.17646	3	Cited2
multi_multicellular_organism_process(3)	0.215596	0.814084	0.206588	-0.418482	-1.1759	28	Ctsl|Junb|Grn|Cited2|Hexb|Tnp2|Ar|H2-Q7|Ctsb
positive_regulation_of_transmembrane_receptor_protein_serine_threonine_kinase_signaling_pathway(5)	0.266881	0.84927	0.152145	-0.539901	-1.17564	10	Vsir|Cited2
positive_regulation_of_B_cell_mediated_immunity(7)&positive_regulation_of_immunoglobulin_mediated_immune_response(8)	0.228782	0.826408	0.17822	-0.486015	-1.17562	15	Xcl1|Fcer1g|Tnf
BIOCARTA_MITOCHONDRIA_PATHWAY	0.266881	0.84927	0.152145	-0.539847	-1.17552	10	Bcl2
REACTOME_SIGNALING_BY_ACTIVIN	0.304245	0.884819	0.118815	-0.798623	-1.17464	2	Inhba|Drap1
regulation_of_chondrocyte_differentiation(5)	0.299065	0.878349	0.140406	-0.574765	-1.17455	8	Sox9|Trps1|Tgfbr1|Smad7
KEGG_WNT_SIGNALING_PATHWAY	0.181818	0.776399	0.261664	-0.392846	-1.17447	39	Jun|Ccnd2|Ccnd1|Nfat5|Myc|Prkca|Camk2d|Tcf7|Ppp3ca|Wnt10b|Rock2|Senp2|Ctnnb1
REACTOME_INTEGRIN_CELL_SURFACE_INTERACTIONS	0.213992	0.81178	0.195789	-0.443983	-1.174	20	Spp1|Fn1|Col3a1|Col18a1|Itga4|Itgb5|Cd44
smooth_muscle_cell_migration(6)	0.324468	0.895614	0.122679	-0.654757	-1.17394	5	Bcl2|Lrp1
regulation_of_myeloid_leukocyte_mediated_immunity(6)	0.228782	0.826408	0.17822	-0.485313	-1.17392	15	Tyrobp|Fcer1g|Lyn|Ddx58
REACTOME_AKT_PHOSPHORYLATES_TARGETS_IN_THE_CYTOSOL	0.324468	0.895614	0.122679	-0.654746	-1.17392	5	Cdkn1a|Mdm2
post_embryonic_development(3)	0.211111	0.811453	0.231127	-0.403402	-1.17365	35	Bcl2|Nr4a2|Klf4|Vegfa|Kdm5b|Selenop|Tiparp|Csrnp1|Hmgn1|Tgfbr1|Sgpl1|Arid5b|Myo1e
protein_complex_involved_in_cell_adhesion(3)&integrin_complex(4)	0.307246	0.886427	0.132846	-0.58283	-1.17336	7	Tspan32|Itgb5|Itgb8
negative_regulation_of_peptidase_activity(7)	0.262799	0.846957	0.158514	-0.494451	-1.17269	13	Hspa1b|Cst7
regulation_of_antigen_processing_and_presentation(4)	0.324468	0.895614	0.122679	-0.654036	-1.17264	5	Cd74|Fgl2|H2-Ab1
REACTOME_SCAVENGING_BY_CLASS_F_RECEPTORS	0.318296	0.891188	0.119888	-0.732979	-1.1726	3	Hsp90aa1
spongiotrophoblast_layer_development(5)	0.331476	0.896904	0.124434	-0.610713	-1.17192	6	Zfp36l1|Xist|Senp2
protein_catabolic_process(5)	0.130044	0.723782	0.249247	-0.330206	-1.1717	112	Apoe|Ctsl|Ier3|Lgmn|Sox9|Isg15|Psap|Nedd4|Trim30a|Wwtr1|Ctss|Lamp2|Trib1|Dnajb9|Ppt1|Ctsa|Mdm2|Hspa5|Hsp90ab1|Mycbp2
cardiac_muscle_cell_action_potential(6)	0.318296	0.891188	0.119888	-0.732331	-1.17156	3	Cacna1d|Bin1
isoprenoid_metabolic_process(5)	0.318296	0.891188	0.119888	-0.731949	-1.17095	3	Dhrs3
cell_migration_involved_in_sprouting_angiogenesis(6)	0.35443	0.911458	0.113313	-0.685583	-1.17054	4	Plk2|Nrp1
REACTOME_TRAF3_DEPENDENT_IRF_ACTIVATION_PATHWAY	0.310145	0.88778	0.132147	-0.581381	-1.17044	7	Irf7|Ddx58|Trim25
regulation_of_cellular_component_movement(4)	0.0660948	0.649433	0.287805	-0.317816	-1.16996	129	Xcl1|Jun|Bcl2|Cd9|Cd81|Klf4|Sox9|Col3a1|Anxa1|Col18a1|Cd74|Plk2|Grn|Vegfa|Gadd45a|Lrp1|Csf1|Lmna|Rtn4|Ecm1|Prcp|Sdc4|Lyn|Abhd2|Nrp1|Ccr6|Tnfsf14|Ripor2|Zfp703|Prr5l|Mycbp2|Ptprj|Lmo4
BIOCARTA_P35ALZHEIMERS_PATHWAY	0.359494	0.916038	0.112379	-0.684946	-1.16945	4	App
PID_INTEGRIN3_PATHWAY	0.271739	0.856333	0.160801	-0.491793	-1.16921	14	Spp1|Fn1|Tgfbi|Vegfa|Sdc4
male_genitalia_development(5)	0.311321	0.888409	0.11725	-0.794586	-1.1687	2	Ar|Ctnnb1
single_fertilization(4)	0.193833	0.788877	0.213928	-0.4216	-1.16868	25	Hspa1b|Cd9|Kdm5b|Abhd2|Hexb|Tnp2|Ar
neuromuscular_synaptic_transmission(8)	0.248092	0.83794	0.118288	-0.873694	-1.16837	1	Egr3
REACTOME_GLYCOSAMINOGLYCAN_METABOLISM	0.226337	0.826408	0.190023	-0.441853	-1.16837	20	Bgn|Hexa|Cd44|Sdc4|Hexb|Gns|Gusb|Papss1
regulation_of_response_to_external_stimulus(4)	0.0698894	0.650141	0.287805	-0.310382	-1.16828	183	Xcl1|Lag3|Cst7|Klrk1|Apoe|Fcer1g|Cd160|Tnf|Tspan32|Cd81|Ccl3|Klf4|Ier3|Zfp36|Anxa1|Cd74|Cd200|Nupr1|Grn|Klre1|Vegfa|Cd44|Fgl2|Nfe2l2|Ctss|Il1rl1|Rtn4|Parp14|Nenf|Lyn|Gpx1|Ctsc|Nrp1|Adcy7|Pld3|Irf1|Ifng|Tnfsf14|Vav1|Ripor2|Cd84|Irf7|Mycbp2|Ptprj|Prkca|Pdcd4|Prkcd|Abhd12|Dusp10|Unc13b
sarcolemma(5)	0.242754	0.833194	0.170932	-0.4658	-1.16816	16	Bgn|Anxa1|Lamp1|Dst|Camk2d|Bin1|Cib2|Utrn
lipase_activity(5)	0.270096	0.854173	0.151149	-0.536293	-1.16778	10	Enpp2|Pld3|Abhd12
integral_component_of_endoplasmic_reticulum_membrane(6)	0.266212	0.84927	0.157403	-0.492301	-1.1676	13	H2-K1|Rtn4|H2-T23|Creb3l1|H2-Q10|H2-D1|H2-Q7
intrinsic_component_of_endoplasmic_reticulum_membrane(5)	0.266212	0.84927	0.157403	-0.492301	-1.1676	13	H2-K1|Rtn4|H2-T23|Creb3l1|H2-Q10|H2-D1|H2-Q7
REACTOME_FGFR2B_LIGAND_BINDING_AND_ACTIVATION	0.248092	0.83794	0.118288	-0.872982	-1.16741	1	Fgf2
REACTOME_FGFR2C_LIGAND_BINDING_AND_ACTIVATION	0.248092	0.83794	0.118288	-0.872982	-1.16741	1	Fgf2
REACTOME_FGFR2_LIGAND_BINDING_AND_ACTIVATION	0.248092	0.83794	0.118288	-0.872982	-1.16741	1	Fgf2
REACTOME_FGFRL1_MODULATION_OF_FGFR1_SIGNALING	0.248092	0.83794	0.118288	-0.872982	-1.16741	1	Fgf2
adenohypophysis_development(4)	0.248092	0.83794	0.118288	-0.872982	-1.16741	1	Fgf2
positive_regulation_of_cerebellar_granule_cell_precursor_proliferation(5)	0.248092	0.83794	0.118288	-0.872982	-1.16741	1	Fgf2
regulation_of_cerebellar_granule_cell_precursor_proliferation(6)	0.248092	0.83794	0.118288	-0.872982	-1.16741	1	Fgf2
regulation_of_endothelial_cell_differentiation(6)	0.323308	0.895614	0.118815	-0.729629	-1.16724	3	Vegfa|Ctnnb1
endoplasmic_reticulum_membrane(5)	0.13551	0.728721	0.249247	-0.377829	-1.16712	49	Cd4|Bcl2|H2-K1|Rtn4|H2-T23|Pld3|Dst|Creb3l1|Hspa5|H2-Q10|H2-D1|Abhd12
regulation_of_interleukin_10_production(5)	0.266212	0.84927	0.157403	-0.492058	-1.16702	13	Tyrobp|Fcer1g|Tnfrsf9|Cd83|Tigit|Cd84
collateral_sprouting(5)	0.332447	0.896904	0.120985	-0.650891	-1.16701	5	Rtn4|Zeb2|App
REACTOME_FRS_MEDIATED_FGFR1_SIGNALING	0.339833	0.898455	0.122679	-0.608015	-1.16675	6	Fgfr1|Fgf2
negative_regulation_of_response_to_cytokine_stimulus(4)&negative_regulation_of_cytokine_mediated_signaling_pathway(5)	0.259386	0.845564	0.159647	-0.494322	-1.16651	12	Ecm1|Parp14
REACTOME_SHC_MEDIATED_CASCADE_FGFR1	0.332447	0.896904	0.120985	-0.650428	-1.16618	5	Fgfr1|Fgf2
plasma_membrane_protein_complex(4)	0.163068	0.755208	0.249247	-0.365786	-1.1656	55	Fcer1g|H2-Aa|Tspan32|H2-Eb1|Cybb|Cd74|Itgb5|Cacna1d|Cd3g|H2-Ab1|Hspa2|Prkca|Itgb8|Abhd12|Ptpn6
[truncated: 5,854 more rows]

## Sheet: top_genes_Th_PC1
gene name	CS1
Ctla2a	-0.10502
Ifitm1	-0.08838
Ccl5	-0.079488
Tbc1d10c	-0.078928
Gimap6	-0.076376
Ccl4	-0.066009
Gimap4	-0.062602
Gzmb	-0.061597
[truncated: 92 more rows]

[truncated: 1 more sheets: top_genes_Th_PC2]
