# Supplementary material for: Multi-cellular phenotypic dynamics during the progression of an immunocompetent breast cancer model
Source: iScience. 2025 Oct 23;28(11):113808. doi: 10.1016/j.isci.2025.113808 (PMC12637086; doi:10.1016/j.isci.2025.113808)
Supplement: Table S8. FGSEA analysis of PC loadings for Tregs, related to Figure 4 [file mmc8.xlsx]

## Sheet: fgsea_analysis_Tregs_PC1
pathway	pval	padj	log2err	ES	NES	size	leadingEdge
2_oxoglutarate_dependent_dioxygenase_activity(5)	0.134808853118712	0.491738338853737	0.170932335370056	0.735088825986097	1.32877492381139	14	P4ha1|P4ha2|Egln3|Asph|Plod3
3_5_cyclic_nucleotide_phosphodiesterase_activity(8)	0.572008113590264	0.840434740086143	0.0728938564822936	-0.560397811096777	-0.931250333087651	12	Pde4d|Pde4b
9_0_non_motile_cilium(6)	0.937007874015748	0.965986404198463	0.0613026075396207	0.302365646884033	0.734196515934345	70	Map1b|Ptgs1|Guca1a|Bsg|Kifap3|Myo7a|Cep290|Prph|Myo5a|Ptprk|Kif3a|Ift122|Ttc8|Gnb1|Pcdhb16|Iqcb1|Tmem237
9_2_motile_cilium(6)	0.0745542949756888	0.374603525813	0.208955027549354	-0.623884947121566	-1.34371411951035	68	Slc9a3r1|Dnajb13|Ldha|Cd52|Aldoa|Capzb|Slc9b2|Dnah8|Rsph1|Mns1|Prkar1a|Atp2b4|Hk1
ADP_metabolic_process(8)	0.415929203539823	0.75475852301426	0.0824344091527096	-0.530076624348107	-1.03188949446922	34	Ddit4|Pfkp|Ifng|Hif1a|Pgk1|Stat3|Pkm|Hk1|Pfkl|Gpi1
AMPA_glutamate_receptor_complex(7)	0.480885311871227	0.79159724972347	0.0815265143256594	0.559288881891852	1.01099216197099	14	Olfm1|Nrn1|Dlg4|Cpt1c|Gria3|Abhd6
AP_type_membrane_coat_adaptor_complex(4)	0.803571428571429	0.91871440916667	0.0553642837725362	0.429991032860335	0.737919286390704	11	Vps18|Vps11|Ap2m1|Sgip1|Ap2a2
ATP_binding(6)	0.241830065359477	0.618094135802469	0.109684061970549	-0.553339322562756	-1.15763782391567	53	Zap70|Map4k1|Mknk2|Csk|Sik1|Srpk1|Haspin|Ndufa13
ATP_biosynthetic_process(4)	0.056420233463035	0.327789533166062	0.266350657088526	0.871653272669075	1.39041954490174	7	Trem2|Pid1|Flcn
ATP_dependent_chromatin_remodeling(7)	0.0899795501022495	0.412656717374156	0.213927855492356	-0.867708826969454	-1.38949713423148	8	Ptma|Nasp|Mis18a
ATP_generation_from_ADP(4)&glycolytic_process(5)&nucleoside_diphosphate_phosphorylation(7)&nucleotide_phosphorylation(7)	0.391459074733096	0.738664508872166	0.0860347242455604	-0.545610160631615	-1.0515317908046	31	Ddit4|Pfkp|Ifng|Hif1a|Pgk1|Stat3|Pkm|Hk1|Pfkl|Gpi1
ATP_metabolic_process(3)	0.756451612903226	0.901697751274486	0.0486034247259069	-0.380696429142642	-0.823700649107537	71	Ddit4|Pfkp|Ifng|Ldha|Hif1a|Pgk1|Stat3|Dnajc15|Pkm|Hk1|Park7|Pfkl
ATP_synthesis_coupled_electron_transport(5)&mitochondrial_ATP_synthesis_coupled_electron_transport(6)	0.238834951456311	0.615784265383504	0.122107920287081	-0.75031180655114	-1.24650929389189	10	Dnajc15|Park7|Bid
ATPase_activity(8)	0.0447019867549669	0.282690141325869	0.276500599254472	-0.693834209881721	-1.42699842494408	46	Top2a|Mcm7|Mcm6|Mcm4|Smchd1|Abcb1a|Helb|Atf7ip|Atp8a1
ATPase_binding(5)	0.685436893203884	0.884918403502089	0.0618406035753285	-0.507758877869406	-0.843550847519804	10	Pde4d
ATPase_complex(4)	0.441124780316344	0.766553236050192	0.0789209638180035	-0.515624932045549	-1.01698573840252	36	Chd3|Rbbp7|Smarca5|Rbbp4|Hdac1|Smarcd1|Ss18|Smarcd2|Actl6a|Bicra|Brd9|Smarce1
ATPase_coupled_cation_transmembrane_transporter_activity(6)&ATPase_coupled_ion_transmembrane_transporter_activity(6)&ion_transmembrane_transporter_activity_phosphorylative_mechanism(7)	0.484909456740443	0.793233354972916	0.0810802057550866	0.55480768182764	1.00289177183662	14	Atp1b1|Atp1a3|Atp6v1g1|Atp7a|Atp6v0d1|Atp6v1e1|Atp6v1c1|Atp2c1
ATPase_coupled_transmembrane_transporter_activity(6)	0.622823984526112	0.860797474670806	0.0662842187012672	-0.513521388915694	-0.896178169447197	18	Tap1|Abcb1a
AU_rich_element_binding(6)&mRNA_3_UTR_AU_rich_region_binding(7)	0.0511811023622047	0.309313706476346	0.282013350011725	0.801570645845782	1.43063618422663	13	Zfp36|Zfp36l1|Apobec1|Zc3h12a|Cpeb2
A_band(3)	0.271653543307087	0.649856039633565	0.114266502484433	0.656248348836669	1.17126623654498	13	Dst|Sptbn1|Klhl40|Ank2|Kat2b
BIOCARTA_41BB_PATHWAY	0.84990253411306	0.927948728795634	0.0519512476197082	-0.416400401117301	-0.720351837672354	17	Tnfrsf9|Ifng|Map3k1|Ikbkb
BIOCARTA_ACE2_PATHWAY	0.0318275964862171	0.217735072244464	0.321775918075361	0.868268790700666	1.42045761401787	9	Col4a1|Col4a2|Ace|Col4a5|Col4a6
BIOCARTA_ACETAMINOPHEN_PATHWAY	0.0456505519540802	0.287453988822912	0.321775918075361	0.970664467483506	1.35853529394955	2	Ptgs2|Ptgs1
BIOCARTA_ACH_PATHWAY	0.0649087221095335	0.350545196953981	0.252961123069611	-0.8487455130392	-1.41041689684243	12	Rapsn|Pik3cg|Fasl|Pik3r1|Ptk2b
BIOCARTA_ACTINY_PATHWAY	0.946428571428571	0.9707097643887	0.0478299633114229	0.328691404509831	0.564076243742121	11	Nckap1|Pir|Wasl|Wasf2|Wasf1
BIOCARTA_AGPCR_PATHWAY	0.903490759753593	0.95032852847801	0.051530912208539	0.393242111349134	0.656403697930444	10	Arrb1|Prkar2b|Prkacb|Prkcb|Prkar2a
BIOCARTA_AGR_PATHWAY	0.894833948339483	0.947776101532983	0.0470699590082662	-0.361109193607444	-0.684404818785601	29	Rapsn|Arhgef6|Cdc42|Git2|Rac1|Pak2
BIOCARTA_AHSP_PATHWAY	0.875502008032129	0.940191610977881	0.0519512476197082	-0.392139497833374	-0.646817268202557	11	Alad|Hmbs|Cpox|Urod
BIOCARTA_AKAP13_PATHWAY	0.841889117043121	0.925914506283343	0.0547939500773363	0.432801278857604	0.722436259271658	10	Lpar1|Gna12|Rhoa|Prkar2b|Prkacb
BIOCARTA_AKAP95_PATHWAY	0.248543689320388	0.625936611961343	0.119348440591015	-0.745360864513811	-1.23828418639769	10	Cdk1|Ccnb1|Ncapd2
BIOCARTA_AKAPCENTROSOME_PATHWAY	0.532388663967611	0.820534628498101	0.0764767053228531	-0.575756815984068	-0.969163090758798	13	Cdk1|Pkn1|Nup85
BIOCARTA_AKT_PATHWAY	0.68	0.882800705467372	0.0613026075396207	-0.477417695110779	-0.856951299317075	21	Pik3cg|Fasl|Foxo1|Pik3r1|Ikbkb
BIOCARTA_ALK_PATHWAY	0.16	0.530283656010806	0.16440575583821	0.60626412479122	1.26083359152803	30	Tgfbr2|Mef2c|Tgfbr1|Tgfb3|Tgfbr3|Ctnnb1|Smad1|Bmp7|Bmpr2|Tgfb2|Fzd1|Smad5|Bmpr1a|Acvr1|Nppb|Gsk3b
BIOCARTA_ALTERNATIVE_PATHWAY	0.0458715596330275	0.288128572439339	0.287857117255149	0.906910778304388	1.38005205654532	5	C3|Cfp|Cfb|Hc
BIOCARTA_AMAN_PATHWAY	0.902834008097166	0.95032852847801	0.0509082865515105	-0.366889811787999	-0.617580294473162	13	St8sia4|Fut7
BIOCARTA_AMI_PATHWAY	0.173228346456693	0.549389857073553	0.147331213699377	0.714704046389652	1.27559744743315	13	Col4a1|Col4a2|Plat|Pros1|Col4a5|F2r|F10|Col4a6
BIOCARTA_ARAP_PATHWAY	0.349693251533742	0.705291403822615	0.100633389423036	0.586724323897763	1.09966769019576	17	Asap1|Cyth1|Cyth3|Arap1|Cltb|Asap2|Arfgap3|Cyth2
BIOCARTA_ARENRF2_PATHWAY	0.00635445631848039	0.0840816748305767	0.407017918923954	0.812380443951273	1.54893123191801	19	Jun|Fos|Nfe2l2|Hmox1|Maff|Mafk
BIOCARTA_ARF_PATHWAY	0.795321637426901	0.915316224687213	0.0550211117163117	-0.445846289921202	-0.771291750445902	17	Pik3cg|Cdkn2a|Pik3r1|Rac1|Rb1|E2f1|Polr1d
BIOCARTA_ASBCELL_PATHWAY	0.145631067961165	0.507571160635481	0.160801401070022	-0.814929797248933	-1.35386056472908	10	Cd28|Cd4|Il10|Fasl
BIOCARTA_AT1R_PATHWAY	0.889679715302491	0.94511228774177	0.0456790414930062	-0.374098599894808	-0.700960846699042	26	Calm3|Calm1|Map3k1|Grb2|Rac1|Ptk2b
BIOCARTA_ATM_PATHWAY	0.141052631578947	0.500138931142886	0.170932335370056	0.687126207274083	1.31011430745376	19	Jun|Cdkn1a|Gadd45a|Nfkbia|Mdm2|Nfkb1
BIOCARTA_ATRBRCA_PATHWAY	0.354285714285714	0.707191012483895	0.0956031492204301	-0.610150634578914	-1.09520318253016	21	Rad51|Brca1|Brca2|Fancf
BIOCARTA_BAD_PATHWAY	0.863039399624766	0.933828167078921	0.0494904866135495	-0.384580418793138	-0.710543992015264	23	Rps6ka1|Pik3cg|Pik3r1|Prkar1a|Il3ra
BIOCARTA_BARD1_PATHWAY	0.447852760736196	0.77074185491459	0.0862865626267245	-0.670813371323818	-1.07420050146777	8	Brca1|Fancf
BIOCARTA_BARRESTIN_PATHWAY	0.586956521739131	0.84365477432768	0.0702812841717392	-0.56863860633682	-0.932582499462059	9	Grk2
BIOCARTA_BARRESTIN_SRC_PATHWAY	0.599597585513079	0.849266466607999	0.070113215764256	0.511938368227457	0.925399546544638	14	Hck|Fgr|Arrb1|Dnm1|Mapk3|Hras|Plcb1
BIOCARTA_BARR_MAPK_PATHWAY	0.740963855421687	0.897333183262483	0.0597317976364411	-0.477255915551203	-0.787213145413649	11	Grk2
BIOCARTA_BBCELL_PATHWAY	0.25	0.627215405589639	0.122679189568808	-0.793069924711534	-1.25488431695112	7	Cd28|Cd4|Fasl
BIOCARTA_BCELLSURVIVAL_PATHWAY	0.43614931237721	0.764585636677458	0.0855356947987884	-0.603867510848102	-1.04002458339358	15	Birc5|Pik3cg|Casp3|Pik3r1
BIOCARTA_BCR_PATHWAY	0.32648401826484	0.691768791863061	0.111918316325105	0.524785402304784	1.1099134707802	33	Jun|Fos|Lyn|Syk|Ppp3ca|Vav1|Btk
BIOCARTA_BIOPEPTIDES_PATHWAY	0.204710144927536	0.582253236789642	0.128142916898415	-0.658277200035038	-1.23777881239284	27	Stat5a|Calm3|Stat3|Calm1|Grb2|Fyn|Plcg1|Ptk2b
BIOCARTA_BLYMPHOCYTE_PATHWAY	0.780241935483871	0.90978858366658	0.0574877409561325	0.475631738249985	0.778117020099898	9	H2-Eb1|Fcgr2b|Cd40
BIOCARTA_BOTULIN_PATHWAY	0.411449016100179	0.750849833828724	0.0835990603684159	0.740654080965414	1.06659726897982	3	Chrna1|Vamp2|Stx1a
BIOCARTA_BTG2_PATHWAY	0.158730158730159	0.527262048020171	0.155241966228839	0.741187587559002	1.27197214336057	11	Btg2|Ccnd1|Btg1|Ngf|Trp53
BIOCARTA_CACAM_PATHWAY	0.652173913043478	0.874833511603985	0.0650877566917313	-0.522616564552701	-0.857105121951819	9	Calm3|Calm1
BIOCARTA_CALCINEURIN_PATHWAY	0.581443298969072	0.842324568132306	0.0728938564822936	0.491335128575582	0.92959502079883	18	Marcks|Cdkn1a|Ppp3ca|Gnaq
BIOCARTA_CARDIACEGF_PATHWAY	0.0715746421267894	0.366384520650415	0.241339976815091	0.752435172955365	1.41025114344851	17	Jun|Fos|Myc|Nfkb1|Adam12|Rhoa|Hras|Edn1|Egfr
BIOCARTA_CARM1_PATHWAY	0.988095238095238	0.995125057821733	0.0458620343117985	0.269453751202581	0.462416898510743	11	Prkar2b|Crebbp|Prkacb|Carm1|Prkar2a
BIOCARTA_CARM_ER_PATHWAY	0.238805970149254	0.615784265383504	0.128788713061714	0.604192566351644	1.18600854525921	23	Ccnd1|Mef2c|Hdac5|Ncor2|Esr1|Hdac2|Gtf2a1|Hdac4|Crebbp
BIOCARTA_CASPASE_PATHWAY	0.178236397748593	0.557111729863012	0.141225119642531	-0.686077379175108	-1.26758445310412	23	Arhgdib|Lmnb1|Prf1|Birc2|Casp3|Parp1
BIOCARTA_CB1R_PATHWAY	0.135245901639344	0.492781255433838	0.172324344900946	-0.850463859670281	-1.34569944765229	7	Faah|Pld3
BIOCARTA_CBL_PATHWAY	0.418467583497053	0.755331178300726	0.0878312634480124	0.606760067719341	1.06163391361228	12	Csf1r|Pdgfra|Met|Egfr
BIOCARTA_CCR3_PATHWAY	0.738144329896907	0.897055541525469	0.0611692626746689	0.428589722771798	0.810882123183925	18	Rock2|Gnaq|Mapk3|Rhoa|Ccl11|Hras|Plcb1
BIOCARTA_CCR5_PATHWAY	0.17319587628866	0.549389857073553	0.151148761385484	0.677142520631746	1.28113843065794	18	Jun|Fos|Ccl2|Cxcr4|Cxcl12|Ccl12
BIOCARTA_CD40_PATHWAY	0.458752515090543	0.777234662770084	0.0840745577910723	0.568251160448517	1.02719272248194	14	Dusp1|Nfkbia|Cd40|Nfkb1|Cd40lg
BIOCARTA_CDC25_PATHWAY	0.194274028629857	0.571625805987523	0.141225119642531	-0.803496349620607	-1.28667110494036	8	Cdk1|Cdc25b
BIOCARTA_CDC42RAC_PATHWAY	0.813905930470348	0.922652815934066	0.0561766586307176	-0.4354307796472	-0.697272865817305	8	Pik3r1|Cdc42|Rac1
BIOCARTA_CDK5_PATHWAY	0.14484126984127	0.505536551589183	0.163180127180689	0.752955317508445	1.29216706423827	11	Egr1|Ngf|Mapk3|Hras|Cdk5
BIOCARTA_CDMAC_PATHWAY	0.00543741267699605	0.0775061262245305	0.407017918923954	0.843675796273641	1.55196628428424	16	Jun|Fos|Tnf|Nfkbia|Myc|Nfkb1|Mapk3|Hras|Plcb1
BIOCARTA_CELL2CELL_PATHWAY	0.68993839835729	0.886240719647971	0.0642140881844605	0.523082388543688	0.873134398003284	10	Actn1|Vcl|Ctnnb1|Ctnna1|Bcar1
BIOCARTA_CELLCYCLE_PATHWAY	0.610687022900763	0.855369630897298	0.0665892104103933	-0.499977945406164	-0.908439575319288	22	Cdk1|Ccnb1|Ccnd2|Ccne1|Cdkn2a|Cdkn2d|Cdkn1b|Rb1
BIOCARTA_CERAMIDE_PATHWAY	0.89727463312369	0.948348960997419	0.052805004567129	0.356898094896748	0.693201578898626	21	Tnfrsf1a|Nfkb1|Bax|Bcl2|Mapk3
BIOCARTA_CFTR_PATHWAY	0.120553359683794	0.464749876669246	0.179782316298324	-0.847102699422128	-1.38927104829779	9	Slc9a3r1|Ezr|Prkar1a
BIOCARTA_CHEMICAL_PATHWAY	0.655705996131528	0.877404213624074	0.0637845390312975	-0.501046039649497	-0.874406660197695	18	Casp3|Parp1|Tln1|Eif2s1|Bid|Stat1
BIOCARTA_CHREBP_PATHWAY	0.722986247544204	0.893587396893559	0.0598603117764473	-0.475726711888818	-0.819331171909691	15	Acsbg1|Prkar1a
BIOCARTA_CIRCADIAN_PATHWAY	0.550863723608445	0.828377501426306	0.072003313661988	0.622138536369744	0.968033477834758	6	Csnk1e|Clock|Arntl|Per1
BIOCARTA_CK1_PATHWAY	0.56188605108055	0.835088565180265	0.0721797965581253	0.547070001383083	0.95719559919497	12	Ppp3ca|Prkar2b|Plcb1|Cdk5|Prkacb
BIOCARTA_CLASSIC_PATHWAY	0.0150822861961613	0.141762838416892	0.380730400722792	0.89610539049085	1.46599732538815	9	C1qb|C1qa|C1qc|C3|C4b|C1ra|C1s1|Hc
BIOCARTA_COMP_PATHWAY	0.00813235158059874	0.0979742061944146	0.380730400722792	0.879645528018823	1.56998354193597	13	C1qb|C1qa|C1qc|C3|Cfb|C4b|C1ra|C1s1|Hc
BIOCARTA_CPSF_PATHWAY	0.565217391304348	0.836967454715611	0.0721797965581253	-0.584667791124901	-0.958870790561931	9	Cpsf3|Cpsf2|Cstf2|Cpsf4|Papola|Pabpn1
BIOCARTA_CREB_PATHWAY	0.274285714285714	0.651926749388809	0.11146266692298	-0.660761599479114	-1.17418877854707	20	Rps6ka1|Pik3r1|Prkar1a|Grb2|Rac1
BIOCARTA_CREM_PATHWAY	0.128318584070796	0.478739532359419	0.184706471207739	-0.93668061694863	-1.29386110902717	2	Crem
BIOCARTA_CSK_PATHWAY	0.0184468115004059	0.159604057360454	0.352487857583619	-0.862958421150168	-1.4954210203111	16	Zap70|Cd247|Lck|Cd4|Cd3e|Cd3g|Cd3d
BIOCARTA_CTBP1_PATHWAY	0.678936605316974	0.882789906678365	0.0647943366000727	-0.507391204709683	-0.812505996211539	8	Ube2i|Sae1|Uba2|Nos1
BIOCARTA_CTCF_PATHWAY	0.840445269016698	0.925753537318182	0.0501934252649434	-0.392728249185946	-0.727982160072178	24	Pik3cg|Tgfb1|Cdkn2a|Pik3r1|Ctcf|Cdkn1b
BIOCARTA_CTLA4_PATHWAY	0.0224266548001685	0.176863168488297	0.352487857583619	-0.848994365488704	-1.48163296165948	18	Cd28|Itk|Cd247|Lck|Cd3e|Ctla4|Cd3g|Icos|Cd3d
BIOCARTA_CTL_PATHWAY	0.0552380952380952	0.322765938788038	0.266350657088526	-0.783730238758676	-1.40677367700518	21	Cd247|Cd3e|Cd3g|Prf1|Itgal|Fasl|Icam1|Cd3d|Itgb2
BIOCARTA_CXCR4_PATHWAY	0.371134020618557	0.722484344206114	0.09754492162472	0.57316030462204	1.08440641490633	18	Cxcr4|Cxcl12|Nfkb1|Gnaq|Mapk3|Bcar1|Hras
BIOCARTA_CYTOKINE_PATHWAY	0.486815415821501	0.793675245427721	0.0813027345384498	-0.608135201404846	-1.01057873113781	12	Il10|Ifng|Il16
BIOCARTA_D4GDI_PATHWAY	0.51417004048583	0.810798129395072	0.0782955249944794	-0.58820179196461	-0.990111538177709	13	Arhgdib|Prf1|Casp3|Parp1
BIOCARTA_DC_PATHWAY	0.216599190283401	0.596771821596103	0.132147260608774	-0.752654427672169	-1.26693227269799	13	Cd5|Il10|Cd7|Ifng
BIOCARTA_DEATH_PATHWAY	0.609170305676856	0.854603129423925	0.0734381410838857	0.439566902038085	0.90349176145849	28	Lmna|Nfkbia|Nfkb1|Tnfrsf25|Bcl2
BIOCARTA_DICER_PATHWAY	0.979816513761468	0.989850446137646	0.0426733861156084	0.308628770103416	0.469642415857713	5	Ago4|Ago3|Dicer1|Ago1
BIOCARTA_DNAFRAGMENT_PATHWAY	0.00499563262375995	0.0731070611202724	0.407017918923954	-0.918070979318533	-1.52561963726308	12	Hmgb2|Top2a|Hmgb1|Casp3
BIOCARTA_DREAM_PATHWAY	0.333333333333333	0.69666075666667	0.101713902282311	0.660874274210315	1.13414428569642	11	Jun|Fos|Mapk3|Prkar2b
BIOCARTA_DSP_PATHWAY	0.662055335968379	0.878270336486716	0.0643583367917361	-0.51252786227611	-0.840559380806943	9	Dusp4|Dusp2
BIOCARTA_ECM_PATHWAY	0.633776091081594	0.864964340609252	0.0645031249656493	-0.504935651528666	-0.893836116892442	19	Pik3cg|Pfn1|Diaph1|Pik3r1|Tln1|Fyn|Rock1
BIOCARTA_EDG1_PATHWAY	0.516190476190476	0.811904020262162	0.0749278818393739	-0.557301003108533	-0.990336884950515	20	S1pr1|Pik3cg|Pik3r1|Rac1
BIOCARTA_EEA1_PATHWAY	0.270428015564202	0.648263076877535	0.11378726182188	0.755188853331653	1.20464108228377	7	Trf|Tfrc|Egfr|Eea1
BIOCARTA_EFP_PATHWAY	0.225933202357564	0.604102543608437	0.126875729929857	-0.726964855739645	-1.25203179116317	15	Ccnb2|Cdk1|Sfn|Ccnb1
BIOCARTA_EGFR_SMRTE_PATHWAY	0.899598393574297	0.94924652739398	0.0507027937029348	-0.373248552465335	-0.615657464754471	11	Map3k1
BIOCARTA_EGF_PATHWAY	0.602222222222222	0.850857553914852	0.0749278818393739	0.443379925961381	0.898975969862757	27	Jun|Fos|Mapk3|Rasa1
BIOCARTA_EICOSANOID_PATHWAY	0.294979079497908	0.664805022651459	0.112843355675562	0.592309266930195	1.15526121988554	22	Alox5ap|Ptgs2|Tbxas1|Ptgs1|Hpgds|Cysltr1|Pla2g4a|Ephx1|Ptgis|Alox5|Plcb1|Ptgfr|Ptges|Cyp2j6
BIOCARTA_EIF2_PATHWAY	0.909638554216867	0.952667411243104	0.0501934252649434	-0.364420393715915	-0.601095795865956	11	Eif2s2|Eif2s1
BIOCARTA_EIF4_PATHWAY	0.272138228941685	0.649970637001863	0.120433371642259	0.582057868977414	1.15334738710497	24	Eif4ebp1|Ghr|Eif4a2|Eif4e|Eif4g1|Eif4a1|Pabpc1|Mapk3|Eif4g2|Irs1|Akt1|Prkcb|Rps6kb1
BIOCARTA_EIF_PATHWAY	0.582822085889571	0.842661856020085	0.0723570851036907	0.501459065300321	0.939859333601819	17	Eif4a2|Eif5|Eif4e|Eif1|Eif4g1|Eif4a1|Eif1a|Eif4g2
BIOCARTA_EOSINOPHILS_PATHWAY	0.469724770642202	0.783568799660826	0.0778840111977068	0.690431384112073	1.05063394805911	5	H2-Eb1|Ccl5|Ccl11|Csf2
BIOCARTA_EPHA4_PATHWAY	0.840155945419103	0.925697421776058	0.0524827622635459	0.438781562671034	0.712325824565751	8	Lyn|Itgb1
BIOCARTA_EPONFKB_PATHWAY	0.46611909650924	0.78180471512221	0.0843144320642653	0.62072910992171	1.03612729004991	10	Cdkn1a|Nfkbia|Nfkb1|Sod2
BIOCARTA_EPO_PATHWAY	0.317525773195876	0.683481953145739	0.107140237276725	0.590389165334209	1.11700303216531	18	Jun|Fos|Mapk3|Hras
BIOCARTA_ERAD_PATHWAY	0.84	0.925697421776058	0.0560595875032335	0.384435663252997	0.732987124332352	19	Man1c1|Man2a2|Man1a|Canx|Skp1a|Uggt1|Ganab|Man1a2
BIOCARTA_ERBB3_PATHWAY	0.851376146788991	0.927948728795634	0.0490939668192139	0.465453825685	0.708284127535065	5	Nrg1|Egfr|Ube2d1
BIOCARTA_ERBB4_PATHWAY	0.884403669724771	0.943902481201107	0.0473534245254193	0.437141210893922	0.665200636630199	5	Adam17|Prkcb|Nrg2
BIOCARTA_ERK5_PATHWAY	0.15587044534413	0.524628417091055	0.158514105424824	-0.789634657678279	-1.3291805570686	13	Rps6ka1|Pik3cg|Pik3r1|Grb2|Plcg1
BIOCARTA_ERK_PATHWAY	0.664192949907236	0.878418961104376	0.0611692626746689	-0.470754971654479	-0.872616680465696	24	Rps6ka1|Mknk2|Stat3
BIOCARTA_ERYTH_PATHWAY	0.451866404715128	0.77212949244103	0.0835990603684159	0.592214944935468	1.03618465212238	12	Kitl|Igf1|Il11|Tgfb3|Ccl3|Tgfb2|Il1a|Il6
BIOCARTA_ETC_PATHWAY	0.820040899795501	0.923803718378543	0.055826471778749	-0.423608991037073	-0.678342159012544	8	Sdhb|Ndufa1
BIOCARTA_ETS_PATHWAY	0.194274028629857	0.571625805987523	0.141225119642531	0.666420509283151	1.24903821487071	17	Jun|Fos|Csf1r|Csf1|Etv3|Hdac5|Ncor2
BIOCARTA_EXTRINSIC_PATHWAY	0.721774193548387	0.893587396893559	0.0611692626746689	0.522619738522129	0.85498775813504	9	F3|Pros1|F2r|F10
BIOCARTA_FAS_PATHWAY	0.40590405904059	0.746922797592527	0.0860347242455604	-0.548649974254937	-1.03984803725289	29	Arhgdib|Lmnb1|Fasl|Map3k1|Casp3|Parp1|Rb1|Pak2|Daxx|Casp8
BIOCARTA_FBW7_PATHWAY	0.341897233201581	0.702235630580357	0.0999276973731092	-0.705124482805591	-1.15642298162433	9	Ccne1|Rb1|E2f1
BIOCARTA_FCER1_PATHWAY	0.351674641148325	0.706132665964955	0.110122263835536	0.493519156135929	1.07581102334864	38	Jun|Fos|Fcer1g|Lyn|Syk|Ppp3ca|Vav1|Btk|Pla2g4a
BIOCARTA_FIBRINOLYSIS_PATHWAY	0.0719844357976654	0.367460077605142	0.234392647294686	0.860694238121892	1.37293821797343	7	Serpine1|Plat|F13a1|Plau|F2r
BIOCARTA_FLUMAZENIL_PATHWAY	0.429924242424242	0.761274485412416	0.0843144320642653	0.720707661293644	1.06471708305872	4	Gpx1|Prkce|Gabra3
BIOCARTA_FMLP_PATHWAY	0.662100456621005	0.878270336486716	0.0714786287425507	0.411503998193617	0.870324953531667	33	Ncf2|Ncf1|Nfkbia|Camk1|Ppp3ca|Nfkb1|Pak1|Camk1g
BIOCARTA_FOSB_PATHWAY	0.193202146690519	0.570690610669707	0.131457611642763	0.850971706396859	1.22546290008813	3	Fosb|Jund|Cdk5
BIOCARTA_FREE_PATHWAY	0.0342524855052315	0.229942759023863	0.321775918075361	0.865256139908217	1.41552902185569	9	Tnf|Gpx1|Nfkb1|Xdh
BIOCARTA_FXR_PATHWAY	0.0134531069257603	0.132458941676727	0.380730400722792	0.947549427927453	1.44189215518478	5	Abca1|Ldlr
BIOCARTA_G1_PATHWAY	0.784420289855073	0.910316682562316	0.0522693317499306	-0.406960675762342	-0.765220642472334	27	Cdk1|Tgfb1|Ccne1|Cdkn2a|Dhfr|Cdkn1b|Rb1
BIOCARTA_G2_PATHWAY	0.414634146341463	0.753610358325806	0.0857844408075645	-0.561766072293502	-1.0379090772192	23	Rps6ka1|Cdk1|Ccnb1|Cdc25b|Plk1|Brca1|Cdkn2d
BIOCARTA_GABA_PATHWAY	0.502752293577982	0.803867110832533	0.0743625384422526	0.675536602231097	1.02796846115744	5	Gabarap|Ubqln1|Gphn|Gabra3
BIOCARTA_GATA3_PATHWAY	0.586345381526104	0.843389751856194	0.0711327399327894	-0.559444140394078	-0.922779094176797	11	Prkar1a|Gata3|Nfatc1|Nfatc2|Mapk14|Map2k3
BIOCARTA_GCR_PATHWAY	0.774757281553398	0.906963796042392	0.0560595875032335	-0.455187678263919	-0.788794924041907	16	Pik3cg|Calm3|Calm1|Pik3r1
BIOCARTA_GHRELIN_PATHWAY	0.0907258064516129	0.414031408115513	0.211400189384923	0.815746740583383	1.33453336245895	9	Igfbp4|Igf1|Igfbp6|Igfbp3|Igfbp5
BIOCARTA_GH_PATHWAY	0.313543599257885	0.679821630084622	0.101350743797099	-0.608164225599253	-1.12732584821202	24	Rps6ka1|Pik3cg|Stat5a|Pik3r1|Ptpn6|Grb2|Plcg1
BIOCARTA_GLEEVEC_PATHWAY	0.573560767590618	0.840695472731134	0.0753093764172773	0.476757631941862	0.935858295832627	23	Jun|Fos|Myc
BIOCARTA_GPCR_PATHWAY	0.344978165938865	0.703323140334407	0.105520936843198	0.516333658173193	1.0612791913136	28	Jun|Fos|Ppp3ca|Gnaq|Mapk3|Prkar2b|Hras
BIOCARTA_GRANULOCYTES_PATHWAY	0.291089108910891	0.663144912769024	0.110122263835536	-0.675157725072909	-1.15967084974125	14	Sell|Ifng|Icam2|Itgal|Icam1|Itgb2|Pecam1
BIOCARTA_GSK3_PATHWAY	0.570526315789474	0.840145838837517	0.0749278818393739	0.492473183682545	0.938977668366601	19	Ccnd1|Gja1|Nfkb1|Ctnnb1|Fzd1|Lbp
BIOCARTA_HBX_PATHWAY	0.641393442622951	0.869964461239643	0.0676760401641789	-0.538367572148538	-0.851865645125787	7	Grb2|Ptk2b
BIOCARTA_HCMV_PATHWAY	0.395711500974659	0.739673021501895	0.0905428948469474	-0.617282847672179	-1.06786840860659	17	Pik3cg|Map3k1|Pik3r1|Rb1
BIOCARTA_HDAC_PATHWAY	0.719851576994434	0.893587396893559	0.0573667426768556	-0.4413383000883	-0.818088359283632	24	Pik3cg|Calm3|Calm1|Pik3r1
BIOCARTA_HER2_PATHWAY	0.544761904761905	0.826973062683519	0.0721797965581253	-0.533555783356979	-0.957717584598133	21	Pik3cg|Stat3|Pik3r1|Grb2|Erbb3
BIOCARTA_HES_PATHWAY	0.455852156057495	0.775156013564997	0.0855356947987884	0.627663349729492	1.04770199306569	10	Hes1|Notch2|Rbpj|Fzd1
BIOCARTA_HIF_PATHWAY	0.482897384305835	0.792377986151416	0.0813027345384498	0.557390254847582	1.00756013047097	14	Jun|Vegfa|P4hb|Hsp90aa1|Asph
BIOCARTA_HIVNEF_PATHWAY	0.394822006472492	0.739673021501895	0.080419996876154	-0.497089273308808	-1.0461757197825	55	Arhgdib|Lmnb1|Fasl|Psen2|Tnfrsf1b|Traf1|Actg1|Map3k1|Birc2|Casp3|Parp1|Cdk11b|Ripk1|Rb1|Pak2|Daxx|Casp8
BIOCARTA_HSP27_PATHWAY	0.661386138613861	0.878270336486716	0.0645031249656493	-0.509811837028122	-0.875667868853468	14	Mapkapk3|Fasl|Casp3
BIOCARTA_HSWI_SNF_PATHWAY	0.478701825557809	0.790655209452202	0.0822054920415869	-0.616427048299442	-1.02435784488451	12	Actb|Nr3c1|Smarcd1|Smarce1
BIOCARTA_IFNA_PATHWAY	0.793456032719837	0.914673239668849	0.0573667426768556	-0.447824056094808	-0.717118719140974	8	Ifnar1|Jak1
BIOCARTA_IFNG_PATHWAY	0.490644490644491	0.796402677733958	0.0822054920415869	-0.676826429319904	-1.05343656850331	6	Ifng|Ifngr1|Jak1
BIOCARTA_IGF1MTOR_PATHWAY	0.547368421052632	0.827611078233918	0.0770736734944102	0.504102438563022	0.961150673911508	19	Eif4ebp1|Igf1|Igf1r|Eif4e
BIOCARTA_IGF1R_PATHWAY	0.441904761904762	0.7671841868823	0.083129129135339	-0.572979260537775	-1.0284816143768	21	Rps6ka1|Pik3r1|Prkar1a|Grb2
BIOCARTA_IGF1_PATHWAY	0.364779874213836	0.717761201306616	0.0995791200495904	0.555318283171043	1.07859222615578	21	Jun|Fos|Igf1|Igf1r|Mapk3|Rasa1
BIOCARTA_IL10_PATHWAY	0.783400809716599	0.910316682562316	0.0574877409561325	-0.458183464408711	-0.771253574726605	13	Il10|Stat5a|Stat3|Jak1
BIOCARTA_IL12_PATHWAY	0.00826288177530088	0.0987310090921803	0.380730400722792	-0.847735958290766	-1.50066055905283	19	Cd247|Cxcr3|Cd3e|Cd3g|Stat4|Ifng|Ccr5|Il12rb1|Il12rb2|Cd3d|Il18r1
BIOCARTA_IL17_PATHWAY	0.0347187136870014	0.23095521645439	0.321775918075361	-0.874972623289357	-1.44322978193981	11	Cd247|Cd4|Cd3e|Cd8a|Cd3g|Cd3d
BIOCARTA_IL1R_PATHWAY	0.128888888888889	0.480050454439895	0.184706471207739	0.630641321530306	1.31153028832913	30	Jun|Il1b|Tnf|Nfkbia|Il1rn|Tgfb3|Il1rap|Nfkb1|Il1r1|Irak3|Tgfb2|Il1a
BIOCARTA_IL22BP_PATHWAY	0.373517786561265	0.724030506310954	0.0946646223153342	-0.691997255016159	-1.13489397749684	9	Stat5a|Jak3|Stat3|Jak1
BIOCARTA_IL2RB_PATHWAY	0.140869565217391	0.499742780646395	0.154190966581424	-0.65326170729011	-1.29705412946674	37	Ikzf3|Il2ra|Il2rb|Pik3cg|Il2rg|Stat5a|Ppia|Jak3|Fasl|Jak1|Pik3r1|Ptpn6|Cbl|Grb2
BIOCARTA_IL2_PATHWAY	0.303435114503817	0.671553180355561	0.105125131597001	-0.630320845041686	-1.14526731838021	22	Lck|Il2ra|Il2rb|Il2rg|Stat5a|Jak3|Jak1
BIOCARTA_IL3_PATHWAY	0.448275862068966	0.77074185491459	0.0857844408075645	0.56941989419903	1.03257352433221	15	Fos|Csf2rb|Csf2rb2|Mapk3|Hras
BIOCARTA_IL4_PATHWAY	0.157281553398058	0.525910931174089	0.154190966581424	-0.807799074073551	-1.34201413950603	10	Il2rg|Jak3|Jak1|Grb2
BIOCARTA_IL5_PATHWAY	0.617463617463617	0.857899148386125	0.0702812841717392	-0.568156182066938	-0.88429835609692	6	Cd4|Ccr3
BIOCARTA_IL6_PATHWAY	0.394129979035639	0.739673021501895	0.0949751525905595	0.542868722557142	1.05441150006744	21	Jun|Fos|Cebpb|Il6ra
BIOCARTA_IL7_PATHWAY	0.137864077669903	0.495274512312423	0.165656695205483	-0.763480797851637	-1.32303620398016	16	Lck|Pik3cg|Stat5a|Jak3|Jak1|Pik3r1|Fyn|Ptk2b
BIOCARTA_INFLAM_PATHWAY	0.510476190476191	0.808564391924705	0.0755015292281669	-0.559607187517176	-0.994435028450415	20	Cd4|Il10|Ifng|Tgfb1
BIOCARTA_INSULIN_PATHWAY	0.385744234800839	0.734470592956279	0.096240602328129	0.550647146963767	1.05915476301234	20	Jun|Fos|Mapk3|Rasa1|Hras|Insr
BIOCARTA_INTEGRIN_PATHWAY	0.299771167048055	0.667544835392151	0.11776578836269	0.533952310848813	1.13734050290309	34	Jun|Cav1|Actn1|Vcl|Itgb1|Tns1|Mapk3|Rhoa|Bcar1|Hras|Zyx
BIOCARTA_INTRINSIC_PATHWAY	0.0173570326757183	0.154305697495124	0.352487857583619	0.808512818533598	1.48728295906783	16	Col4a1|Col4a2|Pros1|Col4a5|Serping1|F2r|F10|Col4a6
BIOCARTA_ION_PATHWAY	0.448577680525164	0.77074185491459	0.0899860794997137	-0.718127801976105	-1.10036562119744	5	Plcg1|Ptk2b
BIOCARTA_IRES_PATHWAY	0.206225680933852	0.584081276396339	0.132846300606183	0.7855699826675	1.25310360442333	7	Eif4a2|Eif4e|Eif4g1|Eif4a1|Eif4g2
BIOCARTA_KERATINOCYTE_PATHWAY	0.472361809045226	0.785111434692685	0.0949751525905595	0.425992176025031	0.967732744621432	46	Jun|Fos|Tnf|Nfkbia|Cebpa|Tnfrsf1a|Prkcd|Nfkb1|Hoxa7
BIOCARTA_LAIR_PATHWAY	0.80990099009901	0.921689596537332	0.0549073703290958	-0.438979152042387	-0.754003557039527	14	Itga4|Itgal|Icam1|Itgb2
BIOCARTA_LDL_PATHWAY	0.0109337215071247	0.117687643004914	0.380730400722792	0.918526993262501	1.46519025855465	7	Ccl2|Ccl12|Lpl|Csf1|Ldlr|Il6
BIOCARTA_LECTIN_PATHWAY	0.157389635316699	0.525910931174089	0.153158808683073	0.827969688399883	1.28830209052853	6	C3|C4b|Hc|Masp1
BIOCARTA_LEPTIN_PATHWAY	0.812252964426877	0.921972871418079	0.0546808488785442	-0.418813208537277	-0.686864846095358	9	Cpt1a|Prkag1
BIOCARTA_LIS1_PATHWAY	0.864097363083164	0.934107959258306	0.0530212512043078	0.386714666052775	0.701259878176112	15	Ndel1|Dynll1|Cdk5|Lrp8
BIOCARTA_LONGEVITY_PATHWAY	0.822937625754527	0.923803718378543	0.0549073703290958	0.406295989633637	0.734436306994713	14	Ghr|Igf1|Sod3|Igf1r|Sod2|Hras|Foxo3
BIOCARTA_LYMPHOCYTE_PATHWAY	0.162055335968379	0.53295541224603	0.153158808683073	-0.816482251235245	-1.33905269557508	9	Sell|Itga4|Itgal|Icam1|Itgb2|Pecam1
BIOCARTA_LYM_PATHWAY	0.275100401606426	0.652305515049913	0.114750719227023	-0.730553647333856	-1.20501688061193	11	Sell|Itga4|Icam2|Itgal|Icam1|Itgb2|Pecam1
BIOCARTA_MALATEX_PATHWAY	0.746588693957115	0.89827384377547	0.0579754757571486	0.496625024824635	0.806229933989767	8	Me1|Slc25a1|Acly
BIOCARTA_MAL_PATHWAY	0.319688109161793	0.684474744485154	0.103197466945307	-0.654448438980256	-1.13216302005537	17	Map3k1|Diaph1|Map4k2|Cdc42|Rac1|Rock1
BIOCARTA_MAPK_PATHWAY	0.834384858044164	0.924429099949291	0.0431036828790402	-0.359433817954129	-0.788763454857579	79	Rps6ka1|Mapkapk3|Map4k1|Mknk2|Tgfb1|Map3k1|Map4k2|Ikbkb|Ripk1|Grb2|Rac1|Pak2|Daxx
BIOCARTA_MCALPAIN_PATHWAY	0.224371373307544	0.604102543608437	0.126253987849115	-0.71242053227751	-1.24328945643562	18	Cxcr3|Ezr|Tln1|Prkar1a
BIOCARTA_MCM_PATHWAY	0.0346059826227707	0.230920690377633	0.321775918075361	-0.835981934898019	-1.45892415832912	18	Mcm3|Mcm5|Mcm7|Mcm6|Mcm4|Ccne1|Mcm2|Cdc6|Cdt1|Orc6|Cdkn1b
BIOCARTA_MEF2D_PATHWAY	0.601547388781431	0.850576558298118	0.0679922591544058	-0.522178718236109	-0.911286614217243	18	Calm3|Calm1|Mef2d|Nfatc1|Hdac1|Nfatc2|Cabin1
BIOCARTA_MELANOCYTE_PATHWAY	0.596311475409836	0.848434446322479	0.0713052987340038	-0.592349342843286	-0.937281666254983	7	Rps6ka1
BIOCARTA_MET_PATHWAY	0.819148936170213	0.923803718378543	0.0492917662312669	-0.392643346337797	-0.760545755409889	33	Map4k1|Pik3cg|Rap1b|Stat3|Rap1a|Pik3r1|Grb2|Ptk2b
BIOCARTA_MHC_PATHWAY	0.735112936344969	0.89677930467937	0.0611692626746689	0.449010018835327	0.825967052292018	16	Cd74|H2-Eb1|H2-K1|H2-Q7|H2-Q6|H2-D1|B2m
BIOCARTA_MITOCHONDRIA_PATHWAY	0.40607210626186	0.746922797592527	0.0875697115548511	-0.600310800984733	-1.06266902258995	19	Bik|Birc2|Casp3|Casp8|Bid|Bak1|Dffa|Endog|Xiap
BIOCARTA_MITR_PATHWAY	0.225378787878788	0.604102543608437	0.124434168630393	0.820253861784516	1.21177884736129	4	Camk1|Camk1g|Hdac9
BIOCARTA_MONOCYTE_PATHWAY	0.305220883534137	0.673278670570806	0.107972360317345	-0.715720677327101	-1.18055053332452	11	Sell|Itga4|Itgal|Icam1|Itgb2|Pecam1
BIOCARTA_MPR_PATHWAY	0.0831721470019342	0.393973453222008	0.216542836735348	-0.784544969348038	-1.3691583050979	18	Rps6ka1|Cdk1|Ccnb1|Cap1|Prkar1a
BIOCARTA_MRP_PATHWAY	0.184426229508197	0.562434684018535	0.14551614609036	-0.820568320522412	-1.2983953675775	7	Gstp3
BIOCARTA_MSP_PATHWAY	0.000669777420897479	0.0209797089158568	0.477270815362862	0.976954903056317	1.52011971161881	6	Ccl2|Il1b|Tnf|Ccl12|Csf1
BIOCARTA_MTA3_PATHWAY	0.662576687116564	0.878270336486716	0.065981614400873	0.467896696637723	0.876955085522394	17	Ctsd|Hspb1|Tuba1a|Snai1|Greb1|Esr1|Mbd3
BIOCARTA_MTOR_PATHWAY	0.381551362683438	0.730265101589389	0.096887770327544	0.54662956279697	1.06171616330188	21	Eif4ebp1|Eif4a2|Eif4e|Eif4g1|Eif4a1|Rheb|Eif4g2|Akt1|Rps6kb1|Eif4g3|Pik3ca|Mknk1
BIOCARTA_MYOSIN_PATHWAY	0.72289156626506	0.893587396893559	0.0609039347452418	-0.490738759586249	-0.809452517867926	11	Gna13|Pkn1|Arhgef1|Rock1
BIOCARTA_NDKDYNAMIN_PATHWAY	0.580582524271845	0.842266665604033	0.0699458736501659	-0.533648411971277	-0.92475956333314	16	Calm3|Calm1|Nme1
BIOCARTA_NEUTROPHIL_PATHWAY	0.355828220858896	0.709055639886933	0.0995791200495904	-0.721912403603006	-1.15602744238056	8	Sell|Itgal|Icam1|Itgb2|Pecam1
BIOCARTA_NFAT_PATHWAY	0.879012345679012	0.941495456504115	0.0614364107201271	0.340073137648401	0.755406831844072	42	Hbegf|Camk1|Mef2c|Ppp3ca|Igf1|Camk1g|Mapk3|Prkar2b|Hras|Edn1|Fgf2|Gsk3b|Crebbp|Prkacb|Camk4|Akt1
BIOCARTA_NFKB_PATHWAY	0.79874213836478	0.916748446007606	0.0582216241124161	0.39886872458652	0.77472094586733	21	Tnf|Nfkbia|Tnfrsf1a|Nfkb1|Il1r1|Il1a
BIOCARTA_NGF_PATHWAY	0.406185567010309	0.746922797592527	0.0922597260527354	0.56343086479986	1.06599853342617	18	Jun|Fos|Ngf
BIOCARTA_NKCELLS_PATHWAY	0.561371841155235	0.8347996207563	0.0679922591544058	-0.504568042744708	-0.93979820345591	25	Lat|Klrd1|Pik3r1|Ptpn6|Klrc1|Rac1|Ptk2b|H2-Q10|H2-Q2
BIOCARTA_NKT_PATHWAY	0.0145722773769533	0.138587252935081	0.380730400722792	-0.806426803861512	-1.49483600385784	24	Cd28|Cd4|Cxcr3|Ccr7|Ccr4|Ifng|Ccr5|Il12rb1|Tgfb1|Il12rb2|Ifngr1|Ccr3|Il18r1
BIOCARTA_NO1_PATHWAY	0.625	0.862089818286278	0.0732558655828455	0.444592708587395	0.890845670632413	25	Cav1|Vegfa|Hsp90aa1|Flt1|Chrna1|Nos3|Prkar2b
BIOCARTA_NO2IL12_PATHWAY	0.000234089783228208	0.0114140272242686	0.518848077743792	-0.941045801780611	-1.62073757963333	15	Cd247|Cd4|Cxcr3|Cd3e|Cd3g|Stat4|Ifng|Ccr5|Il12rb1|Il12rb2|Cd3d
BIOCARTA_NOS1_PATHWAY	0.58869395711501	0.844462147827154	0.0694481442003175	-0.530178596384238	-0.917182416671949	17	Calm3|Calm1|Prkar1a
BIOCARTA_NOTCH_PATHWAY	0.857965451055662	0.930362333905933	0.0508054139066364	0.431404694943699	0.671255938649006	6	Furin|Rbpj|Adam17
BIOCARTA_NPC_PATHWAY	0.0347187136870014	0.23095521645439	0.321775918075361	-0.875643292568876	-1.44433602212638	11	Nup210|Ran|Kpna2|Ranbp2|Rangap1
BIOCARTA_NPP1_PATHWAY	0.0155339785451965	0.144741286166065	0.380730400722792	0.895016683046362	1.46421623778542	9	Spp1|Col4a1|Col4a2|Col4a5
BIOCARTA_NTHI_PATHWAY	0.0109785721851226	0.117803600371264	0.380730400722792	0.775764297794233	1.51307848627503	22	Dusp1|Il1b|Tnf|Nfkbia|Tgfbr2|Tgfbr1|Nfkb1
BIOCARTA_NUCLEARRS_PATHWAY	0.438155136268344	0.764823324181	0.088894528862045	0.530541675378701	1.02048243698768	20	Abca1|Abcc3|Abcg1|Vdr|Rarg
BIOCARTA_P27_PATHWAY	0.216599190283401	0.596771821596103	0.132147260608774	-0.753357973325316	-1.26811654088338	13	Cks1b|Ccne1|Cdkn1b|Rb1|E2f1
BIOCARTA_P35ALZHEIMERS_PATHWAY	0.228070175438597	0.605855128619094	0.12563992130984	0.751570563226607	1.2201130738283	8	App|Cdk5|Gsk3b
BIOCARTA_P38MAPK_PATHWAY	0.741339491916859	0.897532894736842	0.066436413766281	0.373890002668865	0.810913436137124	36	Myc|Tgfbr1|Hmgn1|Hspb1|Tgfb3|Pla2g4a|Tgfb2
BIOCARTA_P53HYPOXIA_PATHWAY	0.169811320754717	0.54370645153348	0.154190966581424	0.654746354698097	1.27171092629718	21	Hspa1a|Cdkn1a|Gadd45a|Fhl2|Mdm2|Hsp90aa1|Bax|Trp53|Dnajb1|Igfbp3
BIOCARTA_P53_PATHWAY	0.283367556468173	0.658626012997227	0.114266502484433	0.627920286117333	1.15507771773998	16	Timp3|Ccnd1|Cdkn1a|Gadd45a|Mdm2|Cdk4|Bax|Bcl2|Trp53
BIOCARTA_PAR1_PATHWAY	0.417153996101365	0.754835438864834	0.0875697115548511	-0.612415362375969	-1.05944790284204	17	Pik3cg|Gna13|Pik3r1|Arhgef1|Ptk2b|Rock1|F2rl3
BIOCARTA_PARKIN_PATHWAY	0.662385321100917	0.878270336486716	0.0607719451853533	0.588640774842519	0.895738512896133	5	Ube2g2|Ube2f|Sncaip|Sumo1
BIOCARTA_PCAF_PATHWAY	0.712550607287449	0.892029211948659	0.0619762736001998	-0.487170256090251	-0.820046620396845	13	Irf4|Hmgb1
BIOCARTA_PDGF_PATHWAY	0.722707423580786	0.893587396893559	0.0649407684612899	0.404350657174048	0.831107814995193	28	Jun|Fos|Pdgfa|Pdgfra
BIOCARTA_PDZS_PATHWAY	0.353182751540041	0.706653502062039	0.10027910675413	0.592543337491468	1.09000078682564	16	Ncam1|Sptbn1|Cask|Dlg4|Guk1|Sptan1|Dlg1
BIOCARTA_PELP1_PATHWAY	0.491362763915547	0.796716358638733	0.0778840111977068	0.656794456932636	1.02195730564619	6	Esr1|Mapk3|Crebbp|Pelp1
BIOCARTA_PEPI_PATHWAY	0.184257602862254	0.562434684018535	0.135002033828631	0.85851795468852	1.23633006200053	3	Grn|Cela1|Slpi
BIOCARTA_PGC1A_PATHWAY	0.816901408450704	0.923475753553878	0.0552495663125249	0.410725122448089	0.742442578359509	14	Camk1|Ppp3ca|Camk1g|Hdac5
BIOCARTA_PITX2_PATHWAY	0.540275049115914	0.824583171582467	0.0741758965588009	-0.551744879526911	-0.950255193665912	15	Lef1
BIOCARTA_PKC_PATHWAY	0.252918287937743	0.630900629028826	0.118287526124085	0.76331901078546	1.21760991998719	7	Nfkbia|Nfkb1|Gnaq|Plcb1|Prkcb|Rela
BIOCARTA_PLATELETAPP_PATHWAY	0.0119984358170068	0.124220092895903	0.380730400722792	0.879103158808297	1.46740785803527	10	Col4a1|Col4a2|App|Serpine1|Plat|Col4a5|Plau
BIOCARTA_PLCD_PATHWAY	0.256880733944954	0.635782267529911	0.11331290842208	0.794899972869677	1.20960448210532	5	Tgm2|Adra1b|Prkcb
BIOCARTA_PLCE_PATHWAY	0.921370967741936	0.958314586417127	0.0497903187820785	0.380899879544763	0.623138986305422	9	Rap2b|Prkar2b|Prkacb|Plce1|Prkar2a
BIOCARTA_PLC_PATHWAY	0.428853754940712	0.760799829381398	0.086794975677172	-0.664646856391889	-1.09003859338105	9	Pik3cg|Pik3r1|Plcg1
BIOCARTA_PLK3_PATHWAY	0.387914230019493	0.736316824954484	0.0916795246008379	0.681154422191956	1.1057982529869	8	Plk3|Trp53|Atr
BIOCARTA_PML_PATHWAY	0.729044834307992	0.895408199196137	0.0590954798717342	-0.468386230092621	-0.810284717983733	17	Sp100|Fasl|Tnfrsf1b|Rb1|Daxx
BIOCARTA_PPARA_PATHWAY	0.0895140664961637	0.41227400516003	0.241339976815091	0.577231142684526	1.32165819189295	49	Hspa1a|Jun|Dusp1|Ptgs2|Tnf|Nfkbia|Myc|Lpl|Pdgfa|Hsp90aa1|Me1|Ncor2|Cited2|Mapk3|Hsd17b4
BIOCARTA_PPARG_PATHWAY	0.771929824561403	0.906161353293773	0.0564118388217596	0.475493320300654	0.771924347497269	8	Lpl|Crebbp
BIOCARTA_PRC2_PATHWAY	0.15587044534413	0.524628417091055	0.158514105424824	-0.789443414817316	-1.32885864073679	13	Ezh2|Cbx4|Suz12|Rbbp7|Rbbp4|Eed|Ezh1|Hdac1
BIOCARTA_PRION_PATHWAY	0.390143737166324	0.738264280020903	0.0943563635421779	0.651570097879544	1.08760737816636	10	Prnp|Nfe2l2|Lamb1|Lamc1|Hspa5|Bcl2|Dnajb1
BIOCARTA_PS1_PATHWAY	0.846758349705305	0.926700596518101	0.0524827622635459	0.401476201648416	0.702453529580904	12	Ctnnb1|Rbpj|Fzd1|Adam17|Gsk3b|Dvl1
BIOCARTA_PTC1_PATHWAY	0.0601941747572816	0.338860451406059	0.257206466468838	-0.866019825595693	-1.43873753801325	10	Cdk1|Ccnb1|Cdc25b
BIOCARTA_PTDINS_PATHWAY	0.553470919324578	0.830432009202653	0.0706196247122591	-0.50758723979511	-0.937809222819592	23	Pfkp|Prkcz|Rac1|Pfkl|Plcg1
BIOCARTA_PTEN_PATHWAY	0.667311411992263	0.878418961104376	0.0629394692018967	-0.496125277408155	-0.865819131434692	18	Fasl|Pik3r1|Cdkn1b|Grb2
BIOCARTA_PYK2_PATHWAY	0.838768115942029	0.925342225574456	0.0491927521045191	-0.385925832144551	-0.725668180757553	27	Calm3|Calm1|Map3k1|Grb2|Rac1|Plcg1|Ptk2b
BIOCARTA_RAB_PATHWAY	0.346855983772819	0.703485891576587	0.100633389423036	-0.677987805988673	-1.12665745235626	12	Rab27a
BIOCARTA_RAC1_PATHWAY	0.851428571428571	0.927948728795634	0.0508054139066364	-0.400735717282411	-0.719309311583514	21	Pik3cg|Map3k1|Pik3r1|Rac1
BIOCARTA_RACCYCD_PATHWAY	0.429545454545455	0.760799829381398	0.0946646223153342	0.5056829445032	1.01676367873701	26	Ccnd1|Cdkn1a|Nfkbia|Cdk4|Nfkb1|Pak1|Mapk3|Rhoa
BIOCARTA_RACC_PATHWAY	0.433781190019194	0.762978097904728	0.0845557442441281	0.694661571413993	1.08087767849571	6	Nos3|Trpv4|Kcnq5
BIOCARTA_RANBP2_PATHWAY	0.6285140562249	0.863794782731145	0.0676760401641789	-0.539700983724986	-0.890213604770721	11	Ran|Ranbp2|Rangap1|Hdac1
BIOCARTA_RANKL_PATHWAY	0.325955734406439	0.691458259644321	0.103958471559957	0.624369289922468	1.12863401852688	14	Fos|Fosl1|Ifnar2|Fosl2|Tnfrsf11a|Nfkb1
BIOCARTA_RANMS_PATHWAY	0.0259997032677411	0.192345543471198	0.352487857583619	-0.88049368665356	-1.46278327762391	10	Ran|Tpx2|Kif15|Ranbp1|Kpna2|Aurka|Rangap1
BIOCARTA_RAN_PATHWAY	0.148796498905908	0.512395528505548	0.169570644405628	-0.880715135462739	-1.34949329975069	5	Ran|Ranbp1|Ranbp2|Rangap1
BIOCARTA_RARRXR_PATHWAY	0.422178988326848	0.757596180661611	0.086794975677172	0.680256171113395	1.08511205718283	7	Ncor2|Kat2b|Gtf2a1
BIOCARTA_RAS_PATHWAY	0.572519083969466	0.840456136702367	0.0697792517076235	-0.511261476277018	-0.928941291618182	22	Pik3cg|Pik3r1|Cdc42|Rac1
BIOCARTA_RB_PATHWAY	0.537525354969574	0.823117149559192	0.0760837160951725	-0.574567821839822	-0.954797582850263	12	Cdk1|Cdc25b|Rb1
BIOCARTA_RECK_PATHWAY	0.000170589540027699	0.00930155262328809	0.518848077743792	0.968665590207509	1.5725490174945	8	Timp3|Timp2|Timp1|Mmp2|Mmp9|Mmp14|Hras
BIOCARTA_REELIN_PATHWAY	0.88183807439825	0.942816675122611	0.0555947097758869	-0.3837566023907	-0.588018693909739	5	Fyn
BIOCARTA_RELA_PATHWAY	0.411764705882353	0.750879704773064	0.0905428948469474	0.584091388387872	1.05917848951893	15	Tnf|Nfkbia|Tnfrsf1a|Nfkb1
BIOCARTA_RHODOPSIN_PATHWAY	0.0818713450292398	0.391334396597554	0.219250346703755	0.832472404732093	1.35145056806683	8	Guca1a|Rho
BIOCARTA_RHO_PATHWAY	0.895238095238095	0.947776101532983	0.048505983646947	-0.374907893236688	-0.672949095778402	21	Pfn1|Arhgap4|Diaph1|Arhgef1|Tln1
BIOCARTA_RNAPOL3_PATHWAY	0.577868852459016	0.841476137549181	0.0728938564822936	-0.622348390302913	-0.984749528807269	7	Ssb
BIOCARTA_RNA_PATHWAY	0.57700205338809	0.841476137549181	0.0730744399126987	0.572361439815412	0.955391487342694	10	Nfkbia|Nfkb1|Trp53
BIOCARTA_S1P_PATHWAY	0.157894736842105	0.525910931174089	0.154190966581424	0.785254466999955	1.27479612473838	8	Ldlr|Lima1|Hmgcs1|Srebf2|Mbtps1
BIOCARTA_SALMONELLA_PATHWAY	0.422319474835886	0.757663576472571	0.0934449219410994	-0.731378396036269	-1.12066910774137	5	Cdc42|Rac1
BIOCARTA_SAM68_PATHWAY	0.532224532224532	0.820534628498101	0.0778840111977068	-0.644791443108902	-1.0035761840912	6	Cdk1
BIOCARTA_SARS_PATHWAY	0.614785992217899	0.857545201404449	0.0672065093710464	0.577839591066343	0.921742034853458	7	Anpep|Eif4e|Ckm
BIOCARTA_SET_PATHWAY	0.0709939148073022	0.364934502022732	0.241339976815091	-0.841394546955525	-1.39820130734799	12	Hmgb2|Prf1|Anp32a|Set|Gzma
BIOCARTA_SHH_PATHWAY	0.873239436619718	0.938852006442115	0.0521630305460055	0.378249842951958	0.683739010147412	14	Gli3|Prkar2b|Smo|Gsk3b|Prkacb
BIOCARTA_SKP2E2F_PATHWAY	0.41699604743083	0.754835438864834	0.0883594442500905	-0.670735051107707	-1.10002339529569	9	Ccne1|Rb1|E2f1
BIOCARTA_SLRP_PATHWAY	0.0814393939393939	0.391302466571722	0.216542836735348	0.905922789812281	1.3383394156155	4	Bgn|Dcn|Lum
BIOCARTA_SM_PATHWAY	0.112871287128713	0.453532152383129	0.186432558434075	-0.801478888144395	-1.3766438103981	14	Snrpe|Snrpg|Snrpf|Snrpa1|Snrpd1|U2af1|Snrpd2|Snrpb
BIOCARTA_SODD_PATHWAY	0.73305954825462	0.896398718388291	0.0613026075396207	0.493455439394534	0.823680795709312	10	Tnf|Tnfrsf1a
BIOCARTA_SPPA_PATHWAY	0.0973630831643002	0.428965588346703	0.204294756516886	0.749615843779164	1.35933689987263	15	Tbxas1|Ptgs1|Syk|Itgb1|Pla2g4a|Mapk3|F2r|Hras|Plcb1
BIOCARTA_SPRY_PATHWAY	0.447638603696099	0.77074185491459	0.0865399737444125	0.558665598231312	1.02768169535501	16	Spry2|Spry1|Spry4|Mapk3|Rasa1|Hras|Egfr
BIOCARTA_SRCRPTP_PATHWAY	0.0923694779116466	0.416624832663989	0.208955027549354	-0.842840757159083	-1.39022964809085	11	Cdk1|Ccnb1|Cdc25b|Csk|Grb2
BIOCARTA_STAT3_PATHWAY	0.216768916155419	0.596945750774426	0.132846300606183	-0.790112810873587	-1.26523950466517	8	Jak3|Stat3|Jak1
BIOCARTA_STATHMIN_PATHWAY	0.00326922954684158	0.0571610420292182	0.431707695803346	-0.871433322495706	-1.54260958748329	19	Cd247|Stmn1|Cd3e|Cd3g|Cdk1|Ccnb1|Cd3d|Cd2|Prkar1a
BIOCARTA_STEM_PATHWAY	0.197628458498024	0.574150080688542	0.137250779610133	-0.791629760326029	-1.29829394681674	9	Cd4|Cd8a
BIOCARTA_STRESS_PATHWAY	0.196544276457883	0.572748384404782	0.144630528034484	0.620868292525045	1.23025022267652	24	Jun|Tnf|Nfkbia|Tnfrsf1a|Nfkb1
BIOCARTA_SUMO_PATHWAY	0.174636174636175	0.552277704124371	0.151148761385484	-0.848893266357088	-1.32124747320425	6	Sumo2|Ube2i|Sae1|Uba2|Sumo3
BIOCARTA_TALL1_PATHWAY	0.133858267716535	0.490140496732524	0.169570644405628	0.73789535115597	1.31698908263096	13	Tnfsf13b|Tnfsf12|Nfkb1|Rela|Tnfrsf13c|Traf3
BIOCARTA_TCAPOPTOSIS_PATHWAY	0.000698647158947362	0.0216086075607856	0.477270815362862	-0.966230344891722	-1.5846435680828	9	Cd28|Cd247|Cd4|Cd3e|Cd3g|Ccr5|Fasl|Cd3d
BIOCARTA_TCRA_PATHWAY	0.0169943379562597	0.152066363388412	0.352487857583619	-0.894886166804909	-1.48669381736774	10	Zap70|Cd247|Lck|Cd4|Cd3e|Cd3g|Cd3d
BIOCARTA_TCR_PATHWAY	0.0236547707362442	0.180484836731819	0.352487857583619	-0.73356788313298	-1.49925062456232	44	Zap70|Cd247|Lat|Lck|Ptpn7|Cd3e|Cd3g|Pik3cg|Calm3|Cd3d|Calm1|Map3k1|Pik3r1
BIOCARTA_TCYTOTOXIC_PATHWAY	0.0013296449438792	0.0306818696924603	0.45505986738723	-0.941571995078809	-1.56467283897317	12	Cd28|Thy1|Cd247|Cd3e|Cd8a|Cd3g|Itgal|Icam1|Cd3d|Itgb2
BIOCARTA_TEL_PATHWAY	0.184049079754601	0.562308373409261	0.14551614609036	0.67442597084423	1.26404244610036	17	Myc|Tep1|Hsp90aa1|Igf1r|Bcl2|Trp53|Egfr|Akt1
BIOCARTA_TERC_PATHWAY	0.490644490644491	0.796402677733958	0.0822054920415869	-0.676195811598778	-1.05245505280091	6	Rb1|Nfyb|Sp3
BIOCARTA_TERT_PATHWAY	0.470817120622568	0.783711049086668	0.0808589150280032	0.659463634880568	1.05194479942944	7	Myc|Trp53
BIOCARTA_TFF_PATHWAY	0.815238095238095	0.922709134809093	0.052805004567129	-0.413842514517931	-0.742835643003337	21	Pik3cg|Pik3r1|Tff1|Grb2
BIOCARTA_TGFB_PATHWAY	0.526315789473684	0.817343992893627	0.0791316651768349	0.512377912986132	0.976929168936018	19	Tgfbr2|Tgfbr1|Tgfb3|Smad7|Tgfb2|Mapk3|Crebbp|Cdh1|Smad4|Zfyve9
BIOCARTA_TH1TH2_PATHWAY	0.261208576998051	0.639001773108226	0.116234148779716	-0.696498873883093	-1.20490816625576	17	Cd28|Il2ra|Ifng|Il12rb1|Il12rb2|Ifngr1|Il18r1
BIOCARTA_THELPER_PATHWAY	0.00119947215133044	0.0287856434429847	0.45505986738723	-0.942513480317043	-1.56623736764252	12	Cd28|Thy1|Cd247|Cd4|Cd3e|Cd3g|Itgal|Icam1|Cd3d|Itgb2
BIOCARTA_TID_PATHWAY	0.433537832310838	0.762914650643099	0.0880945010398517	0.555162196616546	1.04051239325081	17	Hspa1a|Tnf|Nfkbia|Ifngr2|Tnfrsf1a|Nfkb1
BIOCARTA_TNFR1_PATHWAY	0.597785977859779	0.848555646780026	0.065981614400873	-0.485489045818394	-0.920140080362892	29	Arhgdib|Lmnb1|Madd|Map3k1|Casp3|Parp1|Ripk1|Rb1|Pak2
BIOCARTA_TNFR2_PATHWAY	0.714563106796117	0.892029211948659	0.0598603117764473	-0.474738143045772	-0.822673932896897	16	Tnfaip3|Tnfrsf1b|Traf1|Map3k1|Ikbkb|Ripk1|Tank
BIOCARTA_TOB1_PATHWAY	0.047401211477058	0.294546191636118	0.321775918075361	-0.824859521941806	-1.43951374252545	18	Cd28|Cd247|Cd3e|Il2ra|Cd3g|Ifng|Tgfb1|Cd3d
BIOCARTA_TOLL_PATHWAY	0.470982142857143	0.783711049086668	0.0883594442500905	0.493370053731734	0.988582511357581	25	Jun|Fos|Nfkbia|Tlr7|Nfkb1
BIOCARTA_TPO_PATHWAY	0.707889125799574	0.890680161712789	0.0647943366000727	0.42777091445667	0.839699109544622	23	Jun|Fos|Mapk3|Rasa1
BIOCARTA_TRKA_PATHWAY	0.858012170385396	0.930362333905933	0.053347785067549	-0.412231111430894	-0.685031868839362	12	Pik3r1|Grb2|Plcg1
BIOCARTA_TSP1_PATHWAY	0.0778210116731518	0.383150149031297	0.224966093540314	0.855120755844483	1.36404766603648	7	Jun|Fos|Thbs1|Cd36
BIOCARTA_TUBBY_PATHWAY	0.189624329159213	0.568341217090155	0.132846300606183	0.853210054377979	1.22868628858358	3	Gnaq|Plcb1
BIOCARTA_UCALPAIN_PATHWAY	0.833663366336634	0.924429099949291	0.0535669384770951	-0.427381703033606	-0.734083436084987	14	Ezr|Actn2|Tln1|Rac1
BIOCARTA_VDR_PATHWAY	0.656771799628943	0.877404213624074	0.0617054053637523	-0.473442537562476	-0.877598496872066	24	Supt16|Chaf1a|Baz1b|Hdac1|Smarcd1|Top2b|Actl6a|Smarce1
BIOCARTA_VEGF_PATHWAY	0.659926470588235	0.878270336486716	0.0610363728309177	-0.46459721368557	-0.872338785309904	28	Pik3cg|Hif1a|Pik3r1|Eif2s2|Eif2s1|Plcg1|Eif1ax
BIOCARTA_VIP_PATHWAY	0.758099352051836	0.90232730077598	0.0621124188949471	0.40357380600665	0.799681302272437	24	Nfkbia|Myc|Ppp3ca|Nfkb1|Egr2|Egr3|Gnaq
BIOCARTA_VITCB_PATHWAY	0.535934291581109	0.822048826907385	0.0768736734126542	0.591089415979343	0.986652414018583	10	Col4a1|Col4a2|P4hb|Col4a5|Slc2a1|Slc23a2
BIOCARTA_VOBESITY_PATHWAY	0.581967213114754	0.842580292575451	0.0725351864394589	-0.614714667984371	-0.972670595892264	7	Hsd11b1|Pparg
BIOCARTA_WNT_LRP6_PATHWAY	0.286225402504472	0.659881564316438	0.104732821580651	0.807043741910032	1.1622033459216	3	Dkk2|Fzd1
BIOCARTA_WNT_PATHWAY	0.10482180293501	0.442752577128792	0.199915231309662	0.688640822841408	1.33754400069246	21	Ccnd1|Myc|Ctnnb1|Fzd1|Tle1|Gsk3b|Crebbp|Smad4|Dvl1|Ppard
BLOC_complex(3)&BLOC_1_complex(4)	0.995893223819302	0.999423315682874	0.0470699590082662	0.246756117105329	0.411887799094567	10	Bloc1s1|Dtnbp1|Bloc1s5|Snapin
BMP_signaling_pathway(6)	0.00535513045459864	0.0765419714102925	0.407017918923954	0.620973938545621	1.52457030549823	75	Htra1|Egr1|Hes1|Fbn1|Vsir|Nbl1|Acvrl1|Id1|Notch2|Wnt5a|Smad7|Htra3|Grem1|Tgfbr3|Rgma|Rgmb|Tcf7l2|Smad1|Ski|Scx|Rbpj|Bmp7|Bmpr2|Neo1|Sfrp2|Fzd1|Smad5|Fst|Sfrp4|Gpc3|Bmpr1a|Acvr1|Twsg1|Ror2|Tob1|Sfrp1|Bmper
B_cell_activation(5)	0.00310256352511925	0.0551641790058038	0.431707695803346	-0.604393263939892	-1.47571483973281	201	Myb|Cd28|Ikzf3|Batf|Foxp3|Igkc|Sash3|Il27ra|Tbc1d10c|Cmtm7|Itm2a|Samsn1|Tbx21|Tnfrsf13b|Gimap1|Lef1|Ikzf1|Inpp5d|Ifng|Lgals1|Il2rg|Ndfip1|Stat5a|Gpr183|Mfng|Jak3|Pik3cd|Tnfaip3|Nckap1l|Cdkn2a|Ighm|Card11|Tnfrsf4|Btla|Zbtb1|Ung|Casp3|Pkn1|Ada|Pik3r1|Atad5|Cd24a|Ptpn6|Peli1|Cyld|Prdm1|Bcl3|Lfng|Exosc3
B_cell_activation_involved_in_immune_response(6)	0.00341354251969437	0.0583828164102335	0.431707695803346	-0.749009538510305	-1.61584430659918	67	Cd28|Batf|Foxp3|Il27ra|Itm2a|Tbx21|Ifng|Lgals1|Ndfip1|Gpr183|Mfng|Ung|Ada|Atad5|Bcl3|Lfng|Exosc3|Rif1|Dock11|Ptk2b|Nsd2|Dock10
B_cell_apoptotic_process(8)	0.241090146750524	0.617762885970673	0.126875729929857	0.617303053701832	1.19898496966999	21	Cd74|Bcl2a1a|Myc|Lyn|Cd44|Fnip1|Irs2|Tnfrsf21|Bax
B_cell_differentiation(6)	0.0504451038575668	0.306881330161611	0.245041785430996	-0.595558281762834	-1.35557813799436	106	Myb|Ikzf3|Igkc|Cmtm7|Itm2a|Gimap1|Ikzf1|Inpp5d|Lgals1|Il2rg|Stat5a|Gpr183|Mfng|Jak3|Nckap1l|Ighm|Card11|Zbtb1|Ada|Pik3r1|Cd24a|Ptpn6|Cyld|Prdm1|Bcl3|Lfng
B_cell_homeostasis(5)	0.502636203866432	0.803867110832533	0.0721797965581253	-0.495227917954143	-0.9767559683744	36	Foxp3|Tnfrsf13b|Hif1a|Pik3cd|Tnfaip3|Nckap1l|Mif|Casp3|Pkn1|Ada|Ikbkb|Dock11
B_cell_mediated_immunity(6)	0.502332814930016	0.803666996457258	0.066132620475844	-0.445510300879802	-0.982447280824636	82	Cd28|Batf|Foxp3|Il27ra|Tbx21|Inpp5d|Ifng|Ndfip1|Ighm|Ung|Crlf2|Atad5|Ptpn6|Cd55|Bcl3|Exosc3|Rif1|Myd88
B_cell_proliferation(6)	0.3008	0.668939214501511	0.0949751525905595	-0.525625215364976	-1.11570837042026	59	Ikzf3|Sash3|Tnfrsf13b|Lef1|Inpp5d|Gpr183|Cdkn2a|Ighm|Card11|Tnfrsf4|Btla|Casp3|Pkn1|Ada|Atad5|Cd24a|Peli1|Prdm1
B_cell_receptor_signaling_pathway(7)	0.534322820037106	0.821484852274805	0.0718276293603809	-0.521242476335633	-0.966203028762833	24	Lck|Lpxn|Klhl6|Ighm|Ptpn6
Bergmann_glial_cell_differentiation(7)	0.725806451612903	0.893870050246374	0.0609039347452418	0.517351477237919	0.846369065474497	9	Plpp3|Abl2|Mapk3|Ptpn11|Abl1
CD40_receptor_complex(5)	0.714859437751004	0.892029211948659	0.0614364107201271	-0.494621610689259	-0.815857114082189	11	Birc2|Ikbkb
CD4_positive_alpha_beta_T_cell_activation(7)	0.124605678233439	0.470456651647333	0.156312403073186	-0.568386792246017	-1.24730258410075	79	Batf|Foxp3|Sash3|Tbx21|Tox|Irf4|Lef1|Runx3|Il2rg|Prkcz|Gpr183|Tgfb1|Jak3|Nckap1l|Stat3|Prkcq|Il18r1|Rora|Ptger4|Rsad2|Lgals9
CD4_positive_alpha_beta_T_cell_cytokine_production(6)	0.55977229601518	0.833653222576154	0.0706196247122591	-0.535104440484452	-0.94724084894087	19	Tbx21|Prkcz|Slamf1|Crlf2|Rsad2|Dennd1b|Gata3
CD4_positive_alpha_beta_T_cell_differentiation(8)	0.0922330097087379	0.416624832663989	0.186432558434075	-0.614366599507715	-1.32307850736797	66	Batf|Foxp3|Sash3|Tbx21|Tox|Irf4|Lef1|Runx3|Il2rg|Prkcz|Gpr183|Tgfb1|Jak3|Nckap1l|Stat3|Il18r1|Rora|Ptger4|Rsad2
CD4_positive_alpha_beta_T_cell_differentiation_involved_in_immune_response(9)&T_helper_cell_differentiation(10)	0.179571663920923	0.558564156832827	0.130777137971974	-0.599587738704087	-1.2441948849454	48	Batf|Tbx21|Irf4|Lef1|Prkcz|Gpr183|Tgfb1|Jak3|Stat3|Il18r1|Rora|Ptger4
CD4_positive_alpha_beta_T_cell_lineage_commitment(6)	0.141453831041257	0.501320004956522	0.16440575583821	-0.77543291514286	-1.33550701111321	15	Batf|Foxp3|Tbx21|Tox|Irf4|Tgfb1|Stat3
CD4_positive_or_CD8_positive_alpha_beta_T_cell_lineage_commitment(5)	0.148936170212766	0.512395528505548	0.158514105424824	-0.744897583668344	-1.29996718221825	18	Batf|Foxp3|Tbx21|Tox|Irf4|Tgfb1|Stat3
CD8_positive_alpha_beta_T_cell_activation(7)	0.157699443413729	0.525910931174089	0.150169802128406	-0.692367008880573	-1.28340864639189	24	Ptpn22|Gpr18|Tox|Ifng|Runx3|Nckap1l
CD8_positive_alpha_beta_T_cell_differentiation(8)	0.202729044834308	0.580883028036334	0.134273452883202	-0.726230550843262	-1.25634247822537	17	Gpr18|Tox|Ifng|Runx3|Nckap1l
COP9_signalosome(3)	0.00729914926527689	0.0913759145267061	0.407017918923954	-0.91765231139221	-1.52451570763574	10	Lat|Themis
COPI_coated_vesicle(6)	0.702258726899384	0.888353065596557	0.0633597010643758	0.512119094149321	0.854834356440408	10	Copz2|Arcn1|Copa|Scyl1
C_C_chemokine_receptor_activity(7)	0.435222672064777	0.763814673899289	0.0873098257637931	-0.625531910405794	-1.05294878467216	13	Ccr7|Ccr4|Ccr5|Ccr3
CatSper_complex(6)	0.0568927789934355	0.328203562829685	0.282013350011725	-0.923432649594072	-1.4149480612065	5	Hspa2
CoA_hydrolase_activity(6)	0.613592233009709	0.857375176003126	0.0672065093710464	-0.547388954590525	-0.909389154366648	10	Acot11|Acot8|Acot7|Acot9|Acot2
CoA_ligase_activity(5)	0.768774703557312	0.905341918512464	0.0572461135202885	-0.44487765275538	-0.72961123064458	9	Acsbg1|Acss1|Acsl5|Acss2
DNA_binding_transcription_activator_activity(5)	0.0442716482197786	0.281176533689207	0.321775918075361	0.453086157915517	1.25154101449167	186	Fos|Sox9|Klf4|Egr1|Fosb|Hmga2|Mafb|Spi1|Sox4|Tcf4|Cebpd|Nr4a2|Nr4a1|Nfix|Nfe2l2|Junb|Cebpa|Zeb2|Pou2f2|Pbx1|Prrx2|Mef2c|Twist1|Nfib|Tead1|Klf9|Rorb|Creb5|Bach1|Hmga1|Csrnp1|Mef2a|Dlx3|Osr2|Cebpb|Epas1|Atf4|Tcf7l2|Zfp467|Ebf1|Arnt2|Mitf|Creb3l2|Egr3|Scx|Meis2|Rbpj
DNA_binding_transcription_activator_activity_RNA_polymerase_II_specific(6)	0.0390676633757811	0.2542679664979	0.321775918075361	0.454367662800149	1.25406700742335	185	Fos|Sox9|Klf4|Egr1|Fosb|Hmga2|Mafb|Spi1|Sox4|Tcf4|Cebpd|Nr4a2|Nr4a1|Nfix|Nfe2l2|Junb|Cebpa|Zeb2|Pou2f2|Pbx1|Prrx2|Mef2c|Twist1|Nfib|Tead1|Klf9|Rorb|Creb5|Bach1|Hmga1|Csrnp1|Mef2a|Dlx3|Osr2|Cebpb|Epas1|Atf4|Tcf7l2|Zfp467|Ebf1|Arnt2|Mitf|Creb3l2|Egr3|Scx|Meis2|Rbpj
DNA_binding_transcription_factor_activity(4)	0.0320614008550078	0.218724718900567	0.321775918075361	0.399303878405874	1.204844483313	396	Fos|Sox9|Klf4|Egr1|Fosb|Hmga2|Mafb|Spi1|Hes1|Sox4|Tcf4|Cebpd|Zbtb20|Nr4a2|Nr4a1|Nfix|Nfe2l2|Atf3|Junb|Cebpa|Zeb2|Pou2f2|Pbx1|Prrx2|Mef2c|Bhlhe40|Twist1|Nfib|Tead1|Klf9|Rorb|Creb5|Bach1|Hmga1|Snai1|Runx1|Csrnp1|Rel|Mef2a|Dlx3|Nfat5|Osr2|Cebpb|Foxp1|Etv1|Epas1|Ar|Ybx3|Klf7|Etv3|Atf4|Hhex|Hoxa7|Thra|Tcf7l2|Zfp467|Egr2|Vdr|Nr1d1|Ebf1|Mafk|Pax3|Arnt2|Mitf|Smad1|Ahr|Bhlhe41|Creb3l2|Egr3|Scx|Tbx3|Myef2|…
DNA_binding_transcription_factor_activity_RNA_polymerase_II_specific(5)	0.0230042365212813	0.178207949015225	0.352487857583619	0.423837079643091	1.2434545010444	311	Fos|Sox9|Klf4|Egr1|Fosb|Hmga2|Mafb|Spi1|Hes1|Sox4|Tcf4|Cebpd|Zbtb20|Nr4a2|Nr4a1|Nfix|Nfe2l2|Atf3|Junb|Cebpa|Zeb2|Pou2f2|Pbx1|Prrx2|Mef2c|Bhlhe40|Twist1|Nfib|Tead1|Klf9|Rorb|Creb5|Bach1|Hmga1|Snai1|Csrnp1|Mef2a|Dlx3|Osr2|Cebpb|Foxp1|Epas1|Ar|Ybx3|Etv3|Atf4|Hhex|Thra|Tcf7l2|Zfp467|Egr2|Vdr|Ebf1|Pax3|Arnt2|Mitf|Ahr|Bhlhe41|Creb3l2|Egr3|Scx|Myef2|Meis2|Rbpj|Hdac5|Prrx1|Tcf7|Irf7|Glis2|Foxc1|Nfe2l1|Ga…
DNA_binding_transcription_factor_binding(5)	0.238636363636364	0.615784265383504	0.151148761385484	0.451837065655966	1.12917445264498	86	Klf4|Spi1|Nr4a2|Bhlhe40|Fhl2|Nfkbid|Tob2|Notch2|Runx1|Zfp703|Mef2a|Id2|Atf4|Ctnnb1|Tsc22d3|Zfp516|Egr2|Arnt2|Ahr|Bhlhe41|Scx|Tbx3|Cited2|Gata6|Rarg|Fkbp4
DNA_binding_transcription_repressor_activity(5)	0.0492127928647874	0.301628116800749	0.321775918075361	0.512172770580175	1.31598967718819	100	Spi1|Hes1|Zbtb20|Atf3|Bhlhe40|Bach1|Snai1|Osr2|Cebpb|Foxp1|Ybx3|Etv3|Hhex|Bhlhe41|Myef2|Hdac5|Prrx1|Tcf7|Nfe2l1|Zeb1|Smad5|Purb|Zbtb7a|Bcl6|Foxs1|Tfap2a|Tbx15|Nr1d2|Jarid2|E2f8|Nr2f6|Foxo3
DNA_binding_transcription_repressor_activity_RNA_polymerase_II_specific(6)	0.0270568045888696	0.196923370585876	0.352487857583619	0.515754984073672	1.31651128389855	98	Spi1|Hes1|Zbtb20|Atf3|Bhlhe40|Bach1|Snai1|Osr2|Cebpb|Foxp1|Ybx3|Etv3|Hhex|Bhlhe41|Myef2|Hdac5|Prrx1|Tcf7|Nfe2l1|Zeb1|Smad5|Purb|Zbtb7a|Bcl6|Foxs1|Tfap2a
DNA_biosynthetic_process(6)	0.34061135371179	0.700933792192477	0.106323255932708	0.518589255484035	1.06591537656337	28	Cdkn1a|Myc|Pdgfrb|Lox|Ctnnb1|Dkc1|Ptges3
DNA_catabolic_process(6)	0.202334630350195	0.580563597223769	0.134273452883202	0.788715388275022	1.25812100477101	7	Dnase2a|Dnase1l3|Apaf1
DNA_conformation_change(7)	0.00350577753407747	0.05932420328355	0.431707695803346	-0.760309347439844	-1.60678170024547	58	Top2a|Smc2|Smc4|Hmgb1|Mcm7|Mcm6|Asf1b|Ccnb1|Mcm4|Mcm2|Nasp|Hells|Smchd1|Ncaph|Mis18a|H3f3a|Smarca5
DNA_damage_checkpoint(5)	0.889492753623188	0.94511228774177	0.0465084048719157	-0.368413776079707	-0.692739724542838	27	Cdk1|Tipin|Rnaseh2b|Syf2|Mbd4|Rpl26|Pml
DNA_damage_response_signal_transduction_by_p53_class_mediator(6)	0.887900355871886	0.94511228774177	0.04577044581081	-0.374260912120605	-0.701264976453219	26	Batf|Mif|Npm1|Brca2|Foxm1|Dyrk1a|Rpl26|Pml|Atrx|Ppm1d
DNA_dealkylation(7)	0.597165991902834	0.848434446322479	0.0706196247122591	-0.545610312918861	-0.918417919750603	13	Tox|Gata3
DNA_demethylation(4)	0.592292089249493	0.845754038596609	0.0711327399327894	-0.548027622912414	-0.910693968235871	12	Tox|Gata3
DNA_dependent_ATPase_activity(9)	0.0159319624871761	0.1469613732683	0.352487857583619	-0.887594580599017	-1.47497497752875	12	Top2a|Mcm7|Mcm6|Mcm4|Helb
DNA_dependent_DNA_replication(7)	0.123893805309735	0.46983011902205	0.166933848713193	-0.676362624870317	-1.31666150702953	34	Pcna|Mcm7|Rad51|Mcm6|Mcm4|Ccne1|Mcm2|Cdt1|Ccne2|Orc6|Pold1|Helb|Brca2|Tk2|Primpol|Dna2
DNA_geometric_change(8)	0.0170009475246719	0.152066363388412	0.352487857583619	-0.918137467723098	-1.50576996524186	9	Mcm7|Mcm6|Mcm4|Mcm2
DNA_integrity_checkpoint(4)	0.770220588235294	0.905341918512464	0.05378728077603	-0.423904585614261	-0.795933338404194	28	Cdk1|Tipin|Cdt1|Rnaseh2b|Syf2|Mbd4|Rpl26|Pml
DNA_metabolic_process(5)	0.00109170176329873	0.0277104023435929	0.45505986738723	-0.581313179689851	-1.46487907791399	288	Cd28|Batf|Foxp3|Il27ra|Top2a|Tbx21|Tox|Bcl11b|Lig1|Hmgb1|Lef1|Dek|Ifng|Pcna|Ndfip1|Esco2|Rad51|Fen1|Uhrf1|Sirt7|Ccne1|Mcm2|Dnmt1|Cdt1|Rad51ap1|Ezh2|Hells|Ccne2|Ung|Dnajc2|Hnrnpd|Tinf2|Atad5|Ctcf|Rpa1|Brca1|Mis18a|Parp1|Neil3|Pold1|Exosc3|Helb|Rif1|Tdrkh|Gata3|Brca2|Brip1|Nsd2|Pold3
DNA_methylation(5)&DNA_alkylation(7)	0.274959083469722	0.652305515049913	0.101713902282311	-0.544091703414909	-1.13481469609764	49	Dnmt1|Ezh2|Hells|Ctcf|Brca1|Mis18a|Tdrkh|Mbd4|Ppm1d|Dnmt3b
DNA_methylation_dependent_heterochromatin_assembly(7)	0.868951612903226	0.936371369137849	0.0524827622635459	0.420912432393182	0.688598134392461	9	Apobec1|Dnmt3a|Mbd3|Trim28
DNA_methylation_involved_in_gamete_generation(4)	0.935222672064777	0.965466018281563	0.0492917662312669	-0.33019700454895	-0.555815824674167	13	Tdrkh
DNA_methylation_or_demethylation(7)	0.205787781350482	0.583514583405586	0.119348440591015	-0.563102401635258	-1.19315677620666	57	Tox|Dnmt1|Ezh2|Hells|Ctcf|Brca1|Mis18a|Tdrkh|Gata3
DNA_modification(6)	0.203883495145631	0.581925710650248	0.120433371642259	-0.562158718542715	-1.18802477521736	58	Tox|Dnmt1|Ezh2|Hells|Ctcf|Brca1|Mis18a|Tdrkh|Gata3
DNA_packaging(8)	0.00572801702108918	0.0801183287567868	0.407017918923954	-0.750868197252732	-1.5660894289082	49	Top2a|Smc2|Smc4|Hmgb1|Asf1b|Ccnb1|Mcm2|Nasp|Hells|Smchd1|Ncaph|Mis18a|H3f3a|Smarca5
DNA_packaging_complex(3)	0.0244287969434103	0.18500038508276	0.352487857583619	-0.873283483751375	-1.45119327559788	12	Smc2|Smc4|Irf4|Ncapg|Ncapd2|Ncaph|Ncapg2
DNA_polymerase_activity(4)	0.858316221765914	0.930362333905933	0.0538979025357319	0.42261988385094	0.705441372051832	10	Tep1|Polb
DNA_recombination(6)	0.00019858550136572	0.0106335269850214	0.518848077743792	-0.731408149089633	-1.65729729403451	101	Cd28|Batf|Foxp3|Il27ra|Tbx21|Bcl11b|Lef1|Ifng|Ndfip1|Rad51|Rad51ap1|Ung|Atad5|Rpa1|Exosc3|Helb|Rif1|Brca2|Brip1|Nsd2
DNA_repair(6)	0.248554913294798	0.625936611961343	0.10027910675413	-0.478387666081361	-1.11423368547503	128	Lig1|Hmgb1|Dek|Pcna|Esco2|Rad51|Fen1|Sirt7|Ung|Rpa1|Brca1|Parp1|Neil3|Pold1|Helb|Rif1|Brca2|Brip1|Nsd2|Ddb2|Spo11|Foxm1|Sem1|Primpol|Pms2|Terf2ip|Polg2
DNA_repair_complex(3)	0.666019417475728	0.878418961104376	0.0632191170859458	-0.519932582242805	-0.863775286892931	10	Pms2|Rnf168|Msh6
DNA_replication(6)	0.0319937665341966	0.218668630880428	0.321775918075361	-0.679956597067211	-1.44329694370464	59	Lig1|Pcna|Gmnn|Mcm7|Rad51|Mcm6|Fen1|Mcm4|Ccne1|Mcm2|Cdt1|Ccne2|Dnajc2|Orc6|Pold1|Helb|Pola1|Brca2|Orc1|Kin|Tk2|Primpol|Dna2
DNA_templated_transcription_elongation(7)	0.658396946564885	0.87779435007333	0.0629394692018967	-0.4760712789583	-0.865002135498709	22	Ikzf1|Ezh2|Supt4a
DNA_templated_transcription_initiation(7)	0.696842105263158	0.88696763353946	0.0649407684612899	0.441219452386482	0.841254359357987	19	Myc|Cavin1|Ctnnb1|Ahr|Ctnnbip1|Ercc1
ERAD_pathway(6)	0.953091684434968	0.97425880978711	0.0508054139066364	0.323370081344768	0.634763982734683	23	Dnajb9|Rcn3|Vcp|Nrros|Dnajc10|Ube2g2|Wfs1|Fbxo6|Syvn1
ERBB_signaling_pathway(7)	0.0183945140659902	0.159484120188167	0.352487857583619	0.687565492024443	1.50020562186473	37	Lgmn|Sox9|Hbegf|Errfi1|App|Dusp3|Abl2|Aplp2|Iqgap1|Gprc5a|Rbpj
ERK1_and_ERK2_cascade(6)	0.0884146341463415	0.408549982392479	0.266350657088526	0.47844622660494	1.2430798351237	106	Jun|Cd74|Sox9|Trem2|Cavin3|Csf1r|Tlr2|Sirpa|Vegfa|Atf3|Scimp|Trf|Cd36|Spry2|Nrp1|Spry1|Lyn|Pdgfrb|Syk|Igf1|Havcr2|Cd44|Clcf1|Abl2|Emilin1|Sema7a|F2rl1|Gpnmb|Gcnt2|Spred1|Arrb1
ER_nucleus_signaling_pathway(4)	0.191578947368421	0.5687408297693	0.144630528034484	0.65828476156591	1.25512354990453	19	Nfe2l2|Bok|Atf4|Hspa5|Ddit3|Gsk3b
ESC_E_Z_complex(4)	0.125506072874494	0.472316054411631	0.178219874951973	-0.802191327021201	-1.35031701630308	13	Aebp2|Ezh2|Suz12|Rbbp7|Rbbp4|Epop|Eed|Ezh1
E_box_binding(9)	0.196506550218341	0.572748384404782	0.14551614609036	0.592005294373402	1.21681569682841	28	Hes1|Tcf4|Bhlhe40|Twist1|Tcf12|Mybbp1a|Nr1d1|Mitf|Ahr|Bhlhe41|Scx|Ciart|Zeb1
Fc_receptor_signaling_pathway(6)	0.831325301204819	0.924393124479906	0.0543434390269162	-0.423558626497139	-0.69864177219638	11	Myo1g
G1_S_transition_of_mitotic_cell_cycle(6)	0.627831715210356	0.863794782731145	0.0573667426768556	-0.421626952334622	-0.90022439230262	63	Myb|Gpr132|Tcf19|Ezh2|Nasp|Cables1|Rps6|Cdkn1b|Ripk1|Haspin|Rb1|Taf10|Rbbp8|Tjp3|Nfatc1
G2_M_transition_of_mitotic_cell_cycle(6)	0.629893238434164	0.863794782731145	0.0617054053637523	-0.466175358652103	-0.898440397709885	31	Gpr132|Cdk1|Calm3|Calm1|Brca1|Rad21|Hspa2|Rnaseh2b
GABA_ergic_synapse(5)	0.198614318706697	0.575183492665682	0.149207542435322	0.556334544522491	1.20660930733702	36	Slc6a6|Acan|Ptpro|Pak1|Nrg1|Dag1|Cspg5|Pcdh17|Efna5|Plcb1|Camk4|Abhd6|Gphn|Ctbp2|Epha3|Nlgn2|Gabra3
GABAergic_neuron_differentiation(6)	0.934560327198364	0.965466018281563	0.0497903187820785	-0.334352546015762	-0.535412214411246	8	Rac1
GPI_anchor_metabolic_process(7)	1	1	0.0458620343117985	-0.213355336830318	-0.351920469341911	11	Gpld1|Gpaa1|Pigt|Pigf|Pigq|Piga|Pigb|Pigo|Dpm1|Pigp|Pigs
GTP_binding(6)	0.836879432624114	0.925124845817915	0.0483117581055019	-0.379956576890341	-0.735971625367645	33	Gimap1|Rab27a|Arf5|Rac1|Rab29|Gtpbp2|Hbs1l
GTPase_activator_activity(5)	0.934533551554828	0.965466018281563	0.0395979123961192	-0.327015346536309	-0.682057489150641	49	Rgs9|Dock2|Rgs14|Sh3bp1|Rgs16
GTPase_activity(8)	0.382352941176471	0.7304697638204	0.0826646449123753	-0.505914584419625	-1.05498428909723	52	Rab37|Gna15|Rab27a|Rac2|Gna13|Igtp|Gbp3|Rap1a|Cdc42
GTPase_binding(5)	0.352154531946508	0.706132665964955	0.0819778796501272	-0.470233737134851	-1.06054583833427	98	Prkch|Rinl|Mical1|Pfn1|Madd|Fmnl1|Rangrf|Akap13|Diaph1|Rap1a|Dock8|Nxt1|Dock11|Dennd1b
GTPase_regulator_activity(5)	0.952254641909814	0.974212423411534	0.0610363728309177	0.313864718861246	0.73660495850804	59	Rgs1|Asap1|Rgs17|Rgs3|Rgs18|Rgs2|Ophn1|Arhgap24|Myo9b|Pde6d|Arhgdia|Tiam2|Arhgap42|Arhgap6|Arhgap10|Arap3
G_protein_coupled_amine_receptor_activity(6)	0.917338709677419	0.956313587584688	0.0499913914024592	0.38570990142027	0.631008015193519	9	Adra1b|Htr2b|Htr1b|Adra2a|Htr1d
G_protein_coupled_chemoattractant_receptor_activity(6)&chemokine_receptor_activity(6)	0.280943025540275	0.656306445890817	0.111918316325105	-0.676939474603999	-1.16587443836631	15	Ccr7|Ccr4|Cxcr6|Ccr5|Ccr3
G_protein_coupled_peptide_receptor_activity(5)	0.250889679715303	0.628793526543037	0.112843355675562	-0.609404595804527	-1.17448015485831	31	Ccr7|Ccr4|Cxcr6|Ccr5|Ccr3
G_protein_coupled_receptor_activity(5)	0.0466165413533835	0.291294024535022	0.257206466468838	-0.621187309612006	-1.38786614914634	91	S1pr1|S1pr4|Gpr132|Ccr7|Ccr4|Cxcr6|Gpr174|Ccr5|Cysltr2|Adora2a|Ccr3|Ptger4|Tbxa2r|Ltb4r1|Calcrl
G_protein_coupled_receptor_binding(5)	0.103274559193955	0.439170439183536	0.222056046145248	0.579732334983033	1.31300698532048	45	Cxcl16|Ccl2|Psap|Cxcl12|Prnp|Ccl5|Ccl12|Ccrl2|Ccl7|Wnt7b|Cav2|Ccl3|Wnt5a|Ryk
G_protein_coupled_receptor_signaling_pathway(4)	0.252996005326232	0.630900629028826	0.0943563635421779	-0.455777143394744	-1.10345243218153	180	S1pr1|S1pr4|Ramp3|Slc9a3r1|Gna15|Rac2|Ramp1|Cysltr2|Rgs9|Gng2|Grk2|Entpd1|Rgs14|Adora2a|Akap13|Gna13|Cacnb4|Ptger4|Rgs16|Gnai2|Pde4b|Calcrl|Rac1
G_protein_coupled_receptor_signaling_pathway_coupled_to_cyclic_nucleotide_second_messenger(5)	0.202614379084967	0.580780546902042	0.121543282035469	-0.578599569096232	-1.20655437473739	52	S1pr1|S1pr4|Slc9a3r1|Adora2a|Akap13|Gna13|Ptger4|Gnai2|Pde4b|Calcrl
Golgi_apparatus(4)	0.00153895184046258	0.0339168398133085	0.45505986738723	0.462247335986252	1.34945380047567	299	H2-Ab1|Cd74|Grn|Pld4|Sdc2|Gja1|Cav1|Hspg2|Sdc3|Abca1|Lpcat2|Sdc4|Prnp|App|Gpc1|Selenom|Cd36|Wls|Bok|Gabarap|Itga5|Npc1|Rab34|Emp2|Pdgfra|Sod3|Flna|Sdc1|Sgms2|Fgf7|Cltb|Man1a|Fam20c|Rabac1|Ece1|Lrrk2|Gkap1|Pla2g4a|Kifap3|Pkd2|Creb3l2|Man2a1|Golgb1|Sgce|Slc39a11|Akap9|Mgat5|Rab11fip5|Lman1|Arf4|Nbea|Arf2|Mapk3|Rab13|Xylt1|Golga4|Grina|Dennd5a|Gpc6|Glg1|Bet1|Creb3l1|Myo5a|Gpc3|Rab33b|Pkdcc|Pcsk5|Slc…
Golgi_apparatus_subcompartment(4)	0.260526315789474	0.638181101672651	0.138022242496643	0.474293296927654	1.11758118499531	60	Grn|Pld4|Lpcat2|Bok|Flna|Cltb|Lrrk2|Nbea|Xylt1|Plod3|Atp7a
Golgi_associated_vesicle(5)	0.257777777777778	0.636070564462524	0.126253987849115	0.574935638448252	1.16571205171724	27	App|Copz2|Furin|Lman1|Sec31a|Sec23a
Golgi_lumen(5)	0.0698151950718686	0.362418653684079	0.245041785430996	0.760419921582978	1.39881466957727	16	Sdc2|Hspg2|Sdc3|Sdc4|Gpc1|Sod3|Sdc1|Gpc6|Gpc3|Rab33b|Gpc4
Golgi_membrane(5)	0.239583333333333	0.616681625189099	0.143758989039275	0.498100600661045	1.15648605011547	55	Pld4|Bok|Sgms2|Man1a|Creb3l2|Man2a1|Glg1|Bet1|Creb3l1|Hyal2|Sgms1|Sec23a
Golgi_organization(6)	0.308571428571429	0.676028703939486	0.103958471559957	-0.634011535765987	-1.13803282727216	21	Coro7|Hook1|Rab29
Golgi_stack(5)	0.552361396303902	0.829443541043047	0.0753093764172773	0.581415473096798	0.970504571001759	10	Lpcat2|Xylt1|Trappc4|Mbtps1|Nsg2
Golgi_to_plasma_membrane_protein_transport(6)	0.365422396856582	0.718257480176581	0.0956031492204301	0.627039781589427	1.09711685513768	12	Rab34|Vamp5|Pkdcc|Prepl|Vamp2|Lyplal1|Kif13a
Golgi_to_plasma_membrane_transport(5)	0.344969199178645	0.703323140334407	0.101713902282311	0.595094441014743	1.09469361631456	16	Rab34|Vamp5|Arl3|Pkdcc|Chic2|Prepl|Gga1|Vamp2|Lyplal1
Golgi_vesicle_transport(4)	0.276543209876543	0.654428407568861	0.128788713061714	0.510767787927121	1.13457204868955	42	Rab34|Lrrk2|Creb3l2|Vamp5|Lman1|Arl3|Pkdcc|Tmed10|Spire1|Bicd2|Rab14|Sar1a|Kif1c|Use1|Chic2|Prepl|Yipf5|Gga1|Vamp2|Arcn1|Lyplal1
H4_histone_acetyltransferase_complex(5)&Ada2_Gcn5_Ada3_transcription_activator_complex(6)	0.744047619047619	0.897552561562722	0.0589694466690997	0.457563038578948	0.785236354025574	11	Kat2b|Kat2a|Yeats2|Tada2a|Zzz3
HMG_box_domain_binding(5)	0.0636550308008214	0.345665579190807	0.257206466468838	0.827593000433039	1.38142658221895	10	Prrx2|Mef2c|Hhex|Prrx1
Hsp90_protein_binding(5)	0.939271255060729	0.967050648096673	0.0490939668192139	-0.323252369364065	-0.544126021074583	13	Cd24a|Ksr1
I_band(3)	0.107969151670951	0.450034499122238	0.219250346703755	0.520700391856945	1.262704783549	67	Actn1|Dst|Ahnak2|Fhl2|Ppp3ca|Hspb1|Palld|Ankrd1|Neb|Bag3|Pdlim5|Myl12a|Flna|Jup|Homer1|Ctnnb1|Fbxo32|Cryab|Klhl40|Stub1|Cacna1d|Actn4|Myzap|Ank2
I_kappaB_kinase_NF_kappaB_signaling(5)	0.481375358166189	0.791819746466753	0.101713902282311	0.398380900964214	0.989510269308528	85	Il1rl1|Sirpa|Il1b|Tnf|Tmem106a|Cd36|Clec4n|Nfkbid|Hspb1|Tifa|Wnt5a|Abl2|Ctnnb1|Btk|Casp1|Nr1d1|Gprc5b|Zc3h12a|Saa3
JNK_cascade(7)	0.0767045454545455	0.379450375733138	0.276500599254472	0.51612451434075	1.28983357115974	86	Sirpa|Il1b|Fcgr2b|Tnf|Dab2|Zeb2|Trf|Spag9|Syk|Fgd2|Wnt5a|Map4k4|Sfrp2|Cdc42ep5|Fzd4|Dusp10|Tnxb|Tlr4|Aida|Nod1|Fzd8|Stk3|Dact1|Ror2|Ripk2|Gab1|Irak1|Sfrp1|Tlr3|Nod2
KEGG_ABC_TRANSPORTERS	0.556737588652482	0.831983022133485	0.0675188953767744	-0.483907640140439	-0.937323668290565	33	Tap2|Abcb9|Tap1
KEGG_ACUTE_MYELOID_LEUKEMIA	0.786632390745501	0.91177032488322	0.0687943095604775	0.35137888516309	0.823696740194115	56	Ccnd1|Spi1|Myc|Cebpa|Eif4ebp1|Runx1|Jup|Nfkb1|Tcf7l2|Runx1t1
KEGG_ADHERENS_JUNCTION	0.667539267015707	0.878418961104376	0.0780892306943345	0.368362865779181	0.897918614657812	71	Fgfr1|Actn1|Tgfbr2|Tgfbr1|Vcl|Snai1|Baiap2|Igf1r|Ctnnb1|Lmo7|Nectin3|Tcf7l2|Tjp1|Iqgap1|Ctnna1|Met|Tcf7|Mapk3|Rhoa|Pard3|Ptprm|Actn4|Afdn|Nectin2|Ctnnd1|Insr|Rac3|Tcf7l1|Egfr|Crebbp|Cdh1|Fer|Yes1|Snai2|Wasl
KEGG_ADIPOCYTOKINE_SIGNALING_PATHWAY	0.234375	0.610175271448298	0.14551614609036	0.500300791837024	1.16159443665271	55	Tnf|Nfkbia|Socs3|Cd36|Tnfrsf1a|Nfkb1|Irs2|Slc2a1|Acsl3|Acsl1
KEGG_ALANINE_ASPARTATE_AND_GLUTAMATE_METABOLISM	0.337545126353791	0.698726005368463	0.0952879846194844	-0.5978251139205	-1.11349693291531	25	Ass1|Got1
KEGG_ALDOSTERONE_REGULATED_SODIUM_REABSORPTION	0.319859402460457	0.684642355775349	0.096887770327544	-0.562137837773031	-1.1087248278776	36	Hsd11b1|Pik3cg|Sfn|Pik3cd|Pik3r1
KEGG_ALLOGRAFT_REJECTION	0.697345132743363	0.88696763353946	0.0566484183613995	-0.437993414366595	-0.852632963182288	34	Cd28|Il10|Prf1|Ifng|H2-Oa|Fasl
KEGG_ALPHA_LINOLENIC_ACID_METABOLISM	0.513618677042802	0.810798129395072	0.0762797180809272	0.627652195095012	1.00120071457806	7	Pla2g4a|Acox3|Pla2g6|Acox1|Fads2
KEGG_ALZHEIMERS_DISEASE	0.568464730290456	0.839243658176504	0.0546808488785442	-0.404226670568629	-0.954815042324908	139	Atp2a3|Ndufa4|Calm3|Gapdh|Cacna1s|Psen2|Itpr2|Ndufb7|Ndufv3|Calm1|Casp3|mt-Co3|Cox5b|mt-Atp6|Cox6a1|Cox5a|mt-Co2|Sdhb|Uqcr10|Ndufa1|Cox7c|Ndufa3|Cox4i1|Plcb2|Cox7a2|Casp8|Itpr1|Cox8a|mt-Co1|Uqcrh|Ndufb8
KEGG_AMINOACYL_TRNA_BIOSYNTHESIS	0.000150008325881948	0.0085597774171862	0.518848077743792	0.872405768189505	1.70157147332386	22	Lars2|Yars2
KEGG_AMINO_SUGAR_AND_NUCLEOTIDE_SUGAR_METABOLISM	0.389952153110048	0.738264280020903	0.103576326612592	0.466243890864773	1.04030409327042	41	Hexa|Cyb5r3|Hk3|Hexb|Hk2|Renbp|Ugdh|Npl
KEGG_AMYOTROPHIC_LATERAL_SCLEROSIS_ALS	0.665829145728643	0.878418961104376	0.0760837160951725	0.385307565315608	0.875308911035881	46	Tnf|Gpx1|Ppp3ca|Tnfrsf1a|Tomm40|Casp1|Bax|Bcl2|Trp53|Prph
KEGG_ANTIGEN_PROCESSING_AND_PRESENTATION	0.286842105263158	0.660455231781628	0.130777137971974	0.468352625772621	1.09554096674951	57	Hspa1a|Hspa1b|H2-Ab1|Cd74|Lgmn|H2-Aa|H2-Eb1|H2-DMb1|Ciita|H2-K1|H2-Q7|H2-Q6|H2-DMa|Hsp90aa1|H2-D1|H2-T23|B2m|H2-DMb2|Hspa5|Ctsb|H2-M3
KEGG_APOPTOSIS	0.603260869565217	0.851266828359521	0.0855356947987884	0.373664189094735	0.924569958983526	79	Il1b|Tnf|Csf2rb|Nfkbia|Csf2rb2|Ppp3ca|Ngf|Tnfrsf1a|Il1rap|Nfkb1|Capn2|Bax|Bcl2|Il1r1|Irak3|Il1a|Trp53
KEGG_ARACHIDONIC_ACID_METABOLISM	0.134703196347032	0.491731805626203	0.183023938384487	0.614987317266971	1.30068920514135	33	Ptgs2|Cyp4f18|Tbxas1|Gpx1|Ptgs1|Hpgds|Gpx3|Ltc4s|Gpx4|Pla2g4a|Cbr3|Ptgis|Alox5
KEGG_ARGININE_AND_PROLINE_METABOLISM	0.324937027707809	0.690092746958217	0.118815039412263	0.482383166962665	1.09252568746495	45	Gatm|Ckb|Sat1|Aldh2|Arg1|P4ha1|Srm|P4ha2|Lap3|Glul|Gamt|Nos3|Oat|P4ha3|Maoa|Aldh7a1|Azin2
KEGG_ARRHYTHMOGENIC_RIGHT_VENTRICULAR_CARDIOMYOPATHY_ARVC	0.6171875	0.857677399943364	0.0819778796501272	0.381380697077715	0.912124326272553	63	Lmna|Gja1|Itgb5|Actn1|Itga6|Itgb4|Itga5|Itgb1|Jup|Ctnnb1|Tcf7l2|Itga9|Itgb3|Ctnna1|Itgb8|Dag1|Tcf7
KEGG_ASCORBATE_AND_ALDARATE_METABOLISM	0.123203285420945	0.467714999475798	0.181383128498408	0.773449849027083	1.29105028788326	10	Aldh2|Ugdh|Aldh7a1|Aldh1b1
KEGG_ASTHMA	0.164271047227926	0.534662347860228	0.155241966228839	0.689267314121253	1.26792736866471	16	H2-Ab1|H2-Aa|Fcer1g|H2-Eb1|Tnf|H2-DMb1|H2-DMa|Cd40|H2-DMb2|Cd40lg
KEGG_AUTOIMMUNE_THYROID_DISEASE	0.49290780141844	0.797427324448601	0.0736212741014394	-0.50470714279182	-0.977612071503529	33	Cd28|Ctla4|Il10|Prf1|Tg|H2-Oa|Fasl
KEGG_AXON_GUIDANCE	0.158227848101266	0.526543937555795	0.199915231309662	0.44601345184173	1.18069892539471	120	Cxcr4|Cxcl12|Sema5a|Fes|Nrp1|Ppp3ca|Ntn1|Cfl2|Plxnb2|Epha2|Plxnc1|Rgs3|Itgb1|Nfat5|Unc5b|Sema3c|Sema7a|Rock2|Efnb2|Pak1|Gnai1|Efnb1|Slit2|Sema4a|Arhgef12|Met|Sema4c|Sema3d|Mapk3|Sema3a|Rasa1|Rhoa|Efna1|Efna2|Slit3|Ntn4|Ptk2|Ngef|Hras|Efna5|Rac3|Sema6a|Robo1|Ephb6|Sema3e|Cdk5|Gsk3b|Rnd1|Ephb2|Plxna2
KEGG_BASAL_CELL_CARCINOMA	0.419597989949749	0.756098116039192	0.102080107662747	0.437647750691762	0.994210886468133	46	Wnt7b|Wnt5a|Ctnnb1|Tcf7l2|Gli3|Fzd2|Tcf7|Trp53|Fzd1|Fzd4|Smo|Fzd8|Wnt2|Tcf7l1|Wnt9a|Gsk3b|Wnt4|Fzd5|Fzd7
KEGG_BASAL_TRANSCRIPTION_FACTORS	0.60353982300885	0.851266828359521	0.0635007968065945	-0.47623063432437	-0.922586602546318	32	Taf1|Taf10|Taf9b|Taf7|Gtf2h2|Taf12|Taf6l|Taf6|Gtf2b|Gtf2f2|Taf5|Gtf2f1
KEGG_BASE_EXCISION_REPAIR	0.0136610875149245	0.133469069797177	0.380730400722792	-0.783329904960335	-1.5173012349754	33	Lig1|Hmgb1|Pcna|Fen1|Ung|Parp1|Neil3|Pold1|Pole4|Pold3|Pole|Pole2
KEGG_BETA_ALANINE_METABOLISM	0.452830188679245	0.77212949244103	0.0870515867946735	0.525902948273267	1.01155997196607	20	Aldh2|Srm|Aldh7a1|Dpys|Acadm|Aldh1b1|Aoc3
KEGG_BIOSYNTHESIS_OF_UNSATURATED_FATTY_ACIDS	0.142857142857143	0.503626163108922	0.170932335370056	0.654470645642904	1.2847026289	23	Scd2|Hacd1|Fads1|Elovl6|Scd1|Acot1|Yod1|Acox3
KEGG_BLADDER_CANCER	0.0109517776740071	0.117687643004914	0.380730400722792	0.693258909243688	1.52848341457048	39	Ccnd1|Thbs1|Vegfa|Mmp2|Cdkn1a|Mmp9|Myc|Mdm2|Dapk1|Cdk4|Vegfd|Rassf1|Trp53|Mapk3|Vegfb
KEGG_BUTANOATE_METABOLISM	0.860262008733625	0.931507597276877	0.0566484183613995	0.358450403369097	0.736763811910916	28	Aldh2|Akr1b8|Hmgcs1|Acat2|Aldh7a1|Aacs|Bdh2
KEGG_B_CELL_RECEPTOR_SIGNALING_PATHWAY	0.140540540540541	0.499742780646395	0.195789002148949	0.495410243447026	1.2274007148869	78	Jun|Fos|Cd81|Fcgr2b|Blnk|Nfkbia|Pirb|Lyn|Cd72|Syk|Ppp3ca|Plcg2|Nfat5|Vav3|Nfkb1|Malt1|Vav1|Btk|Pira2
KEGG_CALCIUM_SIGNALING_PATHWAY	0.496493688639551	0.799363526263285	0.0617054053637523	-0.419696788773819	-0.987154012579909	134	Atp2a3|Gna15|Cysltr2|Calm3|Cacna1s|Adora2a|Itpr2|Calm1|Slc25a5|Itpkb|Tbxa2r|Atp2b4|Plcg1|Ptk2b|Prkx|Plcb2|Vdac2|Itpr1|Sphk2|Erbb3
KEGG_CARDIAC_MUSCLE_CONTRACTION	0.833333333333333	0.924429099949291	0.0443293451680314	-0.364651682971953	-0.77839285498366	62	Cacna1s|Cacnb4|mt-Co3|Cox5b|Tpm3|Cox6a1|Cox5a|mt-Co2|Uqcr10|Cox7c|Cox4i1|Cox7a2|Cox8a|mt-Co1|Uqcrh|Cox6b1|Cox7a1|Cacna1f|Cox6c|Atp1a1|Uqcrb|Uqcrfs1|Tpm4|Atp1b3
KEGG_CELL_ADHESION_MOLECULES_CAMS	0.147612156295224	0.511569247876246	0.135740943810425	-0.526341591560203	-1.21276795865765	111	Cd28|Cd6|Cd4|Cd8b1|Ctla4|Sell|Cd8a|Pdcd1lg2|Spn|Itgb7|Pdcd1|Itga4|Icos|Icam2|Itgal|H2-Oa|Icam1|Itgb2
KEGG_CELL_CYCLE	0.0590841949778434	0.336923456094641	0.224966093540314	-0.574682885480602	-1.32950683829327	119	Ccna2|Ccnb2|Mcm3|Mcm5|Pcna|Cdk1|Sfn|Mcm7|Mcm6|Ccnb1|Tgfb1|Ccnd2|Mcm4|Ccne1|Mcm2|Cdkn2a|Cdc6|Cdc25b|Ccne2|E2f2|Plk1|Cdc45|Cdc20|Mad2l1|Smc1a|Orc6|Rad21|Cdkn2d|Cdkn1b|Smc3|Rbl2|Dbf4|Bub3|Ywhab|Rb1|Bub1|Ywhaz|Orc1|Cdc7|Mad2l2
KEGG_CHEMOKINE_SIGNALING_PATHWAY	0.485135135135135	0.793233354972916	0.0610363728309177	-0.411969005260614	-0.987949051563371	162	Itk|Cxcr3|Rasgrp2|Ccr7|Ccr4|Cxcr6|Was|Pik3cg|Rac2|Ccr5|Dock2|Elmo1|Prkcz|Gng2|Grk2|Jak3|Rap1b|Pik3cd|Ccr3|Stat3|Xcr1|Rap1a|Pik3r1|Csk|Cdc42|Ccl27a|Gnai2|Ccl1|Ikbkb|Grk6|Grb2|Rac1|Pik3r5|Ptk2b
KEGG_CHRONIC_MYELOID_LEUKEMIA	0.676315789473684	0.882189577021537	0.0776798560117236	0.361836719901336	0.882936618888792	72	Ccnd1|Cdkn1a|Nfkbia|Myc|Tgfbr2|Tgfbr1|Mdm2|Runx1|Tgfb3|Cdk4|Nfkb1
KEGG_CIRCADIAN_RHYTHM_MAMMAL	0.220472440944882	0.60085066190125	0.128788713061714	0.690147289717672	1.23176876577639	13	Bhlhe40|Nr1d1|Bhlhe41|Csnk1e|Clock|Arntl|Per3
KEGG_CITRATE_CYCLE_TCA_CYCLE	0.994485294117647	0.998691166439291	0.042077210988939	-0.27305725393229	-0.512698798440406	28	Mdh2|Sdhb|Mdh1
KEGG_COLORECTAL_CANCER	0.720257234726688	0.893587396893559	0.0507027937029348	-0.400080132188616	-0.851698668016845	60	Birc5|Lef1|Pik3cg|Rac2|Tgfb1|Pik3cd|Casp3|Pik3r1|Axin2|Rac1|Pik3r5
KEGG_COMPLEMENT_AND_COAGULATION_CASCADES	2.05978138800227e-05	0.00222971335251245	0.575610261071129	0.801801397862903	1.83002710524017	48	C1qb|C1qa|C1qc|C3ar1|Plaur|C3|C5ar1|Serpine1|Cfb|Plat|C4b|F13a1|F3|Cfh|C1ra|Pros1|C1s1|Thbd|Serping1|Hc
KEGG_CYSTEINE_AND_METHIONINE_METABOLISM	0.471014492753623	0.783711049086668	0.0770736734944102	-0.529968714228925	-0.996516430568649	27	Ldha|Got1|Dnmt1|Ahcyl2|Sms|Ldhb
KEGG_CYTOKINE_CYTOKINE_RECEPTOR_INTERACTION	0.0406078483809222	0.261983900621156	0.321775918075361	0.444173609734662	1.23408883487595	193	Cxcl16|Ccl2|Cxcl9|Cxcl2|Tnfrsf12a|Csf1r|Vegfa|Il1b|Tnf|Cxcr4|Cxcl10|Csf2rb|Inhba|Cxcl12|Pf4|Cxcl1|Cx3cr1|Il7r|Ccr2|Pdgfb|Ccl5|Ccl12|Ccl7|Csf2ra|Ccr1|Csf1|Tgfbr2|Il10rb|Pdgfa|Ifngr2|Csf2rb2|Ghr|Acvrl1|Ifnar2|Tgfbr1|Pdgfrb|Kitl|Il11ra1|Cxcl14|Tnfsf13b|Il10ra|Il11|Tgfb3|Tnfsf12|Ccl3|Cd40|Tnfrsf1a|Clcf1|Pdgfra|Il6ra|Il1rap|Il13ra1|Tnfrsf18|Tnfrsf11a|Osm|Tnfrsf21|Csf3r|Cd40lg|Tnfsf9|Inhbb|Tnfrsf25|Flt…
KEGG_CYTOSOLIC_DNA_SENSING_PATHWAY	0.811744386873921	0.921964269677354	0.048505983646947	-0.383005362358507	-0.768190498152755	40	Ripk3|Pycard|Zbp1|Ikbkb|Ripk1|Adar
KEGG_DILATED_CARDIOMYOPATHY	0.359673024523161	0.713496433002481	0.117249716749792	0.429394487153612	1.05525626980229	76	Tpm1|Lmna|Tnnt2|Tnf|Itgb5|Itga6|Igf1|Itgb4|Itga5|Itgb1|Tgfb3|Tpm2|Adcy7|Itga9|Itgb3|Itgb8
KEGG_DNA_REPLICATION	0.000146119238757575	0.00840299778511336	0.518848077743792	-0.875074445534727	-1.71535466147805	35	Lig1|Mcm3|Mcm5|Pcna|Mcm7|Mcm6|Rpa2|Fen1|Rfc3|Mcm4|Mcm2|Rnaseh2c|Prim1|Rpa1|Rfc2|Rfc4|Pold1|Rfc5|Rnaseh2b|Pola1|Pole4|Pold3|Pole|Pole2
KEGG_DORSO_VENTRAL_AXIS_FORMATION	0.681904761904762	0.883393854909672	0.0611692626746689	-0.474545017787419	-0.851794924532516	21	Ets1|Notch1|Grb2|Ets2
KEGG_DRUG_METABOLISM_CYTOCHROME_P450	0.272887323943662	0.65112596160431	0.106729884364606	-0.583517289402426	-1.14383308475869	35	Gstp3|Gstt2
KEGG_DRUG_METABOLISM_OTHER_ENZYMES	0.671739130434783	0.880062083942903	0.0683110858318647	0.413600675405777	0.857538261715013	29	Upp1|Uck2|Gusb|Cda|Xdh
KEGG_ECM_RECEPTOR_INTERACTION	0.0222170737205319	0.176038621804989	0.352487857583619	0.596567170548225	1.46609066001823	76	Col3a1|Fn1|Spp1|Col6a3|Sdc2|Col6a1|Thbs1|Col4a1|Itgb5|Hspg2|Sdc3|Col5a1|Sdc4|Col4a2|Col6a2|Lamb1|Cd36|Itga6|Col5a3|Itgb4|Tnc|Itga5|Cd44|Lamc1|Itgb1|Col1a1|Col1a2|Sdc1|Lamb2|Thbs2|Lama4|Itga9|Col5a2|Itgb3|Itgb8
KEGG_ENDOCYTOSIS	0.654901960784314	0.877404213624074	0.102080107662747	0.339350324921155	0.929862380748694	170	Hspa1a|Hspa1b|Nedd4|Csf1r|Cxcr4|Dab2|H2-K1|Asap1|H2-Q7|Mdm2|Ldlr|H2-Q6|Pdgfra|Arap1|H2-D1|H2-T23|Ehd2|Igf1r|Cltb|H2-M3|Psd3|Arrb1|Flt1|Rab31|Grk3|Met|Rab11fip2|Dnm1|Rab11fip5|Usp8|Asap2|Pard3|Nedd4l|Rab5c|Pip5k1a|Sh3gl3|Pip5k1c|Agap1|Ldlrap1|Rufy1|F2r|Epn2|Arfgap3|Hras|Arap3|Kit|Tfrc|Cltc
KEGG_ENDOMETRIAL_CANCER	0.762987012987013	0.903462652281961	0.048505983646947	-0.383331701243444	-0.803145835578929	50	Lef1|Pik3cg|Pik3cd|Pik3r1|Axin2|Grb2|Pik3r5
KEGG_EPITHELIAL_CELL_SIGNALING_IN_HELICOBACTER_PYLORI_INFECTION	0.0167481173081634	0.150529535729269	0.352487857583619	0.611706562425835	1.45384992560366	61	Jun|Hbegf|Nfkbia|Ccl5|Lyn|Atp6v0b|Plcg2|F11r|Tcirg1|Atp6v1b2|Atp6v1a|Nfkb1|Pak1|Tjp1|Atp6ap1|Met|Jam3|Atp6v0a1|Adam17
KEGG_ERBB_SIGNALING_PATHWAY	0.662952646239554	0.878270336486716	0.0817515582532145	0.3654155868946	0.903280532417525	82	Jun|Cdkn1a|Hbegf|Myc|Eif4ebp1|Plcg2|Abl2|Camk2d|Pak1
KEGG_ETHER_LIPID_METABOLISM	0.0103773952614878	0.113981634816455	0.380730400722792	0.770977673245965	1.49746649822916	21	Pla2g7|Lpcat2|Plpp3|Pafah1b3|Plpp2|Pla2g4a|Plpp1
KEGG_FATTY_ACID_METABOLISM	0.556581986143187	0.831983022133485	0.0810802057550866	0.424525942383483	0.920735478911504	36	Aldh2|Acsl3|Acsl1|Acat2|Acox3|Aldh7a1|Acadsb|Acat1|Acadm|Aldh1b1|Cpt1c
KEGG_FC_EPSILON_RI_SIGNALING_PATHWAY	0.330097087378641	0.694282061933459	0.0902635484340068	-0.513165220359026	-1.09541285453029	62	Lat|Lcp2|Inpp5d|Pik3cg|Rac2|Pik3cd|Pik3r1|Grb2|Rac1|Fyn|Pik3r5|Plcg1
KEGG_FC_GAMMA_R_MEDIATED_PHAGOCYTOSIS	0.769924812030075	0.905341918512464	0.0445961615888961	-0.377315228211015	-0.843003430186901	91	Lat|Was|Inpp5d|Pik3cg|Rac2|Dock2|Pik3cd|Arpc3|Arpc2|Arpc5|Arpc4|Pik3r1|Vasp|Cdc42|Cfl1
KEGG_FOCAL_ADHESION	0.00252589145852038	0.0486730026863051	0.431707695803346	0.526877961476608	1.45537303865878	186	Col3a1|Fn1|Spp1|Jun|Ccnd1|Col6a3|Col6a1|Thbs1|Cav1|Vegfa|Col4a1|Itgb5|Actn1|Col5a1|Col4a2|Col6a2|Pdgfb|Lamb1|Pdgfa|Vcl|Pdgfrb|Itga6|Igf1|Col5a3|Itgb4|Tnc|Itga5|Cav2|Lamc1|Itgb1|Col1a1|Pdgfra|Col1a2|Myl12a|Rock2|Flna|Vav3|Igf1r|Flnb|Ctnnb1|Parva|Lamb2|Thbs2|Vav1|Lama4|Flnc|Pak1|Itga9|Col5a2|Flt1|Itgb3|Vegfd|Itgb8|Capn2|Lama5|Pdgfc|Arhgap5|Parvb|Hgf|Met|Bcl2
KEGG_FOLATE_BIOSYNTHESIS	0.196319018404908	0.572748384404782	0.140406238523342	-0.802830288209723	-1.28560451394476	8	Gch1|Dhfr
KEGG_FRUCTOSE_AND_MANNOSE_METABOLISM	0.88495575221239	0.944139213760676	0.0456790414930062	-0.361203224248252	-0.699747625351194	32	Pfkp|Aldoa|Akr1b3|Hk1|Pfkl
KEGG_GALACTOSE_METABOLISM	0.734732824427481	0.89677930467937	0.0577308549299813	-0.445535890195355	-0.809520577052196	22	Pfkp|Ganc|Akr1b3|Hk1|Pfkl
KEGG_GAP_JUNCTION	0.513513513513514	0.810798129395072	0.0943563635421779	0.391625016287713	0.961489417930932	75	Gja1|Pdgfb|Tubb6|Tubb2a|Pdgfa|Pdgfrb|Tuba1a|Tubb3|Prkg2|Lpar1|Pdgfra|Adcy7|Gna11|Gnai1|Tjp1|Tubb2b|Pdgfc|Gnaq
KEGG_GLIOMA	0.415789473684211	0.75475852301426	0.105520936843198	0.423556611557315	1.00667180315922	61	Ccnd1|Cdkn1a|Pdgfb|Pdgfa|Mdm2|Pdgfrb|Igf1|Plcg2|Cdk4|Pdgfra|Igf1r|Camk2d
KEGG_GLUTATHIONE_METABOLISM	0.345575959933222	0.703485891576587	0.0894366833718621	-0.536943400343995	-1.09087218422404	43	Gstp3|Gstt2|Rrm2|Rrm1|Odc1|Ggt1|Mgst2
KEGG_GLYCEROLIPID_METABOLISM	0.747044917257683	0.89840892600158	0.0672065093710464	0.374265264742666	0.830026991786157	40	Lpl|Aldh2|Plpp3|Gla|Gk|Akr1a1|Plpp2|Dgat2|Plpp1|Dgkg|Aldh7a1|Mgll|Gpat3
KEGG_GLYCEROPHOSPHOLIPID_METABOLISM	0.578947368421053	0.841700142932371	0.0860347242455604	0.393513221168361	0.927238430046252	60	Lpcat2|Chka|Plpp3|Pla2g15|Gpd2|Plpp2|Pla2g4a|Plpp1|Dgkg|Pcyt1b|Gpat3|Cds1|Lpgat1|Pcyt2|Chkb|Chpt1|Pgs1|Lpcat3
KEGG_GLYCINE_SERINE_AND_THREONINE_METABOLISM	0.793621013133208	0.914673239668849	0.053347785067549	-0.420201494676656	-0.776356862929443	23	Phgdh|Psph|Psat1|Shmt1
KEGG_GLYCOLYSIS_GLUCONEOGENESIS	0.363636363636364	0.716950824781564	0.0860347242455604	-0.529116221548012	-1.08620747590627	45	Pfkp|Ldha|Gapdh|Pgk1|Galm|Aldoa|Acss1|Pkm|Adh1|Hk1|Pfkl|Gpi1
KEGG_GLYCOSAMINOGLYCAN_BIOSYNTHESIS_CHONDROITIN_SULFATE	0.296842105263158	0.665555272181487	0.112843355675562	0.594101685816362	1.132748409871	19	Csgalnact1|Dse|Chst11|Xylt1|Chst7|Ust|Chpf|Xylt2|Chpf2|B4galt7|Chst14|Chst3
KEGG_GLYCOSAMINOGLYCAN_BIOSYNTHESIS_HEPARAN_SULFATE	0.430962343096234	0.761551785974689	0.0897104652742981	0.529436963959591	1.03263282711485	22	Extl3|Ext1|Hs2st1|Xylt1|Hs6st1|Xylt2|Ext2|Ndst1|Glce|Ndst2|B4galt7|Ndst3|Hs3st1|Hs6st2|Hs3st5|B3galt6
KEGG_GLYCOSAMINOGLYCAN_BIOSYNTHESIS_KERATAN_SULFATE	0.551181102362205	0.828685476815398	0.0732558655828455	0.536669190376235	0.957842414378492	13	Fut8|Chst1|B4galt2|B4galt1|B4gat1|St3gal2|B4galt3|B3gnt7
KEGG_GLYCOSAMINOGLYCAN_DEGRADATION	0.190184049079755	0.568388934351845	0.142901149386948	0.668925713568073	1.25373359240537	17	Hexa|Gns|Hexb|Gusb|Hpse|Hgsnat|Naglu|Hyal1|Hyal2|Ids
KEGG_GLYCOSPHINGOLIPID_BIOSYNTHESIS_GANGLIO_SERIES	0.579476861167002	0.841981082761994	0.0718276293603809	0.520435830368965	0.940759886969518	14	Hexa|Hexb|St6galnac4|St3gal5|St6galnac6|St3gal2
KEGG_GLYCOSPHINGOLIPID_BIOSYNTHESIS_GLOBO_SERIES	0.306483300589391	0.674648198456491	0.106323255932708	0.657246452577903	1.14996876159097	12	Hexa|Hexb|Gla|Naga
KEGG_GLYCOSPHINGOLIPID_BIOSYNTHESIS_LACTO_AND_NEOLACTO_SERIES	0.741052631578947	0.897333183262483	0.0619762736001998	0.425450943732668	0.811189214736992	19	Gcnt2|B3gnt5|St3gal4|St3gal6|B4galt2|B3gnt3|B4galt1|B4gat1
KEGG_GLYCOSYLPHOSPHATIDYLINOSITOL_GPI_ANCHOR_BIOSYNTHESIS	0.996389891696751	0.999512945322947	0.0411544018789903	-0.251736258091045	-0.468878848949176	25	Pigx|Gpld1|Pgap1|Gpaa1|Pigt|Pigf|Pigh|Pign
KEGG_GLYOXYLATE_AND_DICARBOXYLATE_METABOLISM	0.451485148514852	0.77212949244103	0.0840745577910723	-0.602382396785591	-1.03466979641547	14	Mdh2|Mthfd2|Mdh1|Grhpr|Pgp|Mthfd1l|Glyctk
KEGG_GNRH_SIGNALING_PATHWAY	0.497297297297297	0.799607995938271	0.096240602328129	0.392828896033329	0.973250905077619	78	Jun|Mmp2|Hbegf|Mmp14|Prkcd|Atf4|Camk2d|Adcy7|Gna11|Pla2g4a|Gnaq|Mapk3|Cacna1d
KEGG_GRAFT_VERSUS_HOST_DISEASE	0.48512585812357	0.793233354972916	0.0880945010398517	0.457262801769517	0.973988677184826	34	H2-Ab1|H2-Aa|H2-Eb1|Cd86|Il1b|Tnf|H2-DMb1|H2-K1|H2-Q7|H2-Q6|H2-DMa|H2-D1|H2-T23|H2-DMb2|H2-M3
KEGG_HEDGEHOG_SIGNALING_PATHWAY	0.106172839506173	0.445574841279896	0.216542836735348	0.58674499291747	1.30334074389143	42	Wnt7b|Gas1|Wnt5a|Bmp7|Gli3|Csnk1e|Smo|Wnt2|Wnt9a|Gsk3b|Wnt4|Prkacb
KEGG_HEMATOPOIETIC_CELL_LINEAGE	0.350081037277148	0.705291403822615	0.0870515867946735	-0.499003108425792	-1.07688102418955	69	Cd5|Cd4|Cd8b1|Cd3e|Cd8a|Il2ra|Cd3g|Cd7|Itga4|Cd3d|Cd37|Flt3l
KEGG_HISTIDINE_METABOLISM	0.395397489539749	0.739673021501895	0.0946646223153342	0.540496321460572	1.05420339430174	22	Aldh2|Aldh3b1|Maoa|Aldh7a1
KEGG_HOMOLOGOUS_RECOMBINATION	0.0833333333333333	0.393973453222008	0.208955027549354	-0.728060657932944	-1.36899478894032	27	Rad51|Rpa2|Rpa1|Pold1|Brca2|Pold3|Sem1|Eme1
KEGG_HUNTINGTONS_DISEASE	0.733695652173913	0.89653613805647	0.0421619430092452	-0.368354404748073	-0.876932928583672	151	Ndufa4|Ndufb7|Pparg|Ndufv3|Casp3|mt-Co3|Slc25a5|Cox5b|mt-Atp6|Cox6a1|Cox5a|mt-Co2|Sdhb|Uqcr10|Ap2s1|Ndufa1|Cox7c|Ndufa3|Cox4i1|Plcb2|Cox7a2|Casp8|Vdac2|Itpr1|Cox8a|mt-Co1|Uqcrh|Ndufb8|Cox6b1|Hdac1|Dctn4|Cox7a1|Tfam|Polr2j
KEGG_HYPERTROPHIC_CARDIOMYOPATHY_HCM	0.350785340314136	0.70607899645949	0.116234148779716	0.436528616556704	1.06407894782764	71	Tpm1|Lmna|Tnnt2|Tnf|Itgb5|Itga6|Igf1|Itgb4|Itga5|Itgb1|Tgfb3|Tpm2|Ace|Itga9|Itgb3|Itgb8|Dag1|Tgfb2
KEGG_INOSITOL_PHOSPHATE_METABOLISM	0.208469055374593	0.587721454083638	0.119348440591015	-0.574280362472443	-1.20080450007805	51	Pik3cg|Pik3cd|Inpp4b|Isyna1|Itpk1|Impa2|Itpkb|Inpp1|Plcg1|Plcb2
KEGG_INSULIN_SIGNALING_PATHWAY	0.132939438700148	0.488063445522088	0.14551614609036	-0.528137385515694	-1.2218256073769	119	Inpp5d|Pik3cg|Mknk2|Prkcz|Socs2|Calm3|Ppp1r3b|Pik3cd|Ppp1cc|Calm1|Ppp1ca|Foxo1|Rps6|Pik3r1|Cblb|Prkar1a|Ikbkb|Cbl|Grb2|Hk1|Pde3b|Pik3r5|Ptpn1
KEGG_INTESTINAL_IMMUNE_NETWORK_FOR_IGA_PRODUCTION	0.456637168141593	0.775190156228039	0.0774767547848578	-0.515835740410183	-1.00416705236838	34	Cd28|Il10|Itgb7|Tnfrsf13b|Itga4|Icos|Tgfb1|H2-Oa
KEGG_JAK_STAT_SIGNALING_PATHWAY	0.252923976608187	0.630900629028826	0.0999276973731092	-0.483707988313939	-1.11802538194399	116	Il10|Il2ra|Il2rb|Il21r|Pik3cg|Stat4|Ifng|Il2rg|Socs2|Stat5a|Il12rb1|Il12rb2|Jak3|Pik3cd|Ccnd2|Ifngr1|Stat3|Ifnar1|Jak1|Crlf2|Pik3r1|Cblb|Ptpn6
KEGG_LEISHMANIA_INFECTION	0.0194904700283399	0.16396497128984	0.352487857583619	0.605584775163341	1.43930020437647	61	H2-Ab1|Jun|Fos|H2-Aa|Fcgr3|H2-Eb1|Tlr2|Ptgs2|Il1b|Tnf|Fcgr1|H2-DMb1|C3|Fcgr4|Ncf2|Itgam|Ncf1|Nfkbia|Ifngr2|Marcksl1|H2-DMa|Itgb1|Tgfb3|Nfkb1|H2-DMb2
KEGG_LEUKOCYTE_TRANSENDOTHELIAL_MIGRATION	0.120588235294118	0.464749876669246	0.153158808683073	-0.547382308254859	-1.24031324972559	101	Itk|Thy1|Txk|Ncf4|Itga4|Pik3cg|Rac2|Itgal|Rhoh|Ezr|Rap1b|Pik3cd|Cyba|Rassf5|Actb|Icam1|Actg1|Actn2|Itgb2|Rap1a|Pik3r1|Mylpf|Vasp|Myl12b|Cdc42|Sipa1|Pecam1|Gnai2|Rac1|Pik3r5|Plcg1|Ptk2b
KEGG_LIMONENE_AND_PINENE_DEGRADATION	0.461693548387097	0.77932208951734	0.0838361057159929	0.644774343092367	1.05482845263831	9	Aldh2|Yod1|Aldh7a1|Aldh1b1
KEGG_LINOLEIC_ACID_METABOLISM	0.183467741935484	0.562308373409261	0.144630528034484	0.762259119695214	1.24702947062265	9	Akr1b8|Pla2g4a|Cyp2j6
KEGG_LONG_TERM_DEPRESSION	0.50383631713555	0.804960349098717	0.0922597260527354	0.415836877379365	0.952121559006027	49	Lyn|Igf1|Prkg2|Gna12|Igf1r|Gna11|Gnai1|Pla2g4a|Gnaq|Mapk3|Gnao1|Hras|Plcb1
KEGG_LONG_TERM_POTENTIATION	0.1776	0.555594390140247	0.129442887745046	-0.573129330741319	-1.2165420777948	59	Rps6ka1|Calm3|Rap1b|Itpr2|Ppp1cc|Calm1|Ppp1ca|Rap1a
KEGG_LYSINE_DEGRADATION	0.347394540942928	0.703485891576587	0.11331290842208	0.479229609745778	1.07248925641026	43	Plod2|Aldh2|Plod1|Acat2|Ash1l|Plod3|Aldh7a1|Nsd1|Acat1|Setd2|Aldh1b1
KEGG_LYSOSOME	0.000934022222637672	0.0253495226696921	0.477270815362862	0.605433832058393	1.59110521584943	114	Cd63|Ctsl|Ctsh|Lgmn|Psap|Lamp1|Cd68|Slc11a1|Ctsd|Hexa|Gns|Napsa|Lamp2|Ctsa|Laptm4a|Hexb|Npc2|Atp6v0b|Ctsz|Dnase2a|Lipa|Tpp1|Gusb|Asah1|Npc1|Tcirg1|Pla2g15|Laptm5|Ppt1|Gla|Acp2|Cltb|Ctsb|Scarb2|Atp6ap1|Igf2r|Fuca1|Hgsnat|Ppt2|Laptm4b|Atp6v0a1|Naglu|Ctsk|Ap1s2|Gaa
KEGG_MAPK_SIGNALING_PATHWAY	0.209821428571429	0.58905115826108	0.206587922696891	0.387559518570288	1.0926833574123	231	Hspa1a|Hspa1b|Jun|Fos|Cd14|Fgfr1|Dusp1|Il1b|Gadd45g|Tnf|Gadd45b|Nr4a1|Gadd45a|Pdgfb|Myc|Tgfbr2|Pdgfa|Mef2c|Tgfbr1|Pdgfrb|Ppp3ca|Hspb1|Dusp3|Bdnf|Ngf|Tgfb3|Dusp6|Tnfrsf1a|Pdgfra|Dusp9|Gna12|Rras|Flna|Map4k4|Atf4|Nfkb1|Flnb|Rras2|Fgf7|Flnc|Pak1|Map3k20
KEGG_MATURITY_ONSET_DIABETES_OF_THE_YOUNG	0.00787889281799036	0.0957038449393185	0.380730400722792	0.916617370748316	1.49955421335575	9	Hes1|Hhex
KEGG_MELANOGENESIS	0.738636363636364	0.897055541525469	0.0770736734944102	0.34036632644217	0.850600779732743	86	Wnt7b|Kitl|Wnt5a|Ctnnb1|Camk2d|Adcy7|Tcf7l2|Gnai1|Mitf|Creb3l2|Fzd2|Gnaq|Tcf7|Fzd1|Mapk3|Fzd4|Creb3l1|Gnao1|Fzd8|Wnt2|Hras|Plcb1|Edn1|Kit|Tcf7l1|Wnt9a|Gsk3b|Crebbp|Wnt4|Prkacb|Fzd5|Fzd7
KEGG_MELANOMA	0.143229166666667	0.504454495614035	0.190023305279108	0.513978016318166	1.22924902976298	63	Fgfr1|Ccnd1|Cdkn1a|Pdgfb|Pdgfa|Mdm2|Pdgfrb|Igf1|Cdk4|Pdgfra|Igf1r|Fgf7|Mitf|Pdgfc|Hgf|Met|Trp53|Mapk3
KEGG_METABOLISM_OF_XENOBIOTICS_BY_CYTOCHROME_P450	0.285211267605634	0.659371903531743	0.103958471559957	-0.58055563235528	-1.13802753044563	35	Gstp3|Gstt2|Cyp2s1|Mgst2|Adh1
KEGG_MISMATCH_REPAIR	0.0164169455104656	0.149390521291464	0.352487857583619	-0.822422156908026	-1.494307582603	22	Lig1|Pcna|Rpa2|Rfc3|Rpa1|Rfc2|Rfc4|Pold1|Rfc5|Pold3|Exo1|Pms2
KEGG_MTOR_SIGNALING_PATHWAY	0.337152209492635	0.698667188971898	0.0897104652742981	-0.522375564667868	-1.0895212405313	49	Rps6ka1|Ddit4|Pik3cg|Hif1a|Pik3cd|Rps6|Pik3r1
KEGG_NATURAL_KILLER_CELL_MEDIATED_CYTOTOXICITY	0.0106573777770826	0.115366114436919	0.380730400722792	-0.634998083975565	-1.44534892161632	106	Zap70|Cd247|Lat|Lck|Sh2d1a|Cd48|Prf1|Lcp2|Pik3cg|Rac2|Ifng|Icam2|Itgal|Klrd1|Fasl|Pik3cd|Ifngr1|Icam1|Itgb2|Ifnar1|Casp3|Pik3r1|Tnfsf10|Hcst|Klrk1|Ptpn6|Klrc1|Cd244|Grb2|Rac1|Fyn|Ulbp1|Pik3r5|Plcg1|Ptk2b|H2-Q10
KEGG_NEUROACTIVE_LIGAND_RECEPTOR_INTERACTION	0.397973950795948	0.74150931041951	0.0741758965588009	-0.441990309237822	-1.03013331581417	124	P2ry10|S1pr1|S1pr4|Cysltr2|Adora2a|Chrne|Ptger4|Tbxa2r|Ltb4r1|Calcrl|Nr3c1|Gzma
KEGG_NEUROTROPHIN_SIGNALING_PATHWAY	0.476401179941003	0.788396826786359	0.066132620475844	-0.427271220845224	-0.986930661284038	117	Arhgdib|Rps6ka1|Pik3cg|Calm3|Rap1b|Fasl|Pik3cd|Calm1|Map3k1|Rap1a|Pik3r1|Csk|Cdc42|Ikbkb|Grb2|Rac1|Irak2|Pik3r5|Plcg1|Ywhab|Ywhaz
KEGG_NICOTINATE_AND_NICOTINAMIDE_METABOLISM	0.579957356076759	0.841981082761994	0.0747385227439092	0.474390672834921	0.931212039186237	23	Nampt|Bst1|Pnp|Nnmt
KEGG_NITROGEN_METABOLISM	0.922290388548057	0.958314586417127	0.0503964322442957	0.338605591828733	0.634631314720394	17	Asns|Glul|Glud1|Car5b|Cth|Gls|Car13
KEGG_NOD_LIKE_RECEPTOR_SIGNALING_PATHWAY	0.106770833333333	0.446654439376454	0.222056046145248	0.544921937960412	1.28243481831052	58	Ccl2|Il1b|Tnf|Cxcl1|Nfkbia|Ccl5|Ccl12|Ccl7|Nlrp3|Naip2|Hsp90aa1|Nfkb1|Naip5|Casp1|Mefv|Hsp90b1|Il18|Mapk3
KEGG_NON_HOMOLOGOUS_END_JOINING	0.446247464503043	0.77013375071144	0.0860347242455604	-0.631369253793304	-1.04918830204849	12	Fen1|Dclre1c|Prkdc|Xrcc5|Mre11a
KEGG_NON_SMALL_CELL_LUNG_CANCER	0.452614379084967	0.77212949244103	0.0738052724171275	-0.48573343457266	-1.01619995773571	53	Pik3cg|Stk4|Pik3cd|Rassf5|Cdkn2a|E2f2|Pik3r1|Grb2|Pik3r5|Plcg1|Rb1
KEGG_NOTCH_SIGNALING_PATHWAY	0.861460957178841	0.9325829812301	0.0633597010643758	0.341477732497023	0.773395964041083	45	Hes1|Notch2|Jag1|Dtx4|Rbpj|Notch4|Ncor2|Maml3|Adam17|Jag2|Dtx3|Kat2b|Hdac2|Crebbp|Numbl
KEGG_NUCLEOTIDE_EXCISION_REPAIR	0.0236024637103065	0.180484836731819	0.352487857583619	-0.731820052221667	-1.48679011291423	43	Lig1|Pcna|Rpa2|Rfc3|Rpa1|Rfc2|Rfc4|Pold1|Rfc5|Pole4|Pold3|Pole|Pole2|Ddb2
KEGG_N_GLYCAN_BIOSYNTHESIS	0.125628140703518	0.472426261220136	0.199915231309662	0.568855339884903	1.28026497878356	44	Fut8|Mgat4a|Man1c1|Man2a2|Man1a|Man2a1|Mgat5|Mgat4b|St6gal1|B4galt2|B4galt1|Alg14|Alg10b|Ganab|Mgat2|Stt3a|Man1a2|Dpm3|B4galt3
KEGG_OLFACTORY_TRANSDUCTION	0.821917808219178	0.923803718378543	0.0475434194201301	-0.380656483013154	-0.762625902602908	39	Calm3|Calm1
KEGG_ONE_CARBON_POOL_BY_FOLATE	0.0799220272904483	0.388577307057457	0.222056046145248	-0.79299962878541	-1.37184963880029	17	Tyms|Dhfr|Mthfs|Mthfsl|Shmt1|Mthfd2
KEGG_OOCYTE_MEIOSIS	0.0235971417894823	0.180484836731819	0.352487857583619	-0.631472316569898	-1.424632419295	100	Rps6ka1|Ccnb2|Fbxo5|Cdk1|Calm3|Ccnb1|Ccne1|Itpr2|Ppp1cc|Calm1|Ppp1ca|Ccne2|Plk1|Cdc20|Mad2l1|Smc1a|Smc3|Aurka|Ywhab|Bub1|Ywhaz|Ppp2r5a|Prkx|Mad2l2|Itpr1
KEGG_OTHER_GLYCAN_DEGRADATION	0.591549295774648	0.845349323664761	0.0707899094502623	0.514584508162754	0.930182811187794	14	Hexa|Hexb|Fuca1|Aga
KEGG_OXIDATIVE_PHOSPHORYLATION	0.50887573964497	0.807695788983814	0.0630790410571939	-0.432670186978987	-0.980656067712756	104	Ndufa4|Ndufb7|Ndufv3|mt-Co3|Cox5b|mt-Atp6|Cox6a1|mt-Nd1|Cox5a|mt-Co2|mt-Nd3|Sdhb|Uqcr10|Cox17|Ndufa1|Cox7c|Ndufa3|Cox4i1|Cox7a2|Cox8a|mt-Co1|Uqcrh|Ndufb8|Cox6b1|Cox7a1|Atp6v0e|Ppa1|Cox6c|Ndufa9|Uqcrb|Uqcrfs1|Ndufs6
KEGG_O_GLYCAN_BIOSYNTHESIS	0.440839694656489	0.766421552677816	0.0833634065110386	-0.563008764634796	-1.02296400820316	22	Galnt3|Galnt6|Galnt12
KEGG_P53_SIGNALING_PATHWAY	0.606796116504854	0.852571595799054	0.0589694466690997	-0.424404040139113	-0.905941444663217	62	Rrm2|Ccnb2|Cdk1|Sfn|Ccnb1|Cd82|Ccnd2|Ccne1|Cdkn2a|Ccne2|Casp3|Perp
KEGG_PANCREATIC_CANCER	0.518638573743922	0.812622082019798	0.0665892104103933	-0.450019834788131	-0.971171947447548	69	Pik3cg|Rac2|Rad51|Tgfb1|Pik3cd|Cdkn2a|Arhgef6|Stat3|E2f2|Jak1|Pik3r1|Cdc42|Ikbkb|Rac1|Pik3r5|Rb1|Brca2
KEGG_PANTOTHENATE_AND_COA_BIOSYNTHESIS	0.941649899396378	0.968590734035929	0.048701086452153	0.337726139578425	0.610486800401892	14	Bcat1|Ppcdc|Dpys|Pank1|Pank3|Enpp3|Dpyd|Coasy
KEGG_PARKINSONS_DISEASE	0.0720588235294118	0.367584892584893	0.20207170902116	-0.578406315634881	-1.31213604150981	103	Ndufa4|Ndufb7|Ndufv3|Casp3|mt-Co3|Slc25a5|Cox5b|mt-Atp6|Cox6a1|mt-Nd1|Cox5a|mt-Co2|mt-Nd3|Sdhb|Park7|Uchl1|Uqcr10|Ndufa1|Ube2j1|Cox7c|Ndufa3|Cox4i1|Cox7a2|Vdac2|Cox8a|mt-Co1|Ube2l3|Uqcrh|Ndufb8|Uba7|Cox6b1|Ube2j2|Cox7a1
KEGG_PATHOGENIC_ESCHERICHIA_COLI_INFECTION	0.225649350649351	0.604102543608437	0.11378726182188	-0.56440955357891	-1.1825350761428	50	Tubb5|Hcls1|Was|Tuba1b|Tubb4b|Ezr|Arpc3|Actb|Actg1|Krt18|Arpc2|Arpc5|Arpc4|Cdc42|Tuba4a|Fyn|Ywhaz|Arpc1b|Ncl|Rock1
KEGG_PATHWAYS_IN_CANCER	0.124401913875598	0.470456651647333	0.282013350011725	0.387816742809949	1.13320621244086	298	Fn1|Jun|Fos|Fgfr1|Ccnd1|Csf1r|Spi1|Ptgs2|Vegfa|Mmp2|Col4a1|Cdkn1a|Mmp9|Col4a2|Nfkbia|Pdgfb|Myc|Cebpa|Lamb1|Csf2ra|Tgfbr2|Pdgfa|Wnt7b|Tgfbr1|Mdm2|Pdgfrb|Itga6|Kitl|Igf1|Plcg2|Runx1|Dapk1|Lamc1|Itgb1|Tgfb3|Cdk4|Wnt5a|Pdgfra|Hsp90aa1|Epas1|Ar|Jup|Igf1r|Nfkb1|Ctnnb1|Csf3r|Lamb2|Lama4|Fgf7|Egln3|Tcf7l2|Slc2a1|Ralb|Vegfd|Runx1t1|Ctnna1|Arnt2|Mitf|Lama5|Gli3|Bax|Hgf|Met|Fzd2|Bcl2|Rassf1|Tcf7
KEGG_PENTOSE_AND_GLUCURONATE_INTERCONVERSIONS	0.728346456692913	0.895408199196137	0.0596037042575973	0.457773763242759	0.817030555296415	13	Gusb|Ugdh|Dhdh|Dcxr
KEGG_PENTOSE_PHOSPHATE_PATHWAY	0.377862595419847	0.727594909984262	0.0919686140000427	-0.595750896171697	-1.08245512844501	22	Pfkp|Aldoa|Taldo1|Tkt|Pfkl|Rpia|Gpi1|Dera
KEGG_PEROXISOME	0.750663129973475	0.90062295787146	0.0727141077934447	0.348434898837704	0.852162183790823	73	Idh2|Prdx1|Xdh|Acsl3|Acsl1|Sod2|Idh1|Prdx5|Mvk|Hsd17b4|Pex1|Acox3|Hao1|Crat|Abcd2|Nos2|Mpv17|Nudt19|Abcd4|Mpv17l|Amacr|Abcd3|Pex5|Abcd1|Pex2|Far1|Hmgcl|Slc25a17|Acaa1a|Pex3|Pecr
KEGG_PHENYLALANINE_METABOLISM	0.51417004048583	0.810798129395072	0.0782955249944794	-0.583780668860935	-0.982669525833556	13	Got1|Mif
KEGG_PHOSPHATIDYLINOSITOL_SIGNALING_SYSTEM	0.0250985446170957	0.187869238591148	0.352487857583619	-0.661662906668595	-1.42791140289555	69	Inpp5d|Pik3cg|Calm3|Dgka|Pik3cd|Inpp4b|Itpr2|Dgkz|Itpk1|Calm1|Impa2|Pik3r1|Itpkb|Inpp1|Pik3r5|Plcg1|Plcb2|Itpr1
KEGG_PORPHYRIN_AND_CHLOROPHYLL_METABOLISM	0.0799136069114471	0.388577307057457	0.234392647294686	0.704099212598409	1.39517225072436	24	Blvrb|Hmox1|Gusb|Cp|Fth1|Alas1
KEGG_PPAR_SIGNALING_PATHWAY	0.28974358974359	0.662099143231051	0.128142916898415	0.47325900657636	1.0956886955716	53	Lpl|Cd36|Scd2|Pltp|Ubc|Slc27a1|Gk|Me1|Acsl3|Acsl1|Angptl4|Scd1|Cyp27a1|Fabp4|Acox3|Olr1
KEGG_PRIMARY_BILE_ACID_BIOSYNTHESIS	0.611111111111111	0.855369630897298	0.0684714904492088	0.533856505510279	0.916165644108064	11	Ch25h|Hsd17b4|Cyp27a1|Cyp39a1|Amacr
KEGG_PRIMARY_IMMUNODEFICIENCY	0.00290169402403214	0.0536667580675894	0.431707695803346	-0.826554407120333	-1.59298396296456	31	Zap70|Lck|Cd4|Cd8b1|Cd3e|Cd8a|Tnfrsf13b|Tap2|Tap1|Icos|Il2rg|Jak3|Cd3d|Ung|Ada
KEGG_PRION_DISEASES	0.00137120369294863	0.0313460570925306	0.45505986738723	0.80891698914804	1.66265893089407	28	C1qb|Hspa1a|C1qa|C1qc|Egr1|Il1b|Prnp|Ccl5|Ncam1|Lamc1|Hspa5|Bax|Hc|Il1a|Mapk3
KEGG_PROGESTERONE_MEDIATED_OOCYTE_MATURATION	0.0411392405063291	0.264246029116133	0.282013350011725	-0.643018199663461	-1.40623709302013	78	Rps6ka1|Ccna2|Ccnb2|Pik3cg|Cdk1|Ccnb1|Pik3cd|Cdc25b|Plk1|Mad2l1|Pik3r1|Gnai2|Pde3b|Pik3r5|Bub1|Prkx|Mad2l2
KEGG_PROPANOATE_METABOLISM	0.911439114391144	0.953028683464423	0.0462302524077616	-0.349776499855229	-0.662926134910638	29	Ldha|Acss1
KEGG_PROSTATE_CANCER	0.730015082956259	0.895408973707793	0.0471642455670861	-0.383097619588767	-0.856581110494922	89	Gstp3|Lef1|Pik3cg|Pik3cd|Ccne1|Klk1b9|Ccne2|Klk1b27|E2f2|Foxo1|Pik3r1|Cdkn1b|Ikbkb|Grb2|Pik3r5|Rb1
KEGG_PROTEASOME	0.0645695364238411	0.349225832193897	0.227987202850442	-0.680886699064158	-1.39158192758974	44	Psmb9|Ifng|Psmb8|Psme2|Psme1|Psmb10|Psma2|Psma1|Pomp|Psmb3|Psma3|Psma7|Sem1|Psmb4|Psma4|Psmc3|Psmd8|Psme3
KEGG_PROTEIN_EXPORT	0.393501805054152	0.739673021501895	0.0865399737444125	-0.574337483716366	-1.06974934924114	25	Sec11c|Sec61b|Spcs2|Srp9|Oxa1l|Sec61g|Srp14|Sec11a|Spcs1|Spcs3|Srp19
KEGG_PROXIMAL_TUBULE_BICARBONATE_RECLAMATION	0.305154639175258	0.673278670570806	0.109684061970549	0.597964597581006	1.1313355797229	18	Aqp1|Slc4a4|Atp1b1|Atp1a3
KEGG_PURINE_METABOLISM	0.213091922005571	0.592583920620706	0.107554375265169	-0.487815045282984	-1.15024134726141	137	Rrm2|Rrm1|Entpd1|Pde4d|Hprt|Nme1|Ada|Prim1|Dck|Nt5c|Pde4c|Pold1|Pde4b|Pkm|Pola1|Pde3b|Nudt5|Pole4|Pold3|Pole|Pole2|Gmps|Polr1d|Polr3k|Impdh1|Pde1b|Nt5e
KEGG_PYRIMIDINE_METABOLISM	0.129323308270677	0.48126838836221	0.149207542435322	-0.562644735967957	-1.25706943938221	91	Rrm2|Dut|Tyms|Tk1|Rrm1|Entpd1|Nme1|Prim1|Dck|Nt5c|Pold1|Pola1|Pole4|Pold3|Pole|Pole2|Polr1d|Upb1|Polr3k|Tk2
KEGG_PYRUVATE_METABOLISM	0.587610619469027	0.843980833153464	0.0647943366000727	-0.475695949230392	-0.926027728870471	34	Ldha|Acss1|Mdh2|Pkm|Akr1b3|Me2|Mdh1|Grhpr|Ldhb
KEGG_REGULATION_OF_ACTIN_CYTOSKELETON	0.610889774236388	0.855369630897298	0.0494904866135495	-0.385528265497154	-0.937432880025523	189	Cyfip2|Itgb7|Iqgap2|Itga4|Was|Pik3cg|Rac2|Itgal|Ezr|Pfn1|Pik3cd|Arpc3|Actb|Nckap1l|Arhgef6|Actg1|Actn2|Arpc2|Ppp1cc|Itgb2|Arpc5|Ppp1ca|Diaph1|Gna13|Arpc4|Itga2|Pik3r1|Mylpf|Myl12b|Csk|Cdc42|Arhgef1|Cfl1|Diaph3|Rac1|Fgd3|Tmsb4x|Pik3r5|Pak2
KEGG_REGULATION_OF_AUTOPHAGY	0.48	0.791192067805556	0.0787113806986485	-0.569198651619762	-1.01147928393979	20	Ifng
KEGG_RENAL_CELL_CARCINOMA	0.747163695299838	0.89840892600158	0.0493910105981501	-0.381007192471021	-0.822238195962653	69	Pik3cg|Ets1|Tgfb1|Hif1a|Rap1b|Pik3cd|Rap1a|Pik3r1|Cdc42|Grb2|Rac1|Pik3r5|Pak2
KEGG_RENIN_ANGIOTENSIN_SYSTEM	0.068762278978389	0.359488022414717	0.241339976815091	0.809461830310409	1.41629645151548	12	Mme|Ctsa|Anpep|Ace|Thop1
KEGG_RETINOL_METABOLISM	0.682310469314079	0.883393854909672	0.0585937568945671	-0.458777360637899	-0.854509407627885	25	Dgat1|Rdh12|Adh1
KEGG_RIBOFLAVIN_METABOLISM	0.766599597585513	0.905341918512464	0.0582216241124161	0.433934919695937	0.78439750336917	14	Acpp|Acp2|Mtmr6
KEGG_RIBOSOME	0.00104961175272588	0.0272049018021662	0.45505986738723	-0.749314492943217	-1.65218979368353	83	Rps2|Rpsa|Rps20|Rpl28|Rplp0|Rps17|Rps29|Rpl3|Rps3a1|Rpl35|Rpl8|Rps8|Rpl32|Rpl22l1|Rps6|Rps18|Rps26|Rpl10a|Rps19|Rps12|Rps3|Rpl15|Rpl6|Rpl5|Rplp2|Rps7|Rps28|Rpl38|Rps10|Rps4x|Rpl36a|Rps21|Rpl7a|Rpl11|Rpl12|Rps5|Rpl18|Uba52|Rpl27|Rps11|Rpl13|Rplp1|Rpl13a|Rpl14|Rpl7|Rps13|Rps15|Rps16|Rps9|Rpl29|Rpl4|Rpl22|Rpl23|Rps25|Rpl26|Rpl10|Rpl31
KEGG_RIG_I_LIKE_RECEPTOR_SIGNALING_PATHWAY	0.783505154639175	0.910316682562316	0.069119845655101	0.360202669065362	0.826045668455178	51	Tnf|Cxcl10|Nfkbia|Trim25|Nfkb1|Ifih1|Isg15|Ddx3x|Dhx58|Irf7
KEGG_RNA_DEGRADATION	0.156957928802589	0.525910931174089	0.139599673451922	-0.595989175049026	-1.25432077831651	55	Lsm5|Exosc8|Lsm4|Lsm6|Exosc3|Lsm3|Cnot6l|Dcp2|Xrn2|Lsm8|Cnot6|Lsm2|Mphosph6|Cnot1|Eno3|Exosc7|Dis3|Exosc2|Dcps|Lsm1
KEGG_RNA_POLYMERASE	1	1	0.0411544018789903	-0.246517888999094	-0.463535148813674	27	Polr1d|Polr3k|Polr2j|Polr3c|Polr2l|Polr3gl|Polr2b|Polr1e|Polr2c|Znrd1|Polr3f
KEGG_SELENOAMINO_ACID_METABOLISM	0.92	0.957596153846154	0.0472587336673259	-0.363454991663482	-0.645867999978513	20	Ggt1|Ahcyl2|Ggt7|Hemk1|Ahcy|Mars2|Mat2b|Mettl6|Lcmt1|Trmt11|Ggt5|Sephs1|Sephs2
KEGG_SMALL_CELL_LUNG_CANCER	0.236413043478261	0.61340726578903	0.148261500475107	0.455235208535875	1.128972941161	80	Fn1|Ccnd1|Ptgs2|Col4a1|Col4a2|Nfkbia|Myc|Lamb1|Itga6|Lamc1|Itgb1|Cdk4|Nfkb1|Lamb2|Lama4
KEGG_SNARE_INTERACTIONS_IN_VESICULAR_TRANSPORT	0.998230088495575	1	0.0401660980049421	-0.264835445282442	-0.515549830340306	34	Vamp1|Stx11
KEGG_SPHINGOLIPID_METABOLISM	0.137299771167048	0.494453823659805	0.181383128498408	0.603342537061278	1.28514455426413	34	Cerk|Asah1|Plpp3|Sgpl1|Gla|Sgms2|Plpp2|Acer3|Plpp1|Degs1|Ugcg|B4galt6|Sgms1|Sphk1|Sgpp1
KEGG_SPLICEOSOME	0.1875	0.565882533825338	0.118815039412263	-0.502852569210647	-1.17070287857457	123	Hnrnpa3|Lsm5|Snrpe|Srsf3|Snrpg|Isy1|Lsm4|Snrpf|Snrpa1|Snrpd1|Lsm6|Ccdc12|Hspa2|U2af1|Alyref|Hnrnpu|Ncbp1|Lsm3|Snrnp40|Snrpd2|Magoh|Sf3b6|Sf3b2|Eif4a3|Acin1|Syf2|Cdc5l|Srsf7|Ddx46|Ppih|U2surp|Thoc2|Tra2b|Snrpb|Cwc15|Prpf40a|Slu7|Wbp11|Ddx39b|Rbmx|Lsm8|Snrnp200|Aqr|Prpf38a|Lsm2|Sf3b5|Bcas2|Ddx42|U2af2|Srsf6|Snw1|Srsf1|Crnkl1|Phf5a|Ppil1|Rbm8a|Prpf3|Hnrnpc|Sf3a3|Prpf18|Srsf10|Snrpc|Hspa8
KEGG_STARCH_AND_SUCROSE_METABOLISM	0.358078602620087	0.7112625600699	0.103197466945307	0.513744312171163	1.05595701448556	28	Hk3|Gusb|Hk2|Pygl|Ugdh|Gaa|Agl|Uxs1
KEGG_STEROID_BIOSYNTHESIS	0.184049079754601	0.562308373409261	0.14551614609036	0.673318620899352	1.26196699617179	17	Sqle|Lipa|Hsd17b7|Msmo1|Cyp51|Fdft1|Dhcr24|Lss
KEGG_STEROID_HORMONE_BIOSYNTHESIS	0.0967741935483871	0.428171681043551	0.197822021315103	-0.769300045664052	-1.36181345773422	19	Hsd11b1|Sult2b1|Cyp7b1
KEGG_SULFUR_METABOLISM	0.828220858895705	0.924393124479906	0.0553642837725362	-0.411592760804532	-0.659100084997122	8	Sult2b1
KEGG_SYSTEMIC_LUPUS_ERYTHEMATOSUS	0.102870813397129	0.438137539517202	0.216542836735348	0.604653032005584	1.33312694386943	39	C1qb|C1qa|H2-Ab1|C1qc|H2-Aa|Fcgr3|H2-Eb1|Cd86|Fcgr2b|Tnf|Fcgr1|Actn1|H2-DMb1|C3|Fcgr4|H2-DMa|C4b|Cd40|C1ra|H2-DMb2|Cd40lg
KEGG_TASTE_TRANSDUCTION	0.88952380952381	0.94511228774177	0.0487989701682839	-0.37877074780501	-0.679882810794198	21	Prkx|Plcb2|Kcnb1|Cacna1a
KEGG_TAURINE_AND_HYPOTAURINE_METABOLISM	0.69120654396728	0.886240719647971	0.0639271933359996	-0.503019194262731	-0.805504919585309	8	Ggt1|Ggt7
KEGG_TERPENOID_BACKBONE_BIOSYNTHESIS	0.219066937119675	0.59879380770068	0.131457611642763	0.675088805352359	1.22419120596488	15	Fdps|Hmgcs1|Mvd|Idi1|Acat2|Mvk|Acat1
KEGG_TGF_BETA_SIGNALING_PATHWAY	0.0028870187412317	0.0535298361566916	0.431707695803346	0.65438635505153	1.60818390710768	76	Id3|Thbs1|Tnf|Inhba|Ltbp1|Myc|Dcn|Tgfbr2|Acvrl1|Id1|Tgfbr1|Tgfb3|Id2|Smad7|Rock2|Thbs2|Inhbb|Smad1|Bmp7|Bmpr2|Tgfb2|Thbs3|Smad5|Mapk3|Fst|Rhoa|Id4|Lefty1|Bmpr1a|Acvr1|Skp1a
KEGG_THYROID_CANCER	0.784444444444445	0.910316682562316	0.0618406035753285	0.387109239998927	0.784884213502217	27	Ccnd1|Myc|Ctnnb1|Tcf7l2|Tcf7|Trp53|Mapk3
KEGG_TIGHT_JUNCTION	0.640350877192982	0.869766090389166	0.0517405459873163	-0.397960869184158	-0.912944623731287	109	Prkch|Hcls1|Prkcz|Actb|Actg1|Prkcq|Actn2|Mylpf|Myl12b|Cdc42|Gnai2|Epb41
KEGG_TOLL_LIKE_RECEPTOR_SIGNALING_PATHWAY	0.00131531215698661	0.0305426270901528	0.45505986738723	0.644693067858421	1.61113595443126	86	Spp1|Jun|Fos|Cd14|Cxcl9|Tlr2|Cd86|Il1b|Tnf|Cxcl10|Nfkbia|Ccl5|Ifnar2|Tlr1|Ccl3|Cd40|Tlr7|Nfkb1
KEGG_TRYPTOPHAN_METABOLISM	0.272727272727273	0.650955076052352	0.12384217120105	0.550609298691762	1.1541170268625	31	Aldh2|Acat2|Maoa|Aldh7a1|Kynu|Acat1|Il4i1|Kmo|Aldh1b1|Aox1|Maob|Haao|Hadh
KEGG_TYPE_II_DIABETES_MELLITUS	0.713532513181019	0.892029211948659	0.0552495663125249	-0.424975847624982	-0.838195264308802	36	Pik3cg|Prkcz|Socs2|Pik3cd|Pik3r1|Pkm|Ikbkb|Hk1|Pik3r5
KEGG_TYPE_I_DIABETES_MELLITUS	0.308612440191388	0.676028703939486	0.118815039412263	0.500869733263272	1.10430759698199	39	H2-Ab1|H2-Aa|H2-Eb1|Cd86|Il1b|Tnf|H2-DMb1|Cpe|H2-K1|H2-Q7|H2-Q6|H2-DMa|H2-D1|H2-T23|H2-DMb2|H2-M3|Ptprn
KEGG_TYROSINE_METABOLISM	0.693140794223827	0.88649427898215	0.0578529757032509	-0.454437895126002	-0.846426807172542	25	Got1|Mif|Adh1
KEGG_T_CELL_RECEPTOR_SIGNALING_PATHWAY	4.69573027435471e-05	0.00401921750575872	0.557332238758646	-0.749901409368309	-1.69966729720413	104	Cd28|Zap70|Itk|Cd247|Lat|Lck|Cd4|Cd8b1|Cd3e|Ctla4|Cd8a|Il10|Cd3g|Pdcd1|Lcp2|Pik3cg|Ifng|Icos|Grap2|Pik3cd|Cd3d|Card11|Prkcq|Pik3r1|Tec|Cblb|Ptpn6|Cdc42
KEGG_UBIQUITIN_MEDIATED_PROTEOLYSIS	0.755334281650071	0.901697751274486	0.0429311093452583	-0.365792741198127	-0.856939463859489	130	Ube2c|Herc3|Map3k1|Birc2|Ube2s|Cdc20|Mid1|Cblb|Brca1|Cbl|Ube2i|Ube2j1|Ube2h|Ddb2|Ube2l3|Uba7|Ube2j2|Sae1|Pml|Uba2|Elob|Anapc5|Ube2a
KEGG_VALINE_LEUCINE_AND_ISOLEUCINE_BIOSYNTHESIS	0.0219754275416314	0.175255820296802	0.352487857583619	0.894974458291997	1.42762038302984	7	Lars2|Bcat1
KEGG_VALINE_LEUCINE_AND_ISOLEUCINE_DEGRADATION	0.349246231155779	0.705291403822615	0.11378726182188	0.466406319258207	1.04969336589236	44	Aldh2|Hmgcs1|Bcat1|Acat2|Bckdhb|Aldh7a1|Acadsb|Acat1|Acadm|Hsd17b10|Il4i1|Aldh1b1|Bckdha|Aox1|Mcee
KEGG_VASCULAR_SMOOTH_MUSCLE_CONTRACTION	0.225609756097561	0.604102543608437	0.109684061970549	-0.520312563859896	-1.15783191431213	88	Ramp3|Prkch|Ramp1|Calm3|Cacna1s|Adora2a|Itpr2|Prkcq|Ppp1cc|Calm1|Ppp1ca|Gna13|Actg2|Myl6|Arhgef1
KEGG_VASOPRESSIN_REGULATED_WATER_REABSORPTION	0.661641541038526	0.878270336486716	0.0565299525056311	-0.428024925033152	-0.869342770253595	42	Arhgdib
KEGG_VEGF_SIGNALING_PATHWAY	0.310679611650485	0.677414590666777	0.0937465422491719	-0.517339814201325	-1.10458289555389	63	Sh2d2a|Mapkapk3|Pik3cg|Rac2|Pik3cd|Pik3r1|Cdc42|Rac1|Pik3r5|Plcg1
KEGG_VIBRIO_CHOLERAE_INFECTION	0.738341968911917	0.897055541525469	0.0723570851036907	0.370399007580488	0.845557196639767	50	Atp6v0b|Plcg2|Kdelr3|Tcirg1|Atp6v1b2|Atp6v1a|Tjp1|Atp6ap1|Atp6v0a1|Kdelr2|Slc12a2|Atp6v1g1|Atp6v0d1|Prkacb|Kdelr1|Atp6v0c
KEGG_VIRAL_MYOCARDITIS	0.480106100795756	0.791192067805556	0.0972150808846466	0.414373884180034	0.972488589576665	59	H2-Ab1|H2-Aa|Ccnd1|H2-Eb1|Cav1|Cd86|H2-DMb1|H2-K1|H2-Q7|H2-Q6|H2-DMa|Cd40|Abl2|H2-D1|H2-T23|H2-DMb2|Cd40lg|H2-M3|Myh10
KEGG_WNT_SIGNALING_PATHWAY	0.152249134948097	0.518365347989335	0.213927855492356	0.438659670631344	1.1592827919517	132	Jun|Ccnd1|Fosl1|Dkk2|Myc|Wnt7b|Ppp3ca|Nfat5|Wnt5a|Rock2|Ctnnb1|Camk2d|Tcf7l2|Daam1|Fzd2|Tcf7|Csnk1e|Sfrp2|Ctnnbip1|Trp53|Fzd1|Sfrp4|Vangl1|Rhoa|Fzd4|Fzd8|Cacybp|Wnt2|Skp1a|Plcb1|Rac3|Tcf7l1|Sfrp1|Wnt9a|Lrp5|Gsk3b|Crebbp|Prickle2|Wnt4
L_alpha_amino_acid_transmembrane_transport(7)	0.844660194174757	0.926065007087613	0.0520570030732099	-0.413797496070221	-0.717069859461777	16	Arl6ip1
L_amino_acid_transmembrane_transporter_activity(7)	0.209205020920502	0.588444080625073	0.137250779610133	0.624948982624324	1.21892289103403	22	Slc43a2|Slc7a8|Slc38a2|Slc7a2|Slc38a7|Slc6a9|Ctns|Slc1a4
L_amino_acid_transport(7)	0.351111111111111	0.706132665964955	0.105520936843198	0.529913122860604	1.07442654859414	27	Slc11a1|Slc43a2|Slc7a8|Cln8|Slc7a2|Slc7a11|Itgb1
L_glutamate_import(8)	0.714859437751004	0.892029211948659	0.0614364107201271	-0.496259523698964	-0.818558781280581	11	Arl6ip1
L_glutamate_import_across_plasma_membrane(6)	0.689723320158103	0.886240719647971	0.0623861492893626	-0.497881639233135	-0.816539183900007	9	Arl6ip1
L_glutamate_transmembrane_transport(8)	0.716024340770791	0.892250289809717	0.0618406035753285	-0.494093704238514	-0.821068386666427	12	Arl6ip1
Leydig_cell_differentiation(4)	0.155945419103314	0.524640872952236	0.155241966228839	0.787224427393981	1.27799419362143	8	Pdgfra|Sgpl1|Ar|Plekha1
MAP_kinase_activity(6)	0.544354838709677	0.82686668752413	0.0751181635276302	0.607533810986694	0.993904234301623	9	Mapk6|Mapk3|Mapk11
MHC_class_II_biosynthetic_process(6)	0.729249011857708	0.895408199196137	0.0597317976364411	-0.465728258316867	-0.763806780565283	9	Il10|Ifng
MHC_protein_binding(5)	0.776180698151951	0.907619717092376	0.0585937568945671	0.466499624887466	0.77868587829708	10	Cd74|H2-K1|Vcp
MKS_complex(3)	0.701375245579568	0.887994250587133	0.0613026075396207	0.473294258953287	0.828111906426935	12	Cep290|Cc2d2a|B9d1|Tmem216|Tctn1|Tmem231|Tmem17
M_band(3)	0.775431861804223	0.907464854489806	0.0554793308704233	0.491814672053146	0.76525249539408	6	Sptbn1|Ank2|Myom1|Ttn
M_phase(4)	0.650306748466258	0.874161427220621	0.0668966276500666	-0.536746035632472	-0.859513070676279	8	Cdc20|Spo11
MyD88_dependent_toll_like_receptor_signaling_pathway(6)	0.517453798767967	0.812334260872977	0.0787113806986485	0.60148233495852	1.00400037918645	10	Tlr2|Tlr13|Irf7|Tlr4
NABA_BASEMENT_MEMBRANES	0.000955092681804329	0.02547259866218	0.477270815362862	0.792694692536706	1.66583144106758	32	Col18a1|Col6a3|Col6a1|Col4a1|Hspg2|Col4a2|Col6a2|Lamb1|Nid1|Ntn1|Lamc1|Col4a5|Lamb2|Lama4|Lama5
NABA_COLLAGENS	5.87069240121519e-07	0.000114509786905252	0.659444398037935	0.886614155957055	1.88852481678408	34	Col3a1|Col18a1|Col6a3|Col6a1|Col4a1|Col5a1|Col8a1|Col4a2|Col6a2|Col7a1|Col5a3|Col14a1|Col12a1|Col1a1|Col1a2|Col16a1|Col4a5|Col5a2|Col27a1
NABA_CORE_MATRISOME	4.6821971926883e-17	1.72328267676893e-13	1.06720998682811	0.779335924681547	2.16908668137543	196	Bgn|Col3a1|Fn1|Spp1|Sparc|Tgfbi|Col18a1|Mgp|Col6a3|Col6a1|Thbs1|Igfbp4|Col4a1|Fbn1|Hspg2|Ltbp1|Col5a1|Vcan|Ecm1|Col8a1|Col4a2|Col6a2|Esm1|Mfge8|Fbln2|Ltbp4|Lamb1|Pcolce2|Pcolce|Dcn|Tnfaip6|Emilin2|Nid1|Sparcl1|Aebp1|Col7a1|Srgn|Ntn1|Fbln1|Col5a3|Igfbp6|Col14a1|Tnc|Efemp2|Postn|Ltbp3|Col12a1|Lamc1|Tinagl1|Col1a1|Col1a2|Ogn|Pxdn|Cilp|Emilin1|Col16a1|Prelp|Acan|Vwa5a|Matn2|Col4a5|Lamb2|Thbs2|Gas6|La…
NABA_ECM_AFFILIATED	0.000872700825553805	0.0247075029880829	0.477270815362862	0.595742793253554	1.55513563859714	111	C1qb|C1qa|Anxa1|C1qc|Sdc2|Clec12a|Lgals3|Anxa3|Sdc3|Anxa5|Sdc4|Clec4a2|Sema5a|Gpc1|Clec5a|Clec4n|Clec4d|Plxnb2|Plxnc1|Colec12|Clec10a|Grem1|Clec4e|Sema3c|Sema7a|Clec1a|Sdc1|Mgl2|Cspg4|Plxdc1|Anxa4|Sema4a|Plxdc2|Lman1|Anxa8|Sema4c|Sema3d|Anxa7|Sema3a|Cspg5
NABA_ECM_GLYCOPROTEINS	3.46788775647843e-11	2.83634686393752e-08	0.851339057116899	0.764805340836343	2.03928268453264	139	Fn1|Spp1|Sparc|Tgfbi|Mgp|Thbs1|Igfbp4|Fbn1|Ltbp1|Ecm1|Mfge8|Fbln2|Ltbp4|Lamb1|Pcolce2|Pcolce|Tnfaip6|Emilin2|Nid1|Sparcl1|Aebp1|Ntn1|Fbln1|Igfbp6|Tnc|Efemp2|Postn|Ltbp3|Lamc1|Tinagl1|Pxdn|Cilp|Emilin1|Vwa5a|Matn2|Lamb2|Thbs2|Gas6|Lama4|Srpx2|Fgl2|Mfap5|Ltbp2|Fbln5|Igsf10|Slit2|Spon1|Dpt|Lama5|Eln|Edil3|Thbs3|Mfap2|Fndc1|Abi3bp|Igfbp3|Vwa1|Mfap4|Cthrc1|Tnxb|Sned1|Fbn2|Slit3|Ntn4|Lama2|Igfbp5|Svep1…
NABA_ECM_REGULATORS	2.92043975482452e-07	6.51435061674646e-05	0.674962860011025	0.673561113313289	1.84274856338831	168	Ctsl|Htra1|Ctsh|Serpinh1|Timp3|Cst6|Timp2|Timp1|Serpinb6a|Serpinf1|Mmp2|Tgm2|Plod2|Mmp9|Mmp14|Cstb|Ctsd|Cst3|Cd109|Ctsa|Adamts1|Plod1|Serpine1|P4ha1|Ctsz|Loxl2|Adam15|Sulf2|Loxl1|Mmp19|Lox|Plat|Bmp1|P4ha2|P3h3|Adamts5|F13a1|Htra3|Adam11|Adamts2|Hpse|Loxl3|Egln3|Serpinb8|Ctsb|Fam20c|Adam9|Serping1|Adam12|P3h1|Serpinb1a|Mmp12|Mmp23|Adam17|Serpinb9|Ctsk|Mmp3|Masp1|Adamts9|Cela1|Adamts4|Sulf1|P4ha3|P…
NABA_MATRISOME	2.00895324256248e-26	1.47879048185024e-22	1.33449749081658	0.667771592739537	2.09022103555754	687	C1qb|Bgn|C1qa|Col3a1|Fn1|Ctsl|Spp1|Anxa1|S100a4|Htra1|Ctsh|Sparc|Serpinh1|Tgfbi|C1qc|Col18a1|Ccl2|Timp3|Cxcl9|Cxcl2|Fstl1|Mgp|Cst6|Col6a3|Timp2|Sdc2|Col6a1|Clec12a|Thbs1|Timp1|Igfbp4|Serpinb6a|Serpinf1|Lgals3|Vegfa|Mmp2|Il1b|Tgm2|Col4a1|Tnf|Anxa3|Fbn1|Cxcl10|Hspg2|Hbegf|Inhba|Sdc3|Cxcl12|Plod2|Mmp9|Pf4|Anxa5|Mmp14|Ltbp1|Cstb|Cxcl1|Col5a1|Vcan|Ecm1|Col8a1|Sdc4|Ctsd|Clec4a2|Col4a2|Cst3|Sema5a|Col6a…
NABA_MATRISOME_ASSOCIATED	6.19125081960952e-13	1.13934493207864e-09	0.921426003494898	0.610374398901575	1.86868963529654	491	C1qb|C1qa|Ctsl|Anxa1|S100a4|Htra1|Ctsh|Serpinh1|C1qc|Ccl2|Timp3|Cxcl9|Cxcl2|Fstl1|Cst6|Timp2|Sdc2|Clec12a|Timp1|Serpinb6a|Serpinf1|Lgals3|Vegfa|Mmp2|Il1b|Tgm2|Tnf|Anxa3|Cxcl10|Hbegf|Inhba|Sdc3|Cxcl12|Plod2|Mmp9|Pf4|Anxa5|Mmp14|Cstb|Cxcl1|Sdc4|Ctsd|Clec4a2|Cst3|Sema5a|Pdgfb|Ccl5|Ccl12|Ccl7|Cd109|Gpc1|Clec5a|Csf1|Pdgfa|Clec4n|Il1rn|Ctsa|Wnt7b|Adamts1|Angptl2|Plod1|Serpine1|P4ha1|Ctsz|Clec4d|Kitl|Lo…
NABA_PROTEOGLYCANS	0.00308419692840234	0.0549703961016214	0.431707695803346	0.797914552217672	1.56627792200617	23	Bgn|Hspg2|Vcan|Esm1|Dcn|Srgn|Ogn|Prelp|Acan|Aspn|Lum
NABA_SECRETED_FACTORS	5.96490883044782e-05	0.00482502130779411	0.557332238758646	0.56228095955121	1.56833807333443	213	S100a4|Ccl2|Cxcl9|Cxcl2|Fstl1|Vegfa|Il1b|Tnf|Cxcl10|Hbegf|Inhba|Cxcl12|Pf4|Cxcl1|Pdgfb|Ccl5|Ccl12|Ccl7|Csf1|Pdgfa|Il1rn|Wnt7b|Angptl2|Kitl|S100a16|Cxcl14|Igf1|Tnfsf13b|S100a1|Bdnf|Il11|Ngf|Tgfb3|Tnfsf12|Ccl3|Wnt5a|Clcf1|Gdf15|Osm|Fgf7|Tnfsf9|Inhbb|Gdf3|Gdnf|Il34|Vegfd|Cx3cl1|Artn|Bmp7|Pdgfc|Hgf|Nrg1|Angptl4|Tgfb2|Sfrp2|Il1a|Tnfsf8|Il18|Vegfb|Fst|Sfrp4
NADH_dehydrogenase_complex(4)&respiratory_chain_complex_I(5)	0.186746987951807	0.565882533825338	0.142901149386948	-0.780715997895275	-1.28775752453079	11	Ndufa4|Ndufb8|Ndufa9|Ndufs6|Ndufb6|Ndufa5|Ndufs4
NADH_metabolic_process(3)	0.438834951456311	0.765227997276553	0.0845557442441281	-0.648503995113276	-1.07737376644842	10	Ldha|Gpd1l
NIK_NF_kappaB_signaling(5)	0.452153110047847	0.77212949244103	0.0946646223153342	0.440674012784348	0.983251444747449	41	Trem2|Tlr2|Cd86|Tnf|Litaf|Havcr2|Grem1|Uaca|Prdx1|Zc3h12a
NK_T_cell_differentiation(8)	0.196356275303644	0.572748384404782	0.139599673451922	-0.768368313257017	-1.2933832282029	13	Itk|Txk|Tox|Ikzf1
NLRP3_inflammasome_complex_assembly(8)	0.14484126984127	0.505536551589183	0.163180127180689	0.754480627038185	1.29478468933668	11	Nlrp3|Cd36|Ddx3x|Tlr4|Trim30a
N_acetyltransferase_activity(7)	0.601547388781431	0.850576558298118	0.0679922591544058	-0.52215661496999	-0.911248040430451	18	Esco2|Taf1
N_acyltransferase_activity(6)	0.108455882352941	0.450271149192113	0.183023938384487	-0.711638905235077	-1.33619014467912	28	Cers4|Esco2|Sirt7
N_methyltransferase_activity(6)	1	1	0.0385579101998489	-0.242819021309419	-0.486475558827805	39	Ezh2|Nsd2|Ezh1|Suv39h2|Suv39h1|Prmt6|Prdm9|Setd5|Prdm16|Ehmt2|Smyd3|Setdb1
Notch_binding(5)	0.486166007905138	0.793233354972916	0.0799858801499946	-0.636564726215152	-1.04398314997887	9	Egfl7|Notch1|Chac1
Notch_signaling_pathway(5)	0.521739130434783	0.814501083585053	0.101713902282311	0.374125520366817	0.961546877492367	103	Sox9|Hes1|Mmp14|Nfkbia|Cebpa|Tgfbr2|Snai1|Postn|Notch2|Hhex|Jag1|Arrb1|Anxa4|Rbpj|Bmp7|Notch4|Ift74|Foxc1|Zbtb7a|Bcl6|Jag2|Nrarp|Dtx3|Foxc2|Sox2|Tbx2|Epn2|Zmiz1|Yap1|Bend6|Dlx2
NuRD_complex(5)&CHD_type_complex(6)	0.260869565217391	0.638557040760026	0.117249716749792	-0.749225917602891	-1.22875051238781	9	Chd3|Rbbp7|Rbbp4|Hdac1
O_acyltransferase_activity(6)	0.821802935010482	0.923803718378543	0.0568864160475701	0.385061886411729	0.747903985622329	21	Lpcat2|Pla2g15|Dgat2
PDZ_domain_binding(5)	0.493203883495146	0.797530577719918	0.0782955249944794	-0.576454749663188	-0.998938684387084	16	Ccdc88c|Plekha2
PID_A6B1_A6B4_INTEGRIN_PATHWAY	0.185185185185185	0.563517217093075	0.160801401070022	0.542454897040626	1.20495884510415	42	Cd9|Lamb1|Pmp22|Itga6|Itgb4|Lamc1|Itgb1|Lamb2|Lama4|Ywhae|Ywhag|Lama5|Met|Il1a
PID_AJDISS_2PATHWAY	0.935430463576159	0.965466018281563	0.0400845633477088	-0.33360650974682	-0.681817974309145	44	Gna13|Cables1|Casp3|Nme1|Ptpn6|Cdc42|Rac1|Fyn|Ptpn1
PID_ALK1_PATHWAY	0.110151187904968	0.450695442068037	0.197822021315103	0.668150767613624	1.32394042429698	24	Cav1|Inhba|Tgfbr2|Acvrl1|Id1|Tgfbr1|Tgfb3|Smad7|Eng|Smad1|Bmpr2|Smad5|Mapk3|Acvr1|Fkbp1a
PID_ALK2_PATHWAY	0.11088295687885	0.450695442068037	0.191892240384838	0.791420459992457	1.32104701293204	10	Smad1|Bmp7|Bmpr2|Smad5|Acvr1|Fkbp1a|Smad4
PID_ALPHA_SYNUCLEIN_PATHWAY	0.693840579710145	0.88649427898215	0.0579754757571486	-0.450632327126818	-0.847337788194952	27	Lck|Park7|Fyn|Uchl1|Ptk2b|Plcb2|Ube2l3
PID_AMB2_NEUTROPHILS_PATHWAY	0.506194690265487	0.805468896464386	0.0721797965581253	-0.499696990837271	-0.972750073438889	34	Thy1|Lck|Hmgb1|Prkcz|Rap1b|Icam1|Itgb2|Rap1a
PID_ANGIOPOIETIN_RECEPTOR_PATHWAY	0.779801324503311	0.90978858366658	0.0484087618816951	-0.384122317558229	-0.790018615880737	46	Grb7|Dok2|Stat5a|Ets1|Foxo1|Elf1|Pik3r1|Grb2|Rac1|Fyn
PID_ANTHRAX_PATHWAY	0.0114340159862839	0.120704979834924	0.380730400722792	0.816556520902788	1.54490658592363	18	Il1b|Tnf|Vcam1|Antxr1|Antxr2|Casp1|Il18|Mapk3
PID_AP1_PATHWAY	0.197402597402597	0.573886461090253	0.159646701919906	0.483347066315902	1.17409780881916	69	Jun|Fos|Ccl2|Egr1|Ccnd1|Fosb|Fosl1|Gja1|Timp1|Dusp1|Mmp9|Atf3|Junb|Myc|Ccl12|H2-K1|H2-Q7|H2-Q6|Fosl2|Col1a2|H2-D1|Ctnnb1|Tcf7l2
PID_ARF6_DOWNSTREAM_PATHWAY	0.701825557809331	0.888110354312271	0.0628003977812234	0.470524930230239	0.853239569680689	15	Plaur|Mapk3|Rhoa|Pip5k1a
PID_ARF6_PATHWAY	0.253097345132743	0.630900629028826	0.111918316325105	-0.606537461181856	-1.17502591243993	32	Acap1|Gna15|Adap1
PID_ARF6_TRAFFICKING_PATHWAY	0.413907284768212	0.753033001279982	0.0791316651768349	-0.506048801621606	-1.04078298903995	46	Acap1|Il2ra|Itga4|Nme1|Itga2
PID_ARF_3PATHWAY	0.326375711574953	0.691768791863061	0.10027910675413	-0.635505189257258	-1.12497006086023	19	Cd4
PID_AR_NONGENOMIC_PATHWAY	0.791111111111111	0.914330175677326	0.0614364107201271	0.373685677309378	0.777145530072096	30	Fos|Plcg2|Ar|Gnai1|Mapk3|Gnao1|Ptk2|Hras|Plcb1
PID_AR_PATHWAY	0.284210526315789	0.658795158710907	0.131457611642763	0.469573486085947	1.09839672630829	57	Ccnd1|Tcf4|Gsn|Fhl2|Ar|Vav3|Ctnnb1|Tgfb1i1|Prdx1|Ctdsp2
PID_AR_TF_PATHWAY	0.210526315789474	0.589906437200729	0.151148761385484	0.521227424181664	1.19303039516433	47	Jun|Egr1|Cebpa|Mdm2|Rel|Hsp90aa1|Ar
PID_ATF2_PATHWAY	0.0255100585982716	0.189676304385735	0.352487857583619	0.628827645383093	1.44955501720132	52	Jun|Fos|Ccnd1|Dusp1|Hes1|Mmp2|Csrp2|Gadd45a|Atf3|Junb|Socs3|Arg1|Cdk4|Pdgfra
PID_ATM_PATHWAY	0.761565836298932	0.903343180665594	0.052805004567129	-0.412340382850873	-0.794686485857039	31	Smc1a|Brca1|Smc3|Ywhab|Rbbp8|Bid|Dclre1c|Ube2n|Terf2|Cdc25c|Mre11a
PID_ATR_PATHWAY	0.00140502959325081	0.0318341499347123	0.45505986738723	-0.826138108465117	-1.64676515617117	38	Ccna2|Clspn|Mcm7|Rad51|Rpa2|Rfc3|Mcm2|Tipin|Cdc6|Plk1|Rpa1|Timeless|Rfc2|Topbp1|Rfc4|Rfc5|Ywhab|Brca2|Ywhaz
PID_AURORA_A_PATHWAY	0.154804270462633	0.523673821174377	0.148261500475107	-0.667299976083007	-1.28605951553787	31	Birc5|Tacc1|Aurkb|Cenpa|Ran|Tpx2|Tacc3|Dlgap5|Cdc25b|Brca1|Oaz1|Aurka
PID_AURORA_B_PATHWAY	0.000573193179327194	0.0190057432118355	0.477270815362862	-0.844881016545276	-1.66638944525992	36	Birc5|Stmn1|Cdca8|Smc2|Smc4|Tacc1|Aurkb|Cenpa|Ncapg|Incenp|Ndc80|Ppp1cc|Ncapd2|Ncaph|Vim|Racgap1|Npm1|Aurka|Bub1|Kif2c|Psma3|Ncl
PID_AVB3_INTEGRIN_PATHWAY	6.80464047425166e-06	0.000869853867892608	0.610526878385931	0.758953888015779	1.85002042014954	71	Col3a1|Fn1|Spp1|Csf1r|Col6a3|Col6a1|Vegfa|Col4a1|Col5a1|Col8a1|Col6a2|Mfge8|Csf1|Tgfbr2|Col7a1|Vcl|Col14a1|Col12a1|F11r|Col1a1|Col1a2|Hsp90aa1|Col16a1|Vav3|Igf1r|Sdc1|Col4a5|Col5a2|Itgb3
PID_AVB3_OPN_PATHWAY	0.0137875994242301	0.134246718732484	0.380730400722792	0.731992058481441	1.5343084474396	31	Spp1|Jun|Fos|Mmp2|Gsn|Mmp9|Nfkbia|Syk|Cd44|Rock2|Vav3|Nfkb1|Itgb3|Mapk3|Rhoa|Pip5k1a|Bcar1|Plau
PID_BARD1_PATHWAY	0.0959409594095941	0.426645261818496	0.195789002148949	-0.724478383349535	-1.37309297422497	29	Pcna|Rad51|Ccne1|Topbp1|Brca1|Npm1|Rbbp8|Ube2l3|Fancf
PID_BCR_5PATHWAY	0.390052356020942	0.738264280020903	0.109250039480711	0.42437921740844	1.02064172521106	65	Jun|Fos|Fcgr2b|Bcl2a1a|Blnk|Nfkbia|Pou2f2|Lyn|Cd72|Syk|Ppp3ca|Plcg2|Nfkb1|Malt1|Btk
PID_BETA_CATENIN_DEG_PATHWAY	0.634496919917865	0.865260703966378	0.0683110858318647	0.495955811275379	0.91232520951043	16	Ctnnb1|Csnk1e|Skp1a|Gsk3b|Fzd5|Dvl1|Lrp6
PID_BETA_CATENIN_NUC_PATHWAY	0.171052631578947	0.546018395946501	0.173747838999571	0.505996326686407	1.20260720923351	61	Jun|Klf4|Ccnd1|Tcf4|Mmp2|Mmp9|Vcan|Myc|Mdfic|Id2|Ar|Ctnnb1|Adcy7|Hbp1|Tcf7l2|Ywhae|Ywhag|Mitf
PID_BMP_PATHWAY	0.110070257611241	0.450695442068037	0.206587922696891	0.611269566768306	1.33373482406826	37	Ppp1r15a|Bambi|Smad7|Grem1|Rgma|Rgmb|Ctdsp2|Smad1|Ski|Bmp7|Bmpr2|Smad5|Fst|Ctdspl|Bmpr1a|Gsk3b|Tab2|Smad4|Chrdl1|Smurf2|Smurf1|Smad6|Ppm1a
PID_CASPASE_PATHWAY	0.452614379084967	0.77212949244103	0.0738052724171275	-0.486012498555214	-1.0134824455967	52	Arhgdib|Lmnb1|Prf1|Madd|Krt18|Map3k1|Birc2|Casp3|Vim|Parp1|Ripk1
PID_CD40_PATHWAY	0.759057971014493	0.90250778947467	0.05378728077603	-0.420294926799384	-0.790293443735842	27	Stat5a|Jak3|Tnfaip3|Traf1|Map3k1|Birc2|Cblb
PID_CD8_TCR_DOWNSTREAM_PATHWAY	0.0659163987138264	0.353394472638366	0.222056046145248	-0.640188184055675	-1.36642309603905	61	Cd247|Ptpn7|Cd8b1|Cd3e|Cd8a|Il2ra|Cd3g|Il2rb|Tnfrsf9|Prf1|Stat4|Ifng|Il2rg|Fasl|Cd3d|Tnfrsf4|Prkcq|Ifnar1
PID_CD8_TCR_PATHWAY	0.000402270159848666	0.0158348162922248	0.49849310876659	-0.803652438068002	-1.69837979132236	58	Cd28|Zap70|Cd247|Lat|Lck|Cd8b1|Cd3e|Cd8a|Rasgrp2|Cd3g|Prf1|Lcp2|Orai1|Grap2|Rassf5|Cd3d|Card11|Prkcq|Rap1a|Csk|Ptpn6|Ikbkb|Cbl|Grb2|Fyn|Pag1|Plcg1|H2-Q10
PID_CDC42_PATHWAY	0.557536466774716	0.832122046214251	0.0630790410571939	-0.442913206826612	-0.953939877018	68	Prkcz|Arpc3|Actr3|Arhgef6|Arpc2|Map3k1|Arpc5|Arpc4|Pik3r1|Cdc42|Cfl1|Diaph3|Cbl|Rac1|Pak2|Arpc1b|Actr2
PID_CDC42_REG_PATHWAY	0.319188191881919	0.684191788990021	0.0999276973731092	-0.590428254569016	-1.11902978303424	29	Arhgef6|Nme1|Spata13|Cdc42|Racgap1|Itsn2|Dock11|Plcg1|Dock10
PID_CERAMIDE_PATHWAY	0.246231155778895	0.623926863231822	0.13880510939114	0.509416957144715	1.14649304331541	44	Tnf|Ctsd|Nfkbia|Myc|Pdgfa|Asah1|Tnfrsf1a|Prkcd|Map4k4|Nfkb1|Bax|Bcl2|Mapk3
PID_CIRCADIAN_PATHWAY	0.691683569979716	0.88649427898215	0.0635007968065945	0.47413967431654	0.859794467180365	15	Bhlhe40|Nr1d1|Csnk1e|Clock|Arntl
PID_CMYB_PATHWAY	0.465940054495913	0.78180471512221	0.100633389423036	0.400181188988311	0.983463275311636	76	Ccnd1|Lyz2|Csf1r|Spi1|Hes1|Ptgs2|Cebpd|Cdkn1a|Myc|Cebpa|Zfhx3|Atp2b1|Kitl|Ppp3ca|Cd34|Anpep|Cebpb|Col1a2
PID_CONE_PATHWAY	0.793713163064833	0.914673239668849	0.0554793308704233	0.428945907718007	0.750516632464477	12	Gngt2|Guca1a
PID_CXCR3_PATHWAY	0.500837520938024	0.801919240023283	0.0699458736501659	-0.484649340221478	-0.984350152031645	42	Cxcr3|Itgal|Gng2|Pik3cd|Itgb2|Pik3r1|Gnai2
PID_CXCR4_PATHWAY	0.0533333333333333	0.315425724027743	0.237793834423688	-0.603847051550757	-1.36364983365981	97	Cd247|Lck|Cd4|Cd3e|Cd3g|Itga4|Pik3cg|Prkcz|Stat5a|Gng2|Grk2|Rap1b|Pik3cd|Cd3d|Stat3|Gna13|Foxo1|Itga2|Pik3r1|Csk|Ptpn6|Cdc42|Cfl1|Gnai2|Rack1|Grk6|Rac1|Fyn|Pag1|Pik3r5|Ptk2b
PID_DELTA_NP63_PATHWAY	0.744386873920553	0.897552561562722	0.0524827622635459	-0.403243204923444	-0.808781361595925	40	Top2a|Ccnb2|Sfn|Cdkn2a|Notch1|Hells|Ada|Perp|Rack1|Rrad|Brca2|Ppp2r5a
PID_DNA_PK_PATHWAY	0.834970530451867	0.924799589927203	0.0531298054705469	-0.420396771954401	-0.724037921824644	15	Dclre1c|Prkdc|Csnk2b|Xrcc5|Pnkp|Csnk2a2
PID_E2F_PATHWAY	0.0756843800322061	0.377355379687206	0.206587922696891	-0.619961673996023	-1.34310797818984	70	Rrm2|Ccna2|Tyms|Mcm3|Cdk1|Tk1|Rrm1|Ccne1|Cdkn2a|Cdc6|Dhfr|Ccne2|E2f2|Ranbp1|Topbp1|Brca1|Cdkn1b|Rbl2|Pola1|Rb1|Orc1|Rbbp4|Rbbp8
PID_ECADHERIN_KERATINOCYTE_PATHWAY	0.911949685534591	0.953396056699351	0.0520570030732099	0.354460988997278	0.681796041019415	20	Jup|Ctnnb1|Ctnna1|Rhoa|Pip5k1a|Fmn1|Ctnnd1|Zyx|Egfr|Ajuba|Cdh1|Akt1
PID_ECADHERIN_NASCENT_AJ_PATHWAY	0.753424657534247	0.901488768548373	0.051530912208539	-0.397173909715544	-0.795717726884679	39	Cyfip2|Itgb7|Rap1b|Nme1|Rap1a|Pik3r1|Cdc42
PID_ECADHERIN_STABILIZATION_PATHWAY	0.464114832535885	0.780436458275982	0.0931454575337804	0.437554847342667	0.976291824170867	41	Actn1|Vcl|Lpp|Epha2|Lima1|Igf1r|Ctnnb1|Ctnna1|Nckap1|Hgf|Met|Enah|Myo6|Rhoa|Efna1|Pip5k1c|Afdn|Nectin2|Ctnnd1|Zyx|Stx4a|Egfr|Cdh1|Exoc4
PID_ENDOTHELIN_PATHWAY	0.559681697612732	0.833653222576154	0.0883594442500905	0.396288329165048	0.930043839654652	59	Col3a1|Jun|Fos|Col1a2|Cysltr1|Prkcd|Gna12|Adcy7|Gna11|Gnai1|Pla2g4a|Gnaq|Mapk3|Rhoa|Bcar1|Gnao1|Hras|Plcb1|Edn1
PID_EPHA2_FWD_PATHWAY	0.80421052631579	0.91907990750047	0.0580983576873206	0.397846336087458	0.758556683704435	19	Epha2|Vav3|Pak1|Rhoa|Efna1|Bcar1|Ptk2|Vav2
PID_EPHA_FWDPATHWAY	0.580530973451327	0.842266665604033	0.0653834195468773	-0.482535126921149	-0.934800097408724	32	Lck|Pik3cg|Cbl|Fyn|Pik3r5|Plcg1
PID_EPHB_FWD_PATHWAY	0.65112262521589	0.874412057947785	0.0587185879555941	-0.437696302213799	-0.877883636841903	40	Grb7|Rap1b|Rap1a|Pik3r1|Cdc42|Grb2|Rac1
PID_EPHRINB_REV_PATHWAY	0.833333333333333	0.924429099949291	0.0494904866135495	-0.388449780062954	-0.730414037452598	27	Lck|Pik3r1|Rac1|Fyn
PID_EPO_PATHWAY	0.87787610619469	0.941014496186461	0.0460457683018055	-0.364814725937892	-0.706744073781401	32	Stat5a|Rap1a|Pik3r1|Tec|Ptpn6|Cbl|Grb2|Plcg1|Bcl2l1|Jak2
PID_ERA_GENOMIC_PATHWAY	0.2421875	0.618461515753787	0.142901149386948	0.48198317855993	1.13431294827065	58	Jun|Col18a1|Ccnd1|C3|Ctsd|Myc|Lmo4|Cebpb
PID_ERBB1_DOWNSTREAM_PATHWAY	0.405925925925926	0.746922797592527	0.0743625384422526	-0.458235030534794	-1.04159903242166	105	Sh2d2a|Cyfip2|Sfn|Prkcz|Pik3cd|Arpc3|Actr3|Stat3|Chn2|Arpc2|Map3k1|Arpc5|Arpc4|Rps6|Pik3r1|Mylpf|Cdc42|Diaph3|Grb2|Rac1|Ywhab|Ywhaz|Arpc1b
PID_ERBB1_INTERNALIZATION_PATHWAY	0.773972602739726	0.906811282560237	0.0502948063662358	-0.39108669866099	-0.783522309147229	39	Pik3cd|Pik3r1|Cblb|Cdc42|Cbl|Grb2|Zfyve28
PID_ERBB1_RECEPTOR_PROXIMAL_PATHWAY	0.806338028169014	0.920225461294901	0.0496901392724606	-0.392716747158725	-0.769818506661535	35	Pik3cd|Stat3|Pik3r1|Ptpn6|Tln1|Grb2|Plcg1|Ptpn1
PID_ERBB2_ERBB3_PATHWAY	0.699751861042184	0.887994250587133	0.0728938564822936	0.384200134119757	0.859818566664538	43	Jun|Fos|Chrna1|Dock7|Nrg1|Usp8|Mapk3
PID_ERBB4_PATHWAY	0.677345537757437	0.882552622198768	0.0704500850658419	0.403607321552688	0.859700285481257	34	Nedd4|Hbegf|Mdm2|Cbfa2t3|Lrig1|Nrg1|Adam17|Mapk3
PID_ERBB_NETWORK_PATHWAY	0.53740157480315	0.823098833151474	0.0745500777420554	0.54239092748941	0.968054520065201	13	Hbegf|Hsp90aa1|Nrg1|Egfr
PID_ERB_GENOMIC_PATHWAY	0.114688128772636	0.454909588736903	0.186432558434075	0.747559137390736	1.35131673984889	14	C3|Uba3|Smarcb1
PID_ER_NONGENOMIC_PATHWAY	0.583924349881797	0.842753059536149	0.0797705918628453	0.410845254897342	0.911152284587587	40	Mmp2|Hbegf|Mmp9|Rock2|Igf1r|Gna11|Gnai1|Gnaq|Esr1|Msn|Rhoa|Nos3|Bcar1|Gnao1|Hras|Plcb1
PID_FAK_PATHWAY	0.432291666666667	0.762914650643099	0.102449405629826	0.426370785518393	1.00343315761114	58	Jun|Ccnd1|Itgb5|Actn1|Mmp14|Asap1|Vcl|Itga5|Itgb1|Rras|Rock2|Pak1
PID_FANCONI_PATHWAY	0.231788079470199	0.609030067078026	0.11331290842208	-0.578672658765135	-1.18267901992309	44	Rpa2|Rfc3|Usp1|Rpa1|Rfc2|Topbp1|Brca1|Rfc4|Rfc5|Brca2|Brip1|Faap24|Fancf
PID_FAS_PATHWAY	0.210896309314587	0.590204327710717	0.12384217120105	-0.615928441927832	-1.21481798568606	36	Ezr|Fasl|Pik3cd|Map3k1|Birc2|Casp3|Pik3r1|Ikbkb|Ripk1
PID_FCER1_PATHWAY	0.393890675241158	0.739673021501895	0.0802023444698144	-0.497894878421131	-1.05498865979187	57	Itk|Lat|S1pr1|Hcls1|Lcp2|Map3k1|Pik3r1|Cblb|Ikbkb|Cbl|Grb2|Fyn|Plcg1|Pak2
PID_FGF_PATHWAY	0.0187049173835058	0.160661489918303	0.352487857583619	0.644925989366097	1.47899603679329	51	Spp1|Jun|Fos|Fgfr1|Sdc2|Plaur|Mmp9|Ncam1|Spry2|Cttn
PID_FOXM1_PATHWAY	0.198630136986301	0.575183492665682	0.126253987849115	-0.612271575809577	-1.22045876691306	38	Birc5|Ccna2|Ccnb2|Aurkb|Cenpa|Cenpf|Cdk1|Ccnb1|Cks1b|Ccne1|Cdkn2a|Cdc25b|Plk1
PID_FOXO_PATHWAY	0.655629139072848	0.877404213624074	0.0564118388217596	-0.426216724662869	-0.876593552345049	46	Ran|Sfn|Ccnb1|Fasl|Plk1|Foxo1|Cdkn1b|Rbl2|Ikbkb|Ywhab|Ywhaz
PID_FRA_PATHWAY	0.00155663430980984	0.0341708162366569	0.45505986738723	0.762436983906146	1.6635684350676	37	Jun|Ccl2|Ccnd1|Mgp|Fosl1|Gja1|Mmp2|Plaur|Mmp9|Junb|Ccl12|Dcn|Hmox1|Itgb4|Fosl2|Col1a2|Atf4
PID_GLYPICAN_1PATHWAY	0.334754797441365	0.69726374192583	0.105920292736253	0.558755888557051	1.09681796077722	23	Fgfr1|Vegfa|Hck|Prnp|App|Gpc1|Tgfbr2|Tgfbr1|Lyn|Tgfb3|Fgr|Flt1|Slit2|Nrg1|Tgfb2
PID_GMCSF_PATHWAY	0.131147540983607	0.484841849668176	0.188204146308491	0.590854826636352	1.28919171032837	37	Fos|Ccl2|Csf2rb|Ccl12|Csf2ra|Csf2rb2|Lyn|Syk|Osm|Cish|Gab2
PID_HDAC_CLASSIII_PATHWAY	0.885553470919325	0.944480635929117	0.0483117581055019	-0.371376097756481	-0.686147921589525	23	Tuba1b|Sirt7|Foxo1|Acss1|Mef2d
PID_HDAC_CLASSII_PATHWAY	0.446808510638298	0.770319847314168	0.0787113806986485	-0.520506313014375	-1.00821488691817	33	Tuba1b|Ran|Gng2|Grk2|Ube2i|Ranbp2|Ywhab|Nr3c1|Rangap1|Hdac7|Bcor
PID_HDAC_CLASSI_PATHWAY	0.338164251207729	0.699051110351871	0.0886261133285098	-0.506501455444473	-1.08784836610354	64	Mxd1|Ran|Chd3|Sirt7|Stat3|Pparg|Zfpm1|Rbbp7|Fkbp3|Mbd2|Ube2i|Ranbp2|Rangap1|Hdac7|Rbbp4|Sin3b
PID_HEDGEHOG_2PATHWAY	0.648956356736243	0.873781991164275	0.0633597010643758	-0.500289277913837	-0.885611115277014	19	Grk2|Pik3r1|Cdon
PID_HEDGEHOG_GLI_PATHWAY	0.507537688442211	0.806733950469254	0.0908241419007155	0.418247556193053	0.950139176880392	46	Lgals3|Mtss1|Prkcd|Gnai1|Spop|Gli3|Csnk1e|Gnao1|Smo|Kif3a|Hdac2|Gnb1|Sap30|Gsk3b|Crebbp|Ift172
PID_HES_HEY_PATHWAY	0.257851239669421	0.636070564462524	0.106323255932708	-0.563040273165436	-1.15584918594886	45	Myb|Cd4|Hif1a|Stat3|Notch1|Parp1|Cdkn1b|Rb1|Runx2|Hes6|Rbbp8|E2f1|Jak2
PID_HIF1A_PATHWAY	0.601547388781431	0.850576558298118	0.0679922591544058	-0.521682749424616	-0.910421068144226	18	Hif1a|Cdkn2a|Rack1
PID_HIF1_TFPATHWAY	0.138020833333333	0.495354146351373	0.193813302725311	0.524460651106193	1.25079960280926	62	Jun|Fos|Vegfa|Cxcr4|Cxcl12|Trf|Hmox1|Bhlhe40|Serpine1|Cp|Id2|Hk2|Furin|Mcl1|Pfkfb3|Eng|Egln3|Slc2a1|Ndrg1|Bhlhe41
PID_HIF2PATHWAY	0.39041095890411	0.738573361956319	0.100633389423036	0.497840823326634	1.05292607928455	33	Vegfa|Mmp14|Bhlhe40|Twist1|Serpine1|Epas1|Egln3|Slc2a1|Flt1|Apex1|Cited2|Efna1
PID_HIV_NEF_PATHWAY	0.390845070422535	0.738573361956319	0.0855356947987884	-0.533013637278036	-1.04483387899363	35	Cd247|Fasl|Traf1|Casp3|Ripk1|Daxx|Casp8
PID_HNF3A_PATHWAY	0.102739726027397	0.438023394998295	0.211400189384923	0.645691592954764	1.36562830033485	33	Jun|Fos|Col18a1|Nfib|Nr2f2|Nfia|Cebpb|Ar|Nfic
PID_HNF3B_PATHWAY	0.729241877256318	0.895408199196137	0.0554793308704233	-0.437119427019695	-0.814169779707269	25	Ucp2|Bdh1
PID_IFNG_PATHWAY	0.637305699481865	0.867456962626851	0.0597317976364411	-0.443435710180117	-0.889395117092723	40	Ifng|Rap1b|Ifngr1|Stat3|Map3k1|Rap1a|Jak1|Pik3r1|Cbl
PID_IGF1_PATHWAY	0.872693726937269	0.93875471635032	0.0482149710025565	-0.373410259175988	-0.707718843186935	29	Prkcz|Pik3r1|Rack1|Grb2|Ptpn1|Ywhaz
PID_IL12_2PATHWAY	0.00826399916286294	0.0987310090921803	0.380730400722792	-0.711799540386618	-1.53306326285207	68	Cd247|Lck|Cd4|Cd8b1|Cd3e|Cd8a|Il2ra|Tbx21|Cd3g|Il2rb|Stat4|Ifng|Ccr5|Il2rg|Stat5a|Il12rb1|Il12rb2|Fasl|Cd3d|Stat3|Il18r1
PID_IL12_STAT4_PATHWAY	0.0117216909351127	0.122214400812131	0.380730400722792	-0.783029237772151	-1.5090997126845	31	Cd28|Cd247|Cd4|Cd3e|Il2ra|Tbx21|Cd3g|Prf1|Stat4|Ifng|Tgfb1|Cd3d|Stat3|Il18r1
PID_IL1_PATHWAY	0.175799086757991	0.553881976429526	0.158514105424824	0.584992496715756	1.23725059721282	33	Jun|Il1b|Sqstm1|Il1rn|Il1rap|Nfkb1|Casp1|Il1r1|Irak3|Il1a
PID_IL23_PATHWAY	0.423008849557522	0.757914147181609	0.0815265143256594	-0.528525353521954	-1.02886966677817	34	Cd4|Cd3e|Stat4|Ifng|Stat5a|Il12rb1|Stat3|Il18r1|Pik3r1
PID_IL27_PATHWAY	0.101083032490975	0.435129942787172	0.188204146308491	-0.729128314449336	-1.35805961130801	25	Il27ra|Tbx21|Stat4|Ifng|Stat5a|Il12rb1|Tgfb1|Il12rb2|Stat3|Jak1|Ebi3
PID_IL2_1PATHWAY	0.100323624595469	0.434694028198125	0.178219874951973	-0.624167644407002	-1.31362527762048	55	Ikzf3|Lck|Il2ra|Dok2|Il2rb|Ifng|Il2rg|Socs2|Stat5a|Jak3|Stat3|Jak1|Pik3r1
PID_IL2_PI3K_PATHWAY	0.016284775591047	0.149094817320519	0.352487857583619	-0.77256743443797	-1.50394147326527	34	Myb|Lck|Il2ra|Il2rb|Il2rg|Prkcz|Jak3|Jak1|Rps6|Pik3r1
PID_IL2_STAT5_PATHWAY	0.00169997130696977	0.0362427871870101	0.45505986738723	-0.85181675504069	-1.61443547323782	29	Lck|Foxp3|Il2ra|Ccna2|Il2rb|Prf1|Il2rg|Stat5a|Jak3|Fasl|Ccnd2|Elf1|Jak1|Pik3r1
PID_IL3_PATHWAY	0.540178571428571	0.824583171582467	0.0808589150280032	0.473283957117442	0.948335310125695	25	Csf2rb|Csf2rb2|Id1|Cebpb|Osm|Cish|Ywhag|Gab2
PID_IL4_2PATHWAY	0.122549019607843	0.467714999475798	0.160801401070022	-0.615427716314221	-1.28335215426002	52	Myb|Thy1|Il10|Dok2|Irf4|Il2rg|Stat5a|Ets1|Jak3|Jak1|Pik3r1|Ptpn6
PID_IL5_PATHWAY	0.728346456692913	0.895408199196137	0.0596037042575973	0.456856102277512	0.815392722139052	13	Csf2rb|Csf2rb2|Lyn|Cish|Sdcbp|Pim1
PID_IL6_7_PATHWAY	0.0703517587939699	0.363410032619237	0.271288554688953	0.60279241989041	1.36937248092384	46	Jun|Fos|Timp1|Cebpd|Hck|Junb|Myc|Socs3|Lmo4|Cebpb|Il6ra|Prkcd|Mcl1|Vav1|Mitf|Gab2|Ptpre|Hsp90b1
PID_IL8_CXCR1_PATHWAY	0.49288256227758	0.797427324448601	0.0738052724171275	-0.525312354894146	-0.984295031234032	26	Gna15|Pik3cg|Gng2|Grk2|Gnai2|Cbl
PID_IL8_CXCR2_PATHWAY	0.223404255319149	0.603257051872434	0.120433371642259	-0.626775914814463	-1.21405791299258	33	Gna15|Pik3cg|Rac2|Dock2|Elmo1|Gng2|Vasp|Gnai2|Cbl
PID_ILK_PATHWAY	0.448362720403023	0.77074185491459	0.0982123351217438	0.431687485927764	0.977707556221064	45	Jun|Ccnd1|Actn1|Ppp1r14b|Snai1|Hsp90aa1|Ctnnb1|Parva|Tns1|Iqgap1|Parvb|Zeb1|Pxn|Lims1
PID_INSULIN_GLUCOSE_PATHWAY	0.363977485928705	0.716950824781564	0.0931454575337804	-0.591020237944361	-1.09195855719498	23	Sfn|Prkcz|a|Ppp1cc|Ywhab|Ywhaz
PID_INSULIN_PATHWAY	0.620347394540943	0.859472458350439	0.0791316651768349	0.402249486292919	0.900212014601008	43	Sgk1|Cav1|Eif4ebp1|Rhoq|Rasa1|Grb10|Sh2b2|Hras|Insr|Foxo3|Exoc4|Irs1|Trip10|Akt1|Ptpra|Dok1|Ptpn11|Rps6kb1
PID_INTEGRIN1_PATHWAY	1.48985212084916e-07	3.91671480770381e-05	0.690132458796796	0.820615769612672	1.95710750944919	62	Col3a1|Fn1|Spp1|Tgfbi|Col18a1|Cd14|Col6a3|Col6a1|Thbs1|Vegfa|Cd81|Tgm2|Col4a1|Plaur|Fbn1|Col5a1|Vcam1|Col6a2|Lamb1|Nid1|Col7a1|Itga6|Tnc|Itga5|Lamc1|Itgb1|Col1a1|Col1a2|F13a1|Col4a5|Lamb2|Thbs2|Cspg4|Lama4|Itga9|Col5a2
PID_INTEGRIN2_PATHWAY	0.671641791044776	0.880062083942903	0.0673623868166279	0.442712447683497	0.869028808506818	23	Tgfbi|Fcgr3|Plaur|C3|Itgam|Vcam1|Itgax|Plat|F11r|Cd40lg
PID_INTEGRIN3_PATHWAY	0.100478468899522	0.434694028198125	0.219250346703755	0.615432035481511	1.34156609659654	38	Fn1|Spp1|Tgfbi|Thbs1|Vegfa|Col4a1|Plaur|Fbn1|Sdc4|Pdgfb|Lamb1|Tgfbr2|Pdgfrb|Tnc|Lamc1|F11r|Col1a1|Col1a2|Sdc1|Col4a5|Lama4|Itgb3
PID_INTEGRIN4_PATHWAY	0.0965092402464066	0.428171681043551	0.206587922696891	0.805355915313773	1.34430821548706	10	Lamb1|Itga6|Itgb4|Lamc1|Lamb2|Lama5|Lama2
PID_INTEGRIN5_PATHWAY	0.371196754563895	0.722484344206114	0.0965629554309422	0.601475725599592	1.0907028646343	15	Fn1|Plaur|Itgb5|Fbn1|Vcam1|Tgfbr1|Sdc1|Itgb8|Edil3
PID_INTEGRIN_A4B1_PATHWAY	0.113636363636364	0.454854416926195	0.199915231309662	0.639820051619448	1.34110923563503	31	Fn1|Spp1|Cd14|Thbs1|Cd81|Vcam1|Itgb1|Thbs2|Jaml|Igsf8|Pxn|Bcar1|Mdk|Ptk2
PID_INTEGRIN_A9B1_PATHWAY	0.0009310147097073	0.0253495226696921	0.477270815362862	0.829634768875583	1.64392089503942	24	Fn1|Spp1|Vegfa|Tgm2|Vcam1|Sat1|Csf2ra|Adam15|Tnc|Itgb1|F13a1|Itga9|Vegfd|Adam12
PID_INTEGRIN_CS_PATHWAY	0.418181818181818	0.755193856739111	0.096240602328129	0.511620045869815	1.0287012556163	26	Itgae|Itgb5|Itgam|Itgax|Itga6|Itgb4|Itga5|Itgb1|Itga9|Itgb3|Itgb8
PID_KIT_PATHWAY	0.656351791530945	0.877404213624074	0.0555947097758869	-0.420198796044221	-0.878624167201069	51	Map4k1|Grap2|Stat5a|Stat3|Pik3r1|Tec|Ptpn6|Cbl|Grb2
PID_LIS1_PATHWAY	0.244444444444444	0.621109960495532	0.130105630751129	0.58003378641926	1.1760488131455	27	Pla2g7|Map1b|Ndel1|Pafah1b3|Ywhae|Iqgap1|Dync1h1|Rhoa
PID_LKB1_PATHWAY	0.480132450331126	0.791192067805556	0.0714786287425507	-0.478850562638969	-0.9848447783886	46	Stk26|Sfn|Ezr|Psen2|Sik1|Ywhab|Ywhaz|Cab39
PID_LPA4_PATHWAY	0.428571428571429	0.760799829381398	0.0878312634480124	0.57995530346996	1.04834958298887	14	Adcy7|Prkce|Adcy6|Adcy4|Lpar4|Adcy3
PID_LYMPH_ANGIOGENESIS_PATHWAY	0.844765342960289	0.926065007087613	0.048701086452153	-0.390037958985093	-0.726476792188094	25	Rps6ka1|Itga4|Itga2|Pik3r1|Grb2
PID_LYSOPHOSPHOLIPID_PATHWAY	0.161458333333333	0.532586433357822	0.178219874951973	0.509504334830225	1.21854960594732	63	Jun|Fos|Mmp2|Hbegf|Mmp9|Nfkbia|Lyn|Lpar1|Prkcd|Gna12|Nfkb1|Adcy7|Gna11|Gnai1|Gnaq|Pxn|Slc9a3r2|Rhoa|Bcar1|Gnao1|Adra1b|Ptk2|Hras|Il6|Pik3cb|Trip6|Gab1|Gnb1|Egfr
PID_MAPK_TRK_PATHWAY	0.608695652173913	0.854262859037593	0.0758886900606117	0.428181077875937	0.899813646680767	32	Fos|Egr1|Mef2c|Prkcd
PID_MET_PATHWAY	0.635135135135135	0.865462741527162	0.0824344091527096	0.366257114810857	0.907418145865067	78	Jun|Egr1|Eif4ebp1|Snai1|Rin2|Ctnnb1|Eif4e|Pak1|Ctnna1|Gab2|Hgf|Met|Mapk3|Pxn|Rhoa|Akt1s1|Bcar1|Deptor|Ptk2|Hras
PID_MTOR_4PATHWAY	0.628849270664506	0.863794782731145	0.0573667426768556	-0.420090093542686	-0.904783795095702	68	Rps6ka1|Ddit4|Sfn|Ccne1|Pdcd4|Ikbkb|Rac1|Ywhab|Ywhaz
PID_MYC_ACTIV_PATHWAY	0.439873417721519	0.766006204837497	0.0736212741014394	-0.463801608426306	-1.01430259036653	78	Birc5|Ptma|Ldha|Tk1|Ccnb1|Odc1|Gapdh|Ccnd2|Nme1|Cdca7|Npm1|Eif2s1|Rpl11|Shmt1|Taf10|Ncl
PID_MYC_PATHWAY	0.976534296028881	0.9876709196302	0.042077210988939	-0.314200329243816	-0.585223161067291	25	Cdkn2a|Pak2|Ppp2r5a|Taf10|Pml|Taf12|Trrap|Actl6a
PID_MYC_REPRESS_PATHWAY	0.00424296226824163	0.0654621214855055	0.407017918923954	0.661111995454466	1.55778361634176	60	Ccnd1|Spi1|Cebpd|Cdkn1a|Slc11a1|Gadd45a|Ccl5|Myc|Cebpa|Zfp36l1|Pdgfrb|Itga6|Itgb4|Itgb1|Id2|Wnt5a|Col1a2|Fth1|Ndrg1|Clu|Bcl2|Dnmt3a|Tmeff2|Sfxn3|Csde1
PID_NCADHERIN_PATHWAY	0.162471395881007	0.53295541224603	0.165656695205483	0.596877338426391	1.25432533631525	32	Fgfr1|Gja1|Gsn|Cttn|Jup|Ctnnb1|Daglb|Ctnna1|Gap43|Rhoa|Pip5k1c
PID_NECTIN_PATHWAY	0.628260869565217	0.863794782731145	0.0716527366829457	0.428117267819378	0.887636214074911	29	Pdgfb|Pdgfrb|F11r|Ctnnb1|Nectin3|Cldn1|Itgb3|Iqgap1|Ctnna1|Pip5k1c|Ptprm|Ptk2|Afdn|Nectin2|Vav2
PID_NEPHRIN_NEPH1_PATHWAY	0.762867647058824	0.903462652281961	0.0542315935495841	-0.427058992022237	-0.801856126947154	28	Prkcz|Pik3cd|Pik3r1|Grb2|Rac1|Fyn|Plcg1
PID_NETRIN_PATHWAY	0.690909090909091	0.886240719647971	0.069119845655101	0.403232264227599	0.845204073071632	31	Map1b|Ntn1|Dapk1|Unc5b|Myo10|Trio|Pak1|Mapk3|Rhoa|Bcar1|Ptk2|Dock1
PID_NFAT_3PATHWAY	0.266339869281046	0.643551155803565	0.103576326612592	-0.545485644833743	-1.14120719261002	53	Prkch|Ran|Sfn|Prkcz|Prkcq|Map3k1|Casp3|Kpna2|Mef2d|Ywhab|Ywhaz|Nfatc1|Bcl2l1
PID_NFAT_TFPATHWAY	0.426597582037997	0.760335302997989	0.0797705918628453	-0.516278982121	-1.03549622913659	40	Foxp3|Ctla4|Il2ra|Tbx21|Irf4|Ikzf1|Ifng|Dgka|Fasl|Prkcq|Pparg|Casp3|Maf|Cblb
PID_NFKAPPAB_ATYPICAL_PATHWAY	0.500970873786408	0.801919240023283	0.0774767547848578	-0.572921300593447	-0.992815568969719	16	Lck|Pik3r1|Bcl3|Ikbkb
PID_NFKAPPAB_CANONICAL_PATHWAY	0.771966527196653	0.906161353293773	0.0597317976364411	0.400484433264967	0.781119190177012	22	Tnf|Nfkbia|Tnfrsf1a|Nfkb1|Malt1
PID_NOTCH_PATHWAY	0.0729166666666667	0.37093267680258	0.271288554688953	0.57643300934933	1.33835761943243	55	Ccnd1|Cdkn1a|Myc|Notch2|Furin|Jag1|Mfap5|Adam12|Rbpj|Notch4|Dnm1|Ncor2|Mfap2|Jag2
PID_P38_ALPHA_BETA_DOWNSTREAM_PATHWAY	0.114832535885167	0.454909588736903	0.204294756516886	0.600987037600365	1.31007777895057	38	Jun|Ptgs2|Eif4ebp1|Mef2c|Hspb1|Mef2a|Cebpb|Eif4e|Hbp1|Mitf|Pla2g4a|Esr1|Trp53
PID_P38_ALPHA_BETA_PATHWAY	0.761992619926199	0.903343180665594	0.0544555953940371	-0.420665843915131	-0.797281641593998	29	Lck|Cdc42|Ripk1|Rac1|Fyn|Pak2
PID_P38_GAMMA_DELTA_PATHWAY	0.57429718875502	0.841273951527503	0.0721797965581253	-0.568326153205573	-0.937429593028898	11	Stmn1|Pkn1
PID_P38_MK2_PATHWAY	0.331428571428571	0.695452028017592	0.0995791200495904	-0.628772230285104	-1.11734292314322	20	Mapkapk3|Lsp1|Sfn|Cdc25b|Ywhab|Ywhaz
PID_P38_MKK3_6PATHWAY	0.370454545454546	0.722484344206114	0.103576326612592	0.530157547607166	1.06597413314944	26	Gadd45g|Gadd45b|Gadd45a|Taok1
PID_P53_DOWNSTREAM_PATHWAY	0.333333333333333	0.69666075666667	0.135740943810425	0.386975068459471	1.03138337145768	127	Spp1|Jun|Btg2|Col18a1|Dusp1|Cav1|Mmp2|Cdkn1a|Bcl2a1a|Vcan|Ctsd|Gadd45a|Atf3|Rgcc|Gpx1|Serpine1|Mdm2|Epha2|Plk3|Mcl1|Map4k4|Gdf15|Casp1|Vdr|Cx3cl1|Ndrg1|Ddx5|Bnip3l|Bax|Hgf|Met|Bcl2|Bbc3|Zfp385a
PID_P53_REGULATION_PATHWAY	0.813504823151125	0.922398182873603	0.0451344222209097	-0.369654225928979	-0.783259746788072	57	Ccna2|Cdkn2a|Rpl5|Rpl11|Daxx
PID_P73PATHWAY	0.682769726247987	0.883746782998318	0.0532386494755899	-0.405432016775144	-0.878342967290885	70	Ccna2|Cdk1|Sfn|Rad51|Ccnb1|Ccne2|Plk1|Jak1|Ada|Rack1|Bub3|Rb1|Brca2|Bub1
PID_P75_NTR_PATHWAY	0.26246719160105	0.64059051637113	0.137250779610133	0.469905047019767	1.12456370044239	64	Rhob|Sqstm1|App|Rhoc|Rtn4|Maged1|Bdnf|Ngf|Bex2|Furin|Ywhae|Trp53|Adam17|Arhgdia|Mmp3|Rhoa
PID_PDGFRA_PATHWAY	0.291404612159329	0.663144912769024	0.11378726182188	0.595199775535076	1.15605387100872	21	Jun|Fos|Cav1|Pdgfra
PID_PDGFRB_PATHWAY	0.251436781609195	0.629318649923593	0.0992333343771191	-0.476101859063997	-1.11214020085314	126	Lck|S1pr1|Cyfip2|Slc9a3r1|Sla|Pik3cg|Sfn|Stat5a|Rap1b|Pik3cd|Arpc3|Actr3|Stat3|Arpc2|Arpc5|Arpc4|Rap1a|Pik3r1|Csk|Sipa1|Cbl|Grb2|Rac1|Fyn|Pag1|Pik3r5|Plcg1|Ywhab|Ptpn1|Ywhaz|Arpc1b
PID_PI3KCI_AKT_PATHWAY	0.899313501144165	0.94924652739398	0.0567672387487446	0.333222951379663	0.709778666372897	34	Cdkn1a|Hsp90aa1|Tbc1d4|Ywhae|Ywhag
PID_PI3KCI_PATHWAY	0.0862354892205639	0.403034562636553	0.195789002148949	-0.655777277512152	-1.35049059750208	47	Zap70|Itk|Lat|Lck|Adap1|Pik3cg|Pik3cd|Rap1a|Pik3r1|Plekha2|Dapp1|Arf5|Rac1|Fyn|Pik3r5|Plcg1
PID_PI3K_PLC_TRK_PATHWAY	0.668949771689498	0.878839776799285	0.0709609456938284	0.409913102677549	0.866960232721728	33	Egr1|Ccnd1|Ngf|Prkcd|Ywhae|Ywhag
PID_PLK1_PATHWAY	0.0251409211652106	0.187869238591148	0.352487857583619	-0.728442823852261	-1.48877613610091	44	Spc24|Clspn|Fbxo5|Cdk1|Tpx2|Incenp|Ccnb1|Ndc80|Cenpe|Cdc25b|Plk1|Cdc20|Prc1|Ercc6l|Aurka|Bub1|Nudc
PID_PRL_SIGNALING_EVENTS_PATHWAY	0.757322175732218	0.901900749970046	0.060640400949416	0.408616579618648	0.796980419844297	22	Egr1|Cdkn1a|Rhoc|Atf5|Itgb1|Ptp4a1|Mapk3|Rhoa|Bcar1
PID_PS1_PATHWAY	0.00385520577188194	0.062428708840515	0.431707695803346	0.725713891976925	1.60945237349023	40	Jun|Fos|Nedd4|Ccnd1|Dkk2|Myc|Ctnnb1|Rbpj|Fzd1|Tle1|Mapk3
PID_PTP1B_PATHWAY	0.663907284768212	0.878418961104376	0.055826471778749	-0.422242570001851	-0.868419967991627	46	Lat|Lck|Stat5a|Stat3|Txn1|Pik3r1|Csk|Ybx1|Grb2|Fyn|Ptpn1
PID_RAC1_PATHWAY	0.48202614379085	0.79183094051427	0.0706196247122591	-0.473935369916377	-0.991517298582083	53	Cyfip2|Stat5a|Cyba|Arpc3|Actr3|Stat3|Arpc2|Map3k1|Arpc5|Arpc4|Racgap1|Cfl1|Rac1|Pak2|Arpc1b|Plcb2|Actr2
PID_RAC1_REG_PATHWAY	0.146086956521739	0.508678376043766	0.151148761385484	-0.651898708924799	-1.29434788993294	37	Def6|Dock2|Elmo1|Arhgap9|Arhgef6|Chn2|Spata13|Racgap1|Rac1
PID_RANBP2_PATHWAY	0.532128514056225	0.820534628498101	0.0760837160951725	-0.589713287789749	-0.972706753434442	11	Ran|Ube2i|Ranbp2|Rangap1|Hdac1
PID_RAS_PATHWAY	0.527675276752768	0.817800497136064	0.0721797965581253	-0.505980234044512	-0.95897672094935	29	Rasgrp2|Lgals1|Prkcz|Grb2|Rasa2
PID_RB_1PATHWAY	0.388451443569554	0.736956462916362	0.109684061970549	0.427398218466051	1.02283753956031	64	Jun|Ccnd1|Spi1|Cebpd|Cdkn1a|Cebpa|Mef2c|Mdm2|Cdk4|Cebpb|Pax3|Mitf|Met|Brd2|Tgfb2
PID_REELIN_PATHWAY	0.950323974082074	0.972673928032669	0.051530912208539	0.325631385580157	0.645238433728346	24	Map1b|Itgb1|Cdk5|Gsk3b|Lrp8|Akt1
PID_REG_GR_PATHWAY	0.16010498687664	0.530392803059834	0.179782316298324	0.495255390420745	1.20256644857567	70	Jun|Fos|Egr1|Sgk1|Spi1|Cdkn1a|Nr4a1|Pbx1|Mdm2|Hsp90aa1|Nfkb1
PID_RETINOIC_ACID_PATHWAY	0.935424354243542	0.965466018281563	0.0450442767152795	-0.338404043244483	-0.64137208908846	29	Cdk1
PID_RET_PATHWAY	0.888698630136986	0.94511228774177	0.0439759278026345	-0.347079681473703	-0.695356488516356	39	Grb7|Rap1a|Pik3r1|Grb2|Rac1
PID_RHOA_PATHWAY	0.557416267942584	0.83211136652309	0.0828962134571565	0.41242559314018	0.920222315229544	41	Jun|Fos|Vcl|Itgb1|Rock2|Msn|Pkn2|Rhoa|Pip5k1a|Pip5k1c
PID_RHOA_REG_PATHWAY	0.312913907284768	0.679638193156655	0.0946646223153342	-0.548403757309613	-1.1208160751903	44	Def6|Arhgdib|Arhgap9|Akap13|Arhgap4|Arhgef1|Cdkn1b|Arhgef3
PID_RHODOPSIN_PATHWAY	0.584466019417476	0.842753059536149	0.0696133438850965	-0.530626740987406	-0.919523308381571	16	Rgs9|Rdh12
PID_RXR_VDR_PATHWAY	0.274553571428571	0.652142252108975	0.122107920287081	0.574535282242219	1.15121606568238	25	Tnf|Abca1|Nr4a1|Thra|Vdr|Bcl2|Ncor2|Rarg
PID_S1P_META_PATHWAY	0.163809523809524	0.534486659912192	0.149207542435322	-0.71529296438176	-1.2839306994624	21	S1pr1|S1pr4|Gna15|Gna13|Gnai2
PID_S1P_S1P1_PATHWAY	0.807127882599581	0.920841342810836	0.0577308549299813	0.393616233832604	0.764519056488183	21	Ptgs2|Vegfa|Pdgfb|Pdgfrb|Itgb3|Gnai1|Mapk3|Rhoa|Gnao1
PID_S1P_S1P2_PATHWAY	0.356371490280778	0.709946018932829	0.102821842840815	0.545893611922191	1.08168792916394	24	Jun|Fos|Cdh5|Gna12|Pak1|Gna11|Gnai1|Gnaq|Mapk3|Rhoa|Gnao1
PID_S1P_S1P3_PATHWAY	0.843173431734317	0.926065007087613	0.0497903187820785	-0.382993942001335	-0.725882652980462	29	S1pr1|Gna15|Gna13|Gnai2|Rac1
PID_S1P_S1P4_PATHWAY	0.261386138613861	0.63922370974639	0.117249716749792	-0.700733821409286	-1.20360110821273	14	S1pr4|Gna13|Cdc42|Gnai2|Plcg1
PID_SHP2_PATHWAY	0.373572593800979	0.724030506310954	0.0838361057159929	-0.504666376899158	-1.06345858401083	56	Lck|Il2ra|Il2rb|Ifng|Il2rg|Jak3|Ifngr1|Jak1|Pik3r1
PID_SMAD2_3NUCLEAR_PATHWAY	0.0810810810810811	0.390345217683347	0.261663521711573	0.5199706158613	1.28288417105036	77	Jun|Fos|Cdkn1a|Itgb5|Atf3|Myc|Mef2c|Serpine1|Runx1|Lamc1|Cdk4|Smad7|Cebpb|Col1a2|Ar|Vdr|Ski
PID_SMAD2_3PATHWAY	0.737864077669903	0.897055541525469	0.0583452776743612	-0.466445812813703	-0.808304150260243	16	Map3k1|Kpna2|Ube2i
PID_SYNDECAN_1_PATHWAY	0.000136422888151012	0.0082000701196618	0.518848077743792	0.796475786546388	1.7771321773207	41	Col3a1|Col6a3|Col6a1|Col4a1|Mmp9|Col5a1|Col8a1|Col6a2|Ccl5|Col7a1|Col14a1|Col12a1|Col1a1|Col1a2|Col16a1|Hpse|Bsg|Sdc1|Col4a5|Col5a2|Lama5|Hgf|Met
PID_SYNDECAN_2_PATHWAY	0.577272727272727	0.841476137549181	0.0782955249944794	0.440338140837458	0.922980681810076	31	Fn1|Sdc2|Mmp2|Itga5|Cav2|Itgb1|Prkcd|Bax|Mapk3|Rasa1|Rhoa|Sdcbp
PID_SYNDECAN_3_PATHWAY	0.408450704225352	0.748725258118719	0.0905428948469474	0.58710016559737	1.06126491144086	14	Sdc3|Cttn|Cask|Egfr|Aph1b|Src
PID_SYNDECAN_4_PATHWAY	0.0164961775151392	0.149716221150967	0.352487857583619	0.732379261172294	1.50534224861837	28	Fn1|Fgfr1|Thbs1|Cxcr4|Actn1|Cxcl12|Mmp9|Sdc4|Ccl5|Tnc|Itga5|Itgb1|Prkcd
PID_TAP63_PATHWAY	0.102756892230576	0.438023394998295	0.222056046145248	0.574450904322994	1.31485289835422	47	Cdkn1a|Gadd45a|Mfge8|Dst|Mdm2|Dhrs3|Itgb4|Prkcd|Gdf15|Jag1|Hbp1|Egr2|Vdr|Bax|Bbc3|Aen|Pmaip1|Igfbp3
PID_TCPTP_PATHWAY	0.710526315789474	0.891073695365018	0.0702812841717392	0.37862859582205	0.844812952577975	41	Csf1r|Vegfa|Pdgfb|Csf1|Pdgfrb|Itgb1|Hgf|Met|Lman1
PID_TCR_CALCIUM_PATHWAY	0.281818181818182	0.657099663086359	0.121543282035469	0.566219357973913	1.13848268691613	26	Jun|Fos|Fosl1|Ptgs2|Junb|Ppp3ca|Batf3|Cd40lg|Rcan1
PID_TCR_JNK_PATHWAY	0.196039603960396	0.572748384404782	0.138022242496643	-0.746627689486497	-1.28242977152287	14	Lat|Map4k1|Lcp2|Grap2|Map3k1
PID_TCR_PATHWAY	1.99664180460119e-06	0.000319506093992812	0.627256739718528	-0.84786161055523	-1.80968302096432	61	Cd28|Zap70|Itk|Sla2|Cd247|Lat|Lck|Cd4|Cd3e|Rasgrp2|Cd3g|Map4k1|Lcp2|Was|Orai1|Grap2|Rassf5|Cd3d|Card11|Prkcq|Rap1a|Csk|Ptpn6|Cdc42|Ikbkb|Cbl|Grb2|Fyn|Pag1|Plcg1
PID_TCR_RAS_PATHWAY	0.504950495049505	0.805130045051396	0.0780892306943345	-0.57594884867318	-0.989266753448159	14	Ptpn7
PID_TELOMERASE_PATHWAY	0.416452442159383	0.754835438864834	0.103958471559957	0.419332336529785	1.01688601643766	67	Jun|Fos|Ccnd1|Myc|Ifnar2|Nr2f2|Hsp90aa1|Nfkb1|Ywhae|Dkc1|Ptges3|Esr1|Mapk3
PID_TGFBR_PATHWAY	0.1	0.434533648170012	0.227987202850442	0.565579904579458	1.30375818291503	52	Cav1|Dab2|Ppp1r15a|Tgfbr2|Tgfbr1|Bambi|Tgfb3|Smad7|Tgfbr3|Ctnnb1|Ywhae|Sptbn1|Tgfb2|Rhoa|Nedd4l
PID_THROMBIN_PAR1_PATHWAY	0.463986599664992	0.780436458275982	0.0738052724171275	-0.493195992815455	-1.00170888561911	42	Gna15|Gng2|Akap13|Gna13|Pkn1|Pik3r1|Vasp|Arhgef1|Gnai2|Snx2|Plcb2|Rock1|Dnm2|F2rl2
PID_THROMBIN_PAR4_PATHWAY	0.366336633663366	0.71897146011801	0.0959206777921745	-0.636016838777768	-1.09244130739304	14	Gna15|Gng2|Gna13|Plcb2|Rock1|F2rl3|F2rl2
PID_TNF_PATHWAY	0.367549668874172	0.720631617141155	0.0855356947987884	-0.523105983724587	-1.07586423993285	46	Tnik|Prkcz|Madd|Tnfaip3|Tnfrsf1b|Traf1|Txn1|Map3k1|Birc2|Map4k2|Cyld|Rack1|Ikbkb|Ripk1
PID_TOLL_ENDOGENOUS_PATHWAY	0.19496855345912	0.571625805987523	0.142901149386948	0.6390655839198	1.24125423510916	21	Bgn|Cd14|Tlr2|Vcan|Tlr1
PID_TRAIL_PATHWAY	0.23191094619666	0.609030067078026	0.120985142145252	-0.650350990965454	-1.20552550062155	24	Pik3cd|Map3k1|Pik3r1|Tnfsf10|Ikbkb|Ripk1|Casp8
PID_TRKR_PATHWAY	0.659163987138264	0.87779435007333	0.0547939500773363	-0.414592070670218	-0.88259197583373	60	Elmo1|Prkcz|Rap1b|Rhog|Stat3|Ehd4|Rap1a|Pik3r1|Cdc42|Grb2|Rac1|Plcg1
PID_TXA2PATHWAY	0.138888888888889	0.496291801510248	0.150169802128406	-0.605147610658228	-1.26602562764859	53	Lck|Prkch|Slc9a3r1|Gna15|Pik3cg|Prkcz|Gng2|Grk2|Icam1|Prkcq|Gna13|Arhgef1|Tbxa2r|Gnai2|Rac1|Fyn|Pik3r5
PID_UPA_UPAR_PATHWAY	0.05720823798627	0.329506916914659	0.287857117255149	0.671913177843173	1.43120285476533	34	Fn1|Plaur|Itgb5|Lrp1|Mmp9|Itgam|Serpine1|Pdgfrb|Itga5|Itgb1|Itgb3|Hgf|Mmp12|Mmp3|Bcar1|Plau
PID_VEGFR1_2_PATHWAY	0.646753246753247	0.872509024378183	0.0793434960134973	0.367526394408704	0.892757946474099	69	Nedd4|Cav1|Vegfa|Fes|Vcl|Cdh5|Myof|Prkcd|Hsp90aa1|Ctnnb1|Flt1|Itgb3|Iqgap1|Ctnna1|Mapk3|Pxn|Rhoa|Grb10|Nos3
PID_VEGFR1_PATHWAY	0.318181818181818	0.683835434638354	0.11331290842208	0.550633927859858	1.1071454638009	26	Cav1|Vegfa|Nrp2|Nrp1|Hsp90aa1|Flt1|Mapk3|Vegfb|Rasa1|Nos3
PID_VEGF_VEGFR_PATHWAY	0.104722792607803	0.442752577128792	0.197822021315103	0.795793987264882	1.32834734876019	10	Vegfa|Nrp2|Nrp1|Flt1|Vegfd|Vegfb|Pgf|Kdr|Vegfc
PID_WNT_CANONICAL_PATHWAY	0.349473684210526	0.705291403822615	0.102449405629826	0.574493189227766	1.09536172361683	19	Cav1|Ctnnb1|Pi4k2a|Gsk3b|Fzd5|Dvl1|Lrp6
PID_WNT_NONCANONICAL_PATHWAY	0.51779359430605	0.812334260872977	0.0713052987340038	-0.504737606823172	-0.972759816229942	31	Chd7|Prkcz|Pparg|Cdc42|Rac1|Rock1
PID_WNT_SIGNALING_PATHWAY	0.0124589301553994	0.126944751995256	0.380730400722792	0.760013488478207	1.49187948022982	23	Igfbp4|Wnt7b|Wnt5a|Ryk|Atp6ap2|Fzd2|Fzd1|Fzd4|Cthrc1|Fzd8|Wnt2|Ror2|Lrp5|Fzd5|Fzd7|Kremen1
PML_body(4)	0.651205936920223	0.874412057947785	0.0621124188949471	-0.475565112020376	-0.881533014803942	24	Lrch4|Smc6|Daxx|Morc3|Pml|Atrx|Rnf6
P_body(5)	0.799632352941177	0.917039713036466	0.0520570030732099	-0.405725822854543	-0.761800460812333	28	Psma2|Psma4|Psmc3|Ago2|Lsm14a|Cnot1|Pan3|Lsm1|Dcp1a|Cnot9|Tnrc6a
PcG_protein_complex(3)	0.257246376811594	0.6359284060651	0.112378519110475	-0.630735562805646	-1.1859914270492	27	Aebp2|Ezh2|Suz12|Rbbp7|Rbbp4|Epop|Eed|Ezh1
REACTOME_2_LTR_CIRCLE_FORMATION	0.494163424124514	0.797530577719918	0.0782955249944794	0.646047862936289	1.03054460269278	7	Hmga1|Psip1|Xrcc6
REACTOME_ABACAVIR_METABOLISM	0.616033755274262	0.857677399943364	0.0711327399327894	-0.617006115590295	-0.920132830243519	4	Adh1
REACTOME_ABACAVIR_TRANSMEMBRANE_TRANSPORT	0.652654867256637	0.875080597063043	0.0706196247122591	-0.663993534625108	-0.91719140500164	2	Abcb1a
REACTOME_ABACAVIR_TRANSPORT_AND_METABOLISM	0.544698544698545	0.826973062683519	0.0766746872490091	-0.636987949408295	-0.991430550779326	6	Abcb1a|Adh1
REACTOME_ABC_FAMILY_PROTEINS_MEDIATED_TRANSPORT	0.274480712166172	0.652142252108975	0.0959206777921745	-0.496165223413347	-1.11665428047098	95	Psmb9|Abcb9|Psmb8|Psme2|Psme1|Psmb10|Abcb1a|Psma2|Psma1|Eif2s2|Eif2s1|Uba52|Psmb3|Psma3|Abca7|Psma7|Abca2|Sem1|Psmb4|Psma4|Psmc3|Psmd8|Psme3
REACTOME_ABC_TRANSPORTERS_IN_LIPID_HOMEOSTASIS	0.672032193158954	0.880062083942903	0.0645031249656493	0.480449132266574	0.868478388671408	14	Abcg1|Abca3|Abca9|Abca5|Abcd2|Abcd3|Abcd1|Pex3|Abca6
REACTOME_ABC_TRANSPORTER_DISORDERS	0.497568881685575	0.799869958088561	0.0686325631836726	-0.456984354957544	-0.98620183300615	69	Psmb9|Psmb8|Psme2|Psme1|Psmb10|Psma2|Psma1|Uba52|Psmb3|Psma3|Psma7|Sem1|Psmb4|Psma4|Psmc3|Psmd8|Psme3
REACTOME_ABORTIVE_ELONGATION_OF_HIV_1_TRANSCRIPT_IN_THE_ABSENCE_OF_TAT	0.75797373358349	0.90232730077598	0.0554793308704233	-0.433660687217006	-0.801223829445661	23	Ncbp1|Supt4a|Nelfcd|Polr2j|Supt5|Polr2l|Polr2b|Gtf2f2|Polr2c|Gtf2f1
REACTOME_ACETYLCHOLINE_BINDING_AND_DOWNSTREAM_EVENTS	0.62979683972912	0.863794782731145	0.0734381410838857	-0.662069455157828	-0.93492834121812	3	Chrne
REACTOME_ACETYLCHOLINE_NEUROTRANSMITTER_RELEASE_CYCLE	0.714285714285714	0.892029211948659	0.0609039347452418	0.477378900787642	0.819242893192183	11	Ppfia4|Stxbp1
REACTOME_ACETYLCHOLINE_REGULATES_INSULIN_SECRETION	0.842718446601942	0.926065007087613	0.0521630305460055	-0.390598737331035	-0.648910162434431	10	Gna15
REACTOME_ACROSOME_REACTION_AND_SPERM_OOCYTE_MEMBRANE_BINDING	0.0763636363636364	0.378743524403487	0.219250346703755	0.948278405276427	1.32720391568275	2	Cd9|Izumo4
REACTOME_ACTIVATED_NOTCH1_TRANSMITS_SIGNAL_TO_THE_NUCLEUS	0.955555555555556	0.975703210493057	0.0525898950623616	0.30686426625997	0.638178574517189	30	Ubc|Jag1|Arrb1|Dtx4|Adam17|Jag2
REACTOME_ACTIVATED_NTRK2_SIGNALS_THROUGH_CDK5	0.696737044145873	0.88696763353946	0.0605092988656667	0.554867680718043	0.863361549403154	6	Bdnf|Cdk5|Ntrk2
REACTOME_ACTIVATED_NTRK2_SIGNALS_THROUGH_FRS2_AND_FRS3	0.775793650793651	0.90759966044057	0.0570059526582387	0.442751881838898	0.759818525798935	11	Bdnf|Hras|Ntrk2|Ptpn11
REACTOME_ACTIVATED_NTRK2_SIGNALS_THROUGH_FYN	0.898272552783109	0.948799578280452	0.048701086452153	0.399482612620892	0.621585901247065	6	Bdnf|Ntrk2|Src
REACTOME_ACTIVATED_NTRK2_SIGNALS_THROUGH_PI3K	0.875	0.939862104187947	0.0529129848430584	-0.379096885134742	-0.599849673953584	7	Pik3r1|Grb2
REACTOME_ACTIVATED_NTRK2_SIGNALS_THROUGH_RAS	0.788306451612903	0.912700246012404	0.0570059526582387	0.460916696315875	0.754043722084624	9	Bdnf|Hras|Ntrk2
REACTOME_ACTIVATED_NTRK3_SIGNALS_THROUGH_PI3K	0.871101871101871	0.937727533369534	0.05378728077603	-0.395950929975695	-0.616272017315305	6	Pik3r1
REACTOME_ACTIVATED_NTRK3_SIGNALS_THROUGH_RAS	0.853801169590643	0.929158842305843	0.0517405459873163	0.431633745190063	0.700721930021997	8	Ntrk3|Hras|Shc1|Sos1
REACTOME_ACTIVATED_PKN1_STIMULATES_TRANSCRIPTION_OF_AR_ANDROGEN_RECEPTOR_REGULATED_GENES_KLK2_AND_KLK3	0.364754098360656	0.717761201306616	0.0982123351217438	-0.740084124380253	-1.17104423200399	7	Klk1b9|Klk1b27|Pkn1
REACTOME_ACTIVATED_TAK1_MEDIATES_P38_MAPK_ACTIVATION	0.639774859287054	0.86953152496529	0.0635007968065945	-0.478094820157378	-0.883319548984028	23	Mapkapk3|Irak2|Uba52
REACTOME_ACTIVATION_OF_AMPK_DOWNSTREAM_OF_NMDARS	0.793893129770992	0.914673239668849	0.0541200569620232	-0.423506247805108	-0.769493613540487	22	Tuba1b|Tubb4b|Calm1|Tuba4a
REACTOME_ACTIVATION_OF_ANTERIOR_HOX_GENES_IN_HINDBRAIN_DEVELOPMENT_DURING_EARLY_EMBRYOGENESIS	0.380208333333333	0.729972233089897	0.110564716336619	0.44037833140965	1.03639891530712	58	Jun|Mafb|Pbx1|Egr2|Polr2f|Kmt2c|Rarg|Kdm6a
REACTOME_ACTIVATION_OF_ATR_IN_RESPONSE_TO_REPLICATION_STRESS	0.000333522987300471	0.0140289297686786	0.49849310876659	-0.857065975754413	-1.70170844344932	37	Mcm3|Mcm5|Clspn|Mcm7|Mcm6|Rpa2|Rfc3|Mcm4|Mcm2|Cdc6|Cdc45|Rpa1|Rfc2|Orc6|Rfc4|Rfc5|Dbf4|Mcm10|Orc1|Cdc7
REACTOME_ACTIVATION_OF_BAD_AND_TRANSLOCATION_TO_MITOCHONDRIA	0.697445972495089	0.88696763353946	0.0615706755421678	-0.493608663167554	-0.850128770049741	15	Sfn|Ywhab|Ywhaz|Bid
REACTOME_ACTIVATION_OF_BH3_ONLY_PROTEINS	0.720588235294118	0.893587396893559	0.0568864160475701	-0.444076132551261	-0.833807914993354	28	Sfn|Ppp1r13b|Ywhab|Ywhaz|E2f1|Bcl2l11|Bmf|Bid|Dynll2
REACTOME_ACTIVATION_OF_C3_AND_C5	0.0786948176583493	0.384898706168179	0.222056046145248	0.872629944821624	1.35779243844556	6	C3|Cfp|Cfb|C4b|Hc
REACTOME_ACTIVATION_OF_CASPASES_THROUGH_APOPTOSOME_MEDIATED_CLEAVAGE	0.390852390852391	0.738573361956319	0.0949751525905595	-0.732604769552502	-1.14025194802459	6	Casp3|Cycs|Xiap
REACTOME_ACTIVATION_OF_GENE_EXPRESSION_BY_SREBF_SREBP	0.0703517587939699	0.363410032619237	0.271288554688953	0.616885280297824	1.38836109097997	44	Scd2|Fdps|Sqle|Hmgcs1|Cyp51|Fdft1|Fasn|Mvd|Idi1|Elovl6|Mvk|Lss|Scd1|Srebf2|Dhcr7|Crebbp
REACTOME_ACTIVATION_OF_IRF3_IRF7_MEDIATED_BY_TBK1_IKK_EPSILON	0.288343558282209	0.661213997668329	0.112843355675562	0.619064162144645	1.16028061142255	17	Cd14|Ubc|Irf7|Tlr4|Ticam1|Ly96|Ubb
REACTOME_ACTIVATION_OF_KAINATE_RECEPTORS_UPON_GLUTAMATE_BINDING	0.634090909090909	0.865000589662376	0.0734381410838857	0.440745861209954	0.886196357031988	26	Gng11|Gngt2|Gngt1|Gnb4|Gng5|Gng12|Plcb1|Gnb1|Dlg4
REACTOME_ACTIVATION_OF_MATRIX_METALLOPROTEINASES	4.92355094405101e-05	0.00415123529763834	0.557332238758646	0.878628197451061	1.76663509812472	26	Ctsl|Col18a1|Timp2|Timp1|Mmp2|Mmp9|Mmp14|Furin
REACTOME_ACTIVATION_OF_NIMA_KINASES_NEK9_NEK6_NEK7	0.0819672131147541	0.391538387889491	0.224966093540314	-0.873238813416709	-1.38173653768073	7	Ccnb2|Cdk1|Ccnb1|Plk1
REACTOME_ACTIVATION_OF_NMDA_RECEPTORS_AND_POSTSYNAPTIC_EVENTS	0.585443037974684	0.843032765464211	0.0596037042575973	-0.423807435654896	-0.926559767306441	77	Rps6ka1|Tuba1b|Tubb4b|Actn2|Calm1|Nrgn|Kpna2|Prkar1a|Tuba4a|Rac1
REACTOME_ACTIVATION_OF_NOXA_AND_TRANSLOCATION_TO_MITOCHONDRIA	0.73394495412844	0.8965431143942	0.0559428593065705	0.539017321309838	0.820226179446202	5	Trp53|Pmaip1|Tfdp2
REACTOME_ACTIVATION_OF_PPARGC1A_PGC_1ALPHA_BY_PHOSPHORYLATION	0.990118577075099	0.99626729798563	0.0455878202571231	-0.258097545304338	-0.423286866601474	9	Prkag1|Mapk14
REACTOME_ACTIVATION_OF_PUMA_AND_TRANSLOCATION_TO_MITOCHONDRIA	0.682377049180328	0.883393854909672	0.0646484568421928	-0.50944252961872	-0.806097193811717	7	Ppp1r13b|E2f1
REACTOME_ACTIVATION_OF_RAC1	0.946954813359529	0.9707097643887	0.0473534245254193	0.330948847191004	0.579053465349954	12	Pak1|Slit2|Robo1|Pak4|Nck2
REACTOME_ACTIVATION_OF_RAC1_DOWNSTREAM_OF_NMDARS	0.834016393442623	0.924429099949291	0.0551351763385257	-0.41024121880751	-0.649129736997287	7	Calm1|Rac1
REACTOME_ACTIVATION_OF_RAS_IN_B_CELLS	0.11743119266055	0.457958751983078	0.175204047558551	0.853544747451919	1.29884461873616	5	Rasgrp3|Hras|Rasgrp1
REACTOME_ACTIVATION_OF_SMO	0.752436647173489	0.901141937098343	0.057609110864425	-0.45949808724753	-0.794908676042427	17	Grk2|Cdon
REACTOME_ACTIVATION_OF_THE_AP_1_FAMILY_OF_TRANSCRIPTION_FACTORS	0.0135815742670157	0.133023504181807	0.380730400722792	0.900113274622445	1.47255408476013	9	Jun|Fos|Mapk3
REACTOME_ACTIVATION_OF_THE_MRNA_UPON_BINDING_OF_THE_CAP_BINDING_COMPLEX_AND_EIFS_AND_SUBSEQUENT_BINDING_TO_43S	0.0916398713826367	0.41562605868613	0.186432558434075	-0.621747758247248	-1.32358918860782	60	Rps2|Rpsa|Rps20|Rps17|Rps29|Rps3a1|Rps8|Rps6|Rps18|Rps26|Rps19|Rps12|Rps3|Rps7|Rps28|Rps10|Rps4x|Rps21|Eif2s2|Eif2s1|Rps5|Rps11|Eif3c|Eif3m|Rps13|Rps15|Rps16|Eif1ax|Rps9|Eif3h
REACTOME_ACTIVATION_OF_THE_PHOTOTRANSDUCTION_CASCADE	0.280241935483871	0.655917611159547	0.11378726182188	0.70996461069957	1.16147746844342	9	Gngt1|Gnb1
REACTOME_ACTIVATION_OF_THE_PRE_REPLICATIVE_COMPLEX	0.000132905311401136	0.00808525617540297	0.518848077743792	-0.874139933123174	-1.69344374956961	32	Mcm3|Mcm5|Gmnn|Mcm7|Mcm6|Rpa2|Mcm4|Mcm2|Cdc6|Cdt1|Cdc45|Prim1|Rpa1|Orc6|Dbf4|Pola1|Mcm10|Pole4|Orc1|Cdc7|Pole|Pole2
REACTOME_ACTIVATION_OF_THE_TFAP2_AP_2_FAMILY_OF_TRANSCRIPTION_FACTORS	0.566532258064516	0.837437086006363	0.0730744399126987	0.596388626028044	0.975671098429751	9	Cited4|Cited2|Tfap2a|Crebbp
REACTOME_ACTIVATION_OF_TRKA_RECEPTORS	0.672995780590717	0.880540693375093	0.0667426134241917	-0.561937189457324	-0.838009289518603	4	Adora2a
REACTOME_ACYL_CHAIN_REMODELING_OF_CL	0.930902111324376	0.963358701175135	0.0470699590082662	0.363947768230537	0.566294487858281	6	Pla2g4a|Pla2g6
REACTOME_ACYL_CHAIN_REMODELING_OF_DAG_AND_TAG	0.38074398249453	0.730066123827139	0.0995791200495904	-0.750159424626101	-1.14944671269429	5	Dgat1
REACTOME_ACYL_CHAIN_REMODELLING_OF_PC	0.0142681582080889	0.137112157401753	0.380730400722792	0.813103191149638	1.4744634605929	15	Plbd1|Lpcat2|Pla2g4a
REACTOME_ACYL_CHAIN_REMODELLING_OF_PE	0.183070866141732	0.562308373409261	0.142901149386948	0.707467651341722	1.26268199368921	13	Plbd1|Pla2g4a|Lpcat3|Abhd4|Mboat2|Pla2g6|Mboat1|Pnpla8|Pla2r1
REACTOME_ACYL_CHAIN_REMODELLING_OF_PG	0.454191033138402	0.773375016176677	0.0828962134571565	0.656318790108668	1.06547964435019	8	Pla2g4a|Lpgat1|Pla2r1|Crls1
REACTOME_ACYL_CHAIN_REMODELLING_OF_PI	0.0603112840466926	0.338860451406059	0.257206466468838	0.869911607558645	1.38764132415027	7	Plbd1|Pla2g4a
REACTOME_ACYL_CHAIN_REMODELLING_OF_PS	0.622489959839357	0.860797474670806	0.0681513438679483	-0.540669107118558	-0.891810482749535	11	Pla1a
REACTOME_ADAPTIVE_IMMUNE_SYSTEM	0.00830247176036675	0.0987310090921803	0.380730400722792	-0.476522230541749	-1.26130898388045	683	Klrg1|Cd28|Zap70|Itk|Cd247|Lat|Lck|Cd4|Slamf6|Cd8b1|Cd3e|Sh2d1a|Ctla4|Sell|Cd8a|Ube2c|Ptpn22|Trat1|Pdcd1lg2|Rasgrp2|Itgb7|Cd3g|Pdcd1|Ncf4|Kif11|Tap2|Itga4|Lcp2|Was|Orai1|Inpp5d|Psmb9|Tap1|Tuba1b|Icos|Icam2|Itgal|Grap2|Klrd1|Tubb4b|Psmb8|Ppia|H2-Oa|Rap1b|Pik3cd|Cyba|Kif15|Icam1|Cd160|Lag3|Itpr2|Cd3d|Cenpe|Psme2|Card11|Psme1|Capza1|Prkcq|Herc3|Btla|Itgb2|Calm1|Ap1m2|Ube2s|Cd101|Klc3|Capzb|Rap1a|Cdc…
REACTOME_ADENYLATE_CYCLASE_ACTIVATING_PATHWAY	0.443548387096774	0.769342561011829	0.0860347242455604	0.65394229325296	1.06982690098752	9	Adcy7|Adcy6|Adcy4|Adcy3
REACTOME_ADENYLATE_CYCLASE_INHIBITORY_PATHWAY	0.799212598425197	0.916784157239812	0.0552495663125249	0.419213501647842	0.74820854216902	13	Adcy7|Gnai1|Adcy6|Adcy4|Adcy3
REACTOME_ADHERENS_JUNCTIONS_INTERACTIONS	0.486666666666667	0.793609511150495	0.0862865626267245	0.479838504290609	0.972897642663499	27	Cdh5|Cadm1|Ang|Jup|Ctnnb1|Nectin3|Ctnna1|Afdn|Nectin2|Ctnnd1|Cdh1|Cdh2|Nectin1
REACTOME_ADORA2B_MEDIATED_ANTI_INFLAMMATORY_CYTOKINES_PRODUCTION	0.575235109717868	0.841312858940516	0.059989249649033	-0.423891354180428	-0.931264897003242	81	Ramp3|Ramp1|Cysltr2|Gng2|Adora2a|Ptger4|Gnai2|Prkar1a|Calcrl
REACTOME_ADP_SIGNALLING_THROUGH_P2Y_PURINOCEPTOR_1	0.572354211663067	0.840434740086143	0.0760837160951725	0.467270865614299	0.925896995213446	24	Gng11|Gngt2|Gna11|Gngt1|Pla2g4a|Gnb4|Gnaq|Gng5|Gng12
REACTOME_ADP_SIGNALLING_THROUGH_P2Y_PURINOCEPTOR_12	0.29769392033543	0.665555272181487	0.112378519110475	0.58654735134408	1.13924830606942	21	Gng11|Gngt2|P2ry12|Gnai1|Gngt1|Gnb4|Gng5|Gng12|Gnb1
REACTOME_ADRENALINE_NORADRENALINE_INHIBITS_INSULIN_SECRETION	0.319196428571429	0.684191788990021	0.111918316325105	0.553398977660327	1.10886452669792	25	Gng11|Gngt2|Gnai1|Gngt1|Gnb4|Cacna1d|Gng5|Gng12|Cacnb3|Gnb1
REACTOME_ADRENOCEPTORS	0.988990825688073	0.995711123904714	0.0422468188360053	0.280461944875648	0.426780773883835	5	Adra1b|Adra2a
REACTOME_ADVANCED_GLYCOSYLATION_ENDPRODUCT_RECEPTOR_SIGNALING	0.821218074656189	0.923803718378543	0.0538979025357319	0.412900805299882	0.722442891655378	12	Lgals3|App|Mapk3|S100b
REACTOME_AFLATOXIN_ACTIVATION_AND_DETOXIFICATION	0.550098231827112	0.82813309587068	0.0732558655828455	0.55177211175267	0.965422771844392	12	Mgst3|Mgst1|Dpep1
REACTOME_AGGREPHAGY	0.63231850117096	0.864634023559419	0.0751181635276302	0.405183191475742	0.884073021098317	37	Tubb6|Tubb2a|Ubc|Tuba1a|Tubb3|Hsp90aa1|Dynll1|Tubb2b|Dync1h1|Vcp
REACTOME_AKT_PHOSPHORYLATES_TARGETS_IN_THE_CYTOSOL	0.386317907444668	0.734992534686017	0.0937465422491719	0.592809749386528	1.07158577539122	14	Cdkn1a|Mdm2|Akt1s1|Gsk3b|Akt1|Bad
REACTOME_AKT_PHOSPHORYLATES_TARGETS_IN_THE_NUCLEUS	0.694045174537988	0.88649427898215	0.0639271933359996	0.519121841386645	0.866523412748445	10	Nr4a1|Foxo3|Akt1
REACTOME_ALPHA_DEFENSINS	0.00898953811817404	0.102751537403539	0.380730400722792	-0.98503475326949	-1.3909974259376	3	Cd4
REACTOME_ALPHA_LINOLENIC_OMEGA3_AND_LINOLEIC_OMEGA6_ACID_METABOLISM	0.516699410609037	0.811904020262162	0.0764767053228531	0.56216714282034	0.983610714824839	12	Acsl1|Fads1|Hsd17b4|Abcd1|Acaa1a|Acox1|Fads2
REACTOME_ALPHA_OXIDATION_OF_PHYTANATE	0.317286652078775	0.683481953145739	0.11101149245045	-0.778459959692322	-1.19281077096174	5	Phyh
REACTOME_ALPHA_PROTEIN_KINASE_1_SIGNALING_PATHWAY	0.402777777777778	0.744749365039493	0.0905428948469474	0.631186232180605	1.08319583069453	11	Ubc|Tifa|Tab2|Ubb
REACTOME_ALTERNATIVE_COMPLEMENT_ACTIVATION	0.0135896855243471	0.133023504181807	0.380730400722792	0.947526220363227	1.44185684008267	5	C3|Cfp|Cfb
REACTOME_AMINE_LIGAND_BINDING_RECEPTORS	0.8052738336714	0.919382030757432	0.0562940749700968	0.421490097632918	0.764320881686346	15	Adra1b|Hrh2|Htr2b|Htr7|Htr1b|Adra2a|Htr1d
REACTOME_AMINO_ACIDS_REGULATE_MTORC1	0.292307692307692	0.663144912769024	0.127505315300183	0.476444226616704	1.09828523631162	52	Atp6v0b|Tcirg1|Fnip1|Atp6v1b2|Atp6v1a|Fnip2|Atp6v1g1|Flcn|Atp6v0d1|Sh3bp4|Lamtor1|Rheb|Atp6v0c|Rragc|Bmt2|Atp6v1h|Sesn2|Atp6v1e1|Atp6v0d2
REACTOME_AMINO_ACID_TRANSPORT_ACROSS_THE_PLASMA_MEMBRANE	0.0982532751091703	0.430757807074808	0.211400189384923	0.677270388909961	1.39207072648732	28	Slc43a2|Slc7a8|Slc6a6|Slc38a2|Slc7a2|Slc7a11|Slc7a7|Slc3a2|Slc16a10
REACTOME_AMPK_INHIBITS_CHREBP_TRANSCRIPTIONAL_ACTIVATION_ACTIVITY	0.774590163934426	0.906912390125865	0.0585937568945671	-0.451545603460966	-0.71448617393668	7	Adipor2
REACTOME_AMYLOID_FIBER_FORMATION	0.00293151286981423	0.0539471655867563	0.431707695803346	0.728929344822242	1.60712887941103	39	Tgfbi|Lyz2|Gsn|Hspg2|Cst3|App|Mfge8|Ubc|Furin|Itm2b|B2m|Tspan15|Usp9x|Lyz1
REACTOME_ANCHORING_FIBRIL_FORMATION	0.0123815932159292	0.126409025884126	0.380730400722792	0.866971665861038	1.5473633450877	13	Col4a1|Col4a2|Col7a1|Bmp1|Col1a1|Col1a2|Col4a5
REACTOME_ANCHORING_OF_THE_BASAL_BODY_TO_THE_PLASMA_MEMBRANE	0.277448071216617	0.654428407568861	0.0952879846194844	-0.495238377991753	-1.11456835050548	95	Tubb5|Cdk1|Tubb4b|Cntrl|Haus3|Haus4|Plk1|Tuba4a|Cep192|Nphp4|Nek2|Cep57|Plk4|Cep97|Haus6|Cep135|Nde1|Rab8a|Ckap5
REACTOME_ANDROGEN_BIOSYNTHESIS	0.628787878787879	0.863794782731145	0.0647943366000727	0.620443431012062	0.916594557749477	4	Hsd17b12|Srd5a1|Srd5a3|Pomc
REACTOME_ANTIGEN_ACTIVATES_B_CELL_RECEPTOR_BCR_LEADING_TO_GENERATION_OF_SECOND_MESSENGERS	0.634686346863469	0.865260703966378	0.0630790410571939	-0.473020450003563	-0.896508538407644	29	Orai1|Pik3cd|Itpr2|Calm1|Pik3r1|Ptpn6|Dapp1|Grb2|Fyn|Stim1|Itpr1|Cd79b|Orai2|Sh3kbp1
REACTOME_ANTIGEN_PRESENTATION_FOLDING_ASSEMBLY_AND_PEPTIDE_LOADING_OF_CLASS_I_MHC	0.782222222222222	0.910316682562316	0.0619762736001998	0.390089196306236	0.790926230640686	27	H2-K1|H2-Q7|H2-Q6|H2-D1|H2-T23|B2m|Hspa5|H2-M3|Sec31a|Canx
REACTOME_ANTIGEN_PROCESSING_CROSS_PRESENTATION	0.201201201201201	0.578169006182606	0.170932335370056	0.443642068235504	1.13990515642407	100	Ctsl|Cd14|Tlr2|Itgb5|Fcgr1|Ncf2|Ncf1|Cybb|Mrc1|Cd36|H2-K1|H2-Q7|Ubc|H2-Q6|Tlr1|Mrc2|Psmd7|H2-D1|H2-T23|B2m|Btk|H2-M3
REACTOME_ANTIGEN_PROCESSING_UBIQUITINATION_PROTEASOME_DEGRADATION	0.942643391521197	0.969241235506011	0.0259735747969448	-0.31310353253163	-0.7890046708923	288	Ube2c|Psmb9|Psmb8|Psme2|Psme1|Herc3|Ube2s|Cdc20|Cblb|Psmb10|Psma2|Rnf138|Psma1|Dtx3l|Mkrn1|Fbxo44|Uba52|Psmb3|Ube2j1|Rnf114|Psma3|Ube2h|Glmn|Ccnf|Tpp2|Ube2l3|Herc6|Psma7|Sem1|Lrr1|Psmb4|Psma4|Psmc3|Pja1|Psmd8|Uba7|Ube2j2|Psme3|Blmh|Siah2|Trim21|Psmd13|Hectd3|Ubr1|Elob|Anapc5|Ube2a|Psmb1|Fbxl8|Fbxw2|Psmb5|Ube2d3|Psmd14|Rnf115|Trim36|Rnf6|Znrf2|Psmc6
REACTOME_ANTIMICROBIAL_PEPTIDES	0.465677179962894	0.78180471512221	0.0789209638180035	-0.545296609983077	-1.01079106185602	24	Cd4|Pglyrp1|Pglyrp2
REACTOME_ANTIVIRAL_MECHANISM_BY_IFN_STIMULATED_GENES	0.809148264984227	0.921147599528131	0.0445070537769277	-0.366183558917554	-0.803575497397171	79	Nup210|Oas1c|Jak1|Kpna2|Ranbp2|Plcg1|Uba52|Nup85|Ifit1bl1|Rnasel|Tpr|Eif4a3|Uba7|Eif4e2|Nup155|Stat1
REACTOME_ANTI_INFLAMMATORY_RESPONSE_FAVOURING_LEISHMANIA_PARASITE_INFECTION	0.470160116448326	0.783711049086668	0.066132620475844	-0.43175564379206	-0.996122154191445	114	Cd247|Ramp3|Il10|Cd3g|Ramp1|Cysltr2|Gng2|Adora2a|Itpr2|Calm1|Ggt1|Ptger4|Gnai2|Prkar1a|Calcrl|Fyn|Plcg1
REACTOME_APC_CDC20_MEDIATED_DEGRADATION_OF_NEK2A	0.162454873646209	0.53295541224603	0.14551614609036	-0.68182144488343	-1.26994679546792	25	Ube2c|Cdc20|Mad2l1|Anapc15|Bub3|Uba52|Nek2|Bub1b
REACTOME_APC_C_CDC20_MEDIATED_DEGRADATION_OF_CYCLIN_B	0.116322701688555	0.45592356885152	0.178219874951973	-0.73459241153351	-1.35721997035917	23	Ube2c|Cdk1|Ccnb1|Cdc20|Anapc15|Uba52
REACTOME_APC_C_CDH1_MEDIATED_DEGRADATION_OF_CDC20_AND_OTHER_APC_C_CDH1_TARGETED_PROTEINS_IN_LATE_MITOSIS_EARLY_G1	0.0282807172885329	0.201524065789826	0.352487857583619	-0.652783901232687	-1.41698149622199	72	Ube2c|Psmb9|Aurkb|Psmb8|Psme2|Psme1|Plk1|Cdc20|Psmb10|Psma2|Psma1|Anapc15|Aurka|Uba52|Psmb3|Psma3|Psma7|Sem1|Psmb4|Psma4|Psmc3|Psmd8|Psme3
REACTOME_APC_C_MEDIATED_DEGRADATION_OF_CELL_CYCLE_PROTEINS	0.00145325966482303	0.0324164981598858	0.45505986738723	-0.715192547421892	-1.58595802030622	85	Ube2c|Ccna2|Psmb9|Aurkb|Fbxo5|Cdk1|Psmb8|Ccnb1|Psme2|Psme1|Plk1|Cdc20|Mad2l1|Psmb10|Psma2|Psma1|Anapc15|Bub3|Aurka|Uba52|Psmb3|Nek2|Psma3|Bub1b|Psma7|Sem1|Cdc14a|Psmb4|Psma4|Psmc3|Psmd8
REACTOME_APEX1_INDEPENDENT_RESOLUTION_OF_AP_SITES_VIA_THE_SINGLE_NUCLEOTIDE_REPLACEMENT_PATHWAY	0.834016393442623	0.924429099949291	0.0551351763385257	-0.408225796947734	-0.645940710147236	7	Pnkp|Neil1|Neil2|Xrcc1|Polb|Lig3|Ogg1
REACTOME_APOBEC3G_MEDIATED_RESISTANCE_TO_HIV_1_INFECTION	0.732067510548523	0.896398718388291	0.0626618230932492	-0.512381718181943	-0.76410788905186	4	Ppia
REACTOME_APOPTOSIS_INDUCED_DNA_FRAGMENTATION	0.0197740017496269	0.165781807379275	0.352487857583619	-0.932410055310849	-1.47536392305218	7	Hmgb2|Hmgb1|Casp3
REACTOME_APOPTOTIC_CLEAVAGE_OF_CELLULAR_PROTEINS	0.435398230088496	0.763814673899289	0.0799858801499946	-0.520934333452112	-1.00918967031836	32	Lmnb1|Stk26|Clspn|Prkcq|Birc2|Casp3|Stk24|Vim|Dbnl|Acin1|Casp8|Rock1|Satb1
REACTOME_APOPTOTIC_CLEAVAGE_OF_CELL_ADHESION_PROTEINS	0.833013435700576	0.924429099949291	0.0521630305460055	0.449857604792635	0.699968248613712	6	Ctnnb1|Tjp1|Pkp1|Cdh1
REACTOME_APOPTOTIC_EXECUTION_PHASE	0.177892918825561	0.556274331127849	0.135002033828631	-0.612842400186617	-1.22917263035033	40	Hmgb2|Lmnb1|Stk26|Hmgb1|Clspn|Prkcq|Birc2|Casp3|Stk24|Vim|Pak2|Dbnl|Acin1|Casp8|Rock1|Satb1
REACTOME_APOPTOTIC_FACTOR_MEDIATED_RESPONSE	0.805825242718447	0.919782851860829	0.0542315935495841	-0.434660795326531	-0.753223879743941	16	Cdkn2a|Casp3
REACTOME_AQUAPORIN_MEDIATED_TRANSPORT	0.125925925925926	0.472589745000773	0.197822021315103	0.574399257590749	1.27591707592861	42	Gng11|Aqp1|Gngt2|Adcy7|Gngt1|Gnb4|Rab11fip2|Gng5|Prkar2b|Gng12
REACTOME_ARACHIDONATE_PRODUCTION_FROM_DAG	0.539449541284404	0.824519948794538	0.0707899094502623	0.647454253070447	0.985235366966815	5	Daglb|Mgll|Abhd6
REACTOME_ARACHIDONIC_ACID_METABOLISM	0.313397129186603	0.679704262799819	0.11776578836269	0.495874942594203	1.10641821295328	41	Alox5ap|Ptgs2|Cyp4f18|Tbxas1|Gpx1|Ptgs1|Hpgds|Ltc4s|Gpx4|Pla2g4a|Ptges3|Hpgd|Ptgis|Alox5|Dpep1|Ptges|Abcc1|Cyp2j6
REACTOME_ARMS_MEDIATED_ACTIVATION	0.827442827442827	0.924267105103871	0.0561766586307176	-0.428574310148791	-0.6670481988794	6	Rap1a|Ywhab
REACTOME_ARYL_HYDROCARBON_RECEPTOR_SIGNALLING	0.173151750972763	0.549389857073553	0.14641623786055	0.800729397697374	1.27728517708269	7	Arnt2|Ahr|Ptges3
REACTOME_ASPARAGINE_N_LINKED_GLYCOSYLATION	0.905	0.950433017700296	0.0972150808846466	0.304012369291307	0.874073430231306	277	Tubb6|Tubb2a|Col7a1|Ctsa|Ctsz|Ubc|Tuba1a|Tubb3|Kdelr3|Fut8|Copz2|Renbp|Mgat4a|Man1c1|Man2a2|Man1a|Sptbn1|Tmed3|Dynll1|Npl|Tubb2b|Man2a1|Golgb1|Mvd|Dync1h1|Fuca1|Mgat5|Ank3|Dctn2|Lman1|Mcfd2|St3gal4|Arf4|Sec31a|Canx|St6galnac4|Vcp|Ankrd28|Gfpt2|St3gal5|St3gal6|Kdelr2|Bet1|Mgat4b|Ank2|Arfgap3|B4galt6|Gfpt1|B4galt5|Tmed10|Slc17a5|Sec24d|Uggt1|Rad23b|Sec23a|St6gal1|Cd59a|Nagk|Uap1|B4galt2|B4galt1|Ubx…
REACTOME_ASPARTATE_AND_ASPARAGINE_METABOLISM	0.615541922290389	0.857545201404449	0.0696133438850965	-0.570640668697348	-0.913789913374723	8	Got1
REACTOME_ASSEMBLY_AND_CELL_SURFACE_PRESENTATION_OF_NMDA_RECEPTORS	0.872340425531915	0.938692616646132	0.0464154956843849	-0.368428636259797	-0.713642133738786	33	Tuba1b|Tubb4b|Actn2|Tuba4a
REACTOME_ASSEMBLY_OF_ACTIVE_LPL_AND_LIPC_LIPASE_COMPLEXES	0.195071868583162	0.571625805987523	0.141225119642531	0.672622240996649	1.23730827018763	16	Lpl|Furin|Angptl4|Pcsk5|Mbtps1|Pcsk6|Creb3l3|Gpihbp1|Lmf2
REACTOME_ASSEMBLY_OF_COLLAGEN_FIBRILS_AND_OTHER_MULTIMERIC_STRUCTURES	3.24374960125398e-10	1.98977006790255e-07	0.814035837847908	0.883770510774015	2.03724182190908	52	Col3a1|Ctsl|Col18a1|Col6a3|Col6a1|Col4a1|Plec|Mmp9|Col5a1|Col8a1|Col4a2|Col6a2|Dst|Pcolce|Col7a1|Itga6|Loxl2|Col5a3|Itgb4|Col14a1|Loxl1|Col12a1|Lox|Bmp1|Col1a1|Col1a2|Cd151|Pxdn|Loxl3|Col4a5|Ctsb|Col5a2|Col27a1
REACTOME_ASSEMBLY_OF_THE_HIV_VIRION	0.877669902912621	0.941014496186461	0.0502948063662358	-0.39574350689429	-0.685784093829904	16	Ppia|Uba52|Vps37b|Vps28
REACTOME_ASSEMBLY_OF_THE_ORC_COMPLEX_AT_THE_ORIGIN_OF_REPLICATION	0.395010395010395	0.739673021501895	0.0943563635421779	-0.730870761973908	-1.1375530773626	6	Orc6|Orc1|Orc2|Orc3
REACTOME_ASSEMBLY_OF_THE_PRE_REPLICATIVE_COMPLEX	0.00369153007638734	0.0610637143646904	0.431707695803346	-0.734145635757253	-1.58119195068784	68	Psmb9|Mcm3|Mcm5|Gmnn|Mcm7|Psmb8|Mcm6|Mcm4|Mcm2|Cdc6|Psme2|Psme1|Cdt1|E2f2|Psmb10|Orc6|Psma2|Psma1|Uba52|Psmb3|Psma3|Orc1|E2f1|Psma7|Sem1|Psmb4|Psma4|Psmc3|Psmd8
REACTOME_ASSOCIATION_OF_TRIC_CCT_WITH_TARGET_PROTEINS_DURING_BIOSYNTHESIS	0.572173913043478	0.840434740086143	0.0652353056017703	-0.465851878483923	-0.924951050956169	37	Ccne1|Stat3|Ccne2|Gba|Xrn2|Cct7|Nop56|Fbxw2|Cct8
REACTOME_ASYMMETRIC_LOCALIZATION_OF_PCP_PROTEINS	0.338164251207729	0.699051110351871	0.0886261133285098	-0.505720542934474	-1.08617114605029	64	Psmb9|Psmb8|Psme2|Psme1|Prickle1|Psmb10|Psma2|Psma1|Uba52|Psmb3|Psma3|Psma7|Sem1|Psmb4|Psma4|Psmc3|Psmd8|Psme3
REACTOME_ATF4_ACTIVATES_GENES_IN_RESPONSE_TO_ENDOPLASMIC_RETICULUM_STRESS	0.223214285714286	0.603257051872434	0.137250779610133	0.599074220877439	1.20038557931331	25	Ccl2|Atf3|Ccl12|Cebpb|Asns|Atf4
REACTOME_ATF6_ATF6_ALPHA_ACTIVATES_CHAPERONES	0.62475442043222	0.862089818286278	0.0668966276500666	0.525400049268976	0.91928019029675	12	Atf4|Hspa5|Hsp90b1|Atf6|Ddit3|Mbtps1|Nfya
REACTOME_ATF6_ATF6_ALPHA_ACTIVATES_CHAPERONE_GENES	0.677618069815195	0.882552622198768	0.0650877566917313	0.527548022050667	0.880588478487002	10	Atf4|Hspa5|Hsp90b1|Atf6|Ddit3|Nfya
REACTOME_ATTACHMENT_OF_GPI_ANCHOR_TO_UPAR	0.0739299610894942	0.374225491311703	0.231126709673834	0.858524443893646	1.36947706616231	7	Plaur|Pigs
REACTOME_ATTENUATION_PHASE	0.0915178571428571	0.41562605868613	0.222056046145248	0.683027684591774	1.36860601622092	25	Hspa1a|Hspa1b|Serpinh1|Hspb1|Hsp90aa1|Tnfrsf21|Ptges3|Fkbp4|Dnajb1
REACTOME_AUF1_HNRNP_D0_BINDS_AND_DESTABILIZES_MRNA	0.6957928802589	0.88696763353946	0.0525898950623616	-0.407979872133134	-0.858635780942513	55	Psmb9|Psmb8|Psme2|Psme1|Hnrnpd|Psmb10|Psma2|Psma1|Uba52|Psmb3|Psma3|Psma7|Sem1|Psmb4|Psma4|Psmc3|Psmd8|Psme3
REACTOME_AURKA_ACTIVATION_BY_TPX2	0.146302250803859	0.509082945271797	0.144630528034484	-0.576751597846488	-1.25194009919927	72	Tubb5|Cdk1|Tpx2|Tubb4b|Hmmr|Cntrl|Haus3|Haus4|Plk1|Tuba4a|Cep192|Aurka|Nek2|Cep57|Plk4|Haus6|Cep135|Nde1|Ckap5
REACTOME_AUTOPHAGY	0.241007194244604	0.617762885970673	0.170932335370056	0.405079435682993	1.08161764285911	140	Sqstm1|Tubb6|Tubb2a|Lamp2|Map1lc3a|Ubc|Tuba1a|Gabarap|Tubb3|Hsp90aa1|Epas1|Atg9b|Tomm40|Dynll1|Tubb2b|Vdac1|Dync1h1|Wipi1
REACTOME_A_TETRASACCHARIDE_LINKER_SEQUENCE_IS_REQUIRED_FOR_GAG_SYNTHESIS	0.000941940380929656	0.0253495226696921	0.477270815362862	0.839201494236661	1.62997732164202	21	Bgn|Sdc2|Hspg2|Sdc3|Vcan|Sdc4|Gpc1|Dcn|Sdc1|Cspg4|Cspg5|Xylt1|Gpc6|Gpc3
REACTOME_BASE_EXCISION_REPAIR	0.00217769250556418	0.0440384465204889	0.431707695803346	-0.788708243904379	-1.61911647375208	45	Lig1|Pcna|Rpa2|Fen1|Rfc3|Ung|Tinf2|Rpa1|Rfc2|Parp1|Rfc4|Neil3|Pold1|Rfc5|Pole4|Pold3|Pole|Pole2
REACTOME_BASE_EXCISION_REPAIR_AP_SITE_FORMATION	0.247563352826511	0.62429388151968	0.119887845115423	-0.704001327978227	-1.21788703606468	17	Ung|Tinf2|Neil3|Mbd4|Terf2ip|Mutyh|Terf2|Terf1|Tdg|Acd
REACTOME_BASIGIN_INTERACTIONS	0.834285714285714	0.924429099949291	0.0517405459873163	-0.405334297348757	-0.727563633120453	21	Spn|Slc16a3|Ppia
REACTOME_BBSOME_MEDIATED_CARGO_TARGETING_TO_CILIUM	0.972746331236897	0.985399084303161	0.0490939668192139	0.298736100812855	0.58023379703778	21	Smo|Ttc8|Cct5|Tcp1|Lztfl1|Cct4|Rab3ip|Bbs9|Arl6|Bbs12|Mkks|Bbs5|Bbs2|Bbs7
REACTOME_BETA_CATENIN_INDEPENDENT_WNT_SIGNALING	0.619891008174387	0.859470204290444	0.0499913914024592	-0.38886471442691	-0.924147671093633	143	Lef1|Psmb9|Rac2|Gng2|Psmb8|Pfn1|Itpr2|Psme2|Psme1|Calm1|Prickle1|Psmb10|Psma2|Psma1|Axin2|Rac1|Uba52|Psmb3|Tnrc6b|Ap2s1|Psma3|Plcb2|Wnt11|Itpr1|Nfatc1|Psma7|Sem1|Psmb4|Psma4|Psmc3|Psmd8
REACTOME_BETA_CATENIN_PHOSPHORYLATION_CASCADE	0.984405458089669	0.992767307439108	0.0452247443372884	-0.286508815934782	-0.495645901190692	17	Ppp2r5a|Frat2|Frat1|Ppp2r5c
REACTOME_BETA_DEFENSINS	0.0575815738963532	0.33076894715375	0.261663521711573	0.891589474306426	1.38729303709418	6	Tlr2|Ccr2|Tlr1|Ccr6
REACTOME_BETA_OXIDATION_OF_BUTANOYL_COA_TO_ACETYL_COA	0.973166368515206	0.985618827550967	0.0418238690062304	0.370188547355836	0.533099194029525	3	Hadh|Echs1
REACTOME_BETA_OXIDATION_OF_DECANOYL_COA_TO_OCTANOYL_COA_COA	0.931392931392931	0.963595694727107	0.0507027937029348	-0.334061177139214	-0.519944619286401	6	Hadha|Hadhb
REACTOME_BETA_OXIDATION_OF_HEXANOYL_COA_TO_BUTANOYL_COA	0.698030634573304	0.88696763353946	0.0667426134241917	-0.523828368882571	-0.80264644669124	5	Hadha|Hadhb|Acads
REACTOME_BETA_OXIDATION_OF_LAUROYL_COA_TO_DECANOYL_COA_COA	0.549234135667396	0.82813309587068	0.0789209638180035	-0.646741621255776	-0.990982724619579	5	Hadha|Hadhb|Acadl
REACTOME_BETA_OXIDATION_OF_OCTANOYL_COA_TO_HEXANOYL_COA	0.884026258205689	0.94363649748435	0.0554793308704233	-0.381425734533095	-0.58444717523158	5	Hadha|Hadhb
REACTOME_BETA_OXIDATION_OF_PRISTANOYL_COA	0.707661290322581	0.890680161712789	0.0621124188949471	0.53203577090995	0.870392060399926	9	Hsd17b4|Acox3|Crat|Amacr
REACTOME_BETA_OXIDATION_OF_VERY_LONG_CHAIN_FATTY_ACIDS	0.943025540275049	0.96936883720048	0.0475434194201301	0.341409079729778	0.597355489820967	12	Hsd17b4|Abcd1|Acaa1a|Acox1|Acot6|Eci2
REACTOME_BH3_ONLY_PROTEINS_ASSOCIATE_WITH_AND_INACTIVATE_ANTI_APOPTOTIC_BCL_2_MEMBERS	0.671936758893281	0.880062083942903	0.0636424081651019	-0.508077701300319	-0.833260997968418	9	Stat3|Bcl2l1|Bcl2l11|Bmf|Bid
REACTOME_BICARBONATE_TRANSPORTERS	0.557172557172557	0.832085046327286	0.0755015292281669	-0.62369023297574	-0.97073351508331	6	Slc4a8|Ahcyl2
REACTOME_BILE_ACID_AND_BILE_SALT_METABOLISM	0.521739130434783	0.814501083585053	0.0813027345384498	0.464983626025324	0.964073015588044	29	Abcc3|Ch25h|Hsd17b4|Ptgis|Cyp27a1|Osbpl6|Osbpl1a|Cyp39a1|Amacr
REACTOME_BINDING_AND_UPTAKE_OF_LIGANDS_BY_SCAVENGER_RECEPTORS	9.18599949352347e-07	0.000160995576837682	0.659444398037935	0.860914974723173	1.87843849060028	37	Col3a1|Sparc|Apoe|Col4a1|Lrp1|Ftl1|Msr1|Col4a2|Stab1|Cd36|Colec12|Col1a1|Col1a2|Hsp90aa1|Fth1
REACTOME_BINDING_OF_TCF_LEF_CTNNB1_TO_TARGET_GENE_PROMOTERS	0.642126789366053	0.870184597405461	0.0675188953767744	-0.551162904275019	-0.882599383781304	8	Lef1|Runx3|Axin2
REACTOME_BIOLOGICAL_OXIDATIONS	0.863468634686347	0.934018019092755	0.0826646449123753	0.321951415710126	0.860064179815121	142	Cyp4f18|Mgst3|Cyb5r3|Tbxas1|Aldh2|Mgst1|Ptgs1|Gstm1|Papss1|Gsto1|Hpgds|Ugdh|Cyp51|Akr1a1|Nnmt|Gclm|Smox|Sult1a1|Cyp4v3|Arnt2|Ahr|Ephx1|Gstm5|Esd|Comt|Gstm2|Ptges3|Cbr3|Ptgis|Gstt1|Cyp27a1|Bphl|Maoa|Dpep1
REACTOME_BIOSYNTHESIS_OF_EPA_DERIVED_SPMS	0.110091743119266	0.450695442068037	0.181383128498408	0.856802583563882	1.30380208923244	5	Ptgs2|Gpx4|Hpgd|Alox5
REACTOME_BIOSYNTHESIS_OF_MARESINS	0.198568872987478	0.575183492665682	0.129442887745046	0.843252890864739	1.21434722844343	3	Alox5|Ephx2
REACTOME_BIOSYNTHESIS_OF_MARESIN_LIKE_SPMS	0.736242884250474	0.897055541525469	0.0573667426768556	-0.633386346233139	-0.842176185414383	1	Cyp2c65
REACTOME_BIOSYNTHESIS_OF_SPECIALIZED_PRORESOLVING_MEDIATORS_SPMS	0.0589390962671906	0.336696009363355	0.261663521711573	0.820390507555559	1.43541810274409	12	Alox5ap|Ptgs2|Ltc4s|Gpx4|Hpgd|Alox5
REACTOME_BIOSYNTHESIS_OF_THE_N_GLYCAN_PRECURSOR_DOLICHOL_LIPID_LINKED_OLIGOSACCHARIDE_LLO_AND_TRANSFER_TO_A_NASCENT_PROTEIN	0.917874396135266	0.956384635725957	0.0396787203613389	-0.32871890288246	-0.712148830422821	70	Amdhd2|St8sia4|Cmas|Nudt14|Fuom|St6galnac3|Nans|Neu1|Slc35c1
REACTOME_BIOTIN_TRANSPORT_AND_METABOLISM	0.630952380952381	0.86402373777079	0.0668966276500666	0.523741346980749	0.898806745913868	11	Acaca|Pcca|Pcx|Hlcs|Slc5a6|Pdzd11|Pccb|Btd
REACTOME_BLOOD_GROUP_SYSTEMS_BIOSYNTHESIS	0.900990099009901	0.94976201042702	0.0499913914024592	-0.369828601189344	-0.635228528494657	14	B3galt5|Fut7|B3galt4
REACTOME_BMAL1_CLOCK_NPAS2_ACTIVATES_CIRCADIAN_GENE_EXPRESSION	0.1	0.434533648170012	0.211400189384923	0.662648478522032	1.34355441863038	27	Bhlhe40|Serpine1|Nampt|Dbp|Bhlhe41|Noct|Crebbp|Clock|Arntl|Carm1
REACTOME_BRANCHED_CHAIN_AMINO_ACID_CATABOLISM	0.758909853249476	0.90250778947467	0.060640400949416	0.414411336595835	0.804909291894179	21	Bcat1|Bckdhb|Acadsb|Acat1|Hsd17b10|Bckdha|Bckdk|Hibch|Echs1|Hibadh
REACTOME_BUDDING_AND_MATURATION_OF_HIV_VIRION	0.759057971014493	0.90250778947467	0.05378728077603	-0.420622355167434	-0.790909117340408	27	Ppia|Uba52|Chmp4c|Vps37b|Chmp2a|Vps28
REACTOME_BUTYRATE_RESPONSE_FACTOR_1_BRF1_BINDS_AND_DESTABILIZES_MRNA	0.796116504854369	0.915743452380952	0.0547939500773363	-0.437069487662244	-0.757397903731663	16	Exosc8|Exosc3|Ywhab|Dcp2|Mapkapk2|Exosc7|Dis3|Exosc2
REACTOME_BUTYROPHILIN_BTN_FAMILY_INTERACTIONS	0.450292397660819	0.771914843777663	0.0833634065110386	0.659357945675114	1.07041346376975	8	Xdh|Cd209a|Ppl|Btnl9|Cd209d
REACTOME_B_WICH_COMPLEX_POSITIVELY_REGULATES_RRNA_EXPRESSION	0.49288256227758	0.797427324448601	0.0738052724171275	-0.50976507506666	-0.982449046868844	31	Dek|Actb|Baz1b|Smarca5|Polr1d|Ddx21
REACTOME_CA2_ACTIVATED_K_CHANNELS	0.750519750519751	0.90062295787146	0.0607719451853533	-0.477020975724723	-0.742452300919298	6	Kcnn4|Kcnmb4|Kcnmb3|Kcnn1|Kcnn3|Kcnma1
REACTOME_CA2_PATHWAY	0.468421052631579	0.78222490209189	0.0982123351217438	0.416359123275234	0.981070416528618	60	Gng11|Gngt2|Myc|Ppp3ca|Prkg2|Wnt5a|Ctnnb1|Tcf7l2|Gngt1|Gnb4|Fzd2|Tcf7|Fzd4|Gng5|Gnao1|Gng12|Plcb1|Ago4|Tcf7l1|Gnb1
REACTOME_CALCINEURIN_ACTIVATES_NFAT	0.588932806324111	0.844462147827154	0.070113215764256	-0.567283062440171	-0.930359371272766	9	Ppia|Calm1|Nfatc1|Nfatc2
REACTOME_CALCITONIN_LIKE_LIGAND_RECEPTORS	0.155419222903886	0.524068208793175	0.159646701919906	-0.825028830322386	-1.32115193456671	8	Ramp3|Ramp1
REACTOME_CALNEXIN_CALRETICULIN_CYCLE	0.96875	0.98453247963551	0.0521630305460055	0.31287846058501	0.626925310880351	25	Ubc|Canx|Uggt1|Ubb|Os9|Ganab|Pdia3|Rnf5|Syvn1|Uggt2|Amfr|Sel1l|Rnf103
REACTOME_CAMK_IV_MEDIATED_PHOSPHORYLATION_OF_CREB	0.700970873786408	0.887994250587133	0.0607719451853533	-0.498297637977387	-0.827832684278643	10	Calm1|Kpna2
REACTOME_CARBOXYTERMINAL_POST_TRANSLATIONAL_MODIFICATIONS_OF_TUBULIN	0.71395881006865	0.892029211948659	0.0678338263479455	0.395913711716355	0.83200444652445	32	Tubb6|Tubb2a|Tuba1a|Tubb3|Ttll5|Tubb2b
REACTOME_CARDIAC_CONDUCTION	0.534918276374443	0.821713864446567	0.0609039347452418	-0.427114440672554	-0.963296349827501	98	Atp2a3|Orai1|Cacna1s|Itpr2|Rangrf|Calm1|Cacnb4|Kcnk5|Sri|Atp2b4
REACTOME_CARGO_CONCENTRATION_IN_THE_ER	0.729977116704806	0.895408973707793	0.0667426134241917	0.38990987036187	0.819387498549842	32	Col7a1|Ctsz|Lman1|Mcfd2|Tmed10|Sec24d|Sec23a|Cd59a
REACTOME_CARGO_RECOGNITION_FOR_CLATHRIN_MEDIATED_ENDOCYTOSIS	0.317507418397626	0.683481953145739	0.0875697115548511	-0.480824435629203	-1.08212877256232	95	Cd4|Fcho1|Cd3g|M6pr|Grk2|Cd3d|Areg|Cbl|Grb2|Itsn2|Uba52|Ap2s1
REACTOME_CARGO_TRAFFICKING_TO_THE_PERICILIARY_MEMBRANE	0.348370927318296	0.704494064832411	0.11378726182188	0.459433047050934	1.05159008188274	47	Asap1|Pkd2|Pde6d|Arf4|Arl3|Smo|Arl13b|Ttc8|Pkd1|Cct5|Exoc4
REACTOME_CARNITINE_METABOLISM	0.989858012170385	0.99626729798563	0.046788296531803	-0.26314893180761	-0.437292090627344	12	Cpt1a
REACTOME_CASPASE_ACTIVATION_VIA_DEATH_RECEPTORS_IN_THE_PRESENCE_OF_LIGAND	0.821501014198783	0.923803718378543	0.0553642837725362	0.41087281795405	0.745067740009147	15	Cd14|Tlr4|Cflar|Ticam1|Ly96
REACTOME_CASPASE_ACTIVATION_VIA_DEPENDENCE_RECEPTORS_IN_THE_ABSENCE_OF_LIGAND	0.469758064516129	0.783568799660826	0.0828962134571565	0.642482701756207	1.05107940692872	9	Maged1|Dapk1|Unc5b
REACTOME_CASPASE_ACTIVATION_VIA_EXTRINSIC_APOPTOTIC_SIGNALLING_PATHWAY	0.576673866090713	0.841476137549181	0.0756946307932749	0.466057912297982	0.923493528801229	24	Cd14|Maged1|Dapk1|Unc5b
REACTOME_CASPASE_MEDIATED_CLEAVAGE_OF_CYTOSKELETAL_PROTEINS	0.481335952848723	0.791819746466753	0.0802023444698144	0.58164998722218	1.01769939246041	12	Gsn|Plec|Sptan1
REACTOME_CATION_COUPLED_CHLORIDE_COTRANSPORTERS	0.398832684824903	0.741740119503817	0.0899860794997137	0.69414505421956	1.10726693818102	7	Slc12a2|Slc12a7|Slc12a6|Slc12a4
REACTOME_CA_DEPENDENT_EVENTS	0.836267605633803	0.925124845817915	0.0480220415968251	-0.379556317096733	-0.744020924331155	35	Grk2|Calm1|Kpna2|Prkar1a|Prkx
REACTOME_CD163_MEDIATING_AN_ANTI_INFLAMMATORY_RESPONSE	0.644268774703557	0.871129987705376	0.0656813601934011	-0.531256872597328	-0.871275457877987	9	Il10
REACTOME_CD209_DC_SIGN_SIGNALING	0.891428571428572	0.946050420168067	0.048701086452153	-0.376843435058736	-0.676423338765774	21	Icam2|Fyn|Pak2|Relb
REACTOME_CD22_MEDIATED_BCR_REGULATION	0.864220183486239	0.934107959258306	0.0484087618816951	0.453655481138664	0.69033050955575	5	Lyn|Cd22|Cd79a
REACTOME_CD28_CO_STIMULATION	0.131205673758865	0.484841849668176	0.161978948883402	-0.677743761377671	-1.31278205979802	33	Cd28|Lck|Grap2|Pik3r1|Cdc42|Grb2|Rac1|Fyn|Pak2
REACTOME_CD28_DEPENDENT_PI3K_AKT_SIGNALING	0.0973282442748092	0.428965588346703	0.197822021315103	-0.748436773776035	-1.35987915300965	22	Cd28|Lck
REACTOME_CD28_DEPENDENT_VAV1_PATHWAY	0.233265720081136	0.609837260744574	0.126875729929857	-0.75552108548414	-1.25549966216828	12	Cd28|Lck|Cdc42|Grb2|Rac1|Fyn|Pak2
REACTOME_CDC6_ASSOCIATION_WITH_THE_ORC_ORIGIN_COMPLEX	0.182730923694779	0.562308373409261	0.144630528034484	-0.783182284526926	-1.29182555845878	11	Cdc6|E2f2|Orc6|Orc1|E2f1
REACTOME_CELLULAR_HEXOSE_TRANSPORT	0.420432220039293	0.756684651241435	0.0875697115548511	-0.612160651457548	-1.05430763381841	15	Slc2a3
REACTOME_CELLULAR_RESPONSES_TO_EXTERNAL_STIMULI	0.0589595375722543	0.336696009363355	0.197822021315103	-0.463581547867466	-1.21157864197845	505	Gstp3|Mt3|Nup210|Lmnb1|Ube2c|Mt1|Rps6ka1|Ccna2|Mt2|Mapkapk3|Ncf4|Psmb9|Tuba1b|Tnik|Rps2|Tubb4b|Psmb8|Ets1|Rpsa|Hif1a|Rpa2|Rps20|Cyba|Ccne1|Rpl28|Higd1a|Cdkn2a|Psme2|Rplp0|Psme1|Capza1|Stat3|Rps17|Txn1|Ezh2|Rps29|Dedd2|Gatsl3|Ccne2|Cbx4|Dnajc2|Mrpl18|E2f2|Rpl3|Rps3a1|Capzb|Rpl35|Rpl8|Rps8|Rpl32|Rpl22l1|Rps6|Rps18|Rps26|Tinf2|Rpl10a|Chac1|Rps19|Suz12|Psmb10|Rpa1|Rps12|Rps3|Rbbp7|Rpl15|Rpl6|Rpl5|Rpl…
REACTOME_CELLULAR_RESPONSE_TO_HEAT_STRESS	0.376899696048632	0.726775072061522	0.121543282035469	0.411983521949517	1.04492888553652	96	Hspa1a|Hspa1b|Serpinh1|Hspb1|Hspb8|Bag3|Hspa4l|Hsp90aa1|Bag2|Hspa9|Hspa5|Tnfrsf21|Camk2d|Ywhae|Cryab|Rps19bp1|Ptges3|Vcp|Mapk3|Fkbp4|Dnajb1|Akt1s1
REACTOME_CELLULAR_RESPONSE_TO_HYPOXIA	0.4528	0.77212949244103	0.0727141077934447	-0.46603107153201	-1.01499186141355	73	Psmb9|Psmb8|Hif1a|Higd1a|Psme2|Psme1|Psmb10|Psma2|Psma1|Uba52|Psmb3|Psma3|Psma7|Sem1|Psmb4|Psma4|Psmc3|Psmd8|Psme3|Psmd13|Elob|Psmb1|Psmb5|Ube2d3|Egln1|Psmd14
REACTOME_CELLULAR_SENESCENCE	0.227206946454414	0.605484815582535	0.105920292736253	-0.48710867761353	-1.13528931911917	124	Lmnb1|Ube2c|Rps6ka1|Ccna2|Mapkapk3|Tnik|Ets1|Ccne1|Cdkn2a|Stat3|Txn1|Ezh2|Ccne2|Cbx4|E2f2|Tinf2|Suz12|Rbbp7|Cdkn2d|Cdkn1b|Anapc15|Ets2|Igfbp7|Uba52|Rb1|Tnrc6b
REACTOME_CELL_CELL_COMMUNICATION	0.0172045995818705	0.153135498817592	0.352487857583619	0.540849726101524	1.41161380096387	109	Tyrobp|Sirpa|Actn1|Plec|Dst|Sirpb1c|Itga6|Cdh5|Cadm1|Itgb4|Fermt2|Ang|Itgb1|F11r|Cd151|Flna|Jup|Ctnnb1|Parva|Fblim1|Nectin3|Cldn1|Flnc|Sptbn1|Skap2|Iqgap1|Ctnna1|Sirpb1b|Parvb|Kirrel3|Pxn|Pard3|Lims1|Mpp5|Rsu1|Actn4|Ptk2|Afdn|Nectin2|Cd2ap|Ctnnd1|Cask|Pik3cb
REACTOME_CELL_CELL_JUNCTION_ORGANIZATION	0.241025641025641	0.617762885970673	0.142056643575821	0.496204356688418	1.14383570772665	52	Cdh5|Cadm1|Ang|F11r|Jup|Ctnnb1|Nectin3|Cldn1|Ctnna1|Pard3|Mpp5|Afdn|Nectin2|Ctnnd1|Cldn10|Cdh1|Cdh2|Nectin1
REACTOME_CELL_CYCLE	3.04256195176137e-12	3.19947121813078e-09	0.898671232061694	-0.676860367069706	-1.7788237416512	587	Nup210|Birc5|Lmnb1|Ube2c|Top2a|Tubb5|Rrm2|Cdca8|Smc2|Ccna2|Ccnb2|Smc4|Tyms|Lig1|Psmb9|Tuba1b|Mcm3|Aurkb|Spc24|Mcm5|Pcna|Clspn|Fbxo5|Cenpa|Cenpf|Ran|Gmnn|Ncapg|Cdk1|Tpx2|Sfn|Tmpo|Mcm7|Esco2|Incenp|Tubb4b|Tk1|Psmb8|Rad51|Mcm6|Ccnb1|Rpa2|Vrk1|Cks1b|Fen1|Rfc3|Ccnd2|Syce2|Mcm4|Ccne1|Hmmr|Cenpw|Mcm2|Lbr|Cdkn2a|Ndc80|Cenpe|Cdc6|Psme2|Psme1|Hjurp|Cdt1|Dhfr|Cenph|Ppp1cc|Cntrl|Dscc1|Cdc25b|Ska1|Cenpx|Ccne2…
REACTOME_CELL_CYCLE_CHECKPOINTS	6.2208036286476e-08	1.99092763089022e-05	0.704975715167238	-0.715329653973249	-1.78271269957274	249	Birc5|Ube2c|Cdca8|Ccna2|Ccnb2|Psmb9|Mcm3|Aurkb|Spc24|Mcm5|Clspn|Cenpa|Cenpf|Cdk1|Sfn|Mcm7|Incenp|Psmb8|Mcm6|Ccnb1|Rpa2|Rfc3|Mcm4|Ccne1|Mcm2|Cdkn2a|Ndc80|Cenpe|Cdc6|Psme2|Psme1|Cenph|Ppp1cc|Ska1|Ccne2|Plk1|Cdc45|Cdc20|Mad2l1|Knl1|Psmb10|Spc25|Rpa1|Rfc2|Topbp1|Brca1|Orc6|Rfc4|Cenpl|Psma2|Psma1|Cenpk|Rfc5|Cdkn1b|Anapc15|Cenpm|Dbf4|Ercc6l|Bub3|Cenpq|Pmf1|Ranbp2|Ywhab|Uba52|Psmb3|Cenpp|Rmi2|Brip1|Bub1…
REACTOME_CELL_CYCLE_MITOTIC	7.05910182414598e-11	5.19620485275386e-08	0.839088935621274	-0.677761728243884	-1.77101216714499	481	Nup210|Birc5|Lmnb1|Ube2c|Top2a|Tubb5|Rrm2|Cdca8|Smc2|Ccna2|Ccnb2|Smc4|Tyms|Lig1|Psmb9|Tuba1b|Mcm3|Aurkb|Spc24|Mcm5|Pcna|Fbxo5|Cenpa|Cenpf|Ran|Gmnn|Ncapg|Cdk1|Tpx2|Tmpo|Mcm7|Esco2|Incenp|Tubb4b|Tk1|Psmb8|Mcm6|Ccnb1|Rpa2|Vrk1|Cks1b|Fen1|Rfc3|Ccnd2|Mcm4|Ccne1|Hmmr|Mcm2|Lbr|Cdkn2a|Ndc80|Cenpe|Cdc6|Psme2|Psme1|Cdt1|Dhfr|Cenph|Ppp1cc|Cntrl|Cdc25b|Ska1|Ccne2|Haus3|Cables1|Haus4|E2f2|Plk1|Cdc45|Lin54|Cdc…
REACTOME_CELL_DEATH_SIGNALLING_VIA_NRAGE_NRIF_AND_NADE	0.833766233766234	0.924429099949291	0.066436413766281	0.332149584565724	0.806824177937457	69	Sqstm1|Maged1|Ubc|Fgd2|Ngf|Arhgef10l|Vav3|Trio|Vav1|Ywhae|Arhgef12|Arhgef40|Tiam2|Fgd4|Ngef|Ect2|Itsn1|Vav2|Arhgef17|Arhgef39|Ubb|Arhgef5|Aatf|Bad|Aph1b|Fgd1
REACTOME_CELL_EXTRACELLULAR_MATRIX_INTERACTIONS	0.657731958762887	0.877731136412909	0.0667426134241917	0.461604989644061	0.873346266107666	18	Actn1|Fermt2|Itgb1|Flna|Parva|Fblim1|Flnc|Parvb|Pxn|Lims1|Rsu1
REACTOME_CELL_JUNCTION_ORGANIZATION	0.02203693528496	0.175366357440638	0.352487857583619	0.594448078145967	1.46663678042952	77	Actn1|Plec|Dst|Itga6|Cdh5|Cadm1|Itgb4|Fermt2|Ang|Itgb1|F11r|Cd151|Flna|Jup|Ctnnb1|Parva|Fblim1|Nectin3|Cldn1|Flnc|Ctnna1|Parvb|Pxn|Pard3|Lims1|Mpp5|Rsu1|Afdn|Nectin2|Ctnnd1
REACTOME_CELL_SURFACE_INTERACTIONS_AT_THE_VASCULAR_WALL	0.54962962962963	0.82813309587068	0.059476028695732	-0.420726423474574	-0.956339446798507	105	Lck|Sell|Grb7|Cd48|Dok2|Spn|Itga4|Inpp5d|Slc16a3|Itgal|Cd47|Tgfb1|Ppia|Mif|Itgb2|Epcam|Pik3r1|Ptpn6|Cd2|Pecam1|Cd244|L1cam
REACTOME_CGMP_EFFECTS	0.755905511811024	0.901697751274486	0.0578529757032509	0.444408947062785	0.793177149833401	13	Prkg2|Pde10a|Pde5a
REACTOME_CHAPERONE_MEDIATED_AUTOPHAGY	0.628930817610063	0.863794782731145	0.0697792517076235	0.462475592265194	0.889559183272888	20	Lamp2|Ubc|Hsp90aa1|Arl13b|Plin2|Plin3|Ubb
REACTOME_CHEMOKINE_RECEPTORS_BIND_CHEMOKINES	0.128463476070529	0.479037308690559	0.197822021315103	0.565248028902703	1.2802021995368	45	Cxcl16|Ccl2|Cxcl9|Cxcl2|Cxcr4|Cxcl10|Cxcl12|Pf4|Cxcl1|Cx3cr1|Ackr3|Ccr2|Ccl5|Ccl12|Ccrl2|Ccl7|Ccr1
REACTOME_CHK1_CHK2_CDS1_MEDIATED_INACTIVATION_OF_CYCLIN_B_CDK1_COMPLEX	0.255060728744939	0.633649012585723	0.120433371642259	-0.728910545573915	-1.22696454062412	13	Cdk1|Sfn|Ccnb1|Ywhab|Ywhaz
REACTOME_CHL1_INTERACTIONS	0.580896686159844	0.842266665604033	0.070113215764256	0.579066586390139	0.940067037269934	8	Nrp1|Itgb1|Itga1
REACTOME_CHOLESTEROL_BIOSYNTHESIS	0.28125	0.656606803044719	0.120433371642259	0.567736665437182	1.1375934438308	25	Fdps|Sqle|Hmgcs1|Hsd17b7|Msmo1|Cyp51|Fdft1|Mvd|Idi1|Dhcr24|Acat2|Mvk|Lss
REACTOME_CHOLINE_CATABOLISM	0.337121212121212	0.698667188971898	0.0982123351217438	0.765130505724836	1.13034391607872	4	Slc44a1|Aldh7a1|Sardh
REACTOME_CHONDROITIN_SULFATE_BIOSYNTHESIS	0.0177527059786486	0.15575407474235	0.352487857583619	0.804132360447506	1.45819595331285	15	Bgn|Vcan|Dcn|Cspg4|Csgalnact1|Chst11|Cspg5|Chst7
REACTOME_CHONDROITIN_SULFATE_DERMATAN_SULFATE_METABOLISM	0.00107560801908732	0.0274914952378534	0.45505986738723	0.757068506980164	1.68168155327247	42	Bgn|Sdc2|Hspg2|Sdc3|Vcan|Sdc4|Hexa|Gpc1|Dcn|Hexb|Sdc1|Cspg4|Csgalnact1|Dse|Chst11|Cspg5|Xylt1|Chst7|Gpc6|Gpc3|Ust|Hyal1|Gpc4
REACTOME_CHREBP_ACTIVATES_METABOLIC_GENE_EXPRESSION	0.577821011673152	0.841476137549181	0.0702812841717392	0.59714396358999	0.952535445146926	7	Fasn|Acly|Acaca
REACTOME_CHROMATIN_MODIFYING_ENZYMES	0.865789473684211	0.935017065109958	0.0329431471724691	-0.335856310673095	-0.820024852220459	200	Kdm2b|Rps2|Padi2|Chd3|Actb|Aebp2|Ezh2|Hat1|Setd1b|Suz12|Rbbp7|Nfkb2|Atf7ip|Nsd2|Rbbp4|Taf10|Ing3|Yeats4|Kdm5a|Brd8|Eed|Jak2|Hdac1|Sap18|Arid4a|Jade2|Supt20|Suv39h2|Smarcd1|Mrgbp|Setdb2|Suv39h1|Taf12|Brd1|Taf6l|Smarcd2|Trrap|Actl6a|Brms1|Brpf1|Tbl1xr1|Smarce1
REACTOME_CHROMOSOME_MAINTENANCE	6.28771246331362e-05	0.00503085341765778	0.538434096309916	-0.805332774923542	-1.74470281062004	70	Lig1|Pcna|Cenpa|Rpa2|Fen1|Rfc3|Cenpw|Hjurp|Cenph|Dscc1|Cenpx|Mis18bp1|Knl1|Tinf2|Prim1|Rpa1|Rbbp7|Rfc2|Mis18a|Rfc4|Cenpl|Cenpk|Pold1|Rfc5|Cenpm|Npm1|Smarca5|Cenpq|Pola1|Cenpp|Pold3|Rbbp4|Cenpc1|Dna2|Terf2ip|Pif1
REACTOME_CHYLOMICRON_ASSEMBLY	0.0312980036162434	0.215514129671813	0.321775918075361	0.884603023266493	1.41107636671016	7	Apoe|P4hb|Mttp
REACTOME_CHYLOMICRON_CLEARANCE	0.0833333333333333	0.393973453222008	0.213927855492356	0.90279705845538	1.33372170478561	4	Apoe|Ldlr|Ldlrap1
REACTOME_CHYLOMICRON_REMODELING	0.0102153407714612	0.112567550028033	0.380730400722792	0.939923353705555	1.46249945919593	6	Apoe|Lpl|Gpihbp1
REACTOME_CILIUM_ASSEMBLY	0.837516512549538	0.925124845817915	0.0347156757446657	-0.340294872110352	-0.828087365675274	191	Tubb5|Tctex1d1|Tuba1b|Cdk1|Tubb4b|Cntrl|Haus3|Haus4|Plk1|Tuba4a|Cep192|Nphp4|Nek2|Cep57|Bbip1|Ttc30a1|Plk4|Cep97|Haus6|Cep135|Nde1|Rab8a|Ckap5
REACTOME_CIRCADIAN_CLOCK	0.724473257698541	0.893870050246374	0.0508054139066364	-0.386063237219951	-0.833149467968057	69	Crem|Hif1a|Nfil3|Ppp1cc|Ppp1ca|Rora|Sik1|Mef2d|Uba52|Nr3c1|Cpt1a
REACTOME_CITRIC_ACID_CYCLE_TCA_CYCLE	0.91030534351145	0.952667411243104	0.0478299633114229	-0.368756329957189	-0.670015241393243	22	Mdh2|Sdhb|Me2
REACTOME_CLASS_A_1_RHODOPSIN_LIKE_RECEPTORS	0.218623481781377	0.598356131757981	0.191892240384838	0.395360427217529	1.0912054452968	185	Anxa1|Cxcl16|Ccl2|Cxcl9|Psap|Cxcl2|C3ar1|Cxcr4|Cxcl10|Cxcl12|Pf4|C3|Cxcl1|C5ar1|Cx3cr1|Ackr3|Ccr2|App|Ccl5|Ccl12|Ccrl2|Ccl7|Ccr1|P2ry6|Ptafr|Gpr35|Cmklr1|Ccl3|Lpar1|Cysltr1|Apln|Sstr2|P2ry12|F2rl1|Hebp1|Adora2b|Hcar2
REACTOME_CLASS_B_2_SECRETIN_FAMILY_RECEPTORS	0.722365038560411	0.893587396893559	0.0730744399126987	0.35376096162163	0.857874634738606	67	Gng11|Adgre1|Gngt2|Wnt7b|Wnt5a|Pthlh|Gngt1|Ramp2|Gnb4|Fzd2|Fzd1|Fzd4|Ucn2|Gng5|Smo|Adm|Vipr1|Fzd8|Wnt2|Gng12
REACTOME_CLASS_C_3_METABOTROPIC_GLUTAMATE_PHEROMONE_RECEPTORS	0.892996108949416	0.94697879683246	0.0495901956956338	0.398047485262474	0.634946280432367	7	Gabbr2|Tas1r2|Gabbr1|Grm1
REACTOME_CLASS_I_MHC_MEDIATED_ANTIGEN_PROCESSING_PRESENTATION	0.371428571428571	0.722484344206114	0.173747838999571	0.345853127992691	1.02128995179452	350	Ctsl|Cd14|Nedd4|Tlr2|Itgb5|Fcgr1|Ncf2|Ncf1|Cybb|Mrc1|Socs3|Cd36|H2-K1|Socs1|H2-Q7|Rnf130|Wsb1|Ubc|H2-Q6|Rnf19b|Mylip|Tlr1|Mrc2|Psmd7|H2-D1|H2-T23|B2m|Hspa5|Fbxl7|Lmo7|Btk|Fbxo32|H2-M3|Rnf213|Rnf217|Snap23|Psmd1|Spsb1|Fbxl13|Spsb2|Stub1|Ube2r2|Sec31a|Canx|Fbxl18|Anapc11|Fbxl20|Nedd4l
REACTOME_CLASS_I_PEROXISOMAL_MEMBRANE_PROTEIN_IMPORT	0.993684210526316	0.998022850823333	0.0483117581055019	0.234756414799741	0.447600069011791	19	Abcd2|Acbd5|Abcd3|Abcd1|Pex2|Slc25a17|Pex3|Pex14|Pex13|Pex12|Pex19|Pex11b|Pxmp4
REACTOME_CLATHRIN_MEDIATED_ENDOCYTOSIS	0.140845070422535	0.499742780646395	0.137250779610133	-0.51644599232051	-1.21450007979905	133	Cd4|Fcho1|Cd3g|M6pr|Grk2|Fnbp1|Arpc3|Actb|Hip1r|Actr3|Cd3d|Actg1|Arpc2|Areg|Arpc5|Snx18|Arpc4
REACTOME_CLEC7A_DECTIN_1_INDUCES_NFAT_ACTIVATION	0.572289156626506	0.840434740086143	0.0723570851036907	-0.569338322153183	-0.939099122258343	11	Itpr2|Calm1|Itpr1|Nfatc1|Nfatc2
REACTOME_CLEC7A_DECTIN_1_SIGNALING	0.450074515648286	0.771721059791995	0.0694481442003175	-0.450116325450419	-1.01563377034604	99	Pycard|Psmb9|Psmb8|Itpr2|Psme2|Card11|Psme1|Calm1|Psmb10|Psma2|Psma1|Nfkb2|Ikbkb|Uba52|Psmb3|Psma3|Casp8|Itpr1|Nfatc1|Psma7|Sem1|Psmb4|Psma4|Psmc3|Psmd8|Relb|Psme3
REACTOME_CLEC7A_INFLAMMASOME_PATHWAY	0.744282744282744	0.897552561562722	0.0611692626746689	-0.480181961585804	-0.747372170998737	6	Pycard
REACTOME_COBALAMIN_CBL_VITAMIN_B12_TRANSPORT_AND_METABOLISM	0.243407707910751	0.619729425414024	0.12384217120105	0.663981853136925	1.2040501028694	15	Tcn2|Abcc1|Lmbrd1|Amn|Cd320|Abcd4|Mmab
REACTOME_COENZYME_A_BIOSYNTHESIS	0.97270955165692	0.985399084303161	0.04577044581081	0.308720633208476	0.501182589058695	8	Ppcdc|Pank1|Pank3|Coasy|Slc25a16
REACTOME_COHESIN_LOADING_ONTO_CHROMATIN	0.266019417475728	0.643551155803565	0.114750719227023	-0.729300769100499	-1.21160320121434	10	Smc1a|Rad21|Smc3|Pds5a|Wapl
REACTOME_COLLAGEN_BIOSYNTHESIS_AND_MODIFYING_ENZYMES	2.80414629577109e-09	1.28840124868286e-06	0.774939030136436	0.865395838417108	2.02864702798198	56	Col3a1|Serpinh1|Col18a1|Col6a3|Col6a1|Col4a1|Plod2|Col5a1|Col8a1|Col4a2|Col6a2|Pcolce2|Pcolce|Col7a1|Plod1|P4ha1|Col5a3|Col14a1|Col12a1|Bmp1|P4ha2|Col1a1|P3h3|Col1a2|P4hb|Adamts2|Col16a1|Col4a5|Colgalt1|Col5a2|Col27a1|Crtap|P3h1
REACTOME_COLLAGEN_CHAIN_TRIMERIZATION	5.87069240121519e-07	0.000114509786905252	0.659444398037935	0.886614155957055	1.88852481678408	34	Col3a1|Col18a1|Col6a3|Col6a1|Col4a1|Col5a1|Col8a1|Col4a2|Col6a2|Col7a1|Col5a3|Col14a1|Col12a1|Col1a1|Col1a2|Col16a1|Col4a5|Col5a2|Col27a1
REACTOME_COLLAGEN_DEGRADATION	5.166326721726e-07	0.000108655231424643	0.659444398037935	0.829017406451284	1.91102657412046	52	Col3a1|Col18a1|Col6a3|Col6a1|Mmp2|Col4a1|Mmp9|Mmp14|Col5a1|Col8a1|Ctsd|Col4a2|Col6a2|Col7a1|Col5a3|Col14a1|Mmp19|Col12a1|Col1a1|Col1a2|Furin|Col16a1|Col4a5|Ctsb|Col5a2|Adam9|Mmp12|Adam17|Ctsk|Mmp3
REACTOME_COLLAGEN_FORMATION	1.67577716330085e-12	2.46707913981152e-09	0.910119734774459	0.864821220280908	2.12533705546392	76	Col3a1|Ctsl|Serpinh1|Col18a1|Col6a3|Col6a1|Col4a1|Plod2|Plec|Mmp9|Col5a1|Col8a1|Col4a2|Col6a2|Dst|Pcolce2|Pcolce|Col7a1|Plod1|P4ha1|Itga6|Loxl2|Col5a3|Itgb4|Col14a1|Loxl1|Col12a1|Lox|Bmp1|P4ha2|Col1a1|P3h3|Col1a2|Cd151|P4hb|Pxdn|Adamts2|Col16a1|Loxl3|Col4a5|Ctsb|Colgalt1|Col5a2|Col27a1|Crtap
REACTOME_COMMON_PATHWAY_OF_FIBRIN_CLOT_FORMATION	0.050709939148073	0.307729482332206	0.287857117255149	0.802556596277908	1.45533849719182	15	Pf4|Procr|F13a1|Pros1|Thbd|F2r|F10
REACTOME_COMPETING_ENDOGENOUS_RNAS_CERNAS_REGULATE_PTEN_TRANSLATION	0.824130879345603	0.923820281124498	0.0555947097758869	-0.418494751448082	-0.67015252093142	8	Tnrc6b|Ago2
REACTOME_COMPLEMENT_CASCADE	1.65037027753888e-05	0.00181319038999458	0.575610261071129	0.848849411176781	1.82080979516223	35	C1qb|C1qa|C1qc|C3ar1|Cd81|C3|C5ar1|Cfp|Cfb|C4b|Cfh|C1ra|Pros1|C1s1|Serping1|Hc|Clu|C5ar2
REACTOME_COMPLEX_I_BIOGENESIS	0.265472312703583	0.643551155803565	0.103576326612592	-0.541793070093041	-1.13797439261201	54	Ndufb7|Ndufv3|mt-Nd1|mt-Nd3|Ndufa13|Ndufa1|Ndufa3|Ndufb11|Ndufb8|Ndufaf3|Ndufa9|Ndufs6|Ndufb3|Ndufa11|Ndufb6|Ndufb2|Ndufa5|mt-Nd2|Ndufb9|Ndufs4|Ndufv2|Ecsit|Ndufa8|Ndufb5|Ndufs3
REACTOME_CONDENSATION_OF_PROMETAPHASE_CHROMOSOMES	0.00420181037062781	0.0654621214855055	0.407017918923954	-0.935829259188967	-1.54361019044767	11	Smc2|Ccnb2|Smc4|Ncapg|Cdk1|Ccnb1|Ncapd2|Ncaph
REACTOME_CONDENSATION_OF_PROPHASE_CHROMOSOMES	0.0115270606688054	0.121221430293078	0.380730400722792	-0.899917874767583	-1.51481869554276	13	Smc2|Smc4|Cdk1|Ccnb1|Plk1|Set|Ncapg2|Rb1|Ncapd3
REACTOME_CONSTITUTIVE_SIGNALING_BY_ABERRANT_PI3K_IN_CANCER	0.238325281803543	0.615764267938181	0.109684061970549	-0.540110260978051	-1.16003233278989	64	Cd28|Lck|Trat1|Rac2|Icos|Pik3cd|Rhog|Areg|Pik3r1
REACTOME_CONSTITUTIVE_SIGNALING_BY_AKT1_E17K_IN_CANCER	0.222727272727273	0.603200301204819	0.13880510939114	0.592911717293579	1.19215232665986	26	Cdkn1a|Nr4a1|Mdm2|Prr5|Akt1s1|Foxo3|Gsk3b|Akt1|Bad
REACTOME_CONSTITUTIVE_SIGNALING_BY_EGFRVIII	0.722986247544204	0.893587396893559	0.0598603117764473	-0.47623809167578	-0.820211907402721	15	Pik3r1|Cbl|Grb2|Plcg1
REACTOME_CONSTITUTIVE_SIGNALING_BY_LIGAND_RESPONSIVE_EGFR_CANCER_VARIANTS	0.882352941176471	0.943081167416872	0.0489954089862481	-0.389387591594111	-0.6892931639564	19	Pik3r1|Cbl|Grb2|Plcg1|Uba52
REACTOME_CONSTITUTIVE_SIGNALING_BY_OVEREXPRESSED_ERBB2	0.718253968253968	0.893236604209742	0.060640400949416	0.47371598610934	0.812956865859142	11	Hsp90aa1|Ptpn12|Hras|Erbin|Cdc37|Shc1|Sos1
REACTOME_CONVERSION_FROM_APC_C_CDC20_TO_APC_C_CDH1_IN_LATE_ANAPHASE	0.142314990512334	0.502195898926793	0.160801401070022	-0.733145233804952	-1.29781227948254	19	Ube2c|Cdc20|Anapc15
REACTOME_COOPERATION_OF_PDCL_PHLP1_AND_TRIC_CCT_IN_G_PROTEIN_BETA_FOLDING	0.599531615925059	0.849266466607999	0.0778840111977068	0.414057110889864	0.903435109433848	37	Gng11|Gngt2|Gnai1|Gngt1|Gnb4|Gng5|Gnao1|Gng12|Cct5|Gnb1
REACTOME_COOPERATION_OF_PREFOLDIN_AND_TRIC_CCT_IN_ACTIN_AND_TUBULIN_FOLDING	0.808823529411765	0.921147599528131	0.051530912208539	-0.400081680195589	-0.7512028842316	28	Tuba1b|Tubb4b|Actb
REACTOME_COPII_MEDIATED_VESICLE_TRANSPORT	0.994858611825193	0.998793540868146	0.0574877409561325	0.263607513940523	0.639251427572587	67	Col7a1|Ctsz|Lman1|Mcfd2|Sec31a|Ankrd28|Bet1|Tmed10|Sec24d|Sec23a|Cd59a
REACTOME_COPI_DEPENDENT_GOLGI_TO_ER_RETROGRADE_TRAFFIC	0.52023988005997	0.813399693526219	0.0626618230932492	-0.430988004417347	-0.964232885276582	90	Kif11|Tuba1b|Tubb4b|Kif15|Kif21b|Cenpe|Kif20b|Klc3|Kif22|Racgap1|Tuba4a|Arf5
REACTOME_COPI_INDEPENDENT_GOLGI_TO_ER_RETROGRADE_TRAFFIC	0.723618090452261	0.893711096201871	0.0718276293603809	0.374875016942767	0.85160913616102	46	Tubb6|Tubb2a|Galnt1|Tuba1a|Tubb3|Pafah1b3|Dynll1|Pla2g4a|Tubb2b|Dync1h1|Dctn2|Rab6b
REACTOME_COPI_MEDIATED_ANTEROGRADE_TRANSPORT	0.755223880597015	0.901697751274486	0.0785029047348687	0.339764495209642	0.85363513475324	92	Tubb6|Tubb2a|Tuba1a|Tubb3|Kdelr3|Copz2|Sptbn1|Tmed3|Dynll1|Tubb2b|Golgb1|Dync1h1|Ank3|Dctn2|Arf4|Kdelr2|Bet1|Ank2|Arfgap3
REACTOME_COSTIMULATION_BY_THE_CD28_FAMILY	0.00843690917120352	0.099685535167302	0.380730400722792	-0.707091224695534	-1.50922151407045	61	Cd28|Cd247|Lck|Cd4|Cd3e|Ctla4|Pdcd1lg2|Cd3g|Pdcd1|Icos|Grap2|Cd3d|Btla|Pik3r1|Cd274|Csk|Ptpn6|Cdc42
REACTOME_CREATINE_METABOLISM	0.0568807339449541	0.328203562829685	0.257206466468838	0.898238491936569	1.36685538172	5	Gatm|Ckb|Slc6a8|Gamt
REACTOME_CREATION_OF_C4_AND_C2_ACTIVATORS	0.0119307931423684	0.123866240925276	0.380730400722792	0.903319949612988	1.47780009377806	9	C1qb|C1qa|C1qc|C1ra|C1s1
REACTOME_CREB1_PHOSPHORYLATION_THROUGH_NMDA_RECEPTOR_MEDIATED_ACTIVATION_OF_RAS_SIGNALING	0.17870036101083	0.557851296607601	0.138022242496643	-0.671599967895757	-1.25090847972872	25	Rps6ka1|Actn2|Calm1
REACTOME_CREB1_PHOSPHORYLATION_THROUGH_THE_ACTIVATION_OF_ADENYLATE_CYCLASE	0.452427184466019	0.77212949244103	0.0828962134571565	-0.63724975419611	-1.05867685167717	10	Calm1|Prkar1a|Prkx
REACTOME_CREB1_PHOSPHORYLATION_THROUGH_THE_ACTIVATION_OF_CAMKII_CAMKK_CAMKIV_CASCASDE	0.478527607361963	0.790655209452202	0.0826646449123753	-0.655033463385743	-1.04893149857544	8	Calm1|Kpna2
REACTOME_CREB3_FACTORS_ACTIVATE_GENES	0.645161290322581	0.871861989730956	0.0665892104103933	0.559524939668466	0.915363386657715	9	Creb3l2|Creb3l1|Dcstamp|Mbtps1|Creb3|Creb3l3
REACTOME_CREB_PHOSPHORYLATION	0.0737704918032787	0.374225491311703	0.237793834423688	-0.882238136310072	-1.39597627721715	7	Rps6ka1
REACTOME_CRISTAE_FORMATION	0.866141732283465	0.935123099345642	0.051530912208539	0.380475619501387	0.679069513455526	13	Hspa9|mt-Atp8|Mtx2|Tmem11|Chchd6|Immt|Chchd3
REACTOME_CRMPS_IN_SEMA3A_SIGNALING	0.629778672032193	0.863794782731145	0.0676760401641789	0.501857740142552	0.907177414277122	14	Fes|Dpysl3|Nrp1|Sema3a|Cdk5|Gsk3b|Plxna2
REACTOME_CROSSLINKING_OF_COLLAGEN_FIBRILS	7.78707765637508e-05	0.00574387098100157	0.538434096309916	0.9176593765025	1.68806124233918	16	Col4a1|Col4a2|Pcolce|Loxl2|Loxl1|Lox|Bmp1|Col1a1|Col1a2|Pxdn|Loxl3|Col4a5
REACTOME_CROSS_PRESENTATION_OF_PARTICULATE_EXOGENOUS_ANTIGENS_PHAGOSOMES	0.483430799220273	0.793076468255054	0.0795564677235957	0.635100634914199	1.03103371229539	8	Itgb5|Ncf2|Ncf1|Cybb|Cd36
REACTOME_CROSS_PRESENTATION_OF_SOLUBLE_EXOGENOUS_ANTIGENS_ENDOSOMES	0.499181669394435	0.801063062658042	0.0689567351672811	-0.465805938669563	-0.9715336981139	49	Psmb9|Psmb8|Psme2|Psme1|Psmb10|Psma2|Psma1|Psmb3|Psma3|Psma7|Sem1|Psmb4|Psma4|Psmc3|Psmd8|Psme3
REACTOME_CS_DS_DEGRADATION	0.0707269155206287	0.364070507096047	0.237793834423688	0.804555120871888	1.40771129665558	12	Bgn|Vcan|Hexa|Dcn|Hexb|Cspg4
REACTOME_CTLA4_INHIBITORY_SIGNALING	0.253333333333333	0.631125227744381	0.116739204791222	-0.670655402466485	-1.20380753462503	21	Lck|Ctla4
REACTOME_CYCLIN_A_B1_B2_ASSOCIATED_EVENTS_DURING_G2_M_TRANSITION	0.00371744515610037	0.0613545152333068	0.431707695803346	-0.846918223278675	-1.56475115703328	23	Ccna2|Ccnb2|Cdk1|Ccnb1|Cdc25b|Plk1
REACTOME_CYCLIN_A_CDK2_ASSOCIATED_EVENTS_AT_S_PHASE_ENTRY	0.252713178294574	0.630900629028826	0.103576326612592	-0.515793035377487	-1.13998898248976	84	Ccna2|Psmb9|Psmb8|Cks1b|Ccne1|Psme2|Psme1|Cdc25b|Ccne2|Cables1|Lin54|Psmb10|Psma2|Psma1|Cdkn1b|Rbl2|Uba52|Rb1|Psmb3|Psma3|Rbbp4|E2f1|Psma7|Sem1|Psmb4|Psma4|Psmc3|Psmd8|Psme3|E2f4
REACTOME_CYCLIN_D_ASSOCIATED_EVENTS_IN_G1	0.722084367245658	0.893587396893559	0.0713052987340038	0.381094530336442	0.85286839784246	43	Ccnd1|Cdkn1a|Lyn|Ubc|Cdk4
REACTOME_CYP2E1_REACTIONS	0.0315762302822325	0.216417719839398	0.321775918075361	-0.962225155594072	-1.35878730182992	3	Cyp2s1
REACTOME_CYTOCHROME_C_MEDIATED_APOPTOTIC_RESPONSE	0.931034482758621	0.963360251277229	0.0495901956956338	-0.34556336686161	-0.574245641436296	12	Casp3|Cycs|Mapk1|Xiap
REACTOME_CYTOCHROME_P450_ARRANGED_BY_SUBSTRATE_TYPE	0.219399538106236	0.599257884972171	0.141225119642531	0.544806318398246	1.18160624923906	36	Cyp4f18|Tbxas1|Cyp51|Cyp4v3|Arnt2|Ahr|Ptgis|Cyp27a1|Fdx1|Cyp2j6
REACTOME_CYTOKINE_SIGNALING_IN_IMMUNE_SYSTEM	0.344827586206897	0.703323140334407	0.0665892104103933	-0.391032969697372	-1.03980332097103	740	Lat|Nup210|Lck|Cd4|Ptpn7|Batf|Birc5|S1pr1|Il27ra|Lcp1|Lmnb1|Il10|Il2ra|Dusp4|Rasal3|Rps6ka1|Il2rb|Mt2|Mapkapk3|Tnfrsf13b|Tnfrsf9|Tnfsf11|Irf4|Il21r|Hmgb1|Inpp5d|Psmb9|Stat4|Sp100|Ifng|Ccr5|Gbp4|Il2rg|Stxbp2|Dusp5|Muc1|Socs2|Stat5a|Il12rb1|Psmb8|Tgfb1|Hif1a|Ppia|Il12rb2|Jak3|Dusp2|Rap1b|Fasl|Pik3cd|Ifngr1|Actb|Icam1|Isg20|Tnfrsf1b|Trim5|Cnn2|Flt3l|Psme2|Rplp0|Actg1|Psme1|Capza1|Tnfrsf4|Mif|Cd27|St…
REACTOME_CYTOSOLIC_IRON_SULFUR_CLUSTER_ASSEMBLY	0.13855421686747	0.495867768595041	0.16823816568964	-0.816370333999879	-1.34656782139244	11	Pold1|Ciapin1|Brip1|Nubp1
REACTOME_CYTOSOLIC_SENSORS_OF_PATHOGEN_ASSOCIATED_DNA	0.711507293354943	0.892018499928295	0.0516355964484201	-0.391308323982074	-0.844468704880584	69	Ripk3|Ifi209|Zbp1|Nlrc3|Ifi214|Dhx9|Ifi203|Nfkb2|Ikbkb|Ripk1|Ifi208|Myd88|Uba52
REACTOME_CYTOSOLIC_SULFONATION_OF_SMALL_MOLECULES	0.893069306930693	0.94697879683246	0.0503964322442957	-0.379989343097701	-0.652680918899571	14	Sult2b1|Tpst2
REACTOME_CYTOSOLIC_TRNA_AMINOACYLATION	0.704414587332054	0.889837458139345	0.059989249649033	0.548456728435321	0.853386252790459	6	Eef1e1|Farsb
REACTOME_C_TYPE_LECTIN_RECEPTORS_CLRS	0.750350631136045	0.90062295787146	0.0425877779273254	-0.364391329848177	-0.856906156392575	132	Pycard|Psmb9|Icam2|Muc1|Psmb8|Itpr2|Psme2|Card11|Psme1|Calm1|Psmb10|Psma2|Psma1|Nfkb2|Ikbkb|Fyn|Uba52|Psmb3|Pak2|Psma3|Casp8|Itpr1|Nfatc1|Psma7|Sem1|Psmb4|Psma4|Psmc3|Psmd8|Relb
REACTOME_DAG_AND_IP3_SIGNALING	0.537671232876712	0.823169289768195	0.0675188953767744	-0.478406530069958	-0.958463150076232	39	Grk2|Itpr2|Calm1|Kpna2|Prkar1a|Plcg1|Prkx|Itpr1
REACTOME_DAP12_INTERACTIONS	0.451669595782074	0.77212949244103	0.0776798560117236	-0.512552861970423	-1.01092658326938	36	Lat|Lck|Lcp2|Grap2|Klrd1|Pik3r1|Klrk1|Grb2|Rac1|Fyn|Plcg1
REACTOME_DAP12_SIGNALING	0.335793357933579	0.698438798459756	0.096887770327544	-0.581741703408788	-1.10256629338088	29	Lat|Lck|Lcp2|Grap2|Klrd1|Pik3r1|Klrk1|Grb2|Rac1|Fyn|Plcg1
REACTOME_DARPP_32_EVENTS	0.290076335877863	0.662504470492382	0.107972360317345	-0.638293168538926	-1.15975270566316	22	Pde4d|Calm1|Ppp1ca|Pde4c|Pde4b|Prkar1a
REACTOME_DCC_MEDIATED_ATTRACTIVE_SIGNALING	0.518218623481781	0.812334260872977	0.0778840111977068	-0.581910831707507	-0.979522056095427	13	Ablim1|Cdc42|Rac1|Fyn
REACTOME_DDX58_IFIH1_MEDIATED_INDUCTION_OF_INTERFERON_ALPHA_BETA	0.412621359223301	0.751131853409959	0.0780892306943345	-0.483014679882857	-1.03129459410293	63	Rnf125|Hmgb1|Tnfaip3|Map3k1|Cyld|Nfkb2|Ikbkb|Ripk1|Uba52|Tank|Casp8
REACTOME_DEACTIVATION_OF_THE_BETA_CATENIN_TRANSACTIVATING_COMPLEX	0.399527186761229	0.742061103538081	0.101350743797099	0.467400495744587	1.03657770033504	40	Sox9|Sox4|Ubc|Ctnnb1|Tcf7l2|Tcf7|Ctnnbip1|Tle1|Sox2
REACTOME_DEADENYLATION_DEPENDENT_MRNA_DECAY	0.488562091503268	0.794768664901962	0.0699458736501659	-0.471881092965193	-0.987219558294127	53	Lsm5|Exosc8|Lsm4|Lsm6|Exosc3|Lsm3|Cnot6l|Hbs1l|Eif4a3|Dcp2|Nt5c3b|Cnot6|Lsm2|Cnot1|Exosc7|Pan3|Dis3|Exosc2|Dcps|Lsm1
REACTOME_DEADENYLATION_OF_MRNA	0.439232409381663	0.765614436528161	0.0897104652742981	0.519813506071952	1.02037544729353	23	Eif4a2|Eif4e|Eif4b|Eif4g1|Eif4a1|Pabpc1
REACTOME_DEATH_RECEPTOR_SIGNALLING	0.921652421652422	0.958314586417127	0.0337507376805299	-0.323775008279511	-0.759057922149731	131	Fasl|Madd|Tnfaip3|Psen2|Traf1|Arhgef6|Akap13|Birc2|Gna13|Casp3|Tnfsf10|Arhgef1|Cyld|Rack1|Ikbkb|Ripk1|Rac1|Fgd3|Myd88|Arhgef3|Uba52
REACTOME_DECTIN_1_MEDIATED_NONCANONICAL_NF_KB_SIGNALING	0.179611650485437	0.558564156832827	0.129442887745046	-0.565359103004583	-1.20682697167913	62	Psmb9|Psmb8|Psme2|Psme1|Psmb10|Psma2|Psma1|Nfkb2|Uba52|Psmb3|Psma3|Psma7|Sem1|Psmb4|Psma4|Psmc3|Psmd8|Relb|Psme3
REACTOME_DECTIN_2_FAMILY	0.0547368421052632	0.321388418927032	0.282013350011725	0.749383107859704	1.42881689124622	19	Fcer1g|Clec4a2|Clec4n|Lyn|Clec4d|Syk|Plcg2|Clec10a|Clec4e|Mgl2
REACTOME_DEFECTIVE_B4GALT1_CAUSES_B4GALT1_CDG_CDG_2D	0.204280155642023	0.582148847250852	0.133554954557592	0.787258001138419	1.25579625062534	7	Ogn|Prelp|Acan|Lum|B4galt1|Omd
REACTOME_DEFECTIVE_B4GALT7_CAUSES_EDS_PROGEROID_TYPE	0.00187313453785488	0.039059896127903	0.45505986738723	0.865500068971374	1.59211267174197	16	Bgn|Sdc2|Hspg2|Sdc3|Vcan|Sdc4|Gpc1|Dcn|Sdc1|Cspg4
REACTOME_DEFECTIVE_C1GALT1C1_CAUSES_TN_POLYAGGLUTINATION_SYNDROME_TNPS	0.207509881422925	0.586020221319959	0.133554954557592	-0.78544037713959	-1.28814319310812	9	Muc1|C1galt1
REACTOME_DEFECTIVE_CFTR_CAUSES_CYSTIC_FIBROSIS	0.209003215434084	0.588101173092618	0.118287526124085	-0.551781803144397	-1.17772776594235	61	Psmb9|Psmb8|Psme2|Psme1|Psmb10|Psma2|Psma1|Uba52|Psmb3|Psma3|Psma7|Sem1|Psmb4|Psma4|Psmc3|Psmd8|Psme3
REACTOME_DEFECTIVE_CHST14_CAUSES_EDS_MUSCULOCONTRACTURAL_TYPE	0.0633397312859885	0.345214550638882	0.248911114434702	0.88451345550671	1.37628291203766	6	Bgn|Vcan|Dcn|Cspg4|Cspg5
REACTOME_DEFECTIVE_CHST3_CAUSES_SEDCJD	0.0633397312859885	0.345214550638882	0.248911114434702	0.886317762574567	1.37909037298707	6	Bgn|Vcan|Dcn|Cspg4|Cspg5
REACTOME_DEFECTIVE_CHST6_CAUSES_MCDC1	0.122840690978887	0.467714999475798	0.175204047558551	0.842558223550677	1.31100152094951	6	Ogn|Prelp|Acan|Lum|Omd
REACTOME_DEFECTIVE_CHSY1_CAUSES_TPBS	0.0614203454894434	0.34016522962804	0.252961123069611	0.890281160101406	1.38525732981044	6	Bgn|Vcan|Dcn|Cspg4|Cspg5
REACTOME_DEFECTIVE_CSF2RB_CAUSES_PULMONARY_SURFACTANT_METABOLISM_DYSFUNCTION_5_SMDP5	0.00792302944066422	0.0957665117213669	0.380730400722792	0.978085419734904	1.40851615393576	3	Csf2rb|Csf2ra|Csf2rb2
REACTOME_DEFECTIVE_EXT2_CAUSES_EXOSTOSES_2	0.0213095359800506	0.17346766625712	0.352487857583619	0.845759925578448	1.47980638070532	12	Sdc2|Hspg2|Sdc3|Sdc4|Gpc1|Sdc1|Ext1|Gpc6|Gpc3|Gpc4
REACTOME_DEFECTIVE_GALNT3_CAUSES_FAMILIAL_HYPERPHOSPHATEMIC_TUMORAL_CALCINOSIS_HFTC	0.0121015815922592	0.124413047626564	0.380730400722792	-0.93588533201841	-1.49867092092476	8	Galnt3|Muc1
REACTOME_DEFECTIVE_LFNG_CAUSES_SCDO3	0.794310722100657	0.915011146382306	0.0605092988656667	-0.454775262004594	-0.696838448955586	5	Notch1|Lfng
REACTOME_DEFECTIVE_ST3GAL3_CAUSES_MCT12_AND_EIEE15	0.0992217898832685	0.432428416418437	0.197822021315103	0.835468044579161	1.33269860246911	7	Ogn|Prelp|Acan|Lum|Omd
REACTOME_DEFECTS_IN_BIOTIN_BTN_METABOLISM	0.697855750487329	0.88696763353946	0.0611692626746689	0.526945047588984	0.855452000397922	8	Acaca|Pcca|Pcx|Hlcs|Pccb|Btd|Mccc2
REACTOME_DEFECTS_IN_COBALAMIN_B12_METABOLISM	0.306483300589391	0.674648198456491	0.106323255932708	0.656727125368485	1.14906010690667	12	Tcn2|Lmbrd1|Amn|Cd320|Abcd4|Mmab
REACTOME_DEFECTS_IN_VITAMIN_AND_COFACTOR_METABOLISM	0.308176100628931	0.676028703939486	0.110122263835536	0.580570454810028	1.11671142920994	20	Tcn2|Lmbrd1|Amn|Cd320|Abcd4|Mmab|Mmachc|Acaca|Pcca|Pcx|Mtrr|Hlcs|Mmadhc
REACTOME_DEFENSINS	0.610671936758893	0.855369630897298	0.0683110858318647	-0.555158741675553	-0.910475161447854	9	Cd4
REACTOME_DEGRADATION_OF_AXIN	0.176375404530744	0.553881976429526	0.130777137971974	-0.582900318158449	-1.22677392704877	55	Psmb9|Psmb8|Psme2|Psme1|Psmb10|Psma2|Psma1|Axin2|Uba52|Psmb3|Psma3|Psma7|Sem1|Psmb4|Psma4|Psmc3|Psmd8|Psme3
REACTOME_DEGRADATION_OF_BETA_CATENIN_BY_THE_DESTRUCTION_COMPLEX	0.255813953488372	0.634249317320183	0.102821842840815	-0.514929649714138	-1.13808075559186	84	Lef1|Psmb9|Psmb8|Psme2|Psme1|Tle4|Psmb10|Psma2|Psma1|Axin2|Uba52|Psmb3|Psma3|Ppp2r5a|Psma7|Sem1|Psmb4|Frat2|Psma4|Psmc3|Psmd8|Frat1|Hdac1|Psme3
REACTOME_DEGRADATION_OF_CYSTEINE_AND_HOMOCYSTEINE	0.544204322200393	0.82686668752413	0.0738052724171275	0.554658760771198	0.970473474185901	12	Csad|Txn2|Ethe1|Ado|Cth|Slc25a10
REACTOME_DEGRADATION_OF_DVL	0.20096463022508	0.578169006182606	0.120985142145252	-0.56759921322791	-1.20268506308222	57	Psmb9|Psmb8|Psme2|Psme1|Psmb10|Psma2|Psma1|Uba52|Psmb3|Psma3|Psma7|Sem1|Psmb4|Psma4|Psmc3|Psmd8|Psme3
REACTOME_DEGRADATION_OF_GLI1_BY_THE_PROTEASOME	0.1888	0.567120332561778	0.125033367555272	-0.563916643871541	-1.19698694315855	59	Psmb9|Psmb8|Psme2|Psme1|Psmb10|Psma2|Psma1|Uba52|Psmb3|Psma3|Psma7|Sem1|Psmb4|Psma4|Psmc3|Psmd8|Psme3
REACTOME_DEGRADATION_OF_THE_EXTRACELLULAR_MATRIX	2.79623784803671e-12	3.19947121813078e-09	0.898671232061694	0.808902333719098	2.12582887533298	114	Col3a1|Fn1|Ctsl|Spp1|Htra1|Col18a1|Col6a3|Timp2|Col6a1|Timp1|Mmp2|Col4a1|Fbn1|Hspg2|Mmp9|Mmp14|Col5a1|Col8a1|Ctsd|Col4a2|Col6a2|Lamb1|Dcn|Nid1|Col7a1|Adamts1|Col5a3|Col14a1|Adam15|Mmp19|Col12a1|Cd44|Lamc1|Bmp1|Col1a1|Adamts5|Col1a2|Furin|Col16a1|Bsg|Acan|Col4a5|Ctsb|Col5a2|Adam9|Capn2|Lama5|Eln
REACTOME_DEPOLYMERISATION_OF_THE_NUCLEAR_LAMINA	0.259332023575639	0.637376636240493	0.117249716749792	-0.698730680918798	-1.20340484008864	15	Lmnb1|Cdk1|Tmpo|Ccnb1
REACTOME_DEPOSITION_OF_NEW_CENPA_CONTAINING_NUCLEOSOMES_AT_THE_CENTROMERE	0.00352239832420464	0.0594687478542897	0.431707695803346	-0.84298131550659	-1.58508362665692	27	Cenpa|Cenpw|Hjurp|Cenph|Cenpx|Mis18bp1|Knl1|Rbbp7|Mis18a|Cenpl|Cenpk|Cenpm|Npm1|Smarca5|Cenpq|Cenpp|Rbbp4
REACTOME_DERMATAN_SULFATE_BIOSYNTHESIS	0.0685483870967742	0.359390795882731	0.245041785430996	0.838654269839636	1.37200928546676	9	Bgn|Vcan|Dcn|Cspg4|Dse|Cspg5|Ust
REACTOME_DETOXIFICATION_OF_REACTIVE_OXYGEN_SPECIES	0.633628318584071	0.864964340609252	0.0611692626746689	-0.459994022511244	-0.895461104197404	34	Gstp3|Ncf4|Cyba|Txn1
REACTOME_DEUBIQUITINATION	0.389460154241645	0.738109216110389	0.0692836467392548	-0.417683149823184	-1.03157922969743	232	Ccna2|Psmb9|Clspn|Cdk1|Psmb8|Tgfb1|Hif1a|Tnfaip3|Actb|Psme2|Psme1|Birc2|Cdc20|Psmb10|Tnip1|Brca1|Cyld|Psma2|Psma1|Uchl3|Axin2|Ripk1|Uchl1|Uchl5|Uba52|Gata3|Psmb3|Stambpl1|Rnf128|Psma3|Taf10|Taf9b|Usp20|Ddb2|Vdac2|Asxl1|Psma7|Sem1|Ino80d|Psmb4|Usp3|Psma4|Psmc3|Psmd8
REACTOME_DEVELOPMENTAL_BIOLOGY	0.0994252384988028	0.432802590532045	0.287805130535564	0.342780190587411	1.07243287651982	772	Col3a1|Tyrobp|Jun|Klf4|Fgfr1|Trem2|Col6a3|Mafb|Sdc2|Col6a1|Tsc22d1|Spi1|Hes1|Tcf4|Cebpd|Mmp2|Col4a1|Cdkn1a|Tnf|Cxcr4|Wwtr1|Cxcl12|Mmp9|Col5a1|Prnp|Col4a2|Sema5a|Rhob|Col6a2|Rhoc|Tubb6|Myc|Cebpa|Tubb2a|Ncam1|Lamb1|Lpl|Fes|Gpc1|Pbx1|Nrp2|Dpysl3|Cd36|Mef2c|Nrp1|Pmp22|Tead1|Lyn|Spag9|Cd72|Ntn1|Ubc|Tuba1a|Col5a3|Epha2|Plxnc1|Itga5|Nr2f2|Rps27|Runx1|Tubb3|Tcf12|Lamc1|Itgb1|Cdk4|Mef2a|Psmd7|Cebpb|Pfn2|I…
REACTOME_DEX_H_BOX_HELICASES_ACTIVATE_TYPE_I_IFN_AND_INFLAMMATORY_CYTOKINES_PRODUCTION	0.743852459016393	0.897552561562722	0.0605092988656667	-0.472373432623798	-0.747442304736977	7	Dhx9|Nfkb2|Myd88
REACTOME_DIGESTION	0.454191033138402	0.773375016176677	0.0828962134571565	0.65641951638497	1.0656431651859	8	Pir|Gucy2c|Amy1
REACTOME_DIGESTION_AND_ABSORPTION	0.381930184804928	0.730463186179464	0.0956031492204301	0.655230641981025	1.09371759529546	10	Pir|Gucy2c|Amy1
REACTOME_DIGESTION_OF_DIETARY_CARBOHYDRATE	0.631484794275492	0.864489412434796	0.0618406035753285	0.635969142227439	0.915843127970152	3	Amy1|Sis|Lct
REACTOME_DIGESTION_OF_DIETARY_LIPID	0.719026548672566	0.893329372766402	0.0658311958368866	-0.592188972667295	-0.818005910515164	2	Clps|Cel
REACTOME_DISASSEMBLY_OF_THE_DESTRUCTION_COMPLEX_AND_RECRUITMENT_OF_AXIN_TO_THE_MEMBRANE	0.34	0.700933792192477	0.107554375265169	0.537722795693598	1.09026106837789	27	Cav1|Ctnnb1|Fzd2|Fzd1|Lrp5|Gsk3b|Fzd5|Amer1|Dvl1|Lrp6
REACTOME_DISEASE	0.431211498973306	0.761551785974689	0.0536769600638127	-0.375948850203595	-1.01200306156073	1178	Sv2c|Cd28|Cd247|Nup210|Lck|Cd4|Cd8b1|Ramp3|Cyfip2|Lmnb1|Trat1|Il10|Pycard|Cd3g|Lig1|Was|Psmb9|Tuba1b|Rac2|Ccr5|Icos|Coro1a|Ramp1|Ran|Cysltr2|Bin2|Galnt3|Dock2|Elmo1|Rps2|Muc1|Stat5a|Tubb4b|Gng2|Zc3hav1|Psmb8|Slc39a4|Rpsa|Tgfb1|Entpd1|Ppia|Rap1b|Fen1|Fasl|Pik3cd|Rhog|Adora2a|Galnt12|Rps20|Cyba|Pgk1|Arpc3|Actb|Psen2|Nckap1l|Actr3|Rpl28|Itpr2|Cdkn2a|Psme2|Rplp0|Actg1|Psme1|Stat3|Rps17|Txn1|Ezh2|Rps2…
REACTOME_DISEASES_ASSOCIATED_WITH_GLYCOSAMINOGLYCAN_METABOLISM	0.000162614762122429	0.00906823684835757	0.518848077743792	0.82076278310144	1.76056305782662	35	Bgn|Sdc2|Hspg2|Sdc3|Vcan|Sdc4|Hexa|Gpc1|Dcn|Hexb|Ogn|Prelp|Acan|Sdc1|Ext1|Cspg4|Lum
REACTOME_DISEASES_ASSOCIATED_WITH_GLYCOSYLATION_PRECURSOR_BIOSYNTHESIS	0.742268041237113	0.897552561562722	0.0609039347452418	0.426309027694192	0.806567099354366	18	Ctsa|Gfpt1|Dpm3
REACTOME_DISEASES_ASSOCIATED_WITH_N_GLYCOSYLATION_OF_PROTEINS	0.977505112474438	0.988245451575928	0.0477342401407188	0.270756676682792	0.507465528742471	17	B4galt1|Alg14|Mgat2|Alg6|Dpagt1|Alg1|Man1b1
REACTOME_DISEASES_ASSOCIATED_WITH_O_GLYCOSYLATION_OF_PROTEINS	0.442708333333333	0.768216888653151	0.100990587455923	0.420963831031663	0.977390506145115	55	Thbs1|Sema5a|Cfp|Adamts1|Notch2|Adamts5|Adamts2|Thbs2|Spon1|Notch4|Dag1|Adamts9|Adamts4|Adamts14|Adamts7|Spon2|Adamts12|Adamts8|Adamtsl1|Adamtsl3
REACTOME_DISEASES_ASSOCIATED_WITH_SURFACTANT_METABOLISM	0.0606060606060606	0.338860451406059	0.252961123069611	0.920925210112404	1.36050281700366	4	Csf2rb|Csf2ra|Csf2rb2|Abca3
REACTOME_DISEASES_OF_BASE_EXCISION_REPAIR	0.461706783369803	0.77932208951734	0.0883594442500905	-0.710309301048577	-1.08838556749909	5	Neil3|Mutyh
REACTOME_DISEASES_OF_CARBOHYDRATE_METABOLISM	0.393333333333333	0.739673021501895	0.0985499803531691	0.502667787332837	1.04538666520399	30	Gns|Ubc|Gusb|Hgsnat|Naglu|Gaa|Khk|Hyal1|Ids|Dcxr|Ubb
REACTOME_DISEASES_OF_DNA_REPAIR	0.378640776699029	0.728482686168728	0.0928481214159878	-0.67339088144823	-1.11871889102422	10	Neil3|Pms2|Mutyh|Msh3|Msh6
REACTOME_DISEASES_OF_GLYCOSYLATION	0.000755365875612578	0.0225111263578307	0.477270815362862	0.600099097204071	1.59238983197939	124	Bgn|Sdc2|Thbs1|Hspg2|Sdc3|Vcan|Sdc4|Hexa|Sema5a|Cfp|Gpc1|Dcn|Ctsa|Adamts1|Hexb|Notch2|Adamts5|Ogn|Adamts2|Prelp|Acan|Sdc1|Ext1|Thbs2|Cspg4|Lum|Spon1|Notch4|Dag1|Cspg5|Adamts9|Adamts4|Gpc6|Gpc3|Adamts14|Adamts7|Gfpt1|Spon2|Gpc4|Adamts12|Adamts8
REACTOME_DISEASES_OF_IMMUNE_SYSTEM	0.0214396088337402	0.173757990179727	0.352487857583619	0.749969367755813	1.46276713035536	22	Cd14|Unc93b1|Tlr2|Nfkbia|Cd36|Tlr1|Nfkb1|Btk
REACTOME_DISEASES_OF_METABOLISM	9.68497324754206e-05	0.00656177998102065	0.538434096309916	0.580445820375731	1.61746321387557	202	Bgn|Sdc2|Thbs1|Hspg2|Csf2rb|Sdc3|Vcan|Sdc4|Hexa|Sema5a|Tbxas1|Gns|Cfp|Csf2ra|Gpc1|Dcn|Csf2rb2|Tcn2|Ctsa|Adamts1|Hexb|Ubc|Gusb|Notch2|Adamts5|Ogn|Adamts2|Prelp|Acan|Sdc1|Ext1|Thbs2|Cspg4|Gclm|Idh1|Lum|Spon1|Notch4|Dag1|Hgsnat|Naglu|Cspg5|Gaa|Adamts9|Adamts4|Cyp27a1|Abca3|Gpc6|Khk|Maoa|Gpc3|Adamts14|Hyal1|Adamts7|Gfpt1|Spon2|Gpc4|Adamts12|Adamts8
REACTOME_DISEASES_OF_MISMATCH_REPAIR_MMR	0.547045951859956	0.827611078233918	0.0791316651768349	-0.647116775314191	-0.991557561894221	5	Pms2|Msh3|Msh6
REACTOME_DISEASES_OF_PROGRAMMED_CELL_DEATH	0.676025917926566	0.882111032496301	0.0676760401641789	0.435184946348181	0.862318761637716	24	Jun|Lmna|App|Prdx2|Prdx1|Ywhae|Sod2|Capn2
REACTOME_DISEASES_OF_SIGNAL_TRANSDUCTION_BY_GROWTH_FACTOR_RECEPTORS_AND_SECOND_MESSENGERS	0.66626065773447	0.878418961104376	0.0415717899246479	-0.365526378892309	-0.934394336273822	353	Cd28|Lck|Trat1|Psmb9|Rac2|Icos|Bin2|Stat5a|Zc3hav1|Psmb8|Tgfb1|Rap1b|Pik3cd|Rhog|Actb|Psen2|Psme2|Actg1|Psme1|Stat3|Calm1|Cntrl|Areg|Notch1|Foxo1|Rap1a|Pik3r1|Psmb10|Csk|Tln1|Psma2|Psma1|Cdkn1b|Ncbp1|Cbl|Grb2|Rac1|Fyn|Plcg1|Ywhab|Uba52|Psmb3|Aggf1|Hdac7|Psma3|Ppp2r5a
REACTOME_DISINHIBITION_OF_SNARE_FORMATION	0.623853211009174	0.861734563002164	0.0636424081651019	0.606585165678151	0.923044609668373	5	Stx4a|Prkcb|Prkcg|Stxbp3
REACTOME_DISORDERS_OF_TRANSMEMBRANE_TRANSPORTERS	0.364130434782609	0.716950824781564	0.0755015292281669	-0.441229757007451	-1.04966534677905	147	Nup210|Psmb9|Psmb8|Slc39a4|Psme2|Psme1|Psmb10|Slc9a9|Psma2|Psma1|Hk1|Ranbp2|Uba52|Psmb3|Nup85|Psma3|Tpr|Psma7|Sem1|Psmb4|Psma4|Slc35c1|Psmc3|Psmd8
REACTOME_DISPLACEMENT_OF_DNA_GLYCOSYLASE_BY_APEX1	0.675889328063241	0.882111032496301	0.0633597010643758	-0.505228539575417	-0.828588296654841	9	Ung|Mbd4|Mutyh
REACTOME_DISSOLUTION_OF_FIBRIN_CLOT	0.320866141732283	0.685203269304131	0.103576326612592	0.636721566004701	1.13641500761622	13	Serpinb6a|Plaur|Serpine1|Plat|Serpinb8
REACTOME_DNA_DAMAGE_BYPASS	0.02255199104843	0.177355989431083	0.352487857583619	-0.712186752552828	-1.47784728981828	48	Pclaf|Pcna|Rpa2|Rfc3|Dtl|Usp1|Rpa1|Rfc2|Rfc4|Pold1|Rfc5|Uba52|Pole4|Pold3|Pole|Pole2|Mad2l2
REACTOME_DNA_DAMAGE_RECOGNITION_IN_GG_NER	0.936643835616438	0.965986404198463	0.0415717899246479	-0.329626055212243	-0.657053217528212	38	Actb|Parp1|Uba52|Ddb2|Ino80d|Actr5|Actl6a|Nfrkb|Yy1|Cetn2|Cops2|Cops3
REACTOME_DNA_DAMAGE_REVERSAL	0.896686159844055	0.948348960997419	0.0494904866135495	0.396579661985113	0.643814505354103	8	Ascc3|Fto|Ascc1|Alkbh3|Alkbh5|Alkbh2
REACTOME_DNA_DAMAGE_TELOMERE_STRESS_INDUCED_SENESCENCE	0.465579710144928	0.78180471512221	0.0776798560117236	-0.534254874983701	-1.00457583011718	27	Lmnb1|Ccna2|Ccne1|Ccne2|Tinf2|Cdkn1b|Rb1
REACTOME_DNA_DOUBLE_STRAND_BREAK_REPAIR	0.000309928927824612	0.0131872071544334	0.49849310876659	-0.704859183854438	-1.6417184259794	128	Ccna2|Pcna|Clspn|Rad51|Rpa2|Fen1|Rfc3|Tipin|Rad51ap1|Eya2|Sumo2|Rpa1|Timeless|Rfc2|Topbp1|Brca1|Parp1|Rfc4|Baz1b|Pold1|Rfc5|Kpna2|Rif1|Smarca5|Ube2i|Uba52|Brca2|Rmi2|Brip1|Nsd2|Pole4|Pold3|Pole|Pole2|Rbbp8|Exo1|Ppp4c|Eme1|Dna2|Rnf168|Tdp2|Paxip1|Gen1|Dclre1c|Slx4|Prkdc|Rfc1|Rpa3
REACTOME_DNA_DOUBLE_STRAND_BREAK_RESPONSE	0.436643835616438	0.764651642537257	0.0780892306943345	-0.5070742952803	-1.02085139782739	41	Eya2|Brca1|Baz1b|Kpna2|Smarca5|Ube2i|Uba52|Nsd2
REACTOME_DNA_METHYLATION	0.288840262582057	0.661291534128506	0.117249716749792	-0.798132562521255	-1.22295450829214	5	Uhrf1|Dnmt1
REACTOME_DNA_REPAIR	0.00029860370975941	0.0130794109955942	0.49849310876659	-0.614604707711462	-1.54590658319839	280	Pclaf|Ccna2|Lig1|Pcna|Clspn|Rad51|Rpa2|Fen1|Rfc3|Actb|Tipin|Rad51ap1|Dtl|Isy1|Cenpx|Ung|Eya2|Sumo2|Tinf2|Usp1|Rpa1|Timeless|Rfc2|Topbp1|Brca1|Parp1|Rfc4|Baz1b|Neil3|Pold1|Rfc5|Kpna2|Rif1|Smarca5|Ube2i|Uba52|Brca2|Rmi2|Brip1|Chd1l|Nsd2|Pole4|Pold3|Pole|Pole2|Mad2l2|Rbbp8|Ddb2|Exo1|Faap24|Ppp4c|Ino80d|Mbd4|Eme1|Fancf|Uba7|Pms2|Dna2|Terf2ip|Rnf168|Aqr|Tdp2|Polr2j|Gtf2h2|Tcea1|Paxip1|Gen1|Mutyh|Sumo3…
REACTOME_DNA_REPLICATION	4.62511847599535e-06	0.000640557658498941	0.610526878385931	-0.762683097638154	-1.78276896120882	125	Ube2c|Ccna2|Lig1|Psmb9|Mcm3|Mcm5|Pcna|Gmnn|Mcm7|Psmb8|Mcm6|Rpa2|Fen1|Rfc3|Mcm4|Ccne1|Mcm2|Cdc6|Psme2|Psme1|Cdt1|Ccne2|E2f2|Cdc45|Prim1|Psmb10|Rpa1|Rfc2|Orc6|Rfc4|Psma2|Psma1|Pold1|Rfc5|Anapc15|Dbf4|Pola1|Uba52|Psmb3|Gins2|Mcm10|Pole4|Pold3|Psma3|Orc1|Cdc7|Pole|Pole2|E2f1|Psma7|Sem1|Psmb4|Psma4|Psmc3|Psmd8|Dna2
REACTOME_DNA_REPLICATION_INITIATION	0.122699386503067	0.467714999475798	0.181383128498408	-0.846221088775318	-1.35508795258682	8	Prim1|Pola1|Pole4|Pole|Pole2|Prim2
REACTOME_DNA_REPLICATION_PRE_INITIATION	0.000498582168284989	0.0180523581618464	0.477270815362862	-0.7508418426985	-1.65948620776193	84	Psmb9|Mcm3|Mcm5|Gmnn|Mcm7|Psmb8|Mcm6|Rpa2|Mcm4|Mcm2|Cdc6|Psme2|Psme1|Cdt1|E2f2|Cdc45|Prim1|Psmb10|Rpa1|Orc6|Psma2|Psma1|Dbf4|Pola1|Uba52|Psmb3|Mcm10|Pole4|Psma3|Orc1|Cdc7|Pole|Pole2|E2f1|Psma7|Sem1|Psmb4|Psma4|Psmc3|Psmd8
REACTOME_DNA_STRAND_ELONGATION	0.000267123233264213	0.0123666296858986	0.49849310876659	-0.862977547842509	-1.6718192122758	32	Lig1|Mcm3|Mcm5|Pcna|Mcm7|Mcm6|Rpa2|Fen1|Rfc3|Mcm4|Mcm2|Cdc45|Prim1|Rpa1|Rfc2|Rfc4|Pold1|Rfc5|Pola1|Gins2|Pold3
REACTOME_DOPAMINE_NEUROTRANSMITTER_RELEASE_CYCLE	0.853249475890985	0.929140985924128	0.0551351763385257	0.380935387947475	0.732718825057441	20	Ppfia4|Syn3|Cask|Stxbp1
REACTOME_DOWNREGULATION_OF_ERBB2_ERBB3_SIGNALING	0.663385826771654	0.878270336486716	0.0640703750499722	0.492398961425736	0.878829302123422	13	Ubc|Nrg1|Usp8|Ubb|Akt1
REACTOME_DOWNREGULATION_OF_ERBB2_SIGNALING	0.124444444444444	0.470456651647333	0.188204146308491	0.643337164876387	1.3043997210507	27	Hbegf|Ptpn18|Ubc|Hsp90aa1|Nrg1|Stub1|Usp8|Ptpn12|Egfr|Erbin|Ubb|Akt1
REACTOME_DOWNREGULATION_OF_ERBB4_SIGNALING	0.169590643274854	0.543472670938702	0.148261500475107	0.780689195223606	1.2673847810104	8	Nedd4|Ubc|Ubb|Wwp1|Src
REACTOME_DOWNREGULATION_OF_SMAD2_3_SMAD4_TRANSCRIPTIONAL_ACTIVITY	0.850746268656716	0.927948728795634	0.0560595875032335	0.371478870212845	0.729199826333597	23	Ubc|Ski|Usp9x|Ncor2|Nedd4l|Ubb|Smad4|Smurf2|Tgif1|Ppm1a
REACTOME_DOWNREGULATION_OF_TGF_BETA_RECEPTOR_SIGNALING	0.418181818181818	0.755193856739111	0.096240602328129	0.511782553746009	1.02902800601953	26	Pmepa1|Ppp1r15a|Tgfbr2|Tgfbr1|Ubc|Bambi|Smad7|Stub1|Nedd4l
REACTOME_DOWNSTREAM_SIGNALING_EVENTS_OF_B_CELL_RECEPTOR_BCR	0.434169278996865	0.763295930904209	0.0738052724171275	-0.465977634079689	-1.02372603056756	81	Psmb9|Psmb8|Ppia|Psme2|Card11|Psme1|Calm1|Psmb10|Psma2|Psma1|Ikbkb|Uba52|Psmb3|Psma3|Nfatc1|Psma7|Sem1|Psmb4|Psma4|Psmc3|Psmd8|Psme3|Nfatc2
REACTOME_DOWNSTREAM_SIGNALING_OF_ACTIVATED_FGFR1	0.417410714285714	0.754928812741313	0.0952879846194844	0.508732305053926	1.01936438163392	25	Fgfr1|Flrt2|Flrt3|Hras|Fgf2|Gab1
REACTOME_DOWNSTREAM_SIGNALING_OF_ACTIVATED_FGFR2	0.833935018050542	0.924429099949291	0.0492917662312669	-0.395562755866787	-0.736767166813547	25	Pik3r1|Grb2|Plcg1
REACTOME_DOWNSTREAM_SIGNALING_OF_ACTIVATED_FGFR3	0.620229007633588	0.859470204290444	0.0658311958368866	-0.496715188143502	-0.902511278182791	22	Pik3r1|Grb2|Plcg1
REACTOME_DOWNSTREAM_SIGNALING_OF_ACTIVATED_FGFR4	0.628571428571429	0.863794782731145	0.0650877566917313	-0.501650791660362	-0.891445160828341	20	Pik3r1|Grb2|Plcg1
REACTOME_DOWNSTREAM_SIGNAL_TRANSDUCTION	0.616236162361624	0.857677399943364	0.0645031249656493	-0.481941827557631	-0.91341709099035	29	Grb7|Stat5a|Stat3|Pik3r1|Grb2|Plcg1
REACTOME_DSCAM_INTERACTIONS	0.675403225806452	0.8818791207447	0.0643583367917361	0.543015868701211	0.888355119394216	9	Ntn1|Pak1|Mapk12|Mapk13|Mapk11
REACTOME_DUAL_INCISION_IN_GG_NER	0.0684931506849315	0.359390795882731	0.224966093540314	-0.685703290407764	-1.38047061155143	41	Pcna|Rpa2|Rfc3|Rpa1|Rfc2|Parp1|Rfc4|Pold1|Rfc5|Uba52|Chd1l|Pole4|Pold3|Pole|Pole2|Ddb2
REACTOME_DUAL_INCISION_IN_TC_NER	0.240322580645161	0.617571128936708	0.109250039480711	-0.537644687910803	-1.15877898473204	65	Pcna|Rpa2|Rfc3|Isy1|Rpa1|Rfc2|Rfc4|Pold1|Rfc5|Uba52|Pole4|Pold3|Pole|Pole2
REACTOME_E2F_ENABLED_INHIBITION_OF_PRE_REPLICATION_COMPLEX_FORMATION	0.138339920948617	0.495774176291513	0.166933848713193	-0.833818380418263	-1.36748441038362	9	Cdk1|Ccnb1|Orc6|Orc1
REACTOME_E2F_MEDIATED_REGULATION_OF_DNA_REPLICATION	0.0229398036059072	0.178122251416754	0.352487857583619	-0.803281501460955	-1.44186764220084	21	Cdk1|Ccnb1|Prim1|Orc6|Pola1|Rb1|Orc1|E2f1
REACTOME_E3_UBIQUITIN_LIGASES_UBIQUITINATE_TARGET_PROTEINS	0.883419689119171	0.94344207929453	0.0635007968065945	0.331023891632067	0.755670582536252	50	H2-K1|H2-Q7|Ubc|H2-Q6|H2-D1
REACTOME_EARLY_PHASE_OF_HIV_LIFE_CYCLE	0.168316831683168	0.540932283749003	0.150169802128406	-0.769830571526104	-1.32228372702403	14	Cd4|Lig1|Ccr5|Ppia|Fen1
REACTOME_ECM_PROTEOGLYCANS	2.20535297927779e-08	7.73028727641134e-06	0.73376198835648	0.820923820302624	1.97970725536391	66	Bgn|Col3a1|Fn1|Sparc|Col6a3|Col6a1|Col4a1|Itgb5|Hspg2|Col5a1|Vcan|Col4a2|Col6a2|App|Itgax|Ncam1|Lamb1|Dcn|Serpine1|Col5a3|Tnc|Lamc1|Itgb1|Tgfb3|Col1a1|Col1a2|Acan|Col4a5|Lamb2|Lama4|Aspn|Itga9|Col5a2|Itgb3|Lum|Ptprs|Lama5
REACTOME_EFFECTS_OF_PIP2_HYDROLYSIS	0.0544090056285178	0.319891925264792	0.266350657088526	-0.770813592995011	-1.4241415857444	23	Prkch|Rasgrp2|Dgka|Itpr2|Dgkz|Prkcq
REACTOME_EGFR_DOWNREGULATION	0.486666666666667	0.793609511150495	0.0862865626267245	0.469452877694218	0.976310379638915	30	Hbegf|Spry2|Spry1|Ubc|Sh3gl3|Ptpn12|Ptprk|Stam|Egfr
REACTOME_EGFR_INTERACTS_WITH_PHOSPHOLIPASE_C_GAMMA	0.733870967741936	0.8965431143942	0.0603786357920401	0.513467549658079	0.840015094720088	9	Hbegf|Egfr
REACTOME_EGFR_TRANSACTIVATION_BY_GASTRIN	0.429435483870968	0.760799829381398	0.0878312634480124	0.659061657157	1.07820200270061	9	Hbegf|Mmp3|Hras|Egfr
REACTOME_EGR2_AND_SOX10_MEDIATED_INITIATION_OF_SCHWANN_CELL_MYELINATION	0.0955555555555556	0.426283870894243	0.216542836735348	0.676096918705985	1.37082183388671	27	Wwtr1|Lamb1|Pmp22|Tead1|Lamc1|Cyp51|Egr2|Adgrg6|Dag1|Lama2|Srebf2|Yap1|Hdac2|Utrn|Pou3f1|Mag
REACTOME_EICOSANOIDS	0.0880733944954129	0.407997644355402	0.204294756516886	0.871790766255617	1.32660970475806	5	Cyp4f18|Tbxas1|Ptgis
REACTOME_EICOSANOID_LIGAND_BINDING_RECEPTORS	0.35140562248996	0.706132665964955	0.0992333343771191	-0.694407178745896	-1.14539483234489	11	Cysltr2|Ptger4|Tbxa2r|Ltb4r1
REACTOME_ELASTIC_FIBRE_FORMATION	0.000199351545161384	0.0106335269850214	0.518848077743792	0.788061743282214	1.7505270451729	42	Fn1|Itgb5|Fbn1|Ltbp1|Fbln2|Ltbp4|Emilin2|Loxl2|Fbln1|Itga5|Efemp2|Loxl1|Ltbp3|Lox|Itgb1|Tgfb3|Furin|Emilin1|Loxl3|Itgb3|Mfap5|Ltbp2|Itgb8|Fbln5|Bmp7|Eln|Tgfb2|Mfap2
REACTOME_ELECTRIC_TRANSMISSION_ACROSS_GAP_JUNCTIONS	0.827433628318584	0.924267105103871	0.0590954798717342	-0.506869410801807	-0.700151797875779	2	Panx1
REACTOME_ELEVATION_OF_CYTOSOLIC_CA2_LEVELS	0.388663967611336	0.737169663897718	0.0937465422491719	-0.650681251851822	-1.09528230606473	13	Orai1|Itpr2|Stim1|Itpr1|Orai2
REACTOME_ENDOGENOUS_STEROLS	0.30188679245283	0.669737395794238	0.11146266692298	0.584184417729164	1.13465879064159	21	Cyp51|Cyp4v3|Arnt2|Ahr|Ptgis|Cyp27a1|Fdx1
REACTOME_ENDOSOMAL_SORTING_COMPLEX_REQUIRED_FOR_TRANSPORT_ESCRT	0.996376811594203	0.999512945322947	0.0413209506074822	-0.269152019994978	-0.515472180770411	30	Uba52|Chmp4c|Vps37b|Chmp2a|Vps28|Snf8|Chmp4b
REACTOME_ENDOSOMAL_VACUOLAR_PATHWAY	0.0298919613854079	0.207972332474468	0.352487857583619	0.833303077738872	1.48727194741861	13	Ctsl|H2-K1|H2-Q7|H2-Q6|H2-D1|H2-T23|B2m|H2-M3
REACTOME_ENERGY_DEPENDENT_REGULATION_OF_MTOR_BY_LKB1_AMPK	1	1	0.0418238690062304	-0.222502832677163	-0.417776613953114	28	Lamtor4|Cab39|Prkag1
REACTOME_ENOS_ACTIVATION	0.410714285714286	0.750366843270069	0.0894366833718621	0.62825845723142	1.07817139661077	11	Cav1|Ddah2|Hsp90aa1|Cygb|Nos3|Ddah1
REACTOME_EPHA_MEDIATED_GROWTH_CONE_COLLAPSE	0.408296943231441	0.748725258118719	0.0952879846194844	0.498466118774629	1.02455400893684	28	Lyn|Epha2|Myl12a|Rock2|Myh10|Rhoa|Efna1|Efna2|Ngef|Efna5
REACTOME_EPHB_MEDIATED_FORWARD_SIGNALING	0.546232876712329	0.827198003609294	0.0667426134241917	-0.472357117781593	-0.950958130690696	41	Arpc3|Actb|Actr3|Actg1|Arpc2|Arpc5|Arpc4|Cdc42|Cfl1|Rac1|Fyn|Arpc1b|Actr2|Rock1
REACTOME_EPHRIN_SIGNALING	0.909853249475891	0.952667411243104	0.0521630305460055	0.357424056850287	0.687495421188637	20	Myl12a|Efnb2|Pak1|Efnb1|Sdcbp|Ephb6|Ephb2|Ephb4|Src|Nck2
REACTOME_EPH_EPHRIN_MEDIATED_REPULSION_OF_CELLS	0.452685421994885	0.77212949244103	0.0985499803531691	0.429356292246896	0.983076308478087	49	Mmp2|Mmp9|Lyn|Epha2|Vav3|Efnb2|Cltb|Efnb1|Dnm1|Efna1|Efna2|Efna5|Cltc|Ephb6|Vav2|Ephb2|Yes1|Aph1b|Ephb4|Ap2m1|Adam10|Src|Efna4|Epha3|Ap2a2
REACTOME_EPH_EPHRIN_SIGNALING	0.783236994219653	0.910316682562316	0.0749278818393739	0.330376958544768	0.829200851215697	88	Sdc2|Mmp2|Mmp9|Lyn|Epha2|Myl12a|Rock2|Vav3|Efnb2|Pak1|Cltb|Myh10|Efnb1|Dnm1|Rasa1|Rhoa|Efna1|Efna2|Sdcbp|Ptk2|Ngef|Hras|Efna5|Cltc|Ephb6|Itsn1|Vav2
REACTOME_EPIGENETIC_REGULATION_OF_GENE_EXPRESSION	0.0874811463046757	0.406020629223656	0.184706471207739	-0.587178073986777	-1.31289159983235	89	Dek|Chd3|Uhrf1|Cbx3|Actb|Aebp2|Dnmt1|Ezh2|Suz12|Rbbp7|Baz1b|Mbd2|Smarca5|Rbbp4|Sin3b|Polr1d|Eed|Ddx21|Hdac1|Sap18
REACTOME_ERBB2_ACTIVATES_PTK6_SIGNALING	0.311507936507937	0.677744280994171	0.105920292736253	0.671341523026413	1.15210741559117	11	Hbegf|Nrg1|Egfr|Btc
REACTOME_ERBB2_REGULATES_CELL_MOTILITY	0.651574803149606	0.874588279719959	0.0649407684612899	0.498750233716565	0.890164996615514	13	Hbegf|Nrg1|Rhoa|Egfr
REACTOME_ERCC6_CSB_AND_EHMT2_G9A_POSITIVELY_REGULATE_RRNA_EXPRESSION	0.269902912621359	0.647573448437362	0.11378726182188	-0.685387744975517	-1.18770871896	16	Chd3|Cbx3|Rbbp7|Rbbp4|Hdac1
REACTOME_ERKS_ARE_INACTIVATED	0.512145748987854	0.810035422926428	0.0785029047348687	-0.591186813243459	-0.995136181166338	13	Dusp4
REACTOME_ERK_MAPK_TARGETS	0.404580152671756	0.746922797592527	0.0880945010398517	-0.579870097100039	-1.05360036295597	22	Dusp4|Rps6ka1
REACTOME_ERYTHROCYTES_TAKE_UP_CARBON_DIOXIDE_AND_RELEASE_OXYGEN	0.0200583122042862	0.167402762058674	0.352487857583619	0.886952390873794	1.45102333560941	9	Aqp1|Hba-a1
REACTOME_ERYTHROCYTES_TAKE_UP_OXYGEN_AND_RELEASE_CARBON_DIOXIDE	0.00380306769328503	0.062348287951606	0.431707695803346	0.958295844857846	1.49108663948928	6	Aqp1|Hba-a1
REACTOME_ERYTHROPOIETIN_ACTIVATES_PHOSPHOINOSITIDE_3_KINASE_PI3K	0.526104417670683	0.817343992893627	0.0766746872490091	-0.59755170957408	-0.985635893685737	11	Pik3cg|Pik3cd|Pik3r1|Pik3r5|Jak2
REACTOME_ERYTHROPOIETIN_ACTIVATES_PHOSPHOLIPASE_C_GAMMA_PLCG	0.330134357005758	0.694282061933459	0.10027910675413	0.745571086600641	1.16009173157234	6	Lyn|Plcg2|Irs2
REACTOME_ERYTHROPOIETIN_ACTIVATES_RAS	0.446850393700787	0.770319847314168	0.0843144320642653	0.586356407756417	1.04652371957102	13	Lyn|Irs2|Vav1|Hras
REACTOME_ERYTHROPOIETIN_ACTIVATES_STAT5	0.79002079002079	0.913500319720866	0.0583452776743612	-0.454561562604951	-0.707495676794462	6	Stat5a
REACTOME_ER_QUALITY_CONTROL_COMPARTMENT_ERQC	0.981132075471698	0.990823598236681	0.048701086452153	0.283240190100335	0.544804777570256	20	Ubc|Uggt1|Ubb|Os9|Rnf5|Syvn1|Uggt2|Amfr|Sel1l|Rnf103
REACTOME_ER_TO_GOLGI_ANTEROGRADE_TRANSPORT	0.888059701492537	0.94511228774177	0.0817515582532145	0.315832840925499	0.842924325931126	143	Tubb6|Tubb2a|Col7a1|Ctsz|Tuba1a|Tubb3|Kdelr3|Copz2|Sptbn1|Tmed3|Dynll1|Tubb2b|Golgb1|Dync1h1|Ank3|Dctn2|Lman1|Mcfd2|Arf4|Sec31a|Ankrd28|Kdelr2|Bet1|Ank2|Arfgap3
REACTOME_ESR_MEDIATED_SIGNALING	0.0977443609022556	0.429696849087894	0.282013350011725	0.456999783666724	1.23935792524676	157	Gng11|Jun|Fos|Ccnd1|Fosb|Cav1|Mmp2|Hbegf|Cxcl12|Mmp9|Gngt2|Ctsd|Myc|Hspb1|Runx1|Cav2|Hsp90aa1|Igf1r|Gnai1|Polr2f|Gngt1|Cxxc5|Greb1|Gnb4|Ddx5|Bcl2|Ptges3|Esr1|Mapk3|Mmp3|Fkbp4|Nos3
REACTOME_ESTABLISHMENT_OF_SISTER_CHROMATID_COHESION	0.140562248995984	0.499742780646395	0.166933848713193	-0.814415031351525	-1.34334263360976	11	Esco2|Smc1a|Rad21|Cdca5|Smc3
REACTOME_ESTROGEN_BIOSYNTHESIS	0.0285717940736815	0.203174909668262	0.352487857583619	0.915655420308323	1.42473910423791	6	Akr1b8|Hsd17b11
REACTOME_ESTROGEN_DEPENDENT_GENE_EXPRESSION	0.271676300578035	0.649856039633565	0.142056643575821	0.440099352546624	1.10458901056106	88	Jun|Fos|Ccnd1|Fosb|Cxcl12|Ctsd|Myc|Runx1|Hsp90aa1|Polr2f|Cxxc5|Greb1|Ddx5|Bcl2|Ptges3|Esr1
REACTOME_ESTROGEN_DEPENDENT_NUCLEAR_EVENTS_DOWNSTREAM_OF_ESR_MEMBRANE_SIGNALING	0.114470842332613	0.454909588736903	0.193813302725311	0.665174938340126	1.31804382002447	24	Fos|Ccnd1|Hbegf|Bcl2|Mapk3|Ptk2|Foxo3|Egfr
REACTOME_ESTROGEN_STIMULATED_SIGNALING_THROUGH_PRKCZ	0.22037422037422	0.600805420805421	0.132846300606183	-0.819365878096115	-1.27529000284105	6	Prkcz
REACTOME_ETHANOL_OXIDATION	0.832661290322581	0.924429099949291	0.0544555953940371	0.435136991745661	0.711869019923165	9	Aldh2|Aldh1a1|Aldh1b1
REACTOME_EUKARYOTIC_TRANSLATION_ELONGATION	0.000511141175533965	0.0180523581618464	0.477270815362862	-0.732722325425601	-1.62581842130637	87	Rps2|Rpsa|Rps20|Rpl28|Rplp0|Rps17|Rps29|Rpl3|Rps3a1|Rpl35|Rpl8|Rps8|Rpl32|Rpl22l1|Rps6|Rps18|Rps26|Rpl10a|Rps19|Rps12|Rps3|Rpl15|Rpl6|Rpl5|Rplp2|Rps7|Rps28|Rpl38|Rps10|Rps4x|Rpl36a|Rps21|Rpl7a|Rpl11|Rpl12|Rps5|Rpl18|Uba52|Rpl27|Eef1b2|Rps11|Rpl13|Rplp1|Rpl13a|Rpl14|Rpl7|Rps13|Rps15|Rps16|Rps9|Rpl29|Eef2|Rpl4|Eef1a1|Rpl22|Rpl23|Rps25|Rpl26|Rpl10|Rpl31
REACTOME_EUKARYOTIC_TRANSLATION_INITIATION	0.00723686774814282	0.0909054325837531	0.407017918923954	-0.644370294816162	-1.48937450358506	116	Rps2|Rpsa|Rps20|Rpl28|Rplp0|Rps17|Rps29|Rpl3|Rps3a1|Rpl35|Rpl8|Rps8|Rpl32|Rpl22l1|Rps6|Rps18|Rps26|Rpl10a|Rps19|Rps12|Rps3|Rpl15|Rpl6|Rpl5|Rplp2|Rps7|Rps28|Rpl38|Rps10|Rps4x|Rpl36a|Rps21|Rpl7a|Eif2s2|Eif2s1|Rpl11|Rpl12|Rps5|Rpl18|Uba52|Rpl27|Rps11|Rpl13|Rplp1|Rpl13a|Eif3c|Rpl14|Eif3m|Rpl7|Rps13|Rps15|Rps16|Eif1ax|Rps9|Rpl29|Eif3h|Rpl4|Rpl22|Eif3i|Rpl23|Rps25|Rpl26|Rpl10|Rpl31|Rpl21|Eif3f|Rpl35a|E…
REACTOME_EXPORT_OF_VIRAL_RIBONUCLEOPROTEINS_FROM_NUCLEUS	0.391459074733096	0.738664508872166	0.0860347242455604	-0.544690557186021	-1.04975947729626	31	Nup210|Ran
REACTOME_EXTENSION_OF_TELOMERES	0.00770244687683826	0.094338954177049	0.407017918923954	-0.776572178302376	-1.58714189934962	44	Lig1|Pcna|Rpa2|Fen1|Rfc3|Dscc1|Tinf2|Prim1|Rpa1|Rfc2|Rfc4|Pold1|Rfc5|Pola1|Pold3|Dna2|Terf2ip|Pif1
REACTOME_EXTRACELLULAR_MATRIX_ORGANIZATION	1.52317071745957e-16	3.7373532170733e-13	1.04762648849882	0.73790448848189	2.10901989087924	257	Itgae|Bgn|Col3a1|Fn1|Ctsl|Spp1|Htra1|Sparc|Serpinh1|Col18a1|Col6a3|Timp2|Sdc2|Col6a1|Thbs1|Timp1|Mmp2|Col4a1|Itgb5|Fbn1|Hspg2|Actn1|Sdc3|Plod2|Plec|Mmp9|Mmp14|Ltbp1|Col5a1|Vcan|Itgam|Col8a1|Sdc4|Ctsd|Vcam1|Col4a2|Col6a2|Pdgfb|App|Itgax|Fbln2|Ltbp4|Ncam1|Dst|Lamb1|Pcolce2|Pcolce|Dcn|Pdgfa|Emilin2|Nid1|Col7a1|Adamts1|Plod1|Serpine1|P4ha1|Itga6|Loxl2|Fbln1|Col5a3|Itgb4|Col14a1|Adam15|Ddr2|Tnc|Itga5|…
REACTOME_EXTRA_NUCLEAR_ESTROGEN_SIGNALING	0.0263897157913155	0.194060637302571	0.352487857583619	0.565714688470249	1.38356021723846	73	Gng11|Fos|Ccnd1|Cav1|Mmp2|Hbegf|Mmp9|Gngt2|Hspb1|Cav2|Hsp90aa1|Igf1r|Gnai1|Gngt1|Gnb4|Bcl2|Esr1|Mapk3|Mmp3|Nos3|Gng5|Ptk2|Hras|Gng12
REACTOME_EXTRINSIC_PATHWAY_OF_FIBRIN_CLOT_FORMATION	0.884026258205689	0.94363649748435	0.0554793308704233	-0.382002609266328	-0.585331103026104	5	Tfpi
REACTOME_FACTORS_INVOLVED_IN_MEGAKARYOCYTE_DEVELOPMENT_AND_PLATELET_PRODUCTION	0.0488505747126437	0.301628116800749	0.245041785430996	-0.575235001399117	-1.34231868704794	127	Myb|Kif11|Tuba1b|Dock2|Tubb4b|Mical1|Kif15|Actb|Kif21b|Cenpe|Capza1|Itpk1|Cables1|Zfpm1|Kif20b|Klc3|Capzb|Ehd3|Kif22|Dock8|Cdc42|Racgap1|Prkar1a|Tuba4a|Rac1|Dock11|Gata3|Kif2c|Dock10
REACTOME_FANCONI_ANEMIA_PATHWAY	0.386086956521739	0.734743042129401	0.0855356947987884	-0.535380420123627	-1.06300029070677	37	Rpa2|Cenpx|Usp1|Rpa1|Uba52|Faap24|Eme1|Fancf|Slx4|Rpa3|Fanci|Faap20|Mus81
REACTOME_FASL_CD95L_SIGNALING	0.20464135021097	0.582253236789642	0.139599673451922	-0.863296375701404	-1.28742214613731	4	Fasl|Casp8
REACTOME_FATTY_ACIDS	0.110091743119266	0.450695442068037	0.181383128498408	0.857904761106069	1.30547927999934	5	Cyp4f18|Cyp2j6
REACTOME_FATTY_ACIDS_BOUND_TO_GPR40_FFAR1_REGULATE_INSULIN_SECRETION	0.586912065439673	0.84365477432768	0.072003313661988	-0.600004153877939	-0.960810846251456	8	Gna15
REACTOME_FATTY_ACID_METABOLISM	0.187022900763359	0.565882533825338	0.20207170902116	0.427025157701386	1.14104940154221	145	Alox5ap|Ptgs2|Cyp4f18|Tbxas1|Gpx1|Scd2|Hacd4|Ptgs1|Hacd1|Hpgds|Ppt1|Ltc4s|Acsl3|Acsl1|Gpx4|Pla2g4a|Fasn|Fads1|Slc25a1|Elovl6|Ptges3|Ppt2|Hpgd|Hsd17b4|Ptgis|Scd1|Alox5|Acot1|Slc27a3|Dpep1|Acox3
REACTOME_FATTY_ACYL_COA_BIOSYNTHESIS	0.115555555555556	0.455599595310361	0.195789002148949	0.647283064688048	1.34613973978247	30	Scd2|Hacd4|Hacd1|Ppt1|Acsl3|Acsl1|Fasn|Slc25a1|Elovl6|Ppt2|Scd1|Slc27a3
REACTOME_FBXW7_MUTANTS_AND_NOTCH1_IN_CANCER	0.520787746170678	0.813808993136631	0.0817515582532145	-0.676300172812411	-1.03627440369928	5	Notch1
REACTOME_FCERI_MEDIATED_CA_2_MOBILIZATION	0.16304347826087	0.533880357419155	0.14551614609036	-0.668100141726981	-1.27952610957724	30	Itk|Lat|Txk|Lcp2|Grap2|Itpr2|Calm1|Tec
REACTOME_FCERI_MEDIATED_MAPK_ACTIVATION	0.682222222222222	0.883393854909672	0.0686325631836726	0.408265195445075	0.849059760621946	30	Jun|Fos|Fcer1g|Lyn|Syk|Plcg2|Vav3|Vav1|Pak1
REACTOME_FCERI_MEDIATED_NF_KB_ACTIVATION	0.438485804416404	0.765037688151019	0.0736212741014394	-0.462830661716403	-1.01700786159532	80	Rasgrp2|Psmb9|Psmb8|Psme2|Card11|Psme1|Prkcq|Psmb10|Psma2|Psma1|Ikbkb|Uba52|Psmb3|Psma3|Psma7|Sem1|Psmb4|Psma4|Psmc3|Psmd8
REACTOME_FCGAMMA_RECEPTOR_FCGR_DEPENDENT_PHAGOCYTOSIS	0.348909657320872	0.705291403822615	0.0850427463764322	-0.488108320359521	-1.07624714683201	83	Cd247|Cyfip2|Cd3g|Was|Elmo1|Arpc3|Actb|Nckap1l|Actr3|Itpr2|Actg1|Arpc2|Arpc5|Arpc4|Pik3r1|Cdc42|Cfl1|Grb2|Rac1|Fyn|Plcg1|Pld3|Arpc1b
REACTOME_FCGR3A_MEDIATED_IL10_SYNTHESIS	0.550087873462215	0.82813309587068	0.0676760401641789	-0.480702086487583	-0.948106144593914	36	Cd247|Il10|Cd3g|Itpr2|Calm1
REACTOME_FCGR_ACTIVATION	0.760649087221095	0.903118843259545	0.0589694466690997	-0.472866513524403	-0.785793751342027	12	Cd247|Cd3g
REACTOME_FC_EPSILON_RECEPTOR_FCERI_SIGNALING	0.122857142857143	0.467714999475798	0.149207542435322	-0.524869600015983	-1.22570129260854	129	Itk|Lat|Txk|Rasgrp2|Lcp2|Psmb9|Grap2|Psmb8|Itpr2|Psme2|Card11|Psme1|Prkcq|Calm1|Map3k1|Pik3r1|Tec|Psmb10|Psma2|Psma1|Ikbkb|Grb2|Rac1|Fyn|Plcg1|Uba52|Psmb3|Pak2|Psma3|Itpr1|Nfatc1|Psma7|Sem1|Psmb4|Psma4|Psmc3|Psmd8
REACTOME_FERTILIZATION	0.0492125984251969	0.301628116800749	0.287857117255149	0.804227546056595	1.43537819617426	13	Cd9|B4galt1|Adam30
REACTOME_FGFR1B_LIGAND_BINDING_AND_ACTIVATION	0.0471728091524548	0.294136532239841	0.321775918075361	0.909192743811241	1.38352453836606	5	Fgfr1|Fgf2
REACTOME_FGFR1C_LIGAND_BINDING_AND_ACTIVATION	0.0122370609994008	0.125280954125994	0.380730400722792	0.915158377130321	1.45981680347071	7	Fgfr1|Fgf2
REACTOME_FGFR1_LIGAND_BINDING_AND_ACTIVATION	0.0117807222638756	0.122656147926999	0.380730400722792	0.903762150639737	1.47852351931414	9	Fgfr1|Fgf2
REACTOME_FGFR1_MUTANT_RECEPTOR_ACTIVATION	0.777173913043478	0.908492484343821	0.0526973085708419	-0.410747467357755	-0.772341062871977	27	Stat5a|Stat3|Cntrl|Pik3r1|Grb2
REACTOME_FGFR2B_LIGAND_BINDING_AND_ACTIVATION	0.443579766536965	0.769342561011829	0.0840745577910723	0.672200510517963	1.07226205329919	7	Fgf7|Fgf2|Fgfbp3|Fgfr2
REACTOME_FGFR2C_LIGAND_BINDING_AND_ACTIVATION	0.715725806451613	0.892086176583832	0.0615706755421678	0.52558768817895	0.85984322079039	9	Fgf2|Fgfr2|Fgf18|Fgf1|Fgf9
REACTOME_FGFR2_ALTERNATIVE_SPLICING	0.924187725631769	0.959648165943779	0.0445961615888961	-0.350879578283133	-0.653541186449456	25	Hnrnpf|Ncbp1|Polr2j|Hnrnpm|Hnrnpa1|Polr2l|Polr2b|Gtf2f2|Ptbp1|Polr2c|Gtf2f1|Tia1
REACTOME_FGFR2_LIGAND_BINDING_AND_ACTIVATION	0.340551181102362	0.700933792192477	0.0999276973731092	0.623795926294716	1.11334544042433	13	Fgf7|Fgf2|Fgfbp3|Fgfr2|Fgf18|Fgf1|Fgf22
REACTOME_FGFR2_MUTANT_RECEPTOR_ACTIVATION	0.989082969432314	0.995711123904714	0.0501934252649434	0.281250031629385	0.578085122671662	28	Fgf7|Polr2f|Fgf2|Polr2e
REACTOME_FGFR3B_LIGAND_BINDING_AND_ACTIVATION	0.754318618042226	0.901697751274486	0.0567672387487446	0.514271469535327	0.80019476387106	6	Fgf18|Fgf1|Fgfr3|Fgf9|Fgf17
REACTOME_FGFR3_LIGAND_BINDING_AND_ACTIVATION	0.100970873786408	0.435129942787172	0.195789002148949	-0.846538317536608	-1.40637248572079	10	Galnt3
REACTOME_FGFRL1_MODULATION_OF_FGFR1_SIGNALING	0.28952772073922	0.661867562845154	0.112843355675562	0.692787698543935	1.15640821285597	10	Spred1|Fgfrl1|Fgf2|Spred2
REACTOME_FIBRONECTIN_MATRIX_FORMATION	0.030468132308237	0.210587720113551	0.352487857583619	0.936060375902565	1.38286232618771	4	Fn1|Itga5|Itgb1
REACTOME_FICOLINS_BIND_TO_REPETITIVE_CARBOHYDRATE_STRUCTURES_ON_THE_TARGET_CELL_SURFACE	0.174545454545455	0.552277704124371	0.140406238523342	0.882988968598084	1.23582527041353	2	Masp1|Masp2
REACTOME_FLT3_SIGNALING	0.421455938697318	0.756685608479121	0.0650877566917313	-0.411127974045743	-1.02047612940311	240	Lat|Il2ra|Dusp4|Rasal3|Il2rb|Psmb9|Il2rg|Dusp5|Stat5a|Psmb8|Jak3|Dusp2|Rap1b|Actb|Flt3l|Psme2|Actg1|Psme1|Actn2|Calm1|Areg|Rap1a|Jak1|Pik3r1|Psmb10|Csk|Tln1|Psma2|Psma1|Grb2|Rasa2|Fyn|Pde3b|Ywhab|Uba52|Psmb3|Il3ra|Psma3|Ppp2r5a|Erbb3|Psma7|Sem1|Psmb4|Jak2|Ksr1|Psma4|Psmc3|Psmd8
REACTOME_FOLDING_OF_ACTIN_BY_CCT_TRIC	0.517786561264822	0.812334260872977	0.0766746872490091	-0.611006631801399	-1.00206719263047	9	Actb
REACTOME_FORMATION_OF_ATP_BY_CHEMIOSMOTIC_COUPLING	0.712389380530973	0.892029211948659	0.0662842187012672	-0.603400194522974	-0.83349226059145	2	mt-Atp6
REACTOME_FORMATION_OF_FIBRIN_CLOT_CLOTTING_CASCADE	0.0655021834061135	0.351686048178265	0.261663521711573	0.696516826746431	1.43163011538136	28	Pf4|Prcp|Procr|F13a1|F3|Pros1|Thbd|Serping1|C1qbp|F2r|F10
REACTOME_FORMATION_OF_INCISION_COMPLEX_IN_GG_NER	0.495826377295493	0.798918831033405	0.0702812841717392	-0.48523121787344	-0.985811983453333	43	Rpa2|Sumo2|Rpa1|Parp1|Ube2i|Uba52|Chd1l|Ddb2|Gtf2h2|Sumo3|Rpa3|Xpa|Ccnh
REACTOME_FORMATION_OF_RNA_POL_II_ELONGATION_COMPLEX	0.67524115755627	0.8818791207447	0.0536769600638127	-0.408319276256011	-0.865187059948339	57	Supt16|Ncbp1|Supt4a|Nelfcd|Ssrp1|Polr2j|Paf1|Gtf2h2|Tcea1|Elob|Rtf1|Mllt3|Ccnh|Supt5|Polr2l|Polr2b|Gtf2f2|Iws1|Polr2c|Gtf2f1|Ccnk
REACTOME_FORMATION_OF_SENESCENCE_ASSOCIATED_HETEROCHROMATIN_FOCI_SAHF	0.724206349206349	0.893774526159881	0.0602484086158019	0.468629322613734	0.804227504523818	11	Hmga2|Cdkn1a|Hmga1|Trp53
REACTOME_FORMATION_OF_TC_NER_PRE_INCISION_COMPLEX	0.971794871794872	0.985399084303161	0.0584693210386381	0.296114043048073	0.68556288429648	53	Hmgn1|Ubc|Polr2f|Ddb1|Cops7a|Cops8|Ubb|Polr2e|Gps1
REACTOME_FORMATION_OF_THE_BETA_CATENIN_TCF_TRANSACTIVATING_COMPLEX	0.793594306049822	0.914673239668849	0.0509082865515105	-0.396682867842337	-0.764510407799007	31	Lef1|Runx3|Tle4|Axin2
REACTOME_FORMATION_OF_THE_CORNIFIED_ENVELOPE	0.0566371681415929	0.328005245333944	0.252961123069611	-0.718054454895629	-1.39782215330632	34	Pkp3|Klk8|Krt18|St14|Perp|Krt19|2010005H15Rik
REACTOME_FORMATION_OF_THE_EARLY_ELONGATION_COMPLEX	0.767730496453901	0.905341918512464	0.0522693317499306	-0.41605818894095	-0.80590004275874	33	Ncbp1|Supt4a|Nelfcd|Polr2j|Gtf2h2|Ccnh|Supt5|Polr2l|Polr2b|Gtf2f2|Polr2c|Gtf2f1
REACTOME_FORMATION_OF_TUBULIN_FOLDING_INTERMEDIATES_BY_CCT_TRIC	0.79664570230608	0.915980789546244	0.0583452776743612	0.399991881272569	0.776902448092342	21	Tubb6|Tubb2a|Tuba1a|Tubb3|Tubb2b
REACTOME_FORMATION_OF_XYLULOSE_5_PHOSPHATE	0.908096280087527	0.951936302723482	0.0542315935495841	-0.358374163041628	-0.549125945898881	5	Cryl1|Sord
REACTOME_FORMYL_PEPTIDE_RECEPTORS_BIND_FORMYL_PEPTIDES_AND_MANY_OTHER_LIGANDS	0.0297232284620884	0.20761098581238	0.352487857583619	0.913280794162554	1.42104423971487	6	Anxa1|App|Hebp1
REACTOME_FOXO_MEDIATED_TRANSCRIPTION	0.3	0.667765346235259	0.127505315300183	0.458421889575905	1.08018325769883	60	Klf4|Cav1|Cdkn1a|Btg1|Gadd45a|Txnip|Fbxo32|Sod2|Ywhag|Bbc3|Cited2|Bcl6
REACTOME_FOXO_MEDIATED_TRANSCRIPTION_OF_CELL_CYCLE_GENES	0.0265729573708513	0.194350279688307	0.352487857583619	0.793012634367225	1.45876991728963	16	Klf4|Cav1|Cdkn1a|Btg1|Gadd45a
REACTOME_FOXO_MEDIATED_TRANSCRIPTION_OF_CELL_DEATH_GENES	0.697087378640777	0.88696763353946	0.0610363728309177	-0.486363721098227	-0.842819902119536	16	Fasl|Foxo1|Nfyb|Bcl2l11
REACTOME_FOXO_MEDIATED_TRANSCRIPTION_OF_OXIDATIVE_STRESS_METABOLIC_AND_NEURONAL_GENES	0.987364620938628	0.9946614170972	0.0415717899246479	-0.293289525498752	-0.546275122096117	25	Foxo1|Nr3c1|Hdac1
REACTOME_FREE_FATTY_ACIDS_REGULATE_INSULIN_SECRETION	0.837349397590361	0.925124845817915	0.0540088272801684	-0.419437709685065	-0.691844496814524	11	Gna15
REACTOME_FREE_FATTY_ACID_RECEPTORS	0.742424242424242	0.897552561562722	0.0568864160475701	0.56045898549328	0.827978233417619	4	Ffar4|Ffar2|Ffar1
REACTOME_FRS_MEDIATED_FGFR1_SIGNALING	0.157464212678937	0.525910931174089	0.158514105424824	0.689277918103809	1.29187869878774	17	Fgfr1|Hras|Fgf2
REACTOME_FRS_MEDIATED_FGFR2_SIGNALING	0.878406708595388	0.94104959714316	0.05378728077603	0.369426445687962	0.710581688637847	20	Fgf7|Hras|Fgf2|Ptpn11|Sos1|Frs2|Fgfr2
REACTOME_FRS_MEDIATED_FGFR3_SIGNALING	0.984405458089669	0.992767307439108	0.0452247443372884	-0.281418947416919	-0.486840683591201	17	Grb2
REACTOME_FRS_MEDIATED_FGFR4_SIGNALING	0.972495088408644	0.985399084303161	0.0461379160269737	-0.288244583223062	-0.496435802881649	15	Grb2
REACTOME_FRUCTOSE_CATABOLISM	0.662385321100917	0.878270336486716	0.0607719451853533	0.587020529158727	0.893272974453414	5	Khk|Aldh1a1
REACTOME_FRUCTOSE_METABOLISM	0.799180327868853	0.916784157239812	0.0571258510018113	-0.433671746172455	-0.686204149242662	7	Akr1b3|Sord|Glyctk
REACTOME_G0_AND_EARLY_G1	0.0444839857651246	0.281708214068711	0.287857117255149	-0.762404623250249	-1.4285426098655	26	Top2a|Ccna2|Pcna|Cdk1|Ccne1|Cdc6|Ccne2|Lin54|Rbl2|Rbbp4|E2f1|Dyrk1a|Hdac1|E2f4|Rbl1
REACTOME_G1_S_DNA_DAMAGE_CHECKPOINTS	0.199029126213592	0.575815889107919	0.122107920287081	-0.554833356898411	-1.19486978991261	66	Ccna2|Psmb9|Psmb8|Ccne1|Cdkn2a|Psme2|Psme1|Ccne2|Psmb10|Psma2|Psma1|Cdkn1b|Uba52|Psmb3|Psma3|Psma7|Sem1|Psmb4|Psma4|Psmc3|Psmd8|Psme3
REACTOME_G1_S_SPECIFIC_TRANSCRIPTION	0.00337029843444847	0.0581001563840168	0.431707695803346	-0.852141549350728	-1.6000012530764	28	Rrm2|Tyms|Pcna|Fbxo5|Cdk1|Tk1|Ccne1|Cdc6|Cdt1|Dhfr|Cdc45|Lin54|Rbl2|Pola1|Orc1|Rbbp4|E2f1|Hdac1|E2f4|Rbl1
REACTOME_G2_M_CHECKPOINTS	4.60964357382465e-05	0.00399195133493215	0.557332238758646	-0.728621097424798	-1.71343238139327	132	Ccnb2|Psmb9|Mcm3|Mcm5|Clspn|Cdk1|Sfn|Mcm7|Psmb8|Mcm6|Ccnb1|Rpa2|Rfc3|Mcm4|Mcm2|Cdc6|Psme2|Psme1|Cdc45|Psmb10|Rpa1|Rfc2|Topbp1|Brca1|Orc6|Rfc4|Psma2|Psma1|Rfc5|Dbf4|Ywhab|Uba52|Psmb3|Rmi2|Brip1|Ywhaz|Mcm10|Nsd2|Psma3|Orc1|Cdc7|Rbbp8|Exo1|Psma7|Sem1|Psmb4|Psma4|Psmc3|Psmd8|Dna2|Psme3|Rnf168
REACTOME_G2_M_DNA_DAMAGE_CHECKPOINT	0.0161576446682524	0.148484921851443	0.352487857583619	-0.707007937989973	-1.50071695822518	59	Cdk1|Sfn|Ccnb1|Rpa2|Rfc3|Rpa1|Rfc2|Topbp1|Brca1|Rfc4|Rfc5|Ywhab|Rmi2|Brip1|Ywhaz|Nsd2|Rbbp8|Exo1|Dna2|Rnf168
REACTOME_G2_M_DNA_REPLICATION_CHECKPOINT	0.0743982494529541	0.374603525813	0.245041785430996	-0.918033970407583	-1.40667582754511	5	Ccnb2|Cdk1|Ccnb1
REACTOME_G2_PHASE	0.172995780590717	0.549389857073553	0.153158808683073	-0.878805037893483	-1.31055000318041	4	Ccna2
REACTOME_GAB1_SIGNALOSOME	0.816764132553606	0.923475753553878	0.05378728077603	-0.433967895974214	-0.75074272387112	17	Areg|Pik3r1|Csk|Grb2|Pag1
REACTOME_GABA_B_RECEPTOR_ACTIVATION	0.253456221198157	0.631154006846966	0.130105630751129	0.540915615889356	1.16028171640262	35	Gng11|Gngt2|Adcy7|Gnai1|Gngt1|Gnb4|Gng5|Gng12|Kcnj10|Gnb1
REACTOME_GABA_RECEPTOR_ACTIVATION	0.193853427895981	0.571467794450267	0.153158808683073	0.542740496271186	1.20366302694492	40	Gng11|Gngt2|Adcy7|Gnai1|Gngt1|Gnb4|Nptn|Gng5|Gng12|Kcnj10|Gnb1
REACTOME_GABA_SYNTHESIS_RELEASE_REUPTAKE_AND_DEGRADATION	1	1	0.0449543067640062	0.216765718081517	0.386881532394526	13	Stxbp1|Rab3a|Vamp2|Stx1a|Syt1
REACTOME_GALACTOSE_CATABOLISM	0.7527352297593	0.901141937098343	0.0630790410571939	-0.489902290516495	-0.75066253770825	5	Galk1|Gale|Galt
REACTOME_GAMMA_CARBOXYLATION_HYPUSINE_FORMATION_AND_ARYLSULFATASE_ACTIVATION	0.775743707093822	0.90759966044057	0.0637845390312975	0.375615483993537	0.789348142329434	32	Furin|Pros1|Gas6|F10|Arsi|Arsa|Arsk|Ggcx|Arsj|Sumf2|Bglap2|Dohh|F7|Dph6|Sumf1
REACTOME_GAMMA_CARBOXYLATION_TRANSPORT_AND_AMINO_TERMINAL_CLEAVAGE_OF_PROTEINS	0.262833675564682	0.641001079800759	0.119348440591015	0.706365949103036	1.17907316561966	10	Furin|Pros1|Gas6|F10|Ggcx|Bglap2|F7
REACTOME_GAP_FILLING_DNA_REPAIR_SYNTHESIS_AND_LIGATION_IN_GG_NER	0.0198486626300488	0.16602955184067	0.352487857583619	-0.795609540453483	-1.48188619458185	25	Lig1|Pcna|Rpa2|Rfc3|Rpa1|Rfc2|Rfc4|Pold1|Rfc5|Uba52|Pole4|Pold3|Pole|Pole2
REACTOME_GAP_JUNCTION_ASSEMBLY	0.493723849372385	0.797530577719918	0.0822054920415869	0.507824269589472	0.990478653514897	22	Gja1|Tubb6|Tubb2a|Tuba1a|Tubb3|Tubb2b|Gjc1
REACTOME_GAP_JUNCTION_DEGRADATION	0.625	0.862089818286278	0.0673623868166279	0.525759909578132	0.902270855994228	11	Gja1|Dab2|Cltb|Dnm1|Myo6
REACTOME_GAP_JUNCTION_TRAFFICKING_AND_REGULATION	0.462242562929062	0.779868784258727	0.0908241419007155	0.462327198786135	0.984776052260748	34	Gja1|Dab2|Tubb6|Tubb2a|Tuba1a|Tubb3|Cltb|Tjp1|Tubb2b|Gjc1|Dnm1|Myo6
REACTOME_GASTRIN_CREB_SIGNALLING_PATHWAY_VIA_PKC_AND_MAPK	0.801169590643275	0.918000982825334	0.0546808488785442	-0.443947411173229	-0.768006785321111	17	Rps6ka1
REACTOME_GDP_FUCOSE_BIOSYNTHESIS	0.439824945295405	0.766006204837497	0.0911073131586733	-0.7242393057034	-1.10973009445252	5	Fuom|Slc35c1|Gmds
REACTOME_GENERATION_OF_SECOND_MESSENGER_MOLECULES	0.022549121786779	0.177355989431083	0.352487857583619	-0.787809843291327	-1.46735863683043	25	Zap70|Itk|Cd247|Lat|Lck|Cd4|Cd3e|Cd3g|Lcp2|Was|Grap2|Cd3d|Cd101|Vasp
REACTOME_GENE_AND_PROTEIN_EXPRESSION_BY_JAK_STAT_SIGNALING_AFTER_INTERLEUKIN_12_STIMULATION	0.00655286457805935	0.0859815261302938	0.407017918923954	-0.800763922407869	-1.56968830944027	35	Lcp1|Lmnb1|Il10|Stat4|Ifng|Ppia|Rap1b|Cnn2|Psme2|Rplp0|Capza1|Mif|Hnrnpf|Hnrnpa2b1|Pdcd4|Snrpa1|Cdc42|Cfl1
REACTOME_GENE_SILENCING_BY_RNA	0.114192495921697	0.454909588736903	0.166933848713193	-0.591891867297589	-1.27689308976939	67	Nup210|Ran|Tdrkh|Ranbp2|Tnrc6b|Nup85|Tpr|Nup155|Ago2|Polr2j
REACTOME_GLI_PROTEINS_BIND_PROMOTERS_OF_HH_RESPONSIVE_GENES_TO_PROMOTE_TRANSCRIPTION	0.460652591170825	0.778792770695555	0.0813027345384498	0.678414094878574	1.05559697283745	6	Gli3|Boc|Ptch1|Gli2
REACTOME_GLOBAL_GENOME_NUCLEOTIDE_EXCISION_REPAIR_GG_NER	0.0403100775193798	0.261199366743094	0.282013350011725	-0.633512430745933	-1.40016855945355	84	Lig1|Pcna|Rpa2|Rfc3|Actb|Sumo2|Rpa1|Rfc2|Parp1|Rfc4|Pold1|Rfc5|Ube2i|Uba52|Chd1l|Pole4|Pold3|Pole|Pole2|Ddb2|Ino80d
REACTOME_GLUCAGON_LIKE_PEPTIDE_1_GLP1_REGULATES_INSULIN_SECRETION	0.62200956937799	0.860797474670806	0.0770736734944102	0.409169117225977	0.891938319420163	38	Gng11|Gngt2|Iqgap1|Gngt1|Gnb4|Gng5|Prkar2b|Gng12|Rapgef3|Gnb1|Prkacb|Itpr3
REACTOME_GLUCAGON_SIGNALING_IN_METABOLIC_REGULATION	0.851111111111111	0.927948728795634	0.0579754757571486	0.353204945991928	0.734552223016373	30	Gng11|Adcy7|Gnb4|Gng5|Prkar2b|Gng12|Gnb1
REACTOME_GLUCAGON_TYPE_LIGAND_RECEPTORS	0.572354211663067	0.840434740086143	0.0760837160951725	0.467262552433737	0.925880522650167	24	Gng11|Gngt2|Gngt1|Gnb4|Gng5|Vipr1|Gng12|Gnb1
REACTOME_GLUCOCORTICOID_BIOSYNTHESIS	0.00405550688303468	0.064199110034448	0.407017918923954	-0.991324396957066	-1.39987922239243	3	Hsd11b1
REACTOME_GLUCONEOGENESIS	0.396739130434783	0.741002472357115	0.0862865626267245	-0.562358029268118	-1.05741905320437	27	Gapdh|Pgk1|Got1|Aldoa|Mdh2|Mdh1|Gpi1
REACTOME_GLUCOSE_METABOLISM	0.0956112852664577	0.426283870894243	0.179782316298324	-0.58883890379189	-1.293645165638	81	Nup210|Pfkp|Gapdh|Pgk1|Got1|Aldoa|Mdh2|Pkm|Gnpda1|Hk1|Pfkl|Ranbp2|Nup85|Mdh1|Gpi1|Tpr
REACTOME_GLUCURONIDATION	0.734892787524367	0.89677930467937	0.0587185879555941	0.506136336614206	0.821670767401193	8	Ugdh|Abhd10
REACTOME_GLUTAMATE_AND_GLUTAMINE_METABOLISM	0.478174603174603	0.790265660971768	0.0810802057550866	0.602536671484078	1.03402954170484	11	Glul|Oat|Glud1|Pycr1|Gls|Aldh18a1
REACTOME_GLUTAMATE_NEUROTRANSMITTER_RELEASE_CYCLE	0.534020618556701	0.821484852274805	0.077274697304471	0.513012889131017	0.970608856574878	18	Ppfia4|Slc38a2|Stxbp1
REACTOME_GLUTATHIONE_CONJUGATION	0.368327402135231	0.721070823829049	0.0894366833718621	-0.55676659186294	-1.07303311713269	31	Gstp3|Gstt2|Chac1|Ggt1|Mgst2
REACTOME_GLUTATHIONE_SYNTHESIS_AND_RECYCLING	0.57429718875502	0.841273951527503	0.0721797965581253	-0.568491437116171	-0.937702221744244	11	Chac1|Ggt1|Cndp2|Ggt7|Ggct
REACTOME_GLYCEROPHOSPHOLIPID_BIOSYNTHESIS	0.438438438438438	0.765037688151019	0.110564716336619	0.386148470337199	0.992179651116803	100	Pld4|Plbd1|Lpcat2|Chka|Pla2g15|Cpne3|Gpd2|Dgat2|Pla2g4a|Slc44a1|Slc44a2|Lpin2|Ddhd1|Pcyt1b|Mgll|Gpat3|Cds1|Lpgat1
REACTOME_GLYCEROPHOSPHOLIPID_CATABOLISM	0.496108949416342	0.798918831033405	0.0780892306943345	0.642100693146216	1.02424826652879	7	Gdpd3|Gde1|Gdpd1|Pnpla7|Pnpla6
REACTOME_GLYCOGEN_BREAKDOWN_GLYCOGENOLYSIS	0.948514851485148	0.971478756335353	0.0476387259290825	-0.301708522307732	-0.518223469043476	14	Calm1
REACTOME_GLYCOGEN_METABOLISM	0.939732142857143	0.967328807659268	0.0535669384770951	0.328367316031703	0.657960862186577	25	Ubc|Pygl|Gaa|Agl|Ubb|Phkg1|Gys1|Phka2|Pygm|Phkb|Pgm1
REACTOME_GLYCOGEN_STORAGE_DISEASES	0.62992125984252	0.863794782731145	0.0665892104103933	0.508831329959459	0.908157647839085	13	Ubc|Gaa|Ubb|Gys1|G6pc3
REACTOME_GLYCOGEN_SYNTHESIS	0.772635814889336	0.906209724888528	0.0578529757032509	0.430718120765976	0.778582693509501	14	Ubc|Ubb|Gys1|Pgm1|Gyg|Pgm2l1
REACTOME_GLYCOLYSIS	0.1	0.434533648170012	0.178219874951973	-0.60532510621304	-1.30464975806983	65	Nup210|Pfkp|Gapdh|Pgk1|Aldoa|Pkm|Gnpda1|Hk1|Pfkl|Ranbp2|Nup85|Gpi1|Tpr
REACTOME_GLYCOSAMINOGLYCAN_METABOLISM	5.49688457439149e-05	0.00454635588225795	0.557332238758646	0.671741437111649	1.74529171400488	106	Bgn|Sdc2|Hspg2|Sdc3|Has1|Vcan|Sdc4|Hexa|Gns|Gpc1|Dcn|Hexb|Gusb|Papss1|Cd44|Ogn|Has2|Hpse|Prelp|Acan|Sdc1|Ext1|Cspg4|Chst1|Csgalnact1|Lum|Dse|Hgsnat|Chst11|Hs2st1|St3gal4|Naglu|Cspg5|Xylt1|St3gal6|Chst7|Gpc6|Gpc3|Ust|B4galt6|Hyal1|Hs6st1|B4galt5|Gpc4|Hyal2|Chpf|Ids|Dsel|Papss2|Glb1l|B4galt2|Xylt2|B3gnt3|B4galt1|Ext2|Ndst1|Glce|Agrn|B4gat1|St3gal2|Ndst2
REACTOME_GLYCOSPHINGOLIPID_METABOLISM	0.579676674364896	0.841981082761994	0.0789209638180035	0.418494416220348	0.907653969453679	36	Psap|Hexa|Ctsa|Hexb|Cerk|Asah1|Gla
REACTOME_GLYOXYLATE_METABOLISM_AND_GLYCINE_DEGRADATION	0.997767857142857	1	0.0508054139066364	0.266050370218295	0.533094258860363	25	Gcsh|Bckdhb|Hao1|Bckdha|Dlat|Ndufab1|Lipt2
REACTOME_GOLGI_ASSOCIATED_VESICLE_BIOGENESIS	0.315384615384615	0.68140480007225	0.122107920287081	0.46393866039173	1.07411024104373	53	Tpd52|Ftl1|Cpd|Txndc5|Fth1|Arrb1|Golgb1|Igf2r|Snx9|Sh3d19|Ap1s2|Rab5c|Acbd3|Bloc1s1|Tfrc|Cltc
REACTOME_GOLGI_CISTERNAE_PERICENTRIOLAR_STACK_REORGANIZATION	0.0495049504950495	0.303166339928502	0.287857117255149	-0.84487143488851	-1.45117613030861	14	Ccnb2|Cdk1|Ccnb1|Plk1
REACTOME_GOLGI_TO_ER_RETROGRADE_TRANSPORT	0.706395348837209	0.890531938653961	0.0469758727821845	-0.37507229404405	-0.873214618352671	123	Kif11|Tuba1b|Tubb4b|Kif15|Kif21b|Cenpe|Capza1|Kif20b|Klc3|Capzb|Kif22|Racgap1|Tuba4a|Arf5
REACTOME_GP1B_IX_V_ACTIVATION_SIGNALLING	0.68993839835729	0.886240719647971	0.0642140881844605	0.521286198924978	0.870136180177984	10	Col1a1|Col1a2|Flna|Vwf|Src
REACTOME_GPCR_LIGAND_BINDING	0.231481481481482	0.609030067078026	0.199915231309662	0.378475173245765	1.08116243397124	258	Gng11|Anxa1|Cxcl16|Ccl2|Cxcl9|Psap|Cxcl2|Adgre1|C3ar1|Cxcr4|Cxcl10|Cxcl12|Pf4|C3|Cxcl1|C5ar1|Gngt2|Cx3cr1|Ackr3|Ccr2|App|Ccl5|Ccl12|Ccrl2|Ccl7|Ccr1|P2ry6|Wnt7b|Ptafr|Gpr35|Cmklr1|Ccl3|Lpar1|Wnt5a|Cysltr1|Apln|Sstr2|P2ry12|F2rl1|Hebp1|Adora2b|Hcar2|Pthlh|Lpar6|Ece1|Cx3cl1|Gngt1|Ramp2|Gnb4
REACTOME_GPVI_MEDIATED_ACTIVATION_CASCADE	0.247787610619469	0.624645411565038	0.11331290842208	-0.606351572735933	-1.18037240112328	34	Lat|Lck|Lcp2|Pik3cg|Rac2|Prkcz|Rhog|Pik3r1|Ptpn6|Cdc42|Rac1|Fyn|Pik3r5
REACTOME_GRB2_EVENTS_IN_ERBB2_SIGNALING	0.336016096579477	0.698667188971898	0.102080107662747	0.617509877512133	1.116234679997	14	Hbegf|Nrg1|Hras|Egfr
REACTOME_GRB2_SOS_PROVIDES_LINKAGE_TO_MAPK_SIGNALING_FOR_INTEGRINS	0.751968503937008	0.900975053028394	0.0580983576873206	0.445947482350937	0.795923113979353	13	Fn1|Itgb3
REACTOME_GRB7_EVENTS_IN_ERBB2_SIGNALING	0.196936542669584	0.572757760012173	0.14551614609036	-0.847773653611912	-1.29901805837972	5	Grb7
REACTOME_GROWTH_HORMONE_RECEPTOR_SIGNALING	0.861635220125786	0.9325829812301	0.0546808488785442	0.375795160844022	0.722831738472851	20	Socs3|Ghr|Socs1|Lyn|Irs2|Cish|Adam17|Mapk3
REACTOME_G_ALPHA_12_13_SIGNALLING_EVENTS	0.18586387434555	0.565348751676691	0.165656695205483	0.482838517308329	1.17696362158509	71	Gng11|Gngt2|Rhob|Rhoc|Fgd2|Arhgef10l|Gna12|Rock2|Vav3|Trio|Vav1|Btk|Gngt1|Gnb4|Arhgef12|Arhgef40|Rhoa|Tiam2|Gng5|Fgd4|Adra1b|Ngef|Gng12|Ect2|Itsn1|Vav2|Gnb1
REACTOME_G_ALPHA_I_SIGNALLING_EVENTS	0.00839527826721666	0.099353124316691	0.380730400722792	0.458355962762529	1.31567591922047	266	Gng11|Anxa1|Cxcl16|Ccl2|Apoe|Cxcl9|Psap|Cxcl2|Sdc2|C3ar1|Cxcr4|Cxcl10|Hspg2|Lrp1|Sdc3|Cxcl12|Pf4|C3|Cxcl1|C5ar1|Gngt2|Cx3cr1|Ackr3|Sdc4|Ccr2|App|Ccl5|Rgs1|Lpl|Gpc1|Ccr1|Rgs17|Dhrs3|Ppp3ca|Ldlr|Rgs3|Guca1a|Akr1b8|Rgs18|Lpar1|Rdh10|Apln|Sstr2|Prkcd|P2ry12|Hebp1|Sdc1|Camk2d|Adcy7|Hcar2
REACTOME_G_ALPHA_Q_SIGNALLING_EVENTS	0.247282608695652	0.62429388151968	0.096887770327544	-0.467181185073094	-1.11183892071972	152	P2ry10|Prkch|Gpr132|Rasgrp2|Rps6ka1|Gna15|Gpr68|Cysltr2|Gng2|Grk2|Dgka|Itpr2|Dgkz|Prkcq|Gpr65|Xcr1|Pik3r1|Nmb|Rgs16|Tbxa2r|Ltb4r1
REACTOME_G_ALPHA_S_SIGNALLING_EVENTS	0.406705539358601	0.747040041538545	0.0734381410838857	-0.443430970607619	-1.03064209430842	120	Ramp3|Ramp1|Cysltr2|Gng2|Grk2|Adora2a|Pde4d|Reep4|Ptger4|Gnai2|Pde4c|Grk6|Calcrl|Pde3b
REACTOME_G_ALPHA_Z_SIGNALLING_EVENTS	0.731155778894472	0.896195372479957	0.0713052987340038	0.374915932092836	0.843785237110669	44	Gng11|Gngt2|Rgs17|Prkcd|Adcy7|Gnai1|Gngt1|Gnb4
REACTOME_G_BETA_GAMMA_SIGNALLING_THROUGH_CDC42	0.549473684210526	0.82813309587068	0.0768736734126542	0.502777091478823	0.958623691009431	19	Gng11|Gngt2|Pak1|Gngt1|Gnb4|Gng5|Gng12|Gnb1
REACTOME_G_BETA_GAMMA_SIGNALLING_THROUGH_PI3KGAMMA	0.684665226781858	0.884796345902878	0.0670512579829467	0.432210529018824	0.856424955131842	24	Gng11|Gngt2|Gngt1|Gnb4|Rhoa|Pik3r6|Gng5|Gng12
REACTOME_G_PROTEIN_ACTIVATION	0.321814254859611	0.687028633996983	0.109250039480711	0.560033714872081	1.10970653635037	24	Gng11|Gngt2|Gnai1|Gngt1|Gnb4|Gng5|Gnao1|Gng12|Gnb1
REACTOME_G_PROTEIN_BETA_GAMMA_SIGNALLING	0.745454545454546	0.897936656699543	0.0653834195468773	0.384557545116973	0.806060507300663	31	Gng11|Gngt2|Pak1|Btk|Gngt1|Gnb4|Rhoa|Pik3r6|Gng5|Gng12|Plcb1
REACTOME_G_PROTEIN_MEDIATED_EVENTS	0.667752442996743	0.878418961104376	0.0547939500773363	-0.41654335820477	-0.870980746854132	51	Grk2|Itpr2|Calm1|Gnai2|Kpna2|Prkar1a|Prkx|Plcb2|Itpr1
REACTOME_HATS_ACETYLATE_HISTONES	0.931962025316456	0.963857525158425	0.0381628909049257	-0.32610927155388	-0.712964675337793	77	Actb|Hat1|Rbbp7|Taf10|Ing3|Yeats4|Brd8|Jade2|Supt20|Mrgbp|Taf12|Brd1|Taf6l|Trrap|Actl6a|Brpf1|Meaf6|Sgf29|Ep400|Wdr5|Atxn7l3|Tada2b
REACTOME_HCMV_EARLY_EVENTS	0.380875202593193	0.730109991220962	0.0824344091527096	-0.488413296593311	-1.05193729359389	68	Nup210|Tuba1b|Tubb4b|Ezh2|Suz12|Rbbp7|Tuba4a|Ranbp2|Nup85|Daxx|Rbbp4|Tpr|Eed|Cbx1|Pml|Nup155
REACTOME_HCMV_INFECTION	0.508270676691729	0.807158771964145	0.0639271933359996	-0.436185032003401	-0.97453124253286	91	Nup210|Tuba1b|Tubb4b|Ezh2|Suz12|Rbbp7|Tuba4a|Ranbp2|Nup85|Daxx|Rbbp4|Tpr|Chmp4c|Vps37b|Chmp2a|Eed|Cbx1|Vps28|Pml|Nup155
REACTOME_HCMV_LATE_EVENTS	0.265472312703583	0.643551155803565	0.103576326612592	-0.544343766491993	-1.13820789827962	51	Nup210|Ranbp2|Nup85|Tpr|Chmp4c|Vps37b|Chmp2a|Vps28|Nup155|Snf8|Chmp4b|Nup133|Pom121|Nup93|Nup88|Vps36|Nup214|Nup43|Nup62|Nup50|Nup107
REACTOME_HDACS_DEACETYLATE_HISTONES	0.780141843971631	0.90978858366658	0.051530912208539	-0.40815708212765	-0.790595687531678	33	Chd3|Rbbp7|Rbbp4|Hdac1|Sap18|Arid4a
REACTOME_HDL_ASSEMBLY	0.103112840466926	0.438736195767077	0.193813302725311	0.832349841543292	1.32772459436062	7	Abca1|Bmp1|Prkacb|Zdhhc8
REACTOME_HDL_CLEARANCE	0.377981651376147	0.727594909984262	0.0897104652742981	0.736584353088936	1.12086522248643	5	Hdlbp|Scarb1|Amn
REACTOME_HDL_REMODELING	0.0119474298406393	0.123866240925276	0.380730400722792	0.916322580883389	1.46167388552761	7	Apoe|Pltp|Abcg1
REACTOME_HDMS_DEMETHYLATE_HISTONES	0.90356394129979	0.95032852847801	0.0524827622635459	0.353774534117267	0.687134700719439	21	Kdm6b|Kdm7a|Kdm5b|Arid5b|Kdm6a
REACTOME_HDR_THROUGH_HOMOLOGOUS_RECOMBINATION_HRR	0.00578299020480198	0.0801183287567868	0.407017918923954	-0.710405011894339	-1.52990348680582	66	Pcna|Rad51|Rpa2|Rfc3|Rad51ap1|Rpa1|Rfc2|Topbp1|Brca1|Rfc4|Pold1|Rfc5|Uba52|Brca2|Rmi2|Brip1|Pole4|Pold3|Pole|Pole2|Rbbp8|Exo1|Eme1|Dna2
REACTOME_HDR_THROUGH_MMEJ_ALT_NHEJ	0.229126213592233	0.607243029203102	0.125033367555272	-0.762820360079726	-1.26729002543628	10	Fen1|Parp1|Rbbp8
REACTOME_HDR_THROUGH_SINGLE_STRAND_ANNEALING_SSA	0.0191237549513862	0.16314755521389	0.352487857583619	-0.7428723572092	-1.47497648772634	37	Rad51|Rpa2|Rfc3|Rpa1|Rfc2|Topbp1|Brca1|Rfc4|Rfc5|Rmi2|Brip1|Rbbp8|Exo1|Dna2
REACTOME_HEDGEHOG_LIGAND_BIOGENESIS	0.313915857605178	0.679827781062582	0.0931454575337804	-0.516334891628015	-1.10243726466417	63	Psmb9|Psmb8|Psme2|Psme1|Psmb10|Psma2|Psma1|Uba52|Psmb3|Psma3|Psma7|Sem1|Psmb4|Psma4|Psmc3|Psmd8|Psme3
REACTOME_HEDGEHOG_OFF_STATE	0.570588235294118	0.840145838837517	0.0573667426768556	-0.414570756772957	-0.948299760959779	108	Psmb9|Tuba1b|Tubb4b|Psmb8|Psme2|Psme1|Psmb10|Psma2|Psma1|Prkar1a|Tuba4a|Uba52|Psmb3|Psma3|Psma7|Sem1|Psmb4|Psma4|Psmc3|Psmd8
REACTOME_HEDGEHOG_ON_STATE	0.297507788161994	0.665555272181487	0.0940503465727813	-0.500178806582072	-1.10286178505069	83	Psmb9|Grk2|Psmb8|Psme2|Psme1|Cdon|Psmb10|Psma2|Psma1|Uba52|Psmb3|Psma3|Psma7|Sem1|Psmb4|Psma4|Psmc3|Psmd8|Psme3
REACTOME_HEME_BIOSYNTHESIS	0.975903614457831	0.987304357617385	0.0469758727821845	-0.274236528825389	-0.452341382075114	11	Alad|Hmbs|Cpox|Urod
REACTOME_HEME_DEGRADATION	0.105263157894737	0.443020071619873	0.191892240384838	0.813816375719434	1.32116403740983	8	Blvrb|Hmox1|Slco2b1|Abcg2|Abcc1
REACTOME_HEMOSTASIS	0.301734104046243	0.669737395794238	0.0768736734126542	-0.405800324170069	-1.06057963437707	513	Myb|Lat|Lck|Fermt3|Atp2a3|Sell|Grb7|Cd48|Prkch|Dok2|Rasgrp2|Spn|Kif11|Gna15|Itga4|Lcp2|Orai1|Inpp5d|Pik3cg|Tuba1b|Rac2|Slc16a3|Serpina3g|Stxbp2|Itgal|Dock2|Prkcz|Tubb4b|Gng2|Cd47|Mical1|Dgka|Tgfb1|Ppia|Pfn1|S100a10|Rap1b|Rhog|Kif15|Tagln2|Actb|Serpina3f|Itpr2|Kif21b|Cenpe|Dgkz|Capza1|Mif|Prkcq|Itpk1|Actn2|Aldoa|Itgb2|Calm1|Gna13|Cables1|Zfpm1|Kif20b|Epcam|Klc3|Capzb|Rap1a|Serpinb6b|Ehd3|Itga2|Tfp…
REACTOME_HEPARAN_SULFATE_HEPARIN_HS_GAG_METABOLISM	0.000924936386964061	0.0253495226696921	0.477270815362862	0.751178980115907	1.7013079805993	45	Bgn|Sdc2|Hspg2|Sdc3|Vcan|Sdc4|Gpc1|Dcn|Gusb|Hpse|Sdc1|Ext1|Cspg4|Hgsnat|Hs2st1|Naglu|Cspg5|Xylt1|Gpc6|Gpc3|Hs6st1|Gpc4
REACTOME_HIGHLY_CALCIUM_PERMEABLE_NICOTINIC_ACETYLCHOLINE_RECEPTORS	0.12	0.463441762854145	0.172324344900946	0.919809081276309	1.28735844616709	2	Chrna1|Chrnb2
REACTOME_HIGHLY_CALCIUM_PERMEABLE_POSTSYNAPTIC_NICOTINIC_ACETYLCHOLINE_RECEPTORS	0.12	0.463441762854145	0.172324344900946	0.919809081276309	1.28735844616709	2	Chrna1|Chrnb2
REACTOME_HIGHLY_SODIUM_PERMEABLE_POSTSYNAPTIC_ACETYLCHOLINE_NICOTINIC_RECEPTORS	0.0752212389380531	0.377182247835837	0.245041785430996	-0.961305118234334	-1.3278755681355	2	Chrne
REACTOME_HISTIDINE_CATABOLISM	0.802494802494803	0.918545209324248	0.057609110864425	-0.448894276174244	-0.698674911954814	6	Hdc
REACTOME_HIV_ELONGATION_ARREST_AND_RECOVERY	0.631858407079646	0.864634023559419	0.0613026075396207	-0.46260081545451	-0.896181983905383	32	Supt16|Supt4a|Nelfcd|Ssrp1|Polr2j|Tcea1|Elob|Supt5|Polr2l|Polr2b|Gtf2f2|Polr2c|Gtf2f1|Ccnk|Eloa
REACTOME_HIV_INFECTION	8.24286531121872e-05	0.00594860113292951	0.538434096309916	-0.644560039302832	-1.58935105042749	230	Cd28|Cd247|Nup210|Lck|Cd4|Cd8b1|Lig1|Psmb9|Ccr5|Ran|Dock2|Elmo1|Psmb8|Ppia|Fen1|Psme2|Psme1|Ap1m2|Supt16|Slc25a5|Ap1s3|Ranbp1|Psmb10|Psma2|Psma1|Ncbp1|Supt4a|Npm1|Rac1|Fyn|Ranbp2|Uba52|Taf1|H2-Q10|Psmb3|Pak2|Ap2s1|Nup85|Rangap1|Psma3|Taf10|Taf9b|H2-Q2|Tpr|Taf7|Chmp4c|Vps37b|Chmp2a|Psma7|Sem1|Psmb4|Psma4|Psmc3|Psmd8
REACTOME_HIV_LIFE_CYCLE	0.0282407666711073	0.201457118018398	0.352487857583619	-0.585621798235553	-1.39415541692071	144	Nup210|Cd4|Lig1|Ccr5|Ran|Ppia|Fen1|Supt16|Ranbp1|Ncbp1|Supt4a|Ranbp2|Uba52|Taf1|Nup85|Rangap1|Taf10|Taf9b|Tpr|Taf7|Chmp4c|Vps37b|Chmp2a|Nelfcd|Vps28|Ssrp1|Nup155|Polr2j|Gtf2h2|Rngtt|Tcea1|Elob
REACTOME_HIV_TRANSCRIPTION_ELONGATION	0.505862646566164	0.805468896464386	0.0694481442003175	-0.48175471220452	-0.978470999225483	42	Supt16|Ncbp1|Supt4a|Nelfcd|Ssrp1|Polr2j|Gtf2h2|Tcea1|Elob|Ccnh|Supt5|Polr2l|Polr2b|Gtf2f2|Polr2c|Gtf2f1
REACTOME_HIV_TRANSCRIPTION_INITIATION	0.84271523178808	0.926065007087613	0.0448645113168564	-0.36066246393193	-0.741769086385997	46	Taf1|Taf10|Taf9b|Taf7|Polr2j|Gtf2h2|Taf12|Ccnh|Taf6|Gtf2b|Polr2l|Polr2b|Gtf2f2|Polr2c|Taf5|Gtf2f1|Taf3
REACTOME_HOMOLOGOUS_DNA_PAIRING_AND_STRAND_EXCHANGE	0.00754339740121807	0.0931660205878628	0.407017918923954	-0.769529395308864	-1.56295761574531	42	Rad51|Rpa2|Rfc3|Rad51ap1|Rpa1|Rfc2|Topbp1|Brca1|Rfc4|Rfc5|Brca2|Rmi2|Brip1|Rbbp8|Exo1|Dna2
REACTOME_HOMOLOGY_DIRECTED_REPAIR	0.000487514079278286	0.0178536872515794	0.49849310876659	-0.732467376355929	-1.65248221188981	100	Ccna2|Pcna|Clspn|Rad51|Rpa2|Fen1|Rfc3|Tipin|Rad51ap1|Sumo2|Rpa1|Timeless|Rfc2|Topbp1|Brca1|Parp1|Rfc4|Pold1|Rfc5|Ube2i|Uba52|Brca2|Rmi2|Brip1|Nsd2|Pole4|Pold3|Pole|Pole2|Rbbp8|Exo1|Ppp4c|Eme1|Dna2|Rnf168
REACTOME_HORMONE_LIGAND_BINDING_RECEPTORS	0.327272727272727	0.692655130953003	0.09754492162472	0.805694217452743	1.12764406981778	2	Gpha2|Gnrh1
REACTOME_HOST_INTERACTIONS_OF_HIV_FACTORS	0.000356569512895268	0.0148288597989947	0.49849310876659	-0.695726233649096	-1.63610441139939	133	Cd28|Cd247|Nup210|Lck|Cd4|Cd8b1|Psmb9|Ran|Dock2|Elmo1|Psmb8|Ppia|Psme2|Psme1|Ap1m2|Slc25a5|Ap1s3|Ranbp1|Psmb10|Psma2|Psma1|Npm1|Rac1|Fyn|Ranbp2|Uba52|H2-Q10|Psmb3|Pak2|Ap2s1|Nup85|Rangap1|Psma3|H2-Q2|Tpr|Psma7|Sem1|Psmb4|Psma4|Psmc3|Psmd8
REACTOME_HSF1_ACTIVATION	0.152838427947598	0.519171051279313	0.166933848713193	0.615103074158018	1.26429118610347	28	Hspa1a|Hspa1b|Serpinh1|Hspb1|Hsp90aa1|Tnfrsf21|Ywhae|Ptges3|Vcp|Fkbp4|Dnajb1
REACTOME_HSF1_DEPENDENT_TRANSACTIVATION	0.0280944755666777	0.201182564862898	0.352487857583619	0.68876779693739	1.47742948836744	35	Hspa1a|Hspa1b|Serpinh1|Hspb1|Hspb8|Hsp90aa1|Tnfrsf21|Camk2d|Cryab|Ptges3|Fkbp4|Dnajb1|Akt1s1
REACTOME_HSP90_CHAPERONE_CYCLE_FOR_STEROID_HORMONE_RECEPTORS_SHR	0.202072538860104	0.58013102907536	0.157402899305283	0.518420859165249	1.18346561244523	50	Hspa1a|Hspa1b|Tubb6|Tubb2a|Tuba1a|Tubb3|Hsp90aa1|Ar|Dynll1|Tubb2b|Dync1h1|Ptges3|Dctn2|Fkbp4|Dnajb1
REACTOME_HS_GAG_BIOSYNTHESIS	0.0222074170833168	0.176038621804989	0.352487857583619	0.725870649303582	1.45445193517861	25	Sdc2|Hspg2|Sdc3|Sdc4|Gpc1|Sdc1|Ext1|Hs2st1|Gpc6|Gpc3|Hs6st1|Gpc4|Ext2|Ndst1|Glce|Agrn|Ndst2
REACTOME_HS_GAG_DEGRADATION	0.00674429551503212	0.0876561158942451	0.407017918923954	0.810572557634914	1.54548421199032	19	Sdc2|Hspg2|Sdc3|Sdc4|Gpc1|Gusb|Hpse|Sdc1|Hgsnat|Naglu|Gpc6|Gpc3|Gpc4
REACTOME_HUR_ELAVL1_BINDS_AND_STABILIZES_MRNA	0.610655737704918	0.855369630897298	0.070113215764256	-0.57665927523454	-0.912455078887824	7	Anp32a|Set
REACTOME_HYALURONAN_BIOSYNTHESIS_AND_EXPORT	0.102752293577982	0.438023394998295	0.188204146308491	0.863259375966323	1.31362743241596	5	Has1|Has2|Cemip|Abcc5
REACTOME_HYALURONAN_METABOLISM	0.132924335378323	0.488063445522088	0.173747838999571	0.702963940104615	1.31752971680181	17	Has1|Hexa|Hexb|Gusb|Cd44|Has2|Hyal1|Hyal2
REACTOME_HYALURONAN_UPTAKE_AND_DEGRADATION	0.333988212180747	0.69666075666667	0.100990587455923	0.645867816599566	1.13005982808014	12	Hexa|Hexb|Gusb|Cd44|Hyal1|Hyal2
REACTOME_HYDROLYSIS_OF_LPC	0.558541266794626	0.832831331682971	0.0713052987340038	0.617851393960546	0.961362781303781	6	Plbd1|Pla2g15|Pla2g4a
REACTOME_IKBA_VARIANT_LEADS_TO_EDA_ID	0.614785992217899	0.857545201404449	0.0672065093710464	0.577981189095491	0.921967905246445	7	Nfkbia|Nfkb1
REACTOME_IKK_COMPLEX_RECRUITMENT_MEDIATED_BY_RIP1	0.690431519699812	0.886240719647971	0.0598603117764473	-0.454695502185389	-0.840087382212701	23	Ripk3|Birc2|Ikbkb|Ripk1|Uba52
REACTOME_IL_6_TYPE_CYTOKINE_RECEPTOR_LIGAND_INTERACTIONS	0.283975659229209	0.658795158710907	0.11331290842208	0.645571892925478	1.17066588554224	15	Il11ra1|Il11|Clcf1|Osm|Lifr|Osmr
REACTOME_IMMUNOREGULATORY_INTERACTIONS_BETWEEN_A_LYMPHOID_AND_A_NON_LYMPHOID_CELL	0.231563421828909	0.609030067078026	0.105920292736253	-0.501824244993436	-1.14549082002192	107	Klrg1|Cd247|Slamf6|Cd8b1|Cd3e|Sh2d1a|Sell|Cd8a|Itgb7|Cd3g|Itga4|Icam2|Itgal|Klrd1|Icam1|Cd160|Cd3d|Itgb2|Cd200|Cd96|Hcst|Klrk1
REACTOME_INACTIVATION_OF_CDC42_AND_RAC1	0.642126789366053	0.870184597405461	0.0675188953767744	-0.549217746062448	-0.879484523498697	8	Cdc42|Srgap3|Rac1
REACTOME_INCRETIN_SYNTHESIS_SECRETION_AND_INACTIVATION	0.810916179337232	0.921964269677354	0.0541200569620232	-0.438102716806624	-0.757895756810283	17	Sec11c|Spcs2|Sec11a|Spcs1
REACTOME_INFECTION_WITH_MYCOBACTERIUM_TUBERCULOSIS	0.664444444444444	0.878418961104376	0.0699458736501659	0.427200771778356	0.866171889272714	27	Tlr2|Mrc1|Ubc|B2m|Rnf213|Mapk3
REACTOME_INFECTIOUS_DISEASE	0.0011220750578531	0.0281474948723145	0.45505986738723	-0.515813431245094	-1.35991756483017	609	Sv2c|Cd28|Cd247|Nup210|Lck|Cd4|Cd8b1|Ramp3|Cyfip2|Il10|Pycard|Cd3g|Lig1|Was|Psmb9|Tuba1b|Ccr5|Coro1a|Ramp1|Ran|Cysltr2|Dock2|Elmo1|Rps2|Tubb4b|Gng2|Psmb8|Rpsa|Tgfb1|Entpd1|Ppia|Fen1|Adora2a|Rps20|Cyba|Pgk1|Arpc3|Actb|Nckap1l|Actr3|Rpl28|Itpr2|Psme2|Rplp0|Actg1|Psme1|Rps17|Txn1|Ezh2|Rps29|Arpc2|Calm1|Arpc5|Ap1m2|Vamp1|Arpc4|Supt16|Rpl3|Rps3a1|Rpl35|Rpl8|Rps8|Rpl32|Rpl22l1|Rps6|Rps18|Slc25a5|Rps26|…
REACTOME_INFLAMMASOMES	0.79874213836478	0.916748446007606	0.0582216241124161	0.398835521393018	0.77465645545259	21	App|Nlrp3|Txnip|Nfkb1|Casp1|P2rx7|Mefv|Bcl2|Aim2
REACTOME_INFLUENZA_INFECTION	0.00432910860762197	0.0657256524910438	0.407017918923954	-0.639876048821247	-1.52121609216523	145	Nup210|Ran|Rps2|Rpsa|Tgfb1|Rps20|Rpl28|Rplp0|Rps17|Rps29|Rpl3|Rps3a1|Rpl35|Rpl8|Rps8|Rpl32|Rpl22l1|Rps6|Rps18|Rps26|Rpl10a|Rps19|Rps12|Rps3|Rpl15|Rpl6|Rpl5|Rplp2|Rps7|Rps28|Rpl38|Kpna2|Rps10|Rps4x|Rpl36a|Rps21|Rpl7a|Rpl11|Ranbp2|Rpl12|Rps5|Rpl18|Uba52|Rpl27|Rps11|Rpl13|Rplp1|Rpl13a|Rpl14|Nup85|Rpl7|Rps13|Rps15|Tpr|Rps16|Rps9|Rpl29|Rpl4|Rpl22|Rpl23|Rps25|Rpl26|Rpl10|Nup155|Rpl31|Polr2j|Rpl21
REACTOME_INHIBITION_OF_REPLICATION_INITIATION_OF_DAMAGED_DNA_BY_RB1_E2F1	0.170385395537525	0.544464820025009	0.151148761385484	-0.79142344522834	-1.31516100239548	12	Prim1|Pola1|Rb1|E2f1|Prim2
REACTOME_INHIBITION_OF_THE_PROTEOLYTIC_ACTIVITY_OF_APC_C_REQUIRED_FOR_THE_ONSET_OF_ANAPHASE_BY_MITOTIC_SPINDLE_CHECKPOINT_COMPONENTS	0.0990476190476191	0.432181104807068	0.195789002148949	-0.770120950881999	-1.36852289746027	20	Ube2c|Cdc20|Mad2l1|Anapc15|Bub3|Bub1b
REACTOME_INITIAL_TRIGGERING_OF_COMPLEMENT	0.000379809431738932	0.0152774711859578	0.49849310876659	0.894402817301337	1.64528012199878	16	C1qb|C1qa|C1qc|C3|Cfp|Cfb|C4b|C1ra|C1s1
REACTOME_INITIATION_OF_NUCLEAR_ENVELOPE_NE_REFORMATION	0.0626185958254269	0.343981704381319	0.248911114434702	-0.793633379181848	-1.40488827781624	19	Lmnb1|Ccnb2|Cdk1|Tmpo|Ccnb1|Vrk1|Lbr
REACTOME_INLA_MEDIATED_ENTRY_OF_LISTERIA_MONOCYTOGENES_INTO_HOST_CELLS	0.570564516129032	0.840145838837517	0.0727141077934447	0.592316321082275	0.969008948841082	9	Ubc|Ctnnb1|Ctnnd1|Cdh1|Ubb|Src
REACTOME_INLB_MEDIATED_ENTRY_OF_LISTERIA_MONOCYTOGENES_INTO_HOST_CELL	0.911468812877264	0.953028683464423	0.0501934252649434	0.355391414243242	0.642419232465949	14	Ubc|Met|Sh3gl3|Stam|Ubb
REACTOME_INNATE_IMMUNE_SYSTEM	0.504792332268371	0.805130045051396	0.0481183992657975	-0.372539746473062	-0.994427426297818	890	Itk|Gstp3|Cd247|Lat|Lck|Cd4|Rnf125|Rhof|Pglyrp1|Cyfip2|Kcnab2|Gmfg|Tbc1d10c|Sell|Pglyrp2|Ripk3|Txk|Dusp4|Tubb5|Pycard|Rasgrp2|Rab37|Rps6ka1|Unc13d|Cd3g|Iqgap2|Mapkapk3|Lrmp|Fabp5|Ncf4|Hmgb1|Lcp2|Gm2a|Was|Psmb9|Dgat1|Rab27a|Rac2|Slc2a3|Cotl1|Ifi209|Serpina3g|Icam2|Bin2|Itgal|Dock2|Elmo1|Grap2|Plac8|Muc1|Klrd1|Cd53|Tubb4b|Padi2|Psmb8|Cd47|Ppia|Rap1b|Rhog|Zbp1|Cyba|Tnfaip3|Arhgap9|Arpc3|Actb|Nckap1l…
REACTOME_INOSITOL_PHOSPHATE_METABOLISM	0.563636363636364	0.835466627613224	0.0635007968065945	-0.452792806249237	-0.929525331401832	45	Inpp5d|Inpp4b|Isyna1|Itpk1|Calm1|Impa2|Itpkb|Inpp1|Plcg1|Plcb2
REACTOME_INSERTION_OF_TAIL_ANCHORED_PROTEINS_INTO_THE_ENDOPLASMIC_RETICULUM_MEMBRANE	0.318658280922432	0.68416447944007	0.107972360317345	0.575762381708695	1.10746323178575	20	Prnp|App|Hmox1|Vapa
REACTOME_INSULIN_PROCESSING	0.859287054409006	0.930999706727214	0.0496901392724606	-0.38897305947722	-0.718659757391334	23	Rab27a|Kif5c|Ero1l
REACTOME_INSULIN_RECEPTOR_RECYCLING	0.108786610878661	0.450271149192113	0.195789002148949	0.682416413325393	1.33100942724423	22	Atp6v0b|Tcirg1|Atp6v1b2|Atp6v1a|Atp6ap1|Atp6v0a1|Atp6v1g1|Insr|Atp6v0d1|Atp6v0c|Atp6v1h|Atp6v1e1|Atp6v0d2
REACTOME_INSULIN_RECEPTOR_SIGNALLING_CASCADE	0.447236180904523	0.770623953098828	0.0982123351217438	0.433849060205827	0.976420047269071	44	Fgfr1|Irs2|Fgf7|Gab2|Mapk3|Grb10|Hras|Insr|Pik3cb|Fgf2|Gab1|Pik3r2|Irs1
REACTOME_INTEGRATION_OF_ENERGY_METABOLISM	0.608955223880597	0.85446423998953	0.0902635484340068	0.36152128819842	0.908297594123262	92	Gng11|Marcks|Gngt2|Cd36|Adcy7|Gna11|Slc2a1|Acsl3|Gnai1|Iqgap1|Gngt1|Gnb4|Fasn|Gnaq|Cacna1d|Gng5|Prkar2b|Gng12|Plcb1|Cacnb3|Rapgef3
REACTOME_INTEGRATION_OF_PROVIRUS	0.731225296442688	0.896195372479957	0.0596037042575973	-0.464863233973973	-0.762388117543107	9	Ppia
REACTOME_INTEGRIN_CELL_SURFACE_INTERACTIONS	0.000819837372724389	0.0238530549431788	0.477270815362862	0.685584475666994	1.69149072067115	77	Itgae|Col3a1|Fn1|Spp1|Col18a1|Col6a3|Col6a1|Thbs1|Col4a1|Itgb5|Fbn1|Hspg2|Col5a1|Itgam|Col8a1|Vcam1|Col4a2|Col6a2|Itgax|Col7a1|Itga6|Col5a3|Tnc|Itga5|Cd44|Itgb1|F11r|Col1a1|Col1a2|Col16a1|Bsg|Col4a5|Itga9|Col5a2|Itgb3|Itgb8|Lum
REACTOME_INTEGRIN_SIGNALING	0.714801444043321	0.892029211948659	0.0564118388217596	-0.442189110008438	-0.82361246842571	25	Rasgrp2|Rap1b|Rap1a|Csk|Tln1|Grb2|Ptpn1
REACTOME_INTERACTIONS_OF_REV_WITH_HOST_CELLULAR_PROTEINS	0.0161987644523619	0.14849203628124	0.352487857583619	-0.773436845519734	-1.51612071988966	35	Nup210|Ran|Ranbp1|Npm1|Ranbp2|Nup85|Rangap1|Tpr
REACTOME_INTERACTIONS_OF_VPR_WITH_HOST_CELLULAR_PROTEINS	0.16283185840708	0.533662203799872	0.143758989039275	-0.653212797107002	-1.27159620331591	34	Nup210|Slc25a5|Ranbp2|Nup85|Tpr
REACTOME_INTERACTION_BETWEEN_L1_AND_ANKYRINS	0.542857142857143	0.826467720490471	0.0723570851036907	-0.536417412542854	-0.96285412828747	21	Actb|Actg1|L1cam
REACTOME_INTERACTION_WITH_CUMULUS_CELLS_AND_THE_ZONA_PELLUCIDA	0.5	0.801502613240418	0.0762797180809272	0.685279518878359	1.01237831870747	4	B4galt1|Adam30|Ovgp1
REACTOME_INTERCONVERSION_OF_NUCLEOTIDE_DI_AND_TRIPHOSPHATES	0.0072144300477375	0.0907784950109328	0.407017918923954	-0.825629973369786	-1.55245736577113	27	Rrm2|Dut|Glrx|Tyms|Rrm1|Dctpp1|Txn1|Nme1
REACTOME_INTERFERON_ALPHA_BETA_SIGNALING	0.110236220472441	0.450695442068037	0.219250346703755	0.528114621748475	1.2638692371104	64	Egr1|Ifitm3|Ifitm2|Socs3|H2-K1|Socs1|Gbp2|H2-Q7|Bst2|Ifnar2|Ifi27l2a|Ifit3|Ifit1|H2-Q6|Xaf1|Samhd1|H2-D1|H2-T23|Usp18|Ifit3b|Isg15|H2-M3
REACTOME_INTERFERON_GAMMA_SIGNALING	0.32378223495702	0.689089882845304	0.128142916898415	0.428365556571759	1.06398704410755	85	H2-Ab1|H2-Aa|H2-Eb1|Fcgr1|Vcam1|Ciita|Ncam1|Socs3|H2-K1|Ifngr2|Socs1|Gbp2|H2-Q7|Ptafr|H2-Q6|Cd44|Prkcd|H2-D1|Trim25|H2-T23|B2m|Camk2d|Gbp6|H2-M3
REACTOME_INTERFERON_SIGNALING	0.0739706683682281	0.374225491311703	0.287805130535564	0.430962391287474	1.18527354508522	178	H2-Ab1|Egr1|Nedd4|H2-Aa|Ifitm3|H2-Eb1|Fcgr1|Vcam1|Ciita|Ifitm2|Ncam1|Socs3|H2-K1|Ifngr2|Socs1|Gbp2|H2-Q7|Bst2|Ifnar2|Ifi27l2a|Ifit3|Ptafr|Ubc|Ifit1|H2-Q6|Xaf1|Cd44|Eif4a2|Samhd1|Prkcd|H2-D1|Trim25|H2-T23|Usp18|Flna|B2m|Flnb|Camk2d|Eif4e|Gbp6|Ifit3b|Isg15|H2-M3
REACTOME_INTERLEUKIN_10_SIGNALING	0.0320331272317863	0.218724718900567	0.321775918075361	0.657107783799761	1.46616809485449	41	Ccl2|Timp1|Ptgs2|Cd86|Il1b|Tnf|Cxcl10|Cxcl1|Ccr2|Ccl5|Ccl12|Ccr1|Csf1|Il10rb|Il1rn|Ptafr|Il10ra|Ccl3|Tnfrsf1a
REACTOME_INTERLEUKIN_12_FAMILY_SIGNALING	0.000801459730535931	0.023410893160615	0.477270815362862	-0.797054780812511	-1.6675134485797	53	Il27ra|Lcp1|Lmnb1|Il10|Stat4|Ifng|Il12rb1|Ppia|Il12rb2|Rap1b|Cnn2|Psme2|Rplp0|Capza1|Mif|Stat3|Hnrnpf|Hnrnpa2b1|Jak1|Pdcd4|Ebi3|Snrpa1|Cdc42|Cfl1
REACTOME_INTERLEUKIN_12_SIGNALING	0.00426150779736921	0.0654621214855055	0.407017918923954	-0.793960015599678	-1.62267879583483	44	Lcp1|Lmnb1|Il10|Stat4|Ifng|Il12rb1|Ppia|Il12rb2|Rap1b|Cnn2|Psme2|Rplp0|Capza1|Mif|Hnrnpf|Hnrnpa2b1|Jak1|Pdcd4|Snrpa1|Cdc42|Cfl1
REACTOME_INTERLEUKIN_15_SIGNALING	0.0514851485148515	0.31038671434711	0.282013350011725	-0.841797131321957	-1.44589561570144	14	Il2rb|Il2rg|Stat5a|Jak3|Stat3|Jak1|Grb2
REACTOME_INTERLEUKIN_17_SIGNALING	0.6426735218509	0.870184597405461	0.0791316651768349	0.367499501709929	0.891190761555044	67	Jun|Fos|Mef2c|Ubc|Dusp3|Mef2a|Dusp6|Nfkb1
REACTOME_INTERLEUKIN_18_SIGNALING	0.879078694817658	0.941495456504115	0.0496901392724606	0.416641627276945	0.648284939584476	6	Il18bp|Il18|Alox5
REACTOME_INTERLEUKIN_1_FAMILY_SIGNALING	0.669075144508671	0.878847633606054	0.0491927521045191	-0.386594560003053	-0.900434337919445	128	Ptpn7|Hmgb1|Psmb9|Psmb8|Psme2|Psme1|Stat3|Il18r1|Psmb10|Ptpn6|Ptpn5|Peli1|Psma2|Psma1|Nfkb2|Ikbkb|Irak2|Myd88|Uba52|Psmb3|Psma3|Psma7|Sem1|Psmb4|Psma4|Psmc3|Psmd8
REACTOME_INTERLEUKIN_1_PROCESSING	0.291828793774319	0.663144912769024	0.108820126769161	0.745212346950517	1.18872703721893	7	Il1b|Nfkb1|Casp1|Il1a|Il18
REACTOME_INTERLEUKIN_1_SIGNALING	0.814648729446936	0.922652815934066	0.0417397034728504	-0.360156574724278	-0.812530840879155	100	Hmgb1|Psmb9|Psmb8|Psme2|Psme1|Psmb10|Peli1|Psma2|Psma1|Nfkb2|Ikbkb|Irak2|Myd88|Uba52|Psmb3|Psma3|Psma7|Sem1|Psmb4|Psma4|Psmc3|Psmd8
REACTOME_INTERLEUKIN_20_FAMILY_SIGNALING	0.346228239845261	0.703485891576587	0.0978773277424561	-0.633388034481768	-1.10536492061252	18	Stat4|Stat5a|Jak3|Stat3|Jak1
REACTOME_INTERLEUKIN_21_SIGNALING	0.00384737527806116	0.062428708840515	0.431707695803346	-0.927594386465583	-1.54103269280287	10	Il21r|Stat4|Il2rg|Stat5a|Jak3|Stat3|Jak1
REACTOME_INTERLEUKIN_23_SIGNALING	0.204498977505112	0.582148847250852	0.137250779610133	-0.796407893445728	-1.27532007423168	8	Stat4|Il12rb1|Stat3
REACTOME_INTERLEUKIN_27_SIGNALING	0.140562248995984	0.499742780646395	0.166933848713193	-0.813849420334604	-1.34240968251748	11	Il27ra|Stat3|Jak1|Ebi3
REACTOME_INTERLEUKIN_2_FAMILY_SIGNALING	0.0547945205479452	0.321388418927032	0.252961123069611	-0.704108541764872	-1.41752440573929	41	Lck|Il2ra|Il2rb|Il21r|Inpp5d|Stat4|Il2rg|Stat5a|Jak3|Pik3cd|Stat3|Jak1|Pik3r1|Lgals9|Ptpn6
REACTOME_INTERLEUKIN_2_SIGNALING	0.0229115005200782	0.178122251416754	0.352487857583619	-0.876017589432243	-1.45573672094257	12	Lck|Il2ra|Il2rb|Il2rg|Stat5a|Jak3|Jak1
REACTOME_INTERLEUKIN_35_SIGNALLING	0.0247322563812132	0.18633995826214	0.352487857583619	-0.872993694679149	-1.45071171381321	12	Il27ra|Stat4|Il12rb2|Stat3|Jak1|Ebi3
REACTOME_INTERLEUKIN_36_PATHWAY	0.163636363636364	0.534158435799234	0.14551614609036	0.88754712535344	1.2422048351704	2	Il1rap|Il1rl2
REACTOME_INTERLEUKIN_37_SIGNALING	0.269449715370019	0.64669688778569	0.112378519110475	-0.669871282646517	-1.18580485312499	19	Ptpn7|Stat3|Il18r1|Ptpn6|Ptpn5
REACTOME_INTERLEUKIN_3_INTERLEUKIN_5_AND_GM_CSF_SIGNALING	0.375827814569536	0.725916699828485	0.0843144320642653	-0.518930885281598	-1.06727737751344	46	Il2ra|Il2rb|Inpp5d|Il2rg|Stat5a|Jak3|Pik3cd|Jak1|Pik3r1|Tec|Ptpn6|Cbl|Grb2|Fyn|Uba52|Il3ra|Ywhaz
REACTOME_INTERLEUKIN_4_AND_INTERLEUKIN_13_SIGNALING	0.148936170212766	0.512395528505548	0.20207170902116	0.466377225148389	1.19047008447997	98	Fn1|Anxa1|Fos|Ccl2|Ccnd1|Timp1|Ptgs2|Vegfa|Cebpd|Mmp2|Il1b|Cdkn1a|Tnf|Mmp9|Itgam|Vcam1|Junb|Itgax|Myc|Ccl12|Socs3|Cd36|Hmox1|Socs1|Twist1|Fscn1|Itgb1|Col1a2|F13a1|Il6ra|Hsp90aa1|Il13ra1|Mcl1|Osm
REACTOME_INTERLEUKIN_6_FAMILY_SIGNALING	0.405857740585774	0.746922797592527	0.0931454575337804	0.53661429740222	1.04663175546428	22	Socs3|Il11ra1|Il11|Clcf1|Il6ra|Osm|Lifr|Osmr
REACTOME_INTERLEUKIN_6_SIGNALING	0.865461847389558	0.934800390115119	0.0524827622635459	-0.402068706928867	-0.663195072371846	11	Stat3|Jak1|Cbl|Jak2|Stat1
REACTOME_INTERLEUKIN_7_SIGNALING	0.323809523809524	0.689089882845304	0.100990587455923	-0.626748629992699	-1.12499611622651	21	Il2rg|Socs2|Stat5a|Jak3|Stat3|Jak1|Crlf2|Pik3r1
REACTOME_INTERLEUKIN_9_SIGNALING	0.0240167402045786	0.183009549322881	0.352487857583619	-0.911394089292184	-1.45945210635915	8	Il2rg|Stat5a|Jak3|Stat3|Jak1
REACTOME_INTERLEUKIN_RECEPTOR_SHC_SIGNALING	0.22202166064982	0.602659422538055	0.122107920287081	-0.650165343013435	-1.21098478213072	25	Il2ra|Il2rb|Inpp5d|Il2rg|Jak3|Pik3cd|Jak1|Pik3r1|Ptpn6|Grb2|Il3ra
REACTOME_INTESTINAL_ABSORPTION	0.694690265486726	0.88696763353946	0.0675188953767744	-0.628357681432611	-0.867966681335448	2	Npc1l1|Slc2a5
REACTOME_INTRACELLULAR_SIGNALING_BY_SECOND_MESSENGERS	0.633416458852868	0.864964340609252	0.0449543067640062	-0.372927747292946	-0.938818775823037	287	Cd28|Lck|Trat1|Psmb9|Rac2|Icos|Grk2|Psmb8|Chd3|Pik3cd|Rhog|Itpr2|Psme2|Psme1|Pparg|Ezh2|Calm1|Areg|Cbx4|Foxo1|Pik3r1|Suz12|Psmb10|Rbbp7|Psma2|Psma1|Cdkn1b|Kpna2|Prkar1a|Mkrn1|Grb2|Rac1|Fyn|Myd88|Plcg1|Uba52|Psmb3|Tnrc6b|Hdac7|Psma3|Rbbp4|Ppp2r5a|Lamtor4|Prkx|Itpr1|Erbb3|Psma7|Sem1|Eed|Psmb4|Psma4|Psmc3|Psmd8
REACTOME_INTRAFLAGELLAR_TRANSPORT	0.849673202614379	0.927948728795634	0.0438879842863647	-0.35579537667646	-0.741940525311596	52	Tctex1d1|Tuba1b|Tubb4b
REACTOME_INTRA_GOLGI_AND_RETROGRADE_GOLGI_TO_ER_TRAFFIC	0.914134742404227	0.954995670177759	0.0304894126298511	-0.322171000914678	-0.783812223612462	187	Kif11|Tuba1b|M6pr|Tubb4b|Kif15|Kif21b|Cenpe|Capza1|Cyth4|Kif20b|Klc3|Capzb|Kif22|Racgap1|Tuba4a|Arf5
REACTOME_INTRA_GOLGI_TRAFFIC	0.392592592592593	0.739562074963423	0.105125131597001	0.464222715976383	1.03118115582634	42	Cyth1|Cyth3|Man1c1|Man2a2|Man1a|Man2a1|Golim4|Rab33b|Cux1|Cyth2
REACTOME_INTRINSIC_PATHWAY_FOR_APOPTOSIS	0.464169381107492	0.780436458275982	0.0723570851036907	-0.47811977128665	-0.99973533913907	51	Sfn|Cdkn2a|Stat3|Ppp1r13b|Casp3|Ywhab|Ywhaz|Casp8|E2f1|Bcl2l1|Bcl2l11|Bmf|Bid|Bak1|Cycs|Dynll2
REACTOME_INTRINSIC_PATHWAY_OF_FIBRIN_CLOT_FORMATION	0.114989733059548	0.454909588736903	0.188204146308491	0.714754122113511	1.31481109683697	16	Prcp|Pros1|Serping1|C1qbp|F10|Vwf
REACTOME_INWARDLY_RECTIFYING_K_CHANNELS	0.287946428571429	0.661118458544348	0.118815039412263	0.56161914281463	1.1253355537709	25	Gng11|Gngt2|Gngt1|Gnb4|Gng5|Gng12|Kcnj10|Gnb1|Kcnj8|Abcc9|Gnb5
REACTOME_IONOTROPIC_ACTIVITY_OF_KAINATE_RECEPTORS	0.325819672131148	0.691368868998956	0.105125131597001	-0.752702414120393	-1.19101030738808	7	Calm1|Ncald
REACTOME_ION_CHANNEL_TRANSPORT	0.81	0.921689596537332	0.0399218624292714	-0.354493284546191	-0.827830145003796	129	Atp2a3|Ripk3|Trpv2|Calm1|Slc9b2|Atp9a|Atp8b4|Atp11b|Ripk1|Sri|Atp2b4|Uba52|Atp8a1
REACTOME_ION_HOMEOSTASIS	0.295867768595041	0.66520545040565	0.0978773277424561	-0.549026205888249	-1.1270801102252	45	Atp2a3|Orai1|Itpr2|Calm1|Sri|Atp2b4|Stim1|Itpr1
REACTOME_ION_TRANSPORT_BY_P_TYPE_ATPASES	0.307438016528926	0.675734394124847	0.0956031492204301	-0.545371087849462	-1.11957662351024	45	Atp2a3|Calm1|Atp9a|Atp8b4|Atp11b|Sri|Atp2b4|Atp8a1|Atp8a2
REACTOME_IRAK1_RECRUITS_IKK_COMPLEX	0.906930693069307	0.951391881385659	0.0496901392724606	-0.361554188671234	-0.621016153164211	14	Peli1|Ikbkb|Uba52
REACTOME_IRAK2_MEDIATED_ACTIVATION_OF_TAK1_COMPLEX	0.885010266940452	0.944139213760676	0.0524827622635459	0.405055483727655	0.676122698237119	10	Ubc|Tab2|Ubb
REACTOME_IRAK4_DEFICIENCY_TLR2_4	0.0759753593429158	0.377619594951522	0.234392647294686	0.814802332516399	1.36007627034447	10	Cd14|Tlr2|Cd36|Tlr1|Btk
REACTOME_IRE1ALPHA_ACTIVATES_CHAPERONES	0.144303797468354	0.50542929169078	0.186432558434075	0.548572284913058	1.25205836913006	48	Lmna|Tpp1|Kdelr3|Pdia6|Dnajb9|Extl3|Hspa5|Ctdsp2|Wipi1|Sec31a|Fkbp14|Hdgf|Gfpt1|Pdia5|Atp6v0d1|Ssr1|Cul7|Serp1|Mydgf
REACTOME_IRF3_MEDIATED_ACTIVATION_OF_TYPE_1_IFN	0.464135021097046	0.780436458275982	0.0860347242455604	-0.734075487634279	-1.09471679288481	4	Zbp1
REACTOME_IRF3_MEDIATED_INDUCTION_OF_TYPE_I_IFN	0.767295597484277	0.905341918512464	0.0601186142531851	0.418220583324032	0.8044358810536	20	Ifi207|Ifi204|Ifi205|Ifi211|Ifi206|Dtx4
REACTOME_IRON_UPTAKE_AND_TRANSPORT	0.00304748661566743	0.0548698060896074	0.431707695803346	0.695589391724631	1.61042774185267	53	Ftl1|Trf|Hmox1|Atp6v0b|Ubc|Cp|Tcirg1|Atp6v1b2|Atp6v1a|Fth1|Hfe|Atp6ap1|Atp6v0a1|Steap2|Steap3|Slc40a1|Atp6v1g1|Skp1a|Tfrc|Abcg2|Atp6v0d1
REACTOME_IRS_ACTIVATION	0.225378787878788	0.604102543608437	0.124434168630393	0.82031342052551	1.21186683478308	4	Irs2|Grb10|Insr|Irs1
REACTOME_IRS_MEDIATED_SIGNALLING	0.58133971291866	0.842324568132306	0.0806388495950661	0.410814050462815	0.905754623896527	39	Fgfr1|Irs2|Fgf7|Gab2|Hras|Pik3cb|Fgf2|Gab1|Pik3r2|Irs1
REACTOME_JNK_C_JUN_KINASES_PHOSPHORYLATION_AND_ACTIVATION_MEDIATED_BY_ACTIVATED_HUMAN_TAK1	0.672955974842767	0.880540693375093	0.066436413766281	0.444694584416055	0.86372830915239	21	Ubc|Nod1|Ripk2|Irak1|Nod2|Tab2|Ubb
REACTOME_JOSEPHIN_DOMAIN_DUBS	0.591269841269841	0.845349323664761	0.070113215764256	0.541660792084561	0.929558792196232	11	Ubc|Vcp|Rad23b|Ubb|Josd2|Rad23a|Atxn3
REACTOME_KERATAN_SULFATE_BIOSYNTHESIS	0.181425485961123	0.561831300866566	0.151148761385484	0.631047841174176	1.2504209934231	24	Ogn|Prelp|Acan|Chst1|Lum|St3gal4|St3gal6|B4galt6|B4galt5|B4galt2|B3gnt3|B4galt1|B4gat1|St3gal2|Omd
REACTOME_KERATAN_SULFATE_DEGRADATION	0.0142583653139494	0.137112157401753	0.380730400722792	0.857760840530404	1.50080410119682	12	Hexa|Gns|Hexb|Ogn|Prelp|Acan|Lum
REACTOME_KERATAN_SULFATE_KERATIN_METABOLISM	0.0274280176040118	0.198133108521228	0.352487857583619	0.693533892991411	1.44232652632697	30	Hexa|Gns|Hexb|Ogn|Prelp|Acan|Chst1|Lum|St3gal4|St3gal6|B4galt6|B4galt5|Glb1l|B4galt2|B3gnt3|B4galt1|B4gat1|St3gal2
REACTOME_KERATINIZATION	0.0527240773286468	0.314592298664282	0.261663521711573	-0.716713176922907	-1.41359937069794	36	Pkp3|Klk8|Krt18|St14|Perp|Krt19|2010005H15Rik
REACTOME_KETONE_BODY_METABOLISM	0.3640081799591	0.716950824781564	0.0982123351217438	-0.716197721863663	-1.14687629207177	8	Bdh1
REACTOME_KILLING_MECHANISMS	0.496031746031746	0.798918831033405	0.0791316651768349	0.589974389577168	1.01247106863966	11	Jun|Wnt5a
REACTOME_KINESINS	0.311074918566775	0.677524305654941	0.0940503465727813	-0.531952184196068	-1.11229743928365	51	Kif11|Tuba1b|Tubb4b|Kif15|Kif21b|Cenpe|Kif20b|Klc3|Kif22|Racgap1|Tuba4a
REACTOME_KSRP_KHSRP_BINDS_AND_DESTABILIZES_MRNA	0.333980582524272	0.69666075666667	0.10027910675413	-0.643141308427484	-1.11449985083984	16	Exosc8|Exosc3|Ywhaz|Dcp2|Mapk14|Exosc7|Dis3|Exosc2
REACTOME_L1CAM_INTERACTIONS	0.489296636085627	0.795294188262481	0.104732821580651	0.380720071573923	0.965738239931551	97	Fgfr1|Tubb6|Tubb2a|Ncam1|Lamb1|Nrp2|Nrp1|Tuba1a|Itga5|Tubb3|Lamc1|Itgb1|Shtn1|Pak1|Sptbn1|Itga9|Itgb3|Scn1b|Tubb2b|Dnm1|Gap43|Ank3|Msn|Mapk3
REACTOME_LAGGING_STRAND_SYNTHESIS	0.0135402615344949	0.132893153540556	0.380730400722792	-0.859867951182326	-1.52800541088717	20	Lig1|Pcna|Rpa2|Fen1|Rfc3|Prim1|Rpa1|Rfc2|Rfc4|Pold1|Rfc5|Pola1|Pold3
REACTOME_LAMININ_INTERACTIONS	0.00329631349750047	0.0573620890191513	0.431707695803346	0.783928374434761	1.58945574539116	27	Col18a1|Col4a1|Hspg2|Col4a2|Lamb1|Nid1|Col7a1|Itga6|Itgb4|Lamc1|Itgb1|Col4a5|Lamb2|Lama4|Lama5
REACTOME_LATE_ENDOSOMAL_MICROAUTOPHAGY	0.856637168141593	0.930362333905933	0.0471642455670861	-0.36940809653877	-0.715642665916097	32	Vim|Park7|Uba52|Chmp4c|Vps37b|Chmp2a|Vps28|Chmp4b|Hspa8
REACTOME_LDL_CLEARANCE	0.110429447852761	0.450695442068037	0.191892240384838	0.718525743346944	1.34669641661253	17	Npc2|Lipa|Ldlr|Nceh1|Npc1|Ldlrap1|Cltc|Ap2m1|Lsr|Soat2|Ap2a2
REACTOME_LECTIN_PATHWAY_OF_COMPLEMENT_ACTIVATION	0.111742424242424	0.452191305579156	0.183023938384487	0.879710936116473	1.29961607478343	4	Masp1|Colec11
REACTOME_LEISHMANIA_INFECTION	0.338177014531044	0.699051110351871	0.0778840111977068	-0.436170987279225	-1.06174761513328	193	Cd247|Ramp3|Cyfip2|Il10|Pycard|Cd3g|Was|Ramp1|Cysltr2|Elmo1|Gng2|Entpd1|Adora2a|Cyba|Arpc3|Actb|Nckap1l|Actr3|Itpr2|Actg1|Txn1|Arpc2|Calm1|Arpc5|Arpc4|Ggt1|Ptger4|Cdc42|Gnai2|Nfkb2|Pstpip1|Prkar1a|Grb2|Calcrl|Rac1|Fyn|Plcg1
REACTOME_LEUKOTRIENE_RECEPTORS	0.4957805907173	0.798918831033405	0.0824344091527096	-0.715171729150718	-1.06652587490812	4	Cysltr2|Ltb4r1
REACTOME_LGI_ADAM_INTERACTIONS	0.285714285714286	0.659706040509052	0.11146266692298	0.689433929182179	1.18315628503095	11	Adam11|Lgi4|Dlg4|Lgi2|Adam23
REACTOME_LIGAND_RECEPTOR_INTERACTIONS	0.850287907869482	0.927948728795634	0.0512184348540341	0.439552588651412	0.683933876795917	6	Gas1|Boc
REACTOME_LINOLEIC_ACID_LA_METABOLISM	0.560460652591171	0.834287333412257	0.0711327399327894	0.617680923343887	0.961097532883587	6	Acsl1|Fads1|Abcd1|Fads2
REACTOME_LIPID_PARTICLE_ORGANIZATION	0.000745813211872079	0.0224323056876968	0.477270815362862	-0.990825656770004	-1.47760482887508	4	Hilpda
REACTOME_LIPOPHAGY	0.97270955165692	0.985399084303161	0.04577044581081	0.309761843823009	0.502872908964183	8	Plin2|Plin3|Prkab2|Prkab1
REACTOME_LISTERIA_MONOCYTOGENES_ENTRY_INTO_HOST_CELLS	0.741052631578947	0.897333183262483	0.0619762736001998	0.424349467638136	0.809089077126918	19	Ubc|Ctnnb1|Met|Sh3gl3|Ctnnd1|Stam|Cdh1|Ubb
REACTOME_LONG_TERM_POTENTIATION	0.530097087378641	0.819929535657528	0.0745500777420554	-0.553227809978252	-0.958688710586426	16	Actn2|Calm1|Nrgn
REACTOME_LOSS_OF_FUNCTION_OF_MECP2_IN_RETT_SYNDROME	0.963562753036437	0.980614603221514	0.047925896705813	-0.29454597577456	-0.495804965442455	13	Calm1
REACTOME_LOSS_OF_FUNCTION_OF_SMAD2_3_IN_CANCER	0.714007782101167	0.892029211948659	0.059989249649033	0.521663831418124	0.832133154105024	7	Tgfbr2|Tgfbr1|Smad4|Zfyve9
REACTOME_LOSS_OF_MECP2_BINDING_ABILITY_TO_THE_NCOR_SMRT_COMPLEX	0.824902723735409	0.923820281124498	0.0532386494755899	0.444536361091455	0.709103108152631	7	Ncor2|Tbl1x|Ncor1|Hdac3
REACTOME_LRR_FLII_INTERACTING_PROTEIN_1_LRRFIP1_ACTIVATES_TYPE_I_IFN_PRODUCTION	0.240366972477064	0.617571128936708	0.11776578836269	0.803507900263163	1.22270322145892	5	Ctnnb1|Lrrfip1|Crebbp
REACTOME_LTC4_CYSLTR_MEDIATED_IL4_PRODUCTION	0.522540983606557	0.81509306639709	0.0780892306943345	-0.649528387317656	-1.02775677309406	7	Cysltr2|Ggt1
REACTOME_LYSINE_CATABOLISM	0.893145161290323	0.94697879683246	0.0512184348540341	0.405327887923711	0.663102360399714	9	Aldh7a1|Phykpl|Dlst|Hykk|Aass
REACTOME_LYSOSOME_VESICLE_BIOGENESIS	0.652173913043478	0.874833511603985	0.0723570851036907	0.414365027295664	0.870779503189347	32	App|Gns|Ctsz|Dnase2a|Txndc5|Cltb|Arrb1
REACTOME_LYSOSPHINGOLIPID_AND_LPA_RECEPTORS	0.0193769334414015	0.163524844662155	0.352487857583619	-0.892795545018603	-1.47262792624303	11	S1pr1|S1pr4
REACTOME_MAP2K_AND_MAPK_ACTIVATION	0.800936768149883	0.918000982825334	0.0633597010643758	0.3590835925568	0.783487872096326	37	Fn1|Vcl|Pebp1|Arrb1|Itgb3|Iqgap1
REACTOME_MAP3K8_TPL2_DEPENDENT_MAPK1_3_ACTIVATION	0.767967145790554	0.905341918512464	0.0590954798717342	0.431341339715172	0.793465000670494	16	Ubc|Nfkb1|Skp1a|Ubb
REACTOME_MAPK1_ERK2_ACTIVATION	0.944664031620553	0.970099321534444	0.0477342401407188	-0.320933421190196	-0.52633938103946	9	Jak1|Jak2
REACTOME_MAPK3_ERK1_ACTIVATION	0.592233009708738	0.845754038596609	0.0689567351672811	-0.559092337604499	-0.928832238654434	10	Cdk1|Jak1
REACTOME_MAPK6_MAPK4_SIGNALING	0.765696784073507	0.904992618427278	0.0456790414930062	-0.375161438806949	-0.831930219253972	85	Psmb9|Cdk1|Psmb8|Psme2|Psme1|Foxo1|Psmb10|Cdc42|Psma2|Psma1|Rac1|Uba52|Psmb3|Tnrc6b|Pak2|Psma3|Psma7|Sem1|Cdc14a|Psmb4|Psma4|Psmc3|Psmd8
REACTOME_MAPK_FAMILY_SIGNALING_CASCADES	0.622448979591837	0.860797474670806	0.046788296531803	-0.376763294481051	-0.941692382494807	263	Lat|Il2ra|Dusp4|Rasal3|Il2rb|Psmb9|Cdk1|Il2rg|Dusp5|Psmb8|Jak3|Dusp2|Rap1b|Actb|Flt3l|Psme2|Actg1|Psme1|Actn2|Calm1|Areg|Foxo1|Rap1a|Jak1|Psmb10|Csk|Cdc42|Tln1|Psma2|Psma1|Grb2|Rasa2|Rac1|Fyn|Ywhab|Uba52|Psmb3|Tnrc6b|Pak2|Il3ra
REACTOME_MAPK_TARGETS_NUCLEAR_EVENTS_MEDIATED_BY_MAP_KINASES	0.393333333333333	0.739673021501895	0.0985499803531691	0.501373739493451	1.04269546360023	30	Jun|Fos|Mef2c|Dusp3|Mef2a|Dusp6
REACTOME_MASTL_FACILITATES_MITOTIC_PROGRESSION	0.0167038435873475	0.150498155014033	0.352487857583619	-0.89539285768035	-1.48753559391964	10	Cdk1|Ccnb1|Arpp19
REACTOME_MECP2_REGULATES_NEURONAL_RECEPTORS_AND_CHANNELS	0.35140562248996	0.706132665964955	0.0992333343771191	-0.694121875872081	-1.1449242375018	11	Slc2a3|Notch1|Ptpn1|Hdac1
REACTOME_MECP2_REGULATES_TRANSCRIPTION_FACTORS	0.84954128440367	0.927948728795634	0.0491927521045191	0.467324246574375	0.711130359222612	5	Mef2c|Rbfox1
REACTOME_MECP2_REGULATES_TRANSCRIPTION_OF_NEURONAL_LIGANDS	0.518234165067178	0.812334260872977	0.0751181635276302	0.640077574789619	0.995946215489514	6	Bdnf|Dll1
REACTOME_MEIOSIS	0.130718954248366	0.483771856320876	0.155241966228839	-0.607115530061756	-1.27014269983748	53	Lmnb1|Rad51|Rpa2|Syce2|Tinf2|Smc1a|Rpa1|Brca1|Rad21|Hspa2|Smc3|Ube2i|Brca2|Rbbp8|Spo11|Psmc3ip
REACTOME_MEIOTIC_RECOMBINATION	0.158362989323843	0.526755519391239	0.14641623786055	-0.677233623991427	-1.26895490819686	26	Rad51|Rpa2|Rpa1|Brca1|Brca2|Rbbp8|Spo11|Psmc3ip
REACTOME_MEIOTIC_SYNAPSIS	0.283088235294118	0.658392575039494	0.107140237276725	-0.612135616085063	-1.1493604009041	28	Lmnb1|Syce2|Tinf2|Smc1a|Brca1|Rad21|Hspa2|Smc3|Ube2i
REACTOME_MEMBRANE_TRAFFICKING	0.689538807649044	0.886240719647971	0.0363018462359236	-0.353399514021443	-0.929676938760002	579	Cd4|Fcho1|Tbc1d10c|Cd3g|Rinl|Kif11|Rab27a|Tuba1b|M6pr|Sfn|Tubb4b|Rab8b|Grk2|Fnbp1|Madd|Kif15|Arpc3|Actb|Hip1r|Actr3|Cd3d|Ppp6r1|Kif21b|Cenpe|Actg1|Capza1|Arpc2|Calm1|Areg|Arpc5|Ap1m2|Snx18|Cyth4|Kif20b|Arpc4|Klc3|Capzb|Ctsc|Ap1g2|Dennd1c|Kif22|Ap1s3|Dennd2d|Racgap1|Optn|Cd55|Tuba4a|Cbl|Grb2|Arf5|Rac1|Itsn2|Dennd1b|Ywhab|Uba52|Ap2s1|Kif2c|Sytl1|Ywhaz
REACTOME_METABOLIC_DISORDERS_OF_BIOLOGICAL_OXIDATION_ENZYMES	0.863930885529158	0.934107959258306	0.0559428593065705	0.366386684993017	0.725995039890346	24	Tbxas1|Gclm|Cyp27a1|Maoa|Fdx1
REACTOME_METABOLISM_OF_AMINE_DERIVED_HORMONES	0.671206225680934	0.879919684280918	0.0629394692018967	0.554194000445593	0.884023721413112	7	Dio2|Slc5a5|Duox1|Tph1|Dio3
REACTOME_METABOLISM_OF_AMINO_ACIDS_AND_DERIVATIVES	0.0101666659045327	0.112199142013891	0.380730400722792	-0.528471742348201	-1.33342493766961	303	Ass1|Phgdh|Psmb9|Rps2|Psmb8|Rpsa|Odc1|Rps20|Psph|Got1|Rpl28|Psme2|Rplp0|Psme1|Rps17|Rps29|Rpl3|Rps3a1|Rpl35|Rpl8|Rps8|Rpl32|Rpl22l1|Rps6|Rps18|Rps26|Rpl10a|Rps19|Psmb10|Rps12|Rps3|Rpl15|Rpl6|Rpl5|Rplp2|Rps7|Psma2|Psma1|Rps28|Rpl38|Psat1|Rps10|Rps4x|Rpl36a|Rps21|Rpl7a|Rpl11|Rpl12|Oaz1|Rps5|Rpl18|Shmt1|Uba52|Rpl27|Psmb3|Rps11|Rpl13|Rplp1|Rpl13a|Rpl14|Hdc|Psma3|Rpl7|Rps13|Asrgl1|Rps15|Rps16|Rps9|Rpl…
REACTOME_METABOLISM_OF_ANGIOTENSINOGEN_TO_ANGIOTENSINS	0.00141117593838367	0.0318341499347123	0.45505986738723	0.885538273872885	1.60073315060807	14	Mme|Ctsd|Ctsz|Anpep|Ace|Atp6ap2
REACTOME_METABOLISM_OF_CARBOHYDRATES	0.175115207373272	0.55275430594968	0.231126709673834	0.390149514792235	1.11158006567278	253	Bgn|Sdc2|Hspg2|Sdc3|Has1|Vcan|Sdc4|Hexa|Gns|Gpc1|Dcn|Hk3|Hexb|Aldoc|Ubc|Gusb|Papss1|Cd44|Slc37a2|Hk2|Ogn|Has2|Hpse|Prelp|Acan|Pygl|Pfkfb3|Sdc1|Ext1|Cspg4|Pgd|Chst1|Csgalnact1|Slc2a1|Akr1a1|Lum|Dse|Pgam1|Slc25a1|Hgsnat|Chst11|Hs2st1|St3gal4|Naglu|Cspg5|Gaa|Xylt1|St3gal6|Chst7|Pfkfb4|Gpc6|Khk|Gpc3|Ust
REACTOME_METABOLISM_OF_COFACTORS	0.673624288425047	0.880888193695201	0.0615706755421678	-0.485185645529534	-0.858874694347961	19	Gch1|Dhfr|Calm1
REACTOME_METABOLISM_OF_FAT_SOLUBLE_VITAMINS	0.000449123460650517	0.0170217069504271	0.49849310876659	0.783939781051993	1.71048559065235	37	Apoe|Sdc2|Hspg2|Lrp1|Sdc3|Sdc4|Lpl|Gpc1|Ldlr|Akr1b8|Vkorc1|Sdc1
REACTOME_METABOLISM_OF_FOLATE_AND_PTERINES	0.526315789473684	0.817343992893627	0.0751181635276302	-0.559434826567744	-0.96779422953165	17	Dhfr|Mthfs|Mthfsl|Shmt1|Mthfd2
REACTOME_METABOLISM_OF_INGESTED_SEMET_SEC_MESEC_INTO_H2SE	0.72936660268714	0.895408199196137	0.0583452776743612	0.536846745037118	0.835321381464297	6	Nnmt|Cth|Hnmt|Scly
REACTOME_METABOLISM_OF_LIPIDS	0.730769230769231	0.896084009277413	0.159646701919906	0.308825032858705	0.949996447285883	610	Lgmn|Alox5ap|Psap|Pld4|Cav1|Ptgs2|Cyp4f18|Plbd1|Abca1|Lpcat2|Hexa|Tbxas1|Cd36|Gpx1|Chka|Scd2|Ctsa|Fdps|Sqle|Hacd4|Fhl2|Hexb|Ptgs1|Tspo|Cerk|Asah1|Hacd1|Plpp3|Abcc3|Ankrd1|Akr1b8|Ch25h|Hpgds|Pla2g15|Sgpl1|Aldh3b1|Slc27a1|Cpne3|Hmgcs1|Hsd17b7|Ppt1|Gpd2|Tnfrsf21|Gla|Rgl1|Ltc4s|Synj1|Msmo1|Cyp51|Fdft1|Sgms2|Gk|Me1|Gdpd3|Vdr|Nr1d1|Acsl3|Hsd17b11|Acsl1|Plpp2|Arnt2|Gpx4|Dgat2|Pla2g4a|Ahr|Acer3|Plpp1|Fas…
REACTOME_METABOLISM_OF_NITRIC_OXIDE_ENOS_ACTIVATION_AND_REGULATION	0.393509127789047	0.739673021501895	0.0931454575337804	0.587873644520945	1.0660371496835	15	Cav1|Ddah2|Hsp90aa1|Cygb|Nostrin|Nos3|Ddah1|Spr|Wasl|Akt1
REACTOME_METABOLISM_OF_NUCLEOTIDES	0.150829562594268	0.515439373378092	0.137250779610133	-0.550177042336097	-1.23015972377732	89	Rrm2|Dut|Glrx|Tyms|Tk1|Rrm1|Entpd1|Dctpp1|Hprt|Txn1|Nme1|Ada|Dck|Nt5c
REACTOME_METABOLISM_OF_POLYAMINES	0.2832	0.658444472520531	0.0985499803531691	-0.529686591434918	-1.12432917312188	59	Psmb9|Psmb8|Odc1|Psme2|Psme1|Psmb10|Psma2|Psma1|Oaz1|Psmb3|Psma3|Sms|Psma7|Sem1|Psmb4|Psma4|Psmc3|Psmd8|Paox|Psme3
REACTOME_METABOLISM_OF_PORPHYRINS	0.243298969072165	0.619729425414024	0.125033367555272	0.635191910766169	1.2017688196074	18	Blvrb|Hmox1|Slco2b1|Alas1|Abcg2|Abcc1
REACTOME_METABOLISM_OF_RNA	4.96275922010833e-05	0.00415123529763834	0.557332238758646	-0.548410730356551	-1.44743161314542	636	Nup210|Psmb9|Ran|Rps2|Psmb8|Rpsa|Hnrnpa3|Lsm5|Rps20|Slbp|Pop5|Exosc8|Rpl28|Psme2|Rplp0|Snrpe|Psme1|Srsf3|Snrpg|Rps17|Cwc25|Rps29|Hnrnpf|Isy1|Ddx39|Anp32a|Apobec3|Lsm4|Hnrnpd|Rpl3|Rps3a1|Snrpf|Rpl35|Rpl8|Rps8|Hnrnpa2b1|Rpl32|Rpl22l1|Rps6|Rps18|Rps26|Rpl10a|Rps19|Psmb10|Snrpa1|Snrpd1|Lsm6|Set|Rps12|Rps3|Rpl15|Rpl6|Rpl5|Rplp2|Rps7|Psma2|Nxt1|Dhx9|Psma1|Rps28|Ybx1|Rpl38|Rps10|U2af1|Alyref|Hnrnpu|Rps4…
REACTOME_METABOLISM_OF_STEROIDS	0.601307189542484	0.850576558298118	0.096240602328129	0.352718034485325	0.935973706513012	125	Lgmn|Scd2|Fdps|Sqle|Tspo|Abcc3|Akr1b8|Ch25h|Hmgcs1|Hsd17b7|Msmo1|Cyp51|Fdft1|Vdr|Hsd17b11|Fasn|Mvd|Idi1|Dhcr24|Acat2|Elovl6|Mvk|Lss|Hsd17b4|Ptgis|Scd1|Cyp27a1
REACTOME_METABOLISM_OF_STEROID_HORMONES	0.294990723562152	0.664805022651459	0.105125131597001	-0.616664820052043	-1.14308300630917	24	Hsd11b1|Tspoap1|Akr1b3
REACTOME_METABOLISM_OF_VITAMINS_AND_COFACTORS	0.0325110573579801	0.221177350473282	0.321775918075361	0.476432579770019	1.29882606282942	165	Apoe|Sdc2|Ptgs2|Hspg2|Lrp1|Sdc3|Sdc4|Cyb5r3|Lpl|Gpc1|Tcn2|Nampt|Ldlr|Parp14|Gsto1|Prkg2|Akr1b8|Hsp90aa1|Bst1|Vkorc1|Sdc1|Folr2|Slc2a1|Nnmt|Idh1|Fasn|Rbp1|Gchfr|Slc23a2|Shmt2|Ptgis|Nos3
REACTOME_METABOLISM_OF_WATER_SOLUBLE_VITAMINS_AND_COFACTORS	0.971061093247588	0.985399084303161	0.0694481442003175	0.293270553702025	0.762850434825172	110	Ptgs2|Cyb5r3|Tcn2|Nampt|Parp14|Gsto1|Bst1|Folr2|Slc2a1|Nnmt|Fasn|Slc23a2|Shmt2|Ptgis
REACTOME_METALLOPROTEASE_DUBS	0.666666666666667	0.878418961104376	0.0656813601934011	0.46583923585717	0.873098890965488	17	Nlrp3|Ubc|Kat2b|Stam|Mysm1|Ubb
REACTOME_METALLOTHIONEINS_BIND_METALS	0.00113150332935635	0.0281474948723145	0.45505986738723	-0.98870806721405	-1.47444689636488	4	Mt3|Mt1|Mt2
REACTOME_METAL_ION_SLC_TRANSPORTERS	0.577405857740586	0.841476137549181	0.0739901439101342	0.476488397664848	0.929360045978262	22	Slc11a1|Cp|Slc39a1|Slc39a14|Slc30a1|Slc39a6|Slc40a1|Slc39a10|Slc41a2|Slc11a2
REACTOME_METAL_SEQUESTRATION_BY_ANTIMICROBIAL_PROTEINS	0.667262969588551	0.878418961104376	0.059221919380382	0.612917443879626	0.882646958347924	3	Ltf|S100a8|Lcn2
REACTOME_METHIONINE_SALVAGE_PATHWAY	0.686070686070686	0.885159267783795	0.0650877566917313	-0.519978091753616	-0.809312274085161	6	Got1
REACTOME_METHYLATION	0.353634577603143	0.706696382650437	0.09754492162472	0.634898649863842	1.11086733333591	12	Gsto1|Nnmt|Comt|Mat2a|As3mt|Trmt112|Tpmt
REACTOME_MET_ACTIVATES_PI3K_AKT_SIGNALING	0.767151767151767	0.905341918512464	0.0597317976364411	-0.464308798191081	-0.722666618654051	6	Pik3r1|Grb2
REACTOME_MET_ACTIVATES_PTK2_SIGNALING	0.00159931166099468	0.0347272363910968	0.45505986738723	0.802268992437639	1.62664230682889	27	Col3a1|Fn1|Col5a1|Lamb1|Col5a3|Lamc1|Itgb1|Col1a1|Col1a2|Lamb2|Lama4|Col5a2|Col27a1|Lama5|Hgf|Met
REACTOME_MET_ACTIVATES_PTPN11	0.820183486238532	0.923803718378543	0.0508054139066364	0.487218285583787	0.7414032483587	5	Hgf|Met|Gab1|Ptpn11
REACTOME_MET_ACTIVATES_RAP1_AND_RAC1	0.522088353413655	0.814559637447629	0.0770736734944102	-0.602433259561641	-0.993687800838662	11	Rap1b|Rap1a|Grb2|Rac1
REACTOME_MET_ACTIVATES_RAS_SIGNALING	0.718253968253968	0.893236604209742	0.060640400949416	0.471794914781277	0.809660063193095	11	Hgf|Met|Hras|Shc1|Sos1
REACTOME_MET_INTERACTS_WITH_TNS_PROTEINS	0.121100917431193	0.465136946151902	0.172324344900946	0.85056215078471	1.29430598190121	5	Itgb1|Tns3|Hgf|Met|Tns4
REACTOME_MET_PROMOTES_CELL_MOTILITY	0.0291698621912395	0.204884881287895	0.352487857583619	0.670519616269691	1.46165024312805	38	Col3a1|Fn1|Col5a1|Lamb1|Col5a3|Lamc1|Itgb1|Col1a1|Col1a2|Tns3|Lamb2|Lama4|Col5a2|Col27a1|Lama5|Dock7|Hgf|Met
REACTOME_MET_RECEPTOR_ACTIVATION	0.307692307692308	0.675734394124847	0.109684061970549	-0.772695705237927	-1.20265089683482	6	Spint2
REACTOME_MET_RECEPTOR_RECYCLING	0.952772073921971	0.974212423411534	0.0490939668192139	0.348849473820696	0.582303059688572	10	Hgf|Met|Gab1
REACTOME_MHC_CLASS_II_ANTIGEN_PRESENTATION	0.095679012345679	0.426327608884106	0.257206466468838	0.475402584700565	1.23648115353995	107	H2-Ab1|Ctsl|Cd74|Ctsh|Lgmn|H2-Aa|H2-Eb1|H2-DMb1|Ctsd|Tubb6|Tubb2a|Ctsa|Tuba1a|H2-DMa|Tubb3|H2-DMb2|Ctsb|Dynll1|Kifap3|Tubb2b|Dync1h1|Dnm1|Dctn2|Sec31a|Canx|Ctsk|Klc4|Ap1s2
REACTOME_MICRORNA_MIRNA_BIOGENESIS	0.656771799628943	0.877404213624074	0.0617054053637523	-0.474169240945918	-0.878945553265149	24	Ran
REACTOME_MISCELLANEOUS_SUBSTRATES	0.66605504587156	0.878418961104376	0.0605092988656667	0.585268297794918	0.8906065925391	5	Cyp4f18|Cyp2u1
REACTOME_MISCELLANEOUS_TRANSPORT_AND_BINDING_EVENTS	0.782426778242678	0.910316682562316	0.0590954798717342	0.398054688190392	0.77638012831257	22	Ank|Ctns
REACTOME_MISMATCH_REPAIR	0.0667976424361493	0.354454283275029	0.245041785430996	-0.818905268878737	-1.41037826311979	15	Lig1|Pcna|Rpa2|Rpa1|Pold1|Pold3|Exo1|Pms2
REACTOME_MISSPLICED_LRP5_MUTANTS_HAVE_ENHANCED_BETA_CATENIN_DEPENDENT_SIGNALING	0.369318181818182	0.721740812964202	0.0928481214159878	0.746422251974507	1.1027058064374	4	Dkk2|Lrp5|Kremen1
REACTOME_MITOCHONDRIAL_BIOGENESIS	1	1	0.059989249649033	0.264741243487921	0.650613516064873	76	Mef2c|Hspa9|Idh2|Nr1d1|Sod2|Alas1|mt-Atp8|Ppargc1b|Crebbp|Pprc1|Mapk12|Camk4|Mtx2|Tmem11|Glud1|Chchd6|Carm1
REACTOME_MITOCHONDRIAL_CALCIUM_ION_TRANSPORT	0.916317991631799	0.955545615250669	0.0517405459873163	0.34442553112435	0.671779898546369	22	Slc8b1|Vdac1|Mcub|Micu1|Micu3|Spg7|Phb
REACTOME_MITOCHONDRIAL_FATTY_ACID_BETA_OXIDATION	0.666666666666667	0.878418961104376	0.0588438169595807	-0.447271995132359	-0.866360835054044	33	Acot11|Pctp|Dbi|Hadha|Hadhb|Acaa2|Acadl|Acsf2|Acadvl|Acot7|Acot9|Acot2
REACTOME_MITOCHONDRIAL_FATTY_ACID_BETA_OXIDATION_OF_SATURATED_FATTY_ACIDS	0.847826086956522	0.92731765617934	0.0526973085708419	-0.392306917866256	-0.643393821564169	9	Hadha|Hadhb|Acadl|Acadvl|Acads
REACTOME_MITOCHONDRIAL_FATTY_ACID_BETA_OXIDATION_OF_UNSATURATED_FATTY_ACIDS	0.767151767151767	0.905341918512464	0.0597317976364411	-0.463306045903142	-0.721105899563446	6	Hadha|Hadhb|Acadl
REACTOME_MITOCHONDRIAL_IRON_SULFUR_CLUSTER_BIOGENESIS	0.824803149606299	0.923820281124498	0.05378728077603	0.406388652411915	0.725318864921909	13	Glrx5|Iscu|Fdx1|Slc25a37
REACTOME_MITOCHONDRIAL_PROTEIN_IMPORT	0.472491909385113	0.785111434692685	0.0711327399327894	-0.466347126030062	-0.995474003809507	62	Chchd10|Cmc2|Cox17|Chchd2|Ndufb8|Fxn
REACTOME_MITOCHONDRIAL_TRANSLATION	0.936106983655275	0.965823256646141	0.0350150690873584	-0.322443150898349	-0.724893736981291	94	Mrpl18|Mrpl33|Mrps26|Aurkaip1|Mrpl41|Oxa1l|Mrpl54|Mrpl20|Mrpl57|Mrps18c|Mrps16|Mrps25|Mrpl46|Mrpl44|Mrps23|Chchd1|Mtrf1l|Mrpl35|Mrps21|Mrpl9|Mrps11|Mtif3|Mrpl42|Dap3|Tufm|Mrps36|Mrpl39|Mrps14|Mrps22|Mrpl28|Mrps30|Mrps24|Mrpl40|Gfm2|Mrpl49
REACTOME_MITOCHONDRIAL_TRNA_AMINOACYLATION	0.000935808248467306	0.0253495226696921	0.477270815362862	0.872359516806159	1.6504846000335	18	Lars2|Ppa2
REACTOME_MITOCHONDRIAL_UNCOUPLING	0.00270078511320089	0.050715508209877	0.431707695803346	-0.970155688963308	-1.50998459224237	6	Ucp2
REACTOME_MITOPHAGY	0.15	0.514036312849162	0.16823816568964	0.611962573801099	1.26881156868804	29	Sqstm1|Map1lc3a|Ubc|Tomm40|Vdac1
REACTOME_MITOTIC_G1_PHASE_AND_G1_S_TRANSITION	0.000158591876193796	0.00897996000509642	0.518848077743792	-0.696110189236455	-1.65559797788974	146	Top2a|Rrm2|Ccna2|Tyms|Psmb9|Mcm3|Mcm5|Pcna|Fbxo5|Gmnn|Cdk1|Mcm7|Tk1|Psmb8|Mcm6|Ccnb1|Rpa2|Cks1b|Ccnd2|Mcm4|Ccne1|Mcm2|Cdkn2a|Cdc6|Psme2|Psme1|Cdt1|Dhfr|Ccne2|Cables1|E2f2|Cdc45|Lin54|Prim1|Psmb10|Rpa1|Orc6|Psma2|Psma1|Cdkn2d|Cdkn1b|Rbl2|Dbf4|Pola1|Uba52|Rb1|Psmb3|Mcm10|Pole4|Psma3|Orc1|Cdc7|Rbbp4|Pole|Pole2|E2f1|Psma7|Sem1|Dyrk1a|Psmb4|Jak2|Psma4|Psmc3|Psmd8|Hdac1|Psme3|E2f4
REACTOME_MITOTIC_G2_G2_M_PHASES	0.0383597883597884	0.250546940653418	0.266350657088526	-0.541480670550085	-1.31785682821007	190	Tubb5|Ccna2|Ccnb2|Psmb9|Tuba1b|Cenpf|Cdk1|Tpx2|Tubb4b|Psmb8|Ccnb1|Hmmr|Psme2|Psme1|Cntrl|Cdc25b|Haus3|Haus4|Plk1|Lin54|Psmb10|Optn|Psma2|Psma1|Cdk11b|Tuba4a|Cep192|Aurka|Uba52|Psmb3|Nek2|Cep57|Psma3|Rbbp4|Plk4|E2f1|Psma7|Foxm1|Sem1|Haus6|Psmb4|Psma4|Psmc3|Psmd8|Cep135|Nde1|Psme3|Rab8a|Ckap5
REACTOME_MITOTIC_METAPHASE_AND_ANAPHASE	3.00396210123248e-05	0.00287170974378861	0.575610261071129	-0.667943963932983	-1.645247007592	224	Birc5|Lmnb1|Ube2c|Cdca8|Ccnb2|Psmb9|Tuba1b|Aurkb|Spc24|Fbxo5|Cenpa|Cenpf|Ran|Cdk1|Tmpo|Incenp|Tubb4b|Psmb8|Ccnb1|Vrk1|Lbr|Ndc80|Cenpe|Psme2|Psme1|Cenph|Ppp1cc|Ska1|Plk1|Cdc20|Mad2l1|Knl1|Smc1a|Psmb10|Spc25|Cenpl|Psma2|Psma1|Cenpk|Rad21|Cdca5|Smc3|Anapc15|Tuba4a|Cenpm|Ercc6l|Bub3|Cenpq|Ube2i|Pmf1|Ranbp2|Uba52|Psmb3|Cenpp|Bub1|Kif2c|Nudc|Nup85|Rangap1|Nsl1|Psma3|Ppp2r5a|Chmp4c|Chmp2a|Bub1b|Psma7|Se…
REACTOME_MITOTIC_PROMETAPHASE	9.06053871560702e-05	0.00635186909386507	0.538434096309916	-0.674010042551651	-1.64008098273602	192	Birc5|Tubb5|Cdca8|Smc2|Ccnb2|Smc4|Tuba1b|Aurkb|Spc24|Cenpa|Cenpf|Ncapg|Cdk1|Incenp|Tubb4b|Ccnb1|Ndc80|Cenpe|Cenph|Ppp1cc|Cntrl|Ska1|Haus3|Haus4|Plk1|Cdc20|Mad2l1|Knl1|Smc1a|Ncapd2|Ncaph|Spc25|Cenpl|Cenpk|Rad21|Cdca5|Smc3|Tuba4a|Cenpm|Ercc6l|Bub3|Cenpq|Cep192|Pmf1|Ranbp2|Cenpp|Nek2|Bub1|Kif2c|Cep57|Nudc|Nup85|Rangap1|Nsl1|Ppp2r5a
REACTOME_MITOTIC_PROPHASE	0.00335888964069251	0.0581001563840168	0.431707695803346	-0.714771331212491	-1.57061345155969	80	Nup210|Lmnb1|Smc2|Ccnb2|Smc4|Cdk1|Tmpo|Ccnb1|Vrk1|Plk1|Set|Ncapg2|Arpp19|Ranbp2|Rb1|Nup85|Ncapd3|Tpr
REACTOME_MITOTIC_SPINDLE_CHECKPOINT	0.00010806105808534	0.00706156404136683	0.538434096309916	-0.738581446749797	-1.68111987189354	106	Birc5|Ube2c|Cdca8|Aurkb|Spc24|Cenpa|Cenpf|Incenp|Ndc80|Cenpe|Cenph|Ppp1cc|Ska1|Plk1|Cdc20|Mad2l1|Knl1|Spc25|Cenpl|Cenpk|Anapc15|Cenpm|Ercc6l|Bub3|Cenpq|Pmf1|Ranbp2|Cenpp|Bub1|Kif2c|Nudc|Nup85|Rangap1|Nsl1|Ppp2r5a|Bub1b|Kif2a|Cenpc1|Dsn1|Nde1
REACTOME_MITOTIC_TELOPHASE_CYTOKINESIS	0.196356275303644	0.572748384404782	0.139599673451922	-0.764046705466713	-1.2861087285412	13	Plk1|Smc1a|Rad21|Smc3|Pds5a|Kif23|Wapl
REACTOME_MODULATION_BY_MTB_OF_HOST_IMMUNE_SYSTEM	0.0856031128404669	0.40058773910914	0.213927855492356	0.849182386792911	1.35457506419692	7	Tlr2|Mrc1|Ubc|B2m
REACTOME_MOLECULES_ASSOCIATED_WITH_ELASTIC_FIBRES	0.00248378370629162	0.0482404534617747	0.431707695803346	0.768454570180575	1.64836022750162	35	Fn1|Itgb5|Fbn1|Ltbp1|Fbln2|Ltbp4|Emilin2|Fbln1|Efemp2|Ltbp3|Itgb1|Tgfb3|Emilin1|Itgb3|Mfap5|Ltbp2|Itgb8|Fbln5|Bmp7|Eln|Tgfb2|Mfap2|Mfap4|Fbn2
REACTOME_MOLYBDENUM_COFACTOR_BIOSYNTHESIS	1	1	0.0474483193656297	-0.23261843035588	-0.362055543975962	6	Mocs2|Mocs1|Nfs1|Mocos|Mocs3|Gphn
REACTOME_MRNA_CAPPING	0.911439114391144	0.953028683464423	0.0462302524077616	-0.350646903001638	-0.664575796891652	29	Ncbp1|Polr2j|Gtf2h2|Rngtt|Ccnh|Supt5|Polr2l|Polr2b|Gtf2f2|Polr2c|Gtf2f1
REACTOME_MRNA_DECAY_BY_3_TO_5_EXORIBONUCLEASE	0.369351669941061	0.721740812964202	0.0949751525905595	-0.632301676240752	-1.08899597278842	15	Exosc8|Exosc3|Hbs1l|Nt5c3b|Exosc7|Dis3|Exosc2|Dcps
REACTOME_MRNA_DECAY_BY_5_TO_3_EXORIBONUCLEASE	0.110019646365422	0.450695442068037	0.188204146308491	-0.793166731611092	-1.3660494806997	15	Lsm5|Lsm4|Lsm6|Lsm3|Dcp2|Lsm2
REACTOME_MRNA_EDITING	0.890151515151515	0.945240234135935	0.048505983646947	0.472875706753119	0.698589553272941	4	Apobec1|Adarb1
REACTOME_MRNA_EDITING_C_TO_U_CONVERSION	0.923636363636364	0.95948169245375	0.0449543067640062	0.491518841594891	0.687926380656561	2	Apobec1
REACTOME_MRNA_SPLICING	0.000304303041198119	0.0130794109955942	0.49849310876659	-0.653233714381342	-1.59064285694197	186	Hnrnpa3|Lsm5|Snrpe|Srsf3|Snrpg|Cwc25|Hnrnpf|Isy1|Lsm4|Hnrnpd|Snrpf|Hnrnpa2b1|Snrpa1|Snrpd1|Lsm6|Dhx9|Ybx1|U2af1|Alyref|Hnrnpu|Ncbp1|Lsm3|Snrnp40|Snrpd2|Magoh|Ppwd1|Snrnp25|Sf3b6|Hnrnpul1|Nudt21|Srrt|Sf3b2|Eif4a3|Ppil4|Syf2|Cdc5l|Srsf7|Ddx46|Ppih|Dnajc8|U2surp|Rbm5|Srrm2|Tra2b|Snrpb|Cwc15|Prpf40a|Slu7|Wbp11|Clp1|Rbmx|Lsm8|Snrnp200|Aqr|Srrm1|Prpf38a|Lsm2|Sf3b5|Bcas2|Ddx42|Polr2j|U2af2|Srsf6|Snw1|Up…
REACTOME_MRNA_SPLICING_MINOR_PATHWAY	0.117647058823529	0.457958751983078	0.16440575583821	-0.621016215019244	-1.29500585730596	52	Snrpe|Snrpg|Snrpf|Snrpd1|Ybx1|Ncbp1|Snrnp40|Snrpd2|Snrnp25|Sf3b6|Sf3b2|Srsf7|Snrpb|Snrnp200|Lsm2|Sf3b5|Ddx42|Polr2j|Srsf6|Srsf1
REACTOME_MTORC1_MEDIATED_SIGNALLING	0.720682302771855	0.893587396893559	0.0639271933359996	0.424364976154481	0.833013373645198	23	Eif4ebp1|Eif4e|Eif4b|Eif4g1|Akt1s1|Lamtor1|Rheb|Rragc|Rps6kb1
REACTOME_MTOR_SIGNALLING	0.830143540669856	0.924393124479906	0.0626618230932492	0.34773569648401	0.766680727276586	39	Eif4ebp1|Eif4e|Eif4b|Eif4g1|Akt1s1|Lamtor1|Rheb|Akt1|Rragc|Rps6kb1|Ppm1a|Prkab2|Lamtor3
REACTOME_MUCOPOLYSACCHARIDOSES	0.384920634920635	0.734030626788519	0.0931454575337804	0.63738545513658	1.09383448552745	11	Gns|Gusb|Hgsnat|Naglu|Hyal1|Ids
REACTOME_MULTIFUNCTIONAL_ANION_EXCHANGERS	0.952595936794582	0.974212423411534	0.053457214108991	-0.356329013186773	-0.503182997843003	3	Slc26a2
REACTOME_MUSCARINIC_ACETYLCHOLINE_RECEPTORS	0.798861480075901	0.916748446007606	0.0535669384770951	-0.601107380573717	-0.799256762964175	1	Chrm3
REACTOME_MUSCLE_CONTRACTION	0.428571428571429	0.760799829381398	0.127505315300183	0.366894060456661	0.987739762262321	150	Cald1|Anxa1|Tpm1|Acta2|Tnnt2|Itgb5|Wwtr1|Kcnk3|Vcl|Atp2b1|Tpm2|Neb|Kcnk6|Myl12a|Camk2d|Pak1|Asph|Scn1b|Atp2a1|Tnni2|Kcnk13|Atp1b1|Dmpk
REACTOME_MYD88_INDEPENDENT_TLR4_CASCADE	0.793768545994065	0.914673239668849	0.0425877779273254	-0.364993423286233	-0.82144303797122	95	Ripk3|Dusp4|Rps6ka1|Mapkapk3|Hmgb1|Birc2|Nfkb2|Ikbkb|Ripk1|Irak2|Uba52|Tank
REACTOME_MYOCLONIC_EPILEPSY_OF_LAFORA	0.721774193548387	0.893587396893559	0.0611692626746689	0.52300994504827	0.855626122472252	9	Ubc|Ubb|Gys1|Gyg
REACTOME_MYOGENESIS	0.232409381663113	0.609030067078026	0.130777137971974	0.611121932652008	1.19961064515773	23	Tcf4|Mef2c|Spag9|Tcf12|Mef2a|Ctnnb1|Ctnna1|Neo1
REACTOME_M_PHASE	8.08467244074756e-07	0.000148778184590857	0.659444398037935	-0.658963425212686	-1.67819449818151	341	Nup210|Birc5|Lmnb1|Ube2c|Tubb5|Cdca8|Smc2|Ccnb2|Smc4|Psmb9|Tuba1b|Aurkb|Spc24|Fbxo5|Cenpa|Cenpf|Ran|Ncapg|Cdk1|Tmpo|Incenp|Tubb4b|Psmb8|Ccnb1|Vrk1|Lbr|Ndc80|Cenpe|Psme2|Psme1|Cenph|Ppp1cc|Cntrl|Ska1|Haus3|Haus4|Plk1|Cdc20|Mad2l1|Knl1|Smc1a|Ncapd2|Ncaph|Psmb10|Spc25|Set|Cenpl|Psma2|Psma1|Cenpk|Rad21|Ncapg2|Cdca5|Smc3|Anapc15|Tuba4a|Arpp19|Cenpm|Ercc6l|Bub3|Cenpq|Cep192|Ube2i|Pmf1|Ranbp2|Uba52|Rb1|…
REACTOME_NADE_MODULATES_DEATH_SIGNALLING	0.856880733944954	0.930362333905933	0.0487989701682839	0.458764336237605	0.698104687737938	5	Ngf|Ywhae
REACTOME_NA_CL_DEPENDENT_NEUROTRANSMITTER_TRANSPORTERS	0.227926078028747	0.605690924321159	0.129442887745046	0.728290630091687	1.21567006422627	10	Slc6a6|Slc6a9|Slc6a15
REACTOME_NCAM1_INTERACTIONS	0.0130008401150453	0.129323221738985	0.380730400722792	0.716493829592145	1.51537399802397	33	Col3a1|Col6a3|Col6a1|Col4a1|Col5a1|Prnp|Col4a2|Col6a2|Ncam1|Col5a3|Gfra2|Col4a5|Gdnf|Col5a2|Artn|Gfra4
REACTOME_NCAM_SIGNALING_FOR_NEURITE_OUT_GROWTH	0.00739749473776429	0.0918306009117253	0.407017918923954	0.679378576926213	1.55800547554884	51	Col3a1|Fgfr1|Col6a3|Col6a1|Col4a1|Col5a1|Prnp|Col4a2|Col6a2|Ncam1|Col5a3|Gfra2|Col4a5|Gdnf|Sptbn1|Col5a2|Artn
REACTOME_NECTIN_NECL_TRANS_HETERODIMERIZATION	0.395393474088292	0.739673021501895	0.0897104652742981	0.715767145887344	1.11371747456164	6	Cadm1|Nectin3|Nectin2|Nectin1|Cadm3|Nectin4
REACTOME_NEDDYLATION	0.467011642949547	0.782204644683607	0.0607719451853533	-0.406002599650348	-0.999195475074585	220	Birc5|Psmb9|Socs2|Psmb8|Hif1a|Psme2|Psme1|Dtl|Psmb10|Rbbp7|Psma2|Psma1|Uchl3|Fbxo44|Uba52|Psmb3|Psma3|Ccnf|Ddb2|Psma7|Sem1|Lrr1|Psmb4|Psma4|Psmc3|Psmd8
REACTOME_NEF_AND_SIGNAL_TRANSDUCTION	0.147239263803681	0.51099868970245	0.16440575583821	-0.836465141618338	-1.33946536100424	8	Cd247|Lck|Dock2|Elmo1
REACTOME_NEF_MEDIATED_CD4_DOWN_REGULATION	0.00919422512571208	0.104183196370859	0.380730400722792	-0.93282631718829	-1.52986007061954	9	Lck|Cd4
REACTOME_NEF_MEDIATED_CD8_DOWN_REGULATION	0.0758196721311475	0.377355379687206	0.234392647294686	-0.878485788067134	-1.39003889034232	7	Cd8b1
REACTOME_NEF_MEDIATED_DOWNREGULATION_OF_MHC_CLASS_I_COMPLEX_CELL_SURFACE_EXPRESSION	0.490759753593429	0.796402677733958	0.0815265143256594	0.540088141613821	0.993507920967452	16	H2-K1|H2-Q7|H2-Q6|H2-D1|B2m|Ap1s2
REACTOME_NEF_MEDIATES_DOWN_MODULATION_OF_CELL_SURFACE_RECEPTORS_BY_RECRUITING_THEM_TO_CLATHRIN_ADAPTERS	0.0489130434782609	0.301628116800749	0.276500599254472	-0.76083919480844	-1.43062927733452	27	Cd28|Lck|Cd4|Cd8b1
REACTOME_NEGATIVE_EPIGENETIC_REGULATION_OF_RRNA_EXPRESSION	0.681818181818182	0.883393854909672	0.0536769600638127	-0.411512489575797	-0.862189433379589	50	Dnmt1|Mbd2|Smarca5|Sin3b|Polr1d|Hdac1|Sap18|Gtf2h2|Dnmt3b|Suv39h1|Ubtf|Twistnb|Ccnh|Taf1b|Polr2l|Polr1e
REACTOME_NEGATIVE_FEEDBACK_REGULATION_OF_MAPK_PATHWAY	0.856046065259117	0.930089311641677	0.0509082865515105	0.436244067128184	0.678785892208256	6	Mapk3|Braf|Map2k2|Map2k1
REACTOME_NEGATIVE_REGULATION_OF_ACTIVITY_OF_TFAP2_AP_2_FAMILY_TRANSCRIPTION_FACTORS	0.913934426229508	0.954928504112904	0.0509082865515105	-0.352709073738527	-0.558095914735166	7	Ube2i
REACTOME_NEGATIVE_REGULATION_OF_FGFR1_SIGNALING	0.184090909090909	0.562308373409261	0.154190966581424	0.611433579561037	1.22939375831349	26	Fgfr1|Spry2|Ubc|Mapk3|Fgf2|Ubb|Braf
REACTOME_NEGATIVE_REGULATION_OF_FGFR2_SIGNALING	0.569565217391304	0.840107129542037	0.0766746872490091	0.44988907823367	0.932776760421318	29	Spry2|Ubc|Fgf7|Mapk3|Fgf2|Ubb|Braf|Ptpn11|Src
REACTOME_NEGATIVE_REGULATION_OF_FGFR3_SIGNALING	0.695454545454545	0.88696763353946	0.0687943095604775	0.424595826356573	0.853723897701989	26	Spry2|Ubc|Mapk3|Fgf2|Ubb|Braf|Ptpn11|Src
REACTOME_NEGATIVE_REGULATION_OF_FGFR4_SIGNALING	0.693304535637149	0.88649427898215	0.066436413766281	0.427810108330964	0.847705523657749	24	Spry2|Ubc|Mapk3|Fgf2|Ubb|Braf|Ptpn11|Src
REACTOME_NEGATIVE_REGULATION_OF_MAPK_PATHWAY	0.728842832469776	0.895408199196137	0.053457214108991	-0.40683940436351	-0.815994227291354	40	Dusp4|Dusp5|Dusp2
REACTOME_NEGATIVE_REGULATION_OF_MET_ACTIVITY	0.813417190775681	0.922398182873603	0.0573667426768556	0.397694579471163	0.764954672685865	20	Ubc|Lrig1|Hgf|Met|Usp8|Sh3gl3|Stam|Ubb
REACTOME_NEGATIVE_REGULATION_OF_NMDA_RECEPTOR_MEDIATED_NEURONAL_TRANSMISSION	0.864077669902913	0.934107959258306	0.051011413203915	-0.404882472388625	-0.701621011077794	16	Actn2|Calm1
REACTOME_NEGATIVE_REGULATION_OF_NOTCH4_SIGNALING	0.167752442996743	0.540168737051191	0.135002033828631	-0.591010533897422	-1.24135004758131	54	Psmb9|Psmb8|Tacc3|Psme2|Psme1|Psmb10|Psma2|Psma1|Uba52|Psmb3|Ywhaz|Psma3|Psma7|Sem1|Psmb4|Psma4|Psmc3|Psmd8|Psme3
REACTOME_NEGATIVE_REGULATION_OF_TCF_DEPENDENT_SIGNALING_BY_DVL_INTERACTING_PROTEINS	0.0273352592338634	0.197851369931631	0.352487857583619	-0.949205325566608	-1.45443875705257	5	Ccdc88c
REACTOME_NEGATIVE_REGULATION_OF_TCF_DEPENDENT_SIGNALING_BY_WNT_LIGAND_ANTAGONISTS	0.227926078028747	0.605690924321159	0.129442887745046	0.728434496604798	1.21591020766079	10	Dkk2|Wnt5a|Sfrp2|Sfrp1|Wnt9a|Lrp5|Wnt4|Kremen1|Lrp6
REACTOME_NEGATIVE_REGULATION_OF_THE_PI3K_AKT_NETWORK	0.511111111111111	0.809094384707288	0.0629394692018967	-0.430752523775926	-0.972755610691614	97	Cd28|Lck|Trat1|Rac2|Icos|Pik3cd|Rhog|Areg|Pik3r1|Grb2|Rac1|Fyn|Myd88
REACTOME_NEGATIVE_REGULATORS_OF_DDX58_IFIH1_SIGNALING	0.381205673758865	0.730173032666929	0.0873098257637931	-0.55155632302578	-1.06835840785101	33	Rnf125|Tnfaip3|Cyld|Uba52
REACTOME_NEPHRIN_FAMILY_INTERACTIONS	0.689727463312369	0.886240719647971	0.0652353056017703	0.445465818300855	0.856841347156908	20	Actn1|Sptbn1|Iqgap1|Kirrel3|Actn4|Cd2ap|Cask|Pik3cb|Pik3r2|Wasl|Sptan1
REACTOME_NERVOUS_SYSTEM_DEVELOPMENT	0.770472895040369	0.905404051786743	0.0322153154599285	-0.343353329462006	-0.898325085493417	519	Grb7|Dok2|Sema4d|Rps6ka1|Ablim1|Psmb9|Tuba1b|Rps2|Tubb4b|Ezr|Psmb8|Crmp1|Rpsa|St8sia4|Pfn1|Cacna1s|Pik3cd|Rps20|Arpc3|Actb|Psen2|Actr3|Rpl28|Psme2|Rplp0|Actg1|Psme1|Prkcq|Rps17|Rps29|Arpc2|Arpc5|Cacnb4|Arpc4|Rpl3|Plxnd1|Rps3a1|Rpl35|Rpl8|Rps8|Rpl32|Rpl22l1|Rps6|Rps18|Itga2|Pik3r1|Rps26|Vasp|Rpl10a|Cd24a|Alcam|Myl12b|Rps19|Cap1|Psmb10|Cdc42|Rps12|Rps3|Myl6|Rpl15|Rpl6|Rpl5|Cfl1|Rplp2|Rps7|Tln1|Mbp|…
REACTOME_NETRIN_1_SIGNALING	0.714524207011686	0.892029211948659	0.052805004567129	-0.412629971101332	-0.838312860467671	43	Ablim1|Ezr|Prkcq|Cdc42|Rac1|Fyn|Plcg1|Agap2
REACTOME_NETRIN_MEDIATED_REPULSION_SIGNALS	0.249520153550864	0.626438557396967	0.118287526124085	0.781845186216718	1.21653340935616	6	Ntn1|Unc5b|Ptpn11|Src
REACTOME_NEUREXINS_AND_NEUROLIGINS	0.370813397129187	0.722484344206114	0.106729884364606	0.472092331199398	1.05335339330109	41	Epb41l2|Pdlim5|Homer1|Dlgap4|Epb41l1|Cask|Dlg4|Sipa1l1|Epb41l3|Stxbp1|Homer3
REACTOME_NEUROFASCIN_INTERACTIONS	0.620183486238532	0.859470204290444	0.0639271933359996	0.607318174775756	0.924160034401232	5	Sdcbp|Nrcam|Cntnap1
REACTOME_NEURONAL_SYSTEM	0.527363184079602	0.81776016738106	0.132846300606183	0.340746597881953	0.978863774789937	275	Gng11|Gngt2|Ppfia4|Tubb6|Tubb2a|Aldh2|Camk1|Kcnk3|Mdm2|Slc38a2|Naaa|Tuba1a|Tubb3|Ppfibp1|Epb41l2|Kcnk6|Pdlim5|Il1rap|Homer1|Camk2d|Ntrk3|Adcy7|Glul|Chrna1|Gnai1|Gngt1|Tspan7|Gnb4|Kcnk13|Tubb2b|Ptprs|Comt|Nrg1|Gjc1|Nptn|Nbea|Mapk3|Myo6|Syn3|Gng5|Maoa|Dlgap4|Prkar2b|Ppfibp2|Hras|Gng12|Plcb1|Epb41l1|Cacnb3|Kcnj10
REACTOME_NEUROTOXICITY_OF_CLOSTRIDIUM_TOXINS	0.00624826475324978	0.0833215160302022	0.407017918923954	-0.947411260405905	-1.51712785482472	8	Sv2c|Vamp1
REACTOME_NEUROTRANSMITTER_CLEARANCE	0.143968871595331	0.505292396699648	0.161978948883402	0.813286063498382	1.2973149688542	7	Aldh2|Comt|Maoa
REACTOME_NEUROTRANSMITTER_RECEPTORS_AND_POSTSYNAPTIC_SIGNAL_TRANSMISSION	0.888059701492537	0.94511228774177	0.0817515582532145	0.314620246587293	0.839688040362577	143	Gng11|Gngt2|Tubb6|Tubb2a|Camk1|Mdm2|Tuba1a|Tubb3|Camk2d|Adcy7|Chrna1|Gnai1|Gngt1|Tspan7|Gnb4|Tubb2b|Nrg1|Nptn|Nbea|Mapk3|Myo6|Gng5|Prkar2b|Hras|Gng12|Plcb1|Epb41l1|Kcnj10
REACTOME_NEUROTRANSMITTER_RELEASE_CYCLE	0.397228637413395	0.741250412347865	0.10027910675413	0.476932147458533	1.034396971674	36	Ppfia4|Slc38a2|Naaa|Syn3|Maoa|Cask
REACTOME_NEUTROPHIL_DEGRANULATION	0.00423364872795416	0.0654621214855055	0.407017918923954	0.412800956717018	1.25129039006415	439	Hspa1a|Hspa1b|Cd63|Tyrobp|Ctsh|Cd14|Grn|Psap|Lyz2|Fcer1g|Timp2|Clec12a|Fcgr3|Serpinb6a|Tlr2|Sirpa|C3ar1|Acpp|Lgals3|Lair1|Gsn|Plaur|Lamp1|Cd68|Mmp9|Cstb|C3|C5ar1|Fcgr4|Mme|Ftl1|Itgam|Slc11a1|Ctsd|Ckap4|Cst3|Cyb5r3|Itgax|Cybb|Pirb|Gns|Cfp|Lamp2|Clec5a|Tnfaip6|Cd36|H2-K1|Mgst1|Sirpb1c|H2-Q7|Syngr1|Bst2|Ctsa|Hk3|Cd300a|Vcl|Hexb|Npc2|Arg1|Ctsz|Clec4d|Cd93|Cd33|Aldoc|Ptafr|Prcp|Gusb|Asah1|H2-Q6|Dok3|A…
REACTOME_NF_KB_ACTIVATION_THROUGH_FADD_RIP_1_PATHWAY_MEDIATED_BY_CASPASE_8_AND_10	0.918650793650794	0.956597608157235	0.0491927521045191	0.37594977806788	0.64517762174055	11	Trim25|Ifih1
REACTOME_NF_KB_IS_ACTIVATED_AND_SIGNALS_SURVIVAL	0.149312377210216	0.512395528505548	0.159646701919906	0.74105546154561	1.29660742639432	12	Nfkbia|Sqstm1|Ubc|Ngf|Nfkb1
REACTOME_NGF_INDEPENDANT_TRKA_ACTIVATION	0.27313769751693	0.651216999592389	0.123257226381337	-0.860737160051512	-1.21547302779573	3	Adora2a
REACTOME_NGF_STIMULATED_TRANSCRIPTION	0.000532003238307104	0.0184720558357481	0.477270815362862	0.79012543757548	1.71366800125741	36	Fos|Id3|Egr1|Fosb|Fosl1|Sgk1|Junb|Id1|Trib1|Tcf12|Id2|F3|Lyl1|Egr2|Egr3
REACTOME_NICOTINAMIDE_SALVAGING	0.0633946830265849	0.345214550638882	0.257206466468838	0.758408778716644	1.42144717024012	17	Ptgs2|Nampt|Parp14|Nnmt|Ptgis|Parp8|Parp10|Naprt|Parp4
REACTOME_NICOTINATE_METABOLISM	0.133187772925764	0.488731404041152	0.179782316298324	0.634931948670048	1.30504772322569	28	Ptgs2|Nampt|Parp14|Bst1|Nnmt|Ptgis|Parp8|Parp10|Naprt
REACTOME_NITRIC_OXIDE_STIMULATES_GUANYLATE_CYCLASE	0.813141683778234	0.922398182873603	0.0564118388217596	0.411207236418174	0.756427729221849	16	Prkg2|Nos3|Nos2|Pde10a|Pde5a
REACTOME_NOD1_2_SIGNALING_PATHWAY	0.736379613356766	0.897055541525469	0.05378728077603	-0.415369452562394	-0.819248223215667	36	Tnfaip3|Birc2|Cyld|Ikbkb|Irak2|Uba52|Casp8|Casp2
REACTOME_NONCANONICAL_ACTIVATION_OF_NOTCH3	0.392638036809816	0.739562074963423	0.0937465422491719	-0.696243819663046	-1.11492330385414	8	Psen2|Ybx1
REACTOME_NONHOMOLOGOUS_END_JOINING_NHEJ	0.322695035460993	0.687513214479991	0.096887770327544	-0.571438080081245	-1.1068691481441	33	Brca1|Rif1|Nsd2|Rnf168|Tdp2|Paxip1|Dclre1c|Prkdc|Xrcc5|Ube2n|Mre11a
REACTOME_NONSENSE_MEDIATED_DECAY_NMD	0.000379576196018433	0.0152774711859578	0.49849310876659	-0.709462288775156	-1.63208302851621	110	Rps2|Rpsa|Rps20|Rpl28|Rplp0|Rps17|Rps29|Rpl3|Rps3a1|Rpl35|Rpl8|Rps8|Rpl32|Rpl22l1|Rps6|Rps18|Rps26|Rpl10a|Rps19|Rps12|Rps3|Rpl15|Rpl6|Rpl5|Rplp2|Rps7|Rps28|Rpl38|Rps10|Rps4x|Rpl36a|Rps21|Ncbp1|Rpl7a|Magoh|Rpl11|Rpl12|Rps5|Rpl18|Uba52|Rpl27|Rps11|Rpl13|Rplp1|Rpl13a|Rpl14|Pnrc2|Rpl7|Rps13|Rps15|Eif4a3|Rps16|Rps9|Rpl29|Rpl4|Rpl22|Rpl23|Rps25|Rpl26|Rpl10|Rpl31|Rpl21|Upf3b|Rpl35a|Rpl9|Rbm8a|Upf2|Rpl39
REACTOME_NON_INTEGRIN_MEMBRANE_ECM_INTERACTIONS	1.54254235041863e-06	0.000254935102645836	0.643551836150722	0.805679838075981	1.87062110015045	55	Col3a1|Fn1|Sdc2|Thbs1|Col4a1|Itgb5|Hspg2|Actn1|Sdc3|Col5a1|Sdc4|Col4a2|Pdgfb|Lamb1|Pdgfa|Itga6|Col5a3|Itgb4|Ddr2|Tnc|Lamc1|Itgb1|Col1a1|Col1a2|Sdc1|Col4a5|Lamb2|Lama4|Col5a2|Itgb3
REACTOME_NOREPINEPHRINE_NEUROTRANSMITTER_RELEASE_CYCLE	0.77755905511811	0.90862120651043	0.0565299525056311	0.432115026548532	0.771235069463008	13	Ppfia4|Maoa|Stxbp1
REACTOME_NOSTRIN_MEDIATED_ENOS_TRAFFICKING	0.335779816513762	0.698438798459756	0.0965629554309422	0.754986493053962	1.14886787909952	5	Cav1|Nostrin|Nos3|Wasl
REACTOME_NOTCH1_INTRACELLULAR_DOMAIN_REGULATES_TRANSCRIPTION	0.604010025062657	0.851420489177751	0.0810802057550866	0.394831045085162	0.903723434124066	47	Hes1|Myc|Ubc|Rbpj|Hdac5|Ncor2|Maml3|Tle1|Nbea|Skp1a|Kat2b|Hdac2|Hdac4|Crebbp|Hdac9|Hey1|Ubb
REACTOME_NOTCH2_ACTIVATION_AND_TRANSMISSION_OF_SIGNAL_TO_THE_NUCLEUS	0.855345911949686	0.929685373710996	0.0550211117163117	0.372364426758406	0.723241766334687	21	Ubc|Notch2|Jag1|Jag2|Mdk|Ubb|Mib1|Aph1b|Adam10
REACTOME_NOTCH2_INTRACELLULAR_DOMAIN_REGULATES_TRANSCRIPTION	0.0531496062992126	0.315425724027743	0.276500599254472	0.797076041971087	1.42261425506763	13	Hes1|Notch2|Rbpj|Maml3
REACTOME_NOTCH3_ACTIVATION_AND_TRANSMISSION_OF_SIGNAL_TO_THE_NUCLEUS	0.712996389891697	0.892029211948659	0.0565299525056311	-0.44415288800884	-0.827270161502594	25	Tacc3|Psen2|Ybx1|Uba52
REACTOME_NOTCH3_INTRACELLULAR_DOMAIN_REGULATES_TRANSCRIPTION	0.714285714285714	0.892029211948659	0.0577308549299813	-0.445024526534642	-0.824921346461117	24	Ikzf1|Dlgap5|Notch1|Plxnd1
REACTOME_NOTCH4_ACTIVATION_AND_TRANSMISSION_OF_SIGNAL_TO_THE_NUCLEUS	0.84136546184739	0.925753537318182	0.05378728077603	-0.413662123015579	-0.682317914533309	11	Psen2|Ywhaz
REACTOME_NOTCH4_INTRACELLULAR_DOMAIN_REGULATES_TRANSCRIPTION	0.212631578947368	0.591527230775351	0.136490437780413	0.647628306769405	1.23480534089454	19	Acta2|Hes1|Notch2|Rbpj|Notch4|Maml3|Kat2b|Crebbp|Hey1
REACTOME_NOTCH_HLH_TRANSCRIPTION_PATHWAY	0.72707423580786	0.894832544688457	0.0646484568421928	0.402485560046663	0.827274269109233	28	Notch2|Rbpj|Hdac5|Notch4|Ncor2|Maml3|Kat2b|Hdac2|Hdac4|Crebbp|Hdac9|Maml2|Kat2a|Tbl1x|Mamld1|Notch3
REACTOME_NR1H2_AND_NR1H3_MEDIATED_SIGNALING	0.0115441139295541	0.121221430293078	0.380730400722792	0.693856208247041	1.55281166627678	43	Apoe|Abca1|Scd2|Pltp|Mylip|Apod|Abcg1|Fasn|Arl4c|Ncor2|Scd1
REACTOME_NR1H2_NR1H3_REGULATE_GENE_EXPRESSION_LINKED_TO_GLUCONEOGENESIS	0.69620253164557	0.88696763353946	0.0650877566917313	-0.537708666709911	-0.801877623000405	4	Nrip1
REACTOME_NR1H2_NR1H3_REGULATE_GENE_EXPRESSION_LINKED_TO_LIPOGENESIS	0.224206349206349	0.604102543608437	0.128142916898415	0.715932429421074	1.22863108076479	11	Scd2|Fasn|Scd1
REACTOME_NR1H2_NR1H3_REGULATE_GENE_EXPRESSION_LINKED_TO_TRIGLYCERIDE_LIPOLYSIS_IN_ADIPOSE	0.814345991561181	0.922652815934066	0.057609110864425	-0.443080111028516	-0.660759344654531	4	Nr1h2
REACTOME_NR1H2_NR1H3_REGULATE_GENE_EXPRESSION_TO_CONTROL_BILE_ACID_HOMEOSTASIS	0.793372319688109	0.914673239668849	0.0551351763385257	0.466955165405373	0.758063354366592	8	Ncor2|Ncor1|Rxra|Rxrb
REACTOME_NR1H2_NR1H3_REGULATE_GENE_EXPRESSION_TO_LIMIT_CHOLESTEROL_UPTAKE	0.286238532110092	0.659881564316438	0.106323255932708	0.779576389628281	1.18628648537199	5	Mylip|Rxra
REACTOME_NR1H3_NR1H2_REGULATE_GENE_EXPRESSION_LINKED_TO_CHOLESTEROL_TRANSPORT_AND_EFFLUX	0.0344062026131501	0.230052135618322	0.321775918075361	0.678004177567565	1.44417693606242	34	Apoe|Abca1|Pltp|Apod|Abcg1|Arl4c|Ncor2
REACTOME_NRAGE_SIGNALS_DEATH_THROUGH_JNK	0.823076923076923	0.923803718378543	0.066436413766281	0.351173436304753	0.809514690139403	52	Maged1|Fgd2|Ngf|Arhgef10l|Vav3|Trio|Vav1|Arhgef12|Arhgef40|Tiam2|Fgd4|Ngef|Ect2|Itsn1|Vav2|Arhgef17|Arhgef39|Arhgef5|Aatf|Bad|Fgd1
REACTOME_NRCAM_INTERACTIONS	0.395393474088292	0.739673021501895	0.0897104652742981	0.716000712866774	1.11408089949385	6	Nrp2|Dlg4|Dlg1|Dlg3|Nrcam
REACTOME_NRIF_SIGNALS_CELL_DEATH_FROM_THE_NUCLEUS	0.543610547667343	0.82686668752413	0.0755015292281669	0.532510627735747	0.965643071531435	15	Sqstm1|Ubc|Ngf|Ubb|Aph1b
REACTOME_NS1_MEDIATED_EFFECTS_ON_HOST_PATHWAYS	0.0904347826086957	0.413472319740751	0.195789002148949	-0.693449439741954	-1.37684705739879	37	Nup210|Kpna2|Ranbp2|Nup85|Tpr
REACTOME_NTRK2_ACTIVATES_RAC1	0.897247706422018	0.948348960997419	0.0466948041282054	0.426173125077289	0.648510428784273	5	Bdnf|Ntrk2
REACTOME_NUCLEAR_ENVELOPE_BREAKDOWN	0.0227821987215456	0.177460068560103	0.352487857583619	-0.709284332426346	-1.48309410153874	51	Nup210|Lmnb1|Ccnb2|Cdk1|Tmpo|Ccnb1|Vrk1|Plk1
REACTOME_NUCLEAR_ENVELOPE_NE_REASSEMBLY	0.102106969205835	0.437946216087577	0.176694268938498	-0.601115447617756	-1.29724606511752	69	Lmnb1|Ccnb2|Tuba1b|Ran|Cdk1|Tmpo|Tubb4b|Ccnb1|Vrk1|Lbr
REACTOME_NUCLEAR_EVENTS_KINASE_AND_TRANSCRIPTION_FACTOR_ACTIVATION	0.0157982910069304	0.146462493831252	0.352487857583619	0.626103633887593	1.47349013507055	58	Fos|Id3|Egr1|Fosb|Fosl1|Sgk1|Junb|Mef2c|Id1|Trib1|Dusp3|Tcf12|Mef2a|Id2|Dusp6|F3|Lyl1
REACTOME_NUCLEAR_IMPORT_OF_REV_PROTEIN	0.012186427258112	0.125110587234257	0.380730400722792	-0.768227988855757	-1.4882638770707	32	Nup210|Ran|Npm1|Ranbp2|Nup85|Tpr
REACTOME_NUCLEAR_PORE_COMPLEX_NPC_DISASSEMBLY	0.0127134028703605	0.127729439766057	0.380730400722792	-0.784252686999726	-1.52668891920957	34	Nup210|Ccnb2|Cdk1|Ccnb1
REACTOME_NUCLEAR_RECEPTOR_TRANSCRIPTION_PATHWAY	0.107655502392344	0.44898138986405	0.211400189384923	0.584547448216957	1.30426824888362	41	Nr4a2|Nr4a1|Nr2f1|Rorb|Ar|Thra|Vdr|Nr1d1|Ncor2|Esr1|Rarg|Nr1d2|Nr4a3|Nr2f6
REACTOME_NUCLEAR_SIGNALING_BY_ERBB4	0.761029411764706	0.903118843259545	0.0543434390269162	-0.427429419568424	-0.802551650523636	28	Stmn1|Adap1|Stat5a|Psen2
REACTOME_NUCLEOBASE_BIOSYNTHESIS	0.880566801619433	0.942266641477053	0.0520570030732099	-0.388811709690955	-0.654481106998699	13	Gmps|Impdh1|Ppat
REACTOME_NUCLEOBASE_CATABOLISM	0.595454545454546	0.847966900578624	0.0766746872490091	0.435327583222845	0.912478189623982	31	Upp1|Gpx1|Gda|Samhd1|Xdh|Pnp|Nudt9
REACTOME_NUCLEOTIDE_BINDING_DOMAIN_LEUCINE_RICH_REPEAT_CONTAINING_RECEPTOR_NLR_SIGNALING_PATHWAYS	0.760195758564437	0.903118843259545	0.0488970772260102	-0.391643032486802	-0.825290060584611	56	Pycard|Tnfaip3|Txn1|Birc2|Cyld|Nfkb2|Pstpip1|Panx1|Ikbkb|Irak2|Uba52|Casp8|Bcl2l1
REACTOME_NUCLEOTIDE_EXCISION_REPAIR	0.0810419681620839	0.390345217683347	0.188204146308491	-0.560565925325543	-1.28955428295958	110	Lig1|Pcna|Rpa2|Rfc3|Actb|Isy1|Sumo2|Rpa1|Rfc2|Parp1|Rfc4|Pold1|Rfc5|Ube2i|Uba52|Chd1l|Pole4|Pold3|Pole|Pole2|Ddb2|Ino80d|Aqr|Polr2j|Gtf2h2|Tcea1|Sumo3|Rfc1|Rpa3|Xpa|Ccnh|Actr5|Actl6a|Nfrkb|Yy1
REACTOME_NUCLEOTIDE_LIKE_PURINERGIC_RECEPTORS	0.438133874239351	0.764823324181	0.0870515867946735	-0.636299665731315	-1.05738149564884	12	P2ry10|Adora2a
REACTOME_NUCLEOTIDE_SALVAGE	0.858778625954199	0.930722830631457	0.0504983044100709	-0.393064155370139	-0.714181570724302	22	Tk1|Hprt|Ada|Dck
REACTOME_N_GLYCAN_ANTENNAE_ELONGATION	0.135559921414538	0.492781255433838	0.16823816568964	0.753136684821614	1.31774566048401	12	Mgat4a|Mgat5|St3gal4|Mgat4b|B4galt6|B4galt5|St6gal1|B4galt2|B4galt1
REACTOME_N_GLYCAN_ANTENNAE_ELONGATION_IN_THE_MEDIAL_TRANS_GOLGI	0.221052631578947	0.601763469324198	0.133554954557592	0.637238975714924	1.2149964453594	19	Fut8|Mgat4a|Man2a2|Man2a1|Fuca1|Mgat5|St3gal4|Mgat4b|B4galt6|B4galt5|St6gal1|B4galt2|B4galt1
REACTOME_N_GLYCAN_TRIMMING_AND_ELONGATION_IN_THE_CIS_GOLGI	0.332110091743119	0.695692198440837	0.0972150808846466	0.759020632907578	1.15500665607137	5	Man1c1|Man1a|Man1a2|Mgat1
REACTOME_N_GLYCAN_TRIMMING_IN_THE_ER_AND_CALNEXIN_CALRETICULIN_CYCLE	0.935926773455378	0.965823256646141	0.0549073703290958	0.315545777441115	0.672125554870836	34	Ubc|Canx|Vcp|Uggt1|Rad23b|Ubxn1|Ubb|Os9|Ganab|Pdia3|Rnf5|Syvn1|Psmc1|Uggt2|Amfr|Sel1l|Rnf103
REACTOME_OAS_ANTIVIRAL_RESPONSE	0.839357429718876	0.925342225574456	0.0538979025357319	-0.415636894371049	-0.685575215112637	11	Oas1c|Rnasel|Oas3
REACTOME_OLFACTORY_SIGNALING_PATHWAY	0.589130434782609	0.844462147827154	0.0749278818393739	0.440410669781153	0.913124718266838	29	Rtp4|Gngt1|Reep3|Gnb1|Olfr1369-ps1
REACTOME_ONCOGENE_INDUCED_SENESCENCE	0.773049645390071	0.906261895161063	0.0519512476197082	-0.413821069782442	-0.801566768054815	33	Ets1|Cdkn2a|E2f2|Cdkn2d|Ets2|Uba52|Rb1|Tnrc6b|E2f1
REACTOME_ONCOGENIC_MAPK_SIGNALING	0.503856041131105	0.804960349098717	0.0925528864684773	0.397748869628675	0.964545846682054	67	Fn1|Lmna|Vcl|Papss1|Kdm7a|Pebp1|Camk2d|Spred1|Arrb1|Itgb3|Iqgap1|Mprip|Qk|Akap9
REACTOME_OPIOID_SIGNALLING	0.906542056074766	0.951255320707962	0.0387166740042594	-0.335167684801378	-0.739022977957184	83	Gng2|Grk2|Pde4d|Itpr2|Calm1|Ppp1ca|Gnai2|Pde4c|Pde4b|Kpna2|Prkar1a|Prkx|Plcb2|Itpr1
REACTOME_OPSINS	0.895833333333333	0.947991542073989	0.0482149710025565	0.461345149980264	0.681555211288562	4	Opn3|Opn1sw
REACTOME_ORC1_REMOVAL_FROM_CHROMATIN	0.00336956773683196	0.0581001563840168	0.431707695803346	-0.720195650654057	-1.56025858504487	70	Ccna2|Psmb9|Mcm3|Mcm5|Mcm7|Psmb8|Mcm6|Mcm4|Mcm2|Cdc6|Psme2|Psme1|Cdt1|Psmb10|Orc6|Psma2|Psma1|Uba52|Psmb3|Psma3|Orc1|Psma7|Sem1|Psmb4|Psma4|Psmc3|Psmd8
REACTOME_OREXIN_AND_NEUROPEPTIDES_FF_AND_QRFP_BIND_TO_THEIR_RESPECTIVE_RECEPTORS	0.178329571106095	0.55716637220372	0.156312403073186	-0.906079233285844	-1.27950194347235	3	Qrfp
REACTOME_ORGANELLE_BIOGENESIS_AND_MAINTENANCE	0.965779467680608	0.981920257126652	0.0255522951965404	-0.304024235817819	-0.761681075597854	267	Tubb5|Tctex1d1|Tuba1b|Cdk1|Tubb4b|Calm1|Cntrl|Haus3|Haus4|Plk1|Mthfs|mt-Atp6|Tuba4a|Cep192|Nphp4|Mef2d|Nek2|Cep57|Bbip1|Ttc30a1|Plk4|Cep97|Haus6|Cep135|Nde1|Gabpb1|Rab8a|Polg2|Ckap5
REACTOME_ORGANIC_ANION_TRANSPORTERS	0.517509727626459	0.812334260872977	0.0758886900606117	0.627010784392373	1.00017756695133	7	Slc17a5|Slc25a10|Slc5a5
REACTOME_ORGANIC_CATION_ANION_ZWITTERION_TRANSPORT	0.829321663019694	0.924393124479906	0.0584693210386381	-0.436929380453909	-0.669493741670477	5	Slc22a15
REACTOME_ORGANIC_CATION_TRANSPORT	0.829321663019694	0.924393124479906	0.0584693210386381	-0.436929380453909	-0.669493741670477	5	Slc22a15
REACTOME_OTHER_INTERLEUKIN_SIGNALING	0.579047619047619	0.841700142932371	0.069119845655101	-0.517286344354829	-0.928514400395215	21	Cd4|Stxbp2|Casp3|Jak1|Il16
REACTOME_OTHER_SEMAPHORIN_INTERACTIONS	0.294736842105263	0.664805022651459	0.11331290842208	0.598213935316045	1.14058906104734	19	Tyrobp|Trem2|Sema5a|Cd72|Plxnc1|Itgb1|Sema7a|Sema4a
REACTOME_OVARIAN_TUMOR_DOMAIN_PROTEASES	0.813356164383562	0.922398182873603	0.0480220415968251	-0.384394112503997	-0.76622398146599	38	Cdk1|Tnfaip3|Tnip1|Ripk1|Uba52|Rnf128
REACTOME_OXIDATIVE_STRESS_INDUCED_SENESCENCE	0.810679611650486	0.921892881408809	0.0455878202571231	-0.369747302428842	-0.789455082962459	63	Mapkapk3|Tnik|Cdkn2a|Txn1|Ezh2|Cbx4|E2f2|Suz12|Rbbp7|Cdkn2d|Uba52|Tnrc6b|Rbbp4|E2f1|Eed
REACTOME_O_GLYCOSYLATION_OF_TSR_DOMAIN_CONTAINING_PROTEINS	0.00263539405845532	0.0499977723306433	0.431707695803346	0.758278810712579	1.61516522429808	34	Thbs1|Sema5a|Cfp|Adamts1|Adamts5|Adamts2|Thbs2|Spon1|Adamts9|Adamts4|Pofut2|Adamts14|Adamts7|Spon2|Adamts12|Adamts8|Adamtsl1|Adamtsl3|Adamtsl5
REACTOME_O_LINKED_GLYCOSYLATION	0.292263610315186	0.663144912769024	0.135740943810425	0.438287565493337	1.08863162344434	85	Thbs1|Sema5a|Cfp|Galnt1|Adamts1|Adamts5|Adamts2|Thbs2|B3gnt5|Galnt7|Spon1|B3gnt8|Dag1|Gcnt1|St3gal4|St6galnac4|Adamts9|Adamts4|Pofut2|Adamts14|B4galt6|Adamts7|Spon2|B4galt5|Adamts12|Adamts8|Galnt16|Adamtsl1|Adamtsl3|Galnt10|St6gal1|Adamtsl5|B3gnt3|Galnt15|B3gnt9|B4gat1|B3glct|St3gal2
REACTOME_O_LINKED_GLYCOSYLATION_OF_MUCINS	0.452261306532663	0.77212949244103	0.0751181635276302	-0.497675193225675	-1.01080639435143	42	Galnt3|Galnt6|Muc1|Galnt12
REACTOME_P130CAS_LINKAGE_TO_MAPK_SIGNALING_FOR_INTEGRINS	0.732283464566929	0.896398718388291	0.0593487680335629	0.454204335892982	0.810659872999073	13	Fn1|Itgb3|Bcar1|Ptk2
REACTOME_P2Y_RECEPTORS	0.450592885375494	0.77212949244103	0.0840745577910723	-0.649748481559664	-1.06560486080622	9	P2ry10
REACTOME_P38MAPK_EVENTS	0.51417004048583	0.810798129395072	0.0782955249944794	-0.583788070945272	-0.982681985654675	13	Mapkapk3
REACTOME_P75NTR_NEGATIVELY_REGULATES_CELL_CYCLE_VIA_SC1	0.581651376146789	0.842324568132306	0.0670512579829467	0.623856564879231	0.949326610673401	5	Ngf|Hdac2|Hdac3
REACTOME_P75NTR_RECRUITS_SIGNALLING_COMPLEXES	0.449901768172888	0.771604593550939	0.0838361057159929	0.593062049654809	1.03766681145731	12	Sqstm1|Ubc|Ngf|Ripk2|Irak1|Ubb
REACTOME_P75NTR_REGULATES_AXONOGENESIS	0.115009746588694	0.454909588736903	0.183023938384487	0.809809637466911	1.31465942697868	8	Rtn4|Ngf|Arhgdia|Rhoa|Mag
REACTOME_P75NTR_SIGNALS_VIA_NF_KB	0.231237322515213	0.609030067078026	0.127505315300183	0.671385795357153	1.21747624900545	15	Nfkbia|Sqstm1|Ubc|Ngf|Nfkb1|Ripk2|Irak1
REACTOME_P75_NTR_RECEPTOR_MEDIATED_SIGNALLING	0.498507462686567	0.800854088353518	0.102080107662747	0.391066988823771	0.978668435835849	90	Nfkbia|Sqstm1|Rtn4|Maged1|Ubc|Fgd2|Ngf|Arhgef10l|Vav3|Nfkb1|Trio|Vav1|Ywhae|Arhgef12|Arhgef40|Adam17|Arhgdia|Rhoa|Tiam2|Fgd4|Ngef|Ect2|Hdac2|Itsn1|Vav2|Ripk2|Irak1
REACTOME_PARASITE_INFECTION	0.127009646302251	0.475059962617311	0.156312403073186	-0.603160463604086	-1.27803573950181	57	Cd247|Cyfip2|Cd3g|Was|Elmo1|Arpc3|Actb|Nckap1l|Actr3|Actg1|Arpc2|Arpc5|Arpc4|Cdc42|Grb2|Rac1|Fyn
REACTOME_PASSIVE_TRANSPORT_BY_AQUAPORINS	0.0525291828793774	0.314592298664282	0.276500599254472	0.875773427215022	1.39699181806163	7	Aqp1|Aqp5
REACTOME_PCNA_DEPENDENT_LONG_PATCH_BASE_EXCISION_REPAIR	0.00610198165645764	0.0822649944563822	0.407017918923954	-0.848962659414364	-1.52386403249676	21	Lig1|Pcna|Rpa2|Fen1|Rfc3|Rpa1|Rfc2|Rfc4|Pold1|Rfc5|Pole4|Pold3|Pole|Pole2
REACTOME_PCP_CE_PATHWAY	0.287218045112782	0.660455231781628	0.0940503465727813	-0.491716610170734	-1.09860074033901	91	Psmb9|Rac2|Psmb8|Pfn1|Psme2|Psme1|Prickle1|Psmb10|Psma2|Psma1|Rac1|Uba52|Psmb3|Ap2s1|Psma3|Wnt11|Psma7|Sem1|Psmb4|Psma4|Psmc3|Psmd8|Psme3
REACTOME_PD_1_SIGNALING	0.172888015717092	0.549389857073553	0.147331213699377	-0.753575153221333	-1.29786198248031	15	Cd247|Lck|Cd4|Cd3e|Pdcd1lg2|Cd3g|Pdcd1|Cd3d|Cd274|Csk|Ptpn6
REACTOME_PECAM1_INTERACTIONS	0.21501014198783	0.594914129022947	0.132846300606183	-0.763218320760784	-1.26829067022237	12	Lck|Inpp5d|Ptpn6|Pecam1|Fyn|Plcg1
REACTOME_PENTOSE_PHOSPHATE_PATHWAY	0.783400809716599	0.910316682562316	0.0574877409561325	-0.457318647999218	-0.769797841818031	13	Taldo1|Tkt|Rpia|Dera
REACTOME_PEPTIDE_HORMONE_BIOSYNTHESIS	0.0405521456381308	0.261983900621156	0.321775918075361	0.916023674434887	1.39391921012518	5	Inhba|Inhbb
REACTOME_PEPTIDE_HORMONE_METABOLISM	0.0175428667615619	0.155207983451752	0.352487857583619	0.611794035625653	1.46318947665278	63	Klf4|Inhba|Pla2g7|Cpe|Mme|Ctsd|Ctsz|Igf1|Anpep|Ace|Ctnnb1|Tcf7l2|Inhbb|Atp6ap2
REACTOME_PEPTIDE_LIGAND_BINDING_RECEPTORS	0.00132737642027195	0.0306818696924603	0.45505986738723	0.584262896375558	1.52516834908132	111	Anxa1|Cxcl16|Ccl2|Cxcl9|Psap|Cxcl2|C3ar1|Cxcr4|Cxcl10|Cxcl12|Pf4|C3|Cxcl1|C5ar1|Cx3cr1|Ackr3|Ccr2|App|Ccl5|Ccl12|Ccrl2|Ccl7|Ccr1|Ccl3|Apln|Sstr2|F2rl1|Hebp1
REACTOME_PERK_REGULATES_GENE_EXPRESSION	0.251111111111111	0.628793526543037	0.128142916898415	0.565203879310234	1.17544154099784	30	Ccl2|Atf3|Ccl12|Cebpb|Asns|Atf4|Hspa5
REACTOME_PEROXISOMAL_LIPID_METABOLISM	0.992647058823529	0.997360368539628	0.0421619430092452	-0.278768168085414	-0.523421746767679	28	Phyh
REACTOME_PEROXISOMAL_PROTEIN_IMPORT	0.997347480106101	1	0.0588438169595807	0.255130381386284	0.598762118523635	59	Ubc|Idh1|Usp9x|Hsd17b4|Pex1|Acox3|Hao1|Crat|Nos2|Ubb
REACTOME_PEXOPHAGY	0.172619047619048	0.549113573692225	0.148261500475107	0.731895325675649	1.25602544044375	11	Sqstm1|Ubc|Epas1|Ubb
REACTOME_PHASE_0_RAPID_DEPOLARISATION	0.341911764705882	0.702235630580357	0.0956031492204301	-0.588021988227421	-1.10408407936123	28	Cacna1s|Rangrf|Calm1|Cacnb4
REACTOME_PHASE_1_INACTIVATION_OF_FAST_NA_CHANNELS	0.715563506261181	0.892086176583832	0.0559428593065705	0.5927117577333	0.853549259144749	3	Kcnip3|Kcnd1|Kcnip2
REACTOME_PHASE_2_PLATEAU_PHASE	0.539961013645224	0.824583171582467	0.0738052724171275	-0.555504574324483	-0.960995090005483	17	Cacna1s|Cacnb4
REACTOME_PHASE_3_RAPID_REPOLARISATION	0.619961612284069	0.859470204290444	0.066132620475844	0.596605261284819	0.928304279857086	6	Akap9|Kcne3|Kcnq1|Kcne4
REACTOME_PHASE_4_RESTING_MEMBRANE_POTENTIAL	0.496031746031746	0.798918831033405	0.0791316651768349	0.590084373603523	1.01265981521352	11	Kcnk3|Kcnk6|Kcnk13
REACTOME_PHASE_II_CONJUGATION_OF_COMPOUNDS	0.464516129032258	0.780841111168406	0.0718276293603809	-0.465011095191592	-1.00223269547981	65	Gstp3|Gstt2|Sult2b1|Chac1|Ggt1|Mgst2
REACTOME_PHASE_I_FUNCTIONALIZATION_OF_COMPOUNDS	0.0706806282722513	0.364070507096047	0.276500599254472	0.532708640938346	1.29852666846811	71	Cyp4f18|Cyb5r3|Tbxas1|Aldh2|Ptgs1|Cyp51|Smox|Cyp4v3|Arnt2|Ahr|Ephx1|Ptges3|Cbr3|Ptgis|Cyp27a1|Bphl|Maoa|Nqo2|Fdx1|Cyp2j6
REACTOME_PHENYLALANINE_AND_TYROSINE_METABOLISM	0.98159509202454	0.991155208833009	0.0475434194201301	-0.286789676344475	-0.459247873275179	8	Asrgl1
REACTOME_PHENYLALANINE_METABOLISM	0.74398249452954	0.897552561562722	0.0636424081651019	-0.494499581489244	-0.757706828324954	5	Asrgl1|Qdpr
REACTOME_PHOSPHATE_BOND_HYDROLYSIS_BY_NTPDASE_PROTEINS	0.243243243243243	0.619729425414024	0.12563992130984	-0.808285831249096	-1.25804462644357	6	Entpd1
REACTOME_PHOSPHATE_BOND_HYDROLYSIS_BY_NUDT_PROTEINS	0.639344262295082	0.869267291236442	0.0678338263479455	-0.541230976690156	-0.85639644542523	7	Nudt5|Nudt18|Nudt15|Nudt1|Nudt16
REACTOME_PHOSPHOLIPASE_C_MEDIATED_CASCADE_FGFR2	0.84251968503937	0.926065007087613	0.052805004567129	0.401905425528101	0.717317241315404	13	Fgf7|Fgf2
REACTOME_PHOSPHOLIPASE_C_MEDIATED_CASCADE_FGFR4	0.707566462167689	0.890680161712789	0.0628003977812234	-0.495681225747581	-0.793754334704787	8	Plcg1
REACTOME_PHOSPHOLIPID_METABOLISM	0.889774236387782	0.94511228774177	0.0320704174637537	-0.329798647699068	-0.798282662842933	177	Inpp5d|Dgat1|Pik3cg|Tnfaip8l2|Pik3cd|Inpp4b|Gpcpd1|Pla1a|Pik3r1|Plekha2|Pctp|Gpd1l|Tnfaip8l1|Pik3r5|Pld3
REACTOME_PHOSPHORYLATION_OF_EMI1	0.0203728021442595	0.169451069586321	0.352487857583619	-0.940072979051657	-1.4631627996412	6	Fbxo5|Cdk1|Ccnb1|Plk1|Cdc20
REACTOME_PHOSPHORYLATION_OF_THE_APC_C	0.0120764413227744	0.124328230177541	0.380730400722792	-0.831695466036997	-1.47226571058898	19	Ube2c|Cdk1|Ccnb1|Plk1|Anapc15
REACTOME_PHOSPHORYLATION_SITE_MUTANTS_OF_CTNNB1_ARE_NOT_TARGETED_TO_THE_PROTEASOME_BY_THE_DESTRUCTION_COMPLEX	0.941176470588235	0.968384974900467	0.0490939668192139	0.338484045162645	0.613799530020724	15	Ctnnb1|Gsk3b|Amer1|Ppp2r5b|Ppp2r5d
REACTOME_PHYSIOLOGICAL_FACTORS	0.147843942505133	0.511649864024583	0.16440575583821	0.763007616867203	1.27362000865687	10	Wwtr1|Kat2b|Hipk2|Npr1
REACTOME_PI3K_AKT_ACTIVATION	0.658869395711501	0.87779435007333	0.0639271933359996	0.543045457110911	0.881589692735626	8	Ngf|Irs2|Rhoa|Pik3cb|Pik3r2|Irs1
REACTOME_PI3K_AKT_SIGNALING_IN_CANCER	0.347368421052632	0.703485891576587	0.0833634065110386	-0.47594701163899	-1.06336806309468	91	Cd28|Lck|Trat1|Rac2|Icos|Pik3cd|Rhog|Areg|Foxo1|Pik3r1|Cdkn1b|Grb2|Rac1|Fyn
REACTOME_PI3K_EVENTS_IN_ERBB2_SIGNALING	0.770623742454728	0.905436770663887	0.0579754757571486	0.431584019727113	0.780147925880664	14	Hbegf|Nrg1|Gab1|Egfr
REACTOME_PI3K_EVENTS_IN_ERBB4_SIGNALING	0.573099415204678	0.840522971771595	0.0707899094502623	0.583883512907142	0.94788692179792	8	Hbegf|Nrg1
REACTOME_PI5P_REGULATES_TP53_ACETYLATION	0.955165692007797	0.975440435470227	0.0466015072985992	0.344106699639043	0.558628961223583	8	Trp53|Ing2|Map2k6|Pip4k2c
REACTOME_PINK_PARKIN_MEDIATED_MITOPHAGY	0.163179916317992	0.534028782906522	0.157402899305283	0.657334811275126	1.28208937179507	22	Sqstm1|Map1lc3a|Ubc|Tomm40|Vdac1|Tomm20|Ubb|Tomm22
REACTOME_PIWI_INTERACTING_RNA_PIRNA_BIOGENESIS	0.905660377358491	0.950736742403858	0.0523759084097997	0.349865923147297	0.67954302305451	21	Hsp90aa1|Polr2f|Mybl1|Polr2e|Polr2g|Piwil2
REACTOME_PI_3K_CASCADE_FGFR1	0.423935091277891	0.75815991421199	0.088894528862045	0.579909866171295	1.05159580901157	15	Fgfr1|Fgf2|Gab1
REACTOME_PI_3K_CASCADE_FGFR2	0.866537717601547	0.93513914957704	0.0507027937029348	-0.396969721227832	-0.692776592708444	18	Pik3r1|Grb2
REACTOME_PI_3K_CASCADE_FGFR3	0.575638506876228	0.841476137549181	0.0709609456938284	-0.536139435921572	-0.9233783627506	15	Pik3r1|Grb2
REACTOME_PI_3K_CASCADE_FGFR4	0.597165991902834	0.848434446322479	0.0706196247122591	-0.543415279239239	-0.914723051420428	13	Pik3r1|Grb2
REACTOME_PI_METABOLISM	0.302215189873418	0.67006205200549	0.0940503465727813	-0.510779116753644	-1.11703920774709	78	Inpp5d|Pik3cg|Tnfaip8l2|Pik3cd|Inpp4b|Pik3r1|Plekha2|Tnfaip8l1|Pik3r5
REACTOME_PKA_ACTIVATION_IN_GLUCAGON_SIGNALLING	0.793103448275862	0.914673239668849	0.0570059526582387	0.424997146248426	0.770680486585668	15	Adcy7|Prkar2b|Prkacb|Adcy6|Adcy4|Prkar2a|Adcy3
REACTOME_PKA_MEDIATED_PHOSPHORYLATION_OF_CREB	0.866537717601547	0.93513914957704	0.0507027937029348	-0.397026832644023	-0.692876261399021	18	Calm1|Prkar1a|Prkx
REACTOME_PKA_MEDIATED_PHOSPHORYLATION_OF_KEY_METABOLIC_FACTORS	0.710227272727273	0.891073695365018	0.0589694466690997	0.583210255439506	0.861589178706513	4	Prkacb|Prkaca|Pfkfb1|Mlxipl
REACTOME_PKMTS_METHYLATE_HISTONE_LYSINES	0.342715231788079	0.702533616871958	0.0894366833718621	-0.537488965293666	-1.09850865262841	44	Aebp2|Ezh2|Setd1b|Suz12|Rbbp7|Nfkb2|Atf7ip|Nsd2|Rbbp4|Eed|Suv39h2|Setdb2|Suv39h1
REACTOME_PLASMA_LIPOPROTEIN_ASSEMBLY	0.00604732666109205	0.0820155271289858	0.407017918923954	0.842170275648505	1.52717307293491	15	Apoe|Abca1|Bmp1|P4hb
REACTOME_PLASMA_LIPOPROTEIN_ASSEMBLY_REMODELING_AND_CLEARANCE	0.000618207335040821	0.0199049260165555	0.477270815362862	0.713023575771223	1.68010329874332	60	Apoe|Abca1|Lpl|Pltp|Npc2|Lipa|Ldlr|Nceh1|Npc1|Mylip|Bmp1|Abcg1|Furin|P4hb|Hdlbp|Angptl4|Apobr|Scarb1|Ldlrap1|Pcsk5
REACTOME_PLASMA_LIPOPROTEIN_CLEARANCE	0.0215911543697933	0.173757990179727	0.352487857583619	0.714672524689419	1.49800544839075	31	Apoe|Npc2|Lipa|Ldlr|Nceh1|Npc1|Mylip|Hdlbp|Apobr|Scarb1|Ldlrap1|Cltc
REACTOME_PLASMA_LIPOPROTEIN_REMODELING	0.00793609185573072	0.0957665117213669	0.380730400722792	0.773694198916784	1.51873422884638	23	Apoe|Lpl|Pltp|Abcg1|Furin|Angptl4|Pcsk5
REACTOME_PLATELET_ACTIVATION_SIGNALING_AND_AGGREGATION	0.190045248868778	0.568388934351845	0.219250346703755	0.390625126257174	1.10231565136305	238	Fn1|Cd63|Gng11|Sparc|Timp3|Cd9|Psap|Fcer1g|Thbs1|Timp1|Selenop|Vegfa|Actn1|Pf4|Anxa5|Gngt2|Ecm1|Rhob|Pdgfb|App|Cd109|Pdpn|Lamp2|Trf|Pdgfa|Cd36|Plek|Vcl|Calu|Lyn|Srgn|Serpine1|Syk|Lhfpl2|Igf1|Plcg2|Lgals3bp|Tgfb3|Col1a1|Col1a2|F13a1|Prkcd|Gna12|P2ry12|Flna|Vav3|Pros1|Hspa5|Gas6|Maged2|Vav1|Daglb|Gna11|Arrb1|Aplp2|Itgb3|Gnai1|Vegfd|Gngt1|Serping1|Pla2g4a|Gnb4
REACTOME_PLATELET_ADHESION_TO_EXPOSED_COLLAGEN	0.124015748031496	0.46983011902205	0.176694268938498	0.743086646254098	1.32625446011063	13	Fcer1g|Lyn|Itgb1|Col1a1|Col1a2
REACTOME_PLATELET_AGGREGATION_PLUG_FORMATION	0.801769911504425	0.918000982825334	0.0501934252649434	-0.392839373400479	-0.761035340295045	32	Rasgrp2|Rap1b|Rap1a|Csk|Tln1|Grb2|Ptpn1
REACTOME_PLATELET_CALCIUM_HOMEOSTASIS	0.166975881261596	0.539083097353774	0.14551614609036	-0.680868114406792	-1.2620936784597	24	Atp2a3|Orai1|Itpr2|Calm1|Sri|Atp2b4|Stim1|Itpr1
REACTOME_PLATELET_HOMEOSTASIS	0.70952380952381	0.891073695365018	0.0508054139066364	-0.389868807994869	-0.851161932117459	74	Atp2a3|Orai1|Gng2|Itpr2|Calm1|Ptpn6|Pecam1|Sri|Atp2b4|Ppp2r5a|Stim1|Itpr1
REACTOME_PLATELET_SENSITIZATION_BY_LDL	0.904854368932039	0.950433017700296	0.0488970772260102	-0.378118016257119	-0.65524087350071	16	Ptpn6|Pecam1|Ppp2r5a|Ppp2r5c|Mapk14
REACTOME_POLB_DEPENDENT_LONG_PATCH_BASE_EXCISION_REPAIR	0.155419222903886	0.524068208793175	0.159646701919906	-0.827018177774199	-1.32433755686001	8	Lig1|Fen1|Parp1
REACTOME_POLO_LIKE_KINASE_MEDIATED_EVENTS	0.0757281553398058	0.377355379687206	0.227987202850442	-0.803881664016437	-1.39304688238699	16	Ccnb2|Cenpf|Ccnb1|Plk1|Lin54
REACTOME_POLYMERASE_SWITCHING	0.0306649545123724	0.211749277828868	0.352487857583619	-0.859934794149612	-1.47704940108011	14	Pcna|Rfc3|Prim1|Rfc2|Rfc4|Pold1|Rfc5|Pola1|Pold3
REACTOME_POLYMERASE_SWITCHING_ON_THE_C_STRAND_OF_THE_TELOMERE	0.0092138650777651	0.104183196370859	0.380730400722792	-0.863013057213649	-1.49296936321625	17	Pcna|Rfc3|Dscc1|Prim1|Rfc2|Rfc4|Pold1|Rfc5|Pola1|Pold3
REACTOME_POSITIVE_EPIGENETIC_REGULATION_OF_RRNA_EXPRESSION	0.225165562913907	0.604102543608437	0.115240003147781	-0.577619047471227	-1.18798044146548	46	Dek|Chd3|Cbx3|Actb|Rbbp7|Baz1b|Smarca5|Rbbp4|Polr1d|Ddx21|Hdac1
REACTOME_POSTMITOTIC_NUCLEAR_PORE_COMPLEX_NPC_REFORMATION	0.219202898550725	0.598943034978428	0.123257226381337	-0.645071602986021	-1.21294792316958	27	Ran|Ube2i|Nup85|Rangap1|Nup155|Nup133|Pom121|Nup93|Nup43|Nup62|Nup107|Nup160
REACTOME_POST_CHAPERONIN_TUBULIN_FOLDING_PATHWAY	0.741052631578947	0.897333183262483	0.0619762736001998	0.424813742426774	0.809974290115079	19	Tubb6|Tubb2a|Tuba1a|Tubb3|Tubb2b|Arl2
REACTOME_POST_TRANSLATIONAL_MODIFICATION_SYNTHESIS_OF_GPI_ANCHORED_PROTEINS	0.1957928802589	0.572748384404782	0.123257226381337	-0.557175289541987	-1.18963643964557	63	Thy1|Cpm|Izumo1r|Cd52
REACTOME_POST_TRANSLATIONAL_PROTEIN_MODIFICATION	0.926002055498458	0.960206513341653	0.0151993170205216	-0.320844701282315	-0.864204565024864	1211	Thy1|Nup210|Birc5|Ube2c|Top2a|Cdca8|Rab37|Ccna2|Cpm|Izumo1r|Psmb9|Rab27a|Tuba1b|Aurkb|Sp100|Lgals1|Pcna|Clspn|Galnt3|Cdk1|Amdhd2|Galnt6|Rps2|Muc1|Socs2|Incenp|Tubb4b|Rab8b|Rab19|Psmb8|Chd3|Tgfb1|Hif1a|St8sia4|Cd52|Galnt12|Tnfaip3|Actb|Cdkn2a|Ppp6r1|Dnmt1|Psme2|Psme1|Capza1|Pparg|Dtl|Calm1|Areg|Birc2|Rora|Ube2s|Cbx4|Rnf144a|Capzb|Cdc20|Ctsc|Sumo2|Arsb|Smc1a|Chst10|Suz12|Psmb10|Etfb|Rpa1|Rbbp7|Tnip…
REACTOME_POTASSIUM_CHANNELS	0.496062992125984	0.798918831033405	0.0946646223153342	0.403933396853846	0.966682180536609	64	Gng11|Gngt2|Kcnk3|Kcnk6|Gngt1|Gnb4|Kcnk13
REACTOME_POU5F1_OCT4_SOX2_NANOG_ACTIVATE_GENES_RELATED_TO_PROLIFERATION	0.534303534303534	0.821484852274805	0.0776798560117236	-0.644373096648177	-1.00292505487854	6	Stat3
REACTOME_POU5F1_OCT4_SOX2_NANOG_REPRESS_GENES_RELATED_TO_DIFFERENTIATION	0.229571984435798	0.607243029203102	0.125033367555272	0.773686093522482	1.23414699374477	7	Tsc22d1|Hhex|Gata6|Sox2
REACTOME_PP2A_MEDIATED_DEPHOSPHORYLATION_OF_KEY_METABOLIC_FACTORS	0.973360655737705	0.985679981687336	0.0480220415968251	-0.295209474986742	-0.467113590911902	7	Ppp2cb|Ppp2r1b|Ppp2ca|Ppp2r1a|Mlxipl|Pfkfb1|Ppp2r5d
REACTOME_PRC2_METHYLATES_HISTONES_AND_DNA	0.222672064777328	0.603200301204819	0.130105630751129	-0.749612294018949	-1.26181149327862	13	Aebp2|Dnmt1|Ezh2|Suz12|Rbbp7|Rbbp4|Eed|Dnmt3b|Mtf2
REACTOME_PREGNENOLONE_BIOSYNTHESIS	0.876267748478702	0.940532158496713	0.0523759084097997	-0.399459016464612	-0.663807628744101	12	Tspoap1|Akr1b3
REACTOME_PRESYNAPTIC_DEPOLARIZATION_AND_CALCIUM_CHANNEL_OPENING	0.543967280163599	0.82686668752413	0.0758886900606117	-0.622506827715729	-0.996845285268701	8	Cacnb4|Cacna1a
REACTOME_PRESYNAPTIC_FUNCTION_OF_KAINATE_RECEPTORS	0.374736842105263	0.725713731843421	0.0982123351217438	0.564698169929567	1.07668597702398	19	Gng11|Gngt2|Gngt1|Gnb4|Gng5|Gng12|Plcb1|Gnb1
REACTOME_PREVENTION_OF_PHAGOSOMAL_LYSOSOMAL_FUSION	0.561264822134387	0.8347996207563	0.0725351864394589	-0.588775045144737	-0.965606796835617	9	Coro1a|Uba52
REACTOME_PRE_NOTCH_EXPRESSION_AND_PROCESSING	0.644501278772379	0.871129987705376	0.0787113806986485	0.384635539963014	0.880681367815797	49	Jun|Ccnd1|Notch2|Runx1|Furin|Atp2a1|Rbpj|Notch4|Maml3|St3gal4|Trp53|St3gal6
REACTOME_PRE_NOTCH_PROCESSING_IN_GOLGI	0.381044487427466	0.730173032666929	0.0922597260527354	-0.61441099036269	-1.07224689860362	18	Atp2a3|Mfng|Notch1|Lfng
REACTOME_PRE_NOTCH_PROCESSING_IN_THE_ENDOPLASMIC_RETICULUM	0.896353166986564	0.948348960997419	0.0487989701682839	0.40709306113267	0.633427586836463	6	Notch2|Notch4|Poglut1|Notch3
REACTOME_PROCESSING_AND_ACTIVATION_OF_SUMO	0.431067961165049	0.761551785974689	0.0855356947987884	-0.650478012653907	-1.08065324464564	10	Sumo2|Ube2i|Sae1|Uba2|Sumo3
REACTOME_PROCESSING_OF_CAPPED_INTRONLESS_PRE_MRNA	0.115808823529412	0.455837516634386	0.176694268938498	-0.709763628794941	-1.33266908100564	28	Slbp|Snrpe|Snrpg|Snrpf|Ncbp1|Nudt21|Snrpb|Clp1|Fip1l1|Cpsf3
REACTOME_PROCESSING_OF_CAPPED_INTRON_CONTAINING_PRE_MRNA	3.17566381543593e-05	0.00299693094172101	0.557332238758646	-0.65975465698351	-1.63294839420904	236	Nup210|Hnrnpa3|Lsm5|Slbp|Snrpe|Srsf3|Snrpg|Cwc25|Hnrnpf|Isy1|Ddx39|Lsm4|Hnrnpd|Snrpf|Hnrnpa2b1|Snrpa1|Snrpd1|Lsm6|Nxt1|Dhx9|Ybx1|U2af1|Alyref|Hnrnpu|Ncbp1|Lsm3|Snrnp40|Snrpd2|Magoh|Ranbp2|Ppwd1|Snrnp25|Sf3b6|Nup85|Hnrnpul1|Nudt21|Srrt|Sf3b2|Tpr|Eif4a3|Ppil4|Syf2|Cdc5l|Srsf7|Ddx46|Ppih|Dnajc8|U2surp|Rbm5|Thoc2|Srrm2|Tra2b|Gle1|Snrpb|Cwc15|Prpf40a|Slu7|Wbp11|Ddx39b|Clp1|Rbmx|Lsm8|Snrnp200|Nup155|Aq…
REACTOME_PROCESSING_OF_DNA_DOUBLE_STRAND_BREAK_ENDS	0.00306644614638121	0.0548698060896074	0.431707695803346	-0.737408556597772	-1.57393108471429	61	Ccna2|Clspn|Rpa2|Rfc3|Tipin|Sumo2|Rpa1|Timeless|Rfc2|Topbp1|Brca1|Rfc4|Rfc5|Ube2i|Uba52|Rmi2|Brip1|Nsd2|Rbbp8|Exo1|Ppp4c|Dna2|Rnf168
REACTOME_PROCESSING_OF_INTRONLESS_PRE_MRNAS	0.421252371916509	0.756684651241435	0.0855356947987884	-0.594514107377557	-1.05240772674172	19	Ncbp1|Nudt21|Clp1|Fip1l1|Cpsf3|Cpsf2|Pcf11|Cstf2|Cstf2t|Cpsf4|Papola|Pabpn1|Ncbp2
REACTOME_PROCESSING_OF_SMDT1	0.958932238193018	0.978608097232609	0.0487989701682839	0.32242541138988	0.593110967368882	16	Mcub|Micu1|Micu3|Spg7|Phb|Mcu
REACTOME_PROCESSIVE_SYNTHESIS_ON_THE_C_STRAND_OF_THE_TELOMERE	0.0416953026448814	0.267584239554465	0.321775918075361	-0.857333857560931	-1.44313763752109	13	Lig1|Pcna|Rpa2|Fen1|Rpa1|Pold1|Pold3
REACTOME_PROCESSIVE_SYNTHESIS_ON_THE_LAGGING_STRAND	0.0174885829267939	0.154913909655993	0.352487857583619	-0.856194307869925	-1.47460016038246	15	Lig1|Pcna|Rpa2|Fen1|Prim1|Rpa1|Pold1|Pola1|Pold3
REACTOME_PROGRAMMED_CELL_DEATH	0.102425876010782	0.438023394998295	0.159646701919906	-0.519216780336206	-1.24605280061431	164	Hmgb2|Lmnb1|Ripk3|Stk26|Hmgb1|Psmb9|Clspn|Sfn|Psmb8|Fasl|Cdkn2a|Psme2|Psme1|Stat3|Prkcq|Ppp1r13b|Birc2|Casp3|Stk24|Tnfsf10|Psmb10|Vim|Psma2|Psma1|Ripk1|Ywhab|Uba52|Psmb3|Pak2|Dbnl|Ywhaz|Psma3|Acin1|Casp8|Rock1|E2f1|Bcl2l1|Satb1|Psma7|Sem1|Psmb4|Psma4|Psmc3|Psmd8|Bcl2l11|Psme3|Dapk2|Bmf|Bid
REACTOME_PROLACTIN_RECEPTOR_SIGNALING	0.789156626506024	0.91289130394443	0.0567672387487446	-0.449730945239812	-0.741811888456527	11	Stat5a
REACTOME_PROLONGED_ERK_ACTIVATION_EVENTS	0.951417004048583	0.973502997887353	0.048505983646947	-0.311128627183489	-0.523718301848182	13	Rap1a|Ywhab
REACTOME_PROPIONYL_COA_CATABOLISM	0.740530303030303	0.897333183262483	0.0570059526582387	0.565865441263108	0.835965307964052	4	Mcee|Pcca|Pccb|Mmaa
REACTOME_PROSTACYCLIN_SIGNALLING_THROUGH_PROSTACYCLIN_RECEPTOR	0.317525773195876	0.683481953145739	0.107140237276725	0.590561951350714	1.11732993942528	18	Gng11|Gngt2|Gngt1|Gnb4|Gng5|Gng12|Gnb1
REACTOME_PROSTANOID_LIGAND_RECEPTORS	0.497950819672131	0.800187573497828	0.0806388495950661	-0.665216074836658	-1.05257959441589	7	Ptger4|Tbxa2r|Ptger2
REACTOME_PROTEIN_FOLDING	0.869565217391304	0.936621241617997	0.038875878582578	-0.347507067168003	-0.776844246672171	92	Tuba1b|Rgs9|Tubb4b|Gng2|Ccne1|Actb|Stat3|Ccne2|Gnai2|Tuba4a
REACTOME_PROTEIN_LOCALIZATION	0.99181446111869	0.997169606947414	0.0280106629226489	-0.285202590378053	-0.679404730980704	154	Chchd10|Phyh|Sec61b|Cmc2|Cyb5a|Cox17|Uba52|Ech1|Chchd2|Ndufb8|Gstk1|Paox|Ubl4a|Fxn|Fis1|Ide|Ube2j2
REACTOME_PROTEIN_METHYLATION	0.236893203883495	0.614117196528827	0.122679189568808	-0.711893959486701	-1.23364134952182	16	Rps2|Calm1|Etfb|Kin|Eef2|Eef1a1
REACTOME_PROTEIN_PROTEIN_INTERACTIONS_AT_SYNAPSES	0.049724066665075	0.304218013292145	0.321775918075361	0.580785604758722	1.38513042344992	62	Ppfia4|Ppfibp1|Epb41l2|Pdlim5|Il1rap|Homer1|Ntrk3|Ptprs|Dlgap4|Ppfibp2|Epb41l1|Cask|Flot1|Dlg4|Sipa1l1|Epb41l3|Stxbp1|Dlg1|Homer3|Gria3
REACTOME_PROTEIN_REPAIR	0.555093555093555	0.831897488643451	0.0756946307932749	-0.624065476688876	-0.971317557656701	6	Txn1
REACTOME_PROTEIN_UBIQUITINATION	0.592592592592593	0.845883182346928	0.0598603117764473	-0.424767469408161	-0.920232009440743	70	Ube2c|Pcna|Ube2s|Rnf144a|Uchl3|Uba52|H2-Q10|Rnf20|Ube2h|H2-Q2|Ube2l3|Ube2j2|Paf1|Otulin|Selenos|Ube2a|Prkdc|Ube2d3|Rtf1
REACTOME_PROTON_COUPLED_MONOCARBOXYLATE_TRANSPORT	0.533916849015317	0.821484852274805	0.080419996876154	-0.656980301470545	-1.00667114621218	5	Slc16a3
REACTOME_PTEN_REGULATION	0.785515320334262	0.911009653849142	0.0401660980049421	-0.354798240078228	-0.836594954624277	137	Psmb9|Psmb8|Chd3|Psme2|Psme1|Pparg|Ezh2|Cbx4|Suz12|Psmb10|Rbbp7|Psma2|Psma1|Mkrn1|Uba52|Psmb3|Tnrc6b|Hdac7|Psma3|Rbbp4|Lamtor4|Psma7|Sem1|Eed|Psmb4|Psma4|Psmc3|Psmd8|Trim27|Hdac1|Psme3|Pml|Ago2
REACTOME_PTK6_EXPRESSION	0.564551422319475	0.836580886906974	0.0774767547848578	-0.631908891023564	-0.968254978428568	5	Hif1a|Nr3c1
REACTOME_PTK6_PROMOTES_HIF1A_STABILIZATION	0.710172744721689	0.891073695365018	0.0596037042575973	0.546087584674428	0.849699918734173	6	Hbegf|Gpnmb|Lrrk2|Egfr
REACTOME_PTK6_REGULATES_CELL_CYCLE	0.633397312859885	0.864964340609252	0.0650877566917313	0.589736337881001	0.917616390548094	6	Ccnd1|Cdk4
REACTOME_PTK6_REGULATES_PROTEINS_INVOLVED_IN_RNA_PROCESSING	0.569620253164557	0.840107129542037	0.0751181635276302	-0.665387941363714	-0.992283989132202	4	Sfpq
REACTOME_PTK6_REGULATES_RHO_GTPASES_RAS_GTPASE_AND_MAP_KINASES	0.732673267326733	0.896398718388291	0.0596037042575973	-0.476017547208137	-0.817621798525661	14	Elmo1|Rac1
REACTOME_PTK6_REGULATES_RTKS_AND_THEIR_EFFECTORS_AKT1_AND_DOK1	0.737903225806452	0.897055541525469	0.0601186142531851	0.508031763271005	0.831122336804117	9	Ubc|Arap1|Ubb|Akt1|Dok1
REACTOME_PURINERGIC_SIGNALING_IN_LEISHMANIASIS_INFECTION	0.422174840085288	0.757596180661611	0.0919686140000427	0.523659747459361	1.02792548250853	23	C3ar1|Il1b|C3|App|Nlrp3|Txnip|P2rx4|Nfkb1|Casp1|P2rx7|Mefv|Il1a|Il18
REACTOME_PURINE_CATABOLISM	0.531697341513292	0.820534628498101	0.0770736734944102	0.517860042046606	0.970598853817593	17	Gpx1|Gda|Xdh|Pnp|Nudt9
REACTOME_PURINE_RIBONUCLEOSIDE_MONOPHOSPHATE_BIOSYNTHESIS	0.687378640776699	0.885818307905687	0.0617054053637523	-0.505720116476432	-0.840163808955063	10	Gmps|Impdh1|Ppat|Paics|Impdh2
REACTOME_PURINE_SALVAGE	0.487128712871287	0.793675245427721	0.0799858801499946	-0.586337321084331	-1.00711030049082	14	Hprt|Ada|Dck
REACTOME_PYRIMIDINE_CATABOLISM	0.808467741935484	0.920991459070046	0.055826471778749	0.451067868690612	0.737931381828601	9	Upp1|Dpys|Upp2
REACTOME_PYRIMIDINE_SALVAGE	0.752016129032258	0.900975053028394	0.059221919380382	0.489710722462648	0.801149749753094	9	Upp1|Uck2|Cda
REACTOME_PYRUVATE_METABOLISM	0.428825622775801	0.760799829381398	0.0810802057550866	-0.554327029676359	-1.0386607813538	26	Slc16a3|Ldha
REACTOME_PYRUVATE_METABOLISM_AND_CITRIC_ACID_TCA_CYCLE	0.566558441558442	0.837437086006363	0.0623861492893626	-0.450543888324298	-0.943966925979322	50	Slc16a3|Ldha|Mdh2|Sdhb|Me2
REACTOME_RAB_GEFS_EXCHANGE_GTP_FOR_GDP_ON_RABS	0.824615384615385	0.923820281124498	0.0425023180036553	-0.359433186064866	-0.797407614854536	86	Rinl|Rab27a|Rab8b|Madd|Dennd1c|Dennd2d
REACTOME_RAB_GERANYLGERANYLATION	0.541800643086817	0.825898546490705	0.0640703750499722	-0.446639487500754	-0.950815164220101	60	Rab37|Rab27a|Rab8b|Rab19
REACTOME_RAB_REGULATION_OF_TRAFFICKING	0.632743362831858	0.86470780158141	0.0526973085708419	-0.395605617650016	-0.913787998786005	117	Tbc1d10c|Rinl|Rab27a|Rab8b|Madd|Dennd1c|Dennd2d|Optn
REACTOME_RAF_ACTIVATION	0.822463768115942	0.923803718378543	0.0500922874402106	-0.385077993420379	-0.737490259366438	30	Calm1|Ywhab|Ppp2r5a|Jak2|Ksr1|Ppp2r5c|Raf1
REACTOME_RAF_INDEPENDENT_MAPK1_3_ACTIVATION	0.532833020637899	0.820540557513718	0.0725351864394589	-0.517520959814521	-0.956162588548156	23	Dusp4|Cdk1|Dusp5|Dusp2|Jak1
REACTOME_RAP1_SIGNALLING	0.099009900990099	0.432181104807068	0.199915231309662	-0.806735692825951	-1.38567305338177	14	Rasgrp2|Rap1b|Rap1a|Sipa1|Ywhab|Ywhaz
REACTOME_RAS_ACTIVATION_UPON_CA2_INFLUX_THROUGH_NMDA_RECEPTOR	0.54775828460039	0.827766112285664	0.0730744399126987	-0.551627422000166	-0.95428781067947	17	Actn2|Calm1
REACTOME_RAS_SIGNALING_DOWNSTREAM_OF_NF1_LOSS_OF_FUNCTION_VARIANTS	0.319066147859922	0.684191788990021	0.103197466945307	0.733602889132798	1.17020818624733	7	Spred1|Hras|Spred3|Nf1|Spred2
REACTOME_RA_BIOSYNTHESIS_PATHWAY	0.0461888815389699	0.289752174847104	0.321775918075361	0.765655125056442	1.44860228896108	18	Crabp1|Dhrs3|Rdh10
REACTOME_REACTIONS_SPECIFIC_TO_THE_COMPLEX_N_GLYCAN_SYNTHESIS_PATHWAY	0.566218809980806	0.837437086006363	0.0706196247122591	0.615185769494591	0.957215129982522	6	Fut8|Man2a2|Man2a1|Fuca1|Mgat2
REACTOME_RECEPTOR_MEDIATED_MITOPHAGY	0.482142857142857	0.79184595524957	0.0806388495950661	0.595487577745388	1.02193240054644	11	Map1lc3a|Src
REACTOME_RECEPTOR_TYPE_TYROSINE_PROTEIN_PHOSPHATASES	0.0274818664342417	0.198133221177721	0.352487857583619	0.834571468495653	1.46023019876452	12	Ppfia4|Ppfibp1|Il1rap|Ntrk3|Ptprs|Ppfibp2
REACTOME_RECOGNITION_AND_ASSOCIATION_OF_DNA_GLYCOSYLASE_WITH_SITE_CONTAINING_AN_AFFECTED_PURINE	0.314563106796117	0.680242760756726	0.103958471559957	-0.705825656997422	-1.17260348782032	10	Tinf2|Neil3|Terf2ip|Mutyh|Terf2|Terf1|Acd
REACTOME_RECOGNITION_OF_DNA_DAMAGE_BY_PCNA_CONTAINING_REPLICATION_COMPLEX	0.0597826086956522	0.337273768613975	0.248911114434702	-0.745281256338546	-1.42734115277794	30	Pcna|Rpa2|Rfc3|Dtl|Usp1|Rpa1|Rfc2|Rfc4|Pold1|Rfc5|Uba52|Pole4|Pold3|Pole|Pole2
REACTOME_RECRUITMENT_OF_MITOTIC_CENTROSOME_PROTEINS_AND_COMPLEXES	0.241324921135647	0.617762885970673	0.107554375265169	-0.524016925717091	-1.14993464745493	79	Tubb5|Cdk1|Tubb4b|Cntrl|Haus3|Haus4|Plk1|Cdk11b|Tuba4a|Cep192|Nek2|Cep57|Plk4|Haus6|Cep135|Nde1|Ckap5
REACTOME_RECRUITMENT_OF_NUMA_TO_MITOTIC_CENTROSOMES	0.458841463414634	0.777234662770084	0.0696133438850965	-0.449890923210972	-1.00112529474355	88	Tubb5|Tuba1b|Cdk1|Tubb4b|Cntrl|Haus3|Haus4|Plk1|Tuba4a|Cep192|Nek2|Cep57|Plk4|Haus6|Cep135|Nde1|Ckap5
REACTOME_RECYCLING_OF_BILE_ACIDS_AND_SALTS	0.036071155274138	0.237920944420188	0.321775918075361	0.863737678624401	1.4130448718836	9	Abcc3|Rxra
REACTOME_RECYCLING_OF_EIF2_GDP	0.562372188139059	0.835088565180265	0.0741758965588009	-0.614892639690685	-0.984652378948674	8	Eif2s2|Eif2s1|Eif2b4
REACTOME_RECYCLING_PATHWAY_OF_L1	0.36986301369863	0.722164892264089	0.0870515867946735	-0.527709959978361	-1.06239550161689	41	Rps6ka1|Tuba1b|Tubb4b|Ezr|Actb|Actg1|L1cam|Tuba4a|Ap2s1
REACTOME_REDUCTION_OF_CYTOSOLIC_CA_LEVELS	0.275100401606426	0.652305515049913	0.114750719227023	-0.730542851179022	-1.20499907281798	11	Atp2a3|Calm1|Sri|Atp2b4
REACTOME_REELIN_SIGNALLING_PATHWAY	0.591422121896163	0.845349323664761	0.0766746872490091	-0.694854925153342	-0.981225696941403	3	Fyn|Sh3kbp1
REACTOME_REGULATED_PROTEOLYSIS_OF_P75NTR	0.798058252427184	0.916645193886573	0.0546808488785442	-0.428573802960912	-0.711998963424222	10	Psen2
REACTOME_REGULATION_BY_C_FLIP	0.203883495145631	0.581925710650248	0.133554954557592	-0.77995944382302	-1.29576355735764	10	Fasl|Tnfsf10|Ripk1|Casp8
REACTOME_REGULATION_OF_BETA_CELL_DEVELOPMENT	0.796976241900648	0.916217728663231	0.0597317976364411	0.389813108337015	0.772414486466137	24	Hes1|Rbpj|Maml3|Kat2b|Crebbp|Akt1|Maml2
REACTOME_REGULATION_OF_CHOLESTEROL_BIOSYNTHESIS_BY_SREBP_SREBF	0.278947368421053	0.655043037133824	0.132846300606183	0.472358522847659	1.10491130890794	57	Scd2|Fdps|Sqle|Hmgcs1|Cyp51|Fdft1|Fasn|Mvd|Idi1|Elovl6|Mvk|Lss|Scd1|Srebf2|Insig1|Sec24d|Sec23a|Dhcr7|Crebbp
REACTOME_REGULATION_OF_COMMISSURAL_AXON_PATHFINDING_BY_SLIT_AND_ROBO	0.233463035019455	0.609837260744574	0.12384217120105	0.770662524191719	1.22932394078934	7	Ntn1|Slit2|Slit3|Robo1|Robo2|Src
REACTOME_REGULATION_OF_CYTOSKELETAL_REMODELING_AND_CELL_SPREADING_BY_IPP_COMPLEX_COMPONENTS	0.504873294346979	0.805130045051396	0.077274697304471	0.62000171726872	1.00652185975447	8	Actn1|Parva|Parvb|Pxn|Lims1|Rsu1
REACTOME_REGULATION_OF_EXPRESSION_OF_SLITS_AND_ROBOS	0.000648686690602868	0.0204059091005458	0.477270815362862	-0.653884042528529	-1.56923672987243	164	Psmb9|Rps2|Psmb8|Rpsa|Rps20|Rpl28|Psme2|Rplp0|Psme1|Rps17|Rps29|Rpl3|Rps3a1|Rpl35|Rpl8|Rps8|Rpl32|Rpl22l1|Rps6|Rps18|Rps26|Rpl10a|Rps19|Psmb10|Rps12|Rps3|Rpl15|Rpl6|Rpl5|Rplp2|Rps7|Psma2|Psma1|Rps28|Rpl38|Rps10|Rps4x|Rpl36a|Rps21|Ncbp1|Rpl7a|Magoh|Rpl11|Rpl12|Rps5|Rpl18|Uba52|Rpl27|Psmb3|Rps11|Rpl13|Rplp1|Rpl13a|Rpl14|Psma3|Rpl7|Rps13|Rps15|Eif4a3|Rps16|Rps9|Rpl29|Rpl4|Psma7|Sem1|Psmb4|Psma4|Psmc…
REACTOME_REGULATION_OF_FOXO_TRANSCRIPTIONAL_ACTIVITY_BY_ACETYLATION	0.792233009708738	0.914673239668849	0.0550211117163117	-0.433384760428466	-0.719991511513515	10	Txn1|Foxo1
REACTOME_REGULATION_OF_FZD_BY_UBIQUITINATION	0.406315789473684	0.746975655923024	0.0934449219410994	0.551986772525363	1.05244969636596	19	Ubc|Usp8|Fzd4|Fzd8|Lrp5|Rnf43|Ubb|Fzd5|Lrp6
REACTOME_REGULATION_OF_GENE_EXPRESSION_BY_HYPOXIA_INDUCIBLE_FACTOR	0.808300395256917	0.920991459070046	0.0549073703290958	-0.424542347168132	-0.696260786442332	9	Hif1a|Higd1a
REACTOME_REGULATION_OF_GENE_EXPRESSION_IN_BETA_CELLS	0.385375494071146	0.734148294994231	0.0928481214159878	-0.682711407030531	-1.11966493882877	9	Foxo1
REACTOME_REGULATION_OF_GENE_EXPRESSION_IN_EARLY_PANCREATIC_PRECURSOR_CELLS	0.898032200357782	0.948799578280452	0.0454967810085007	0.486762303147705	0.7009741207433	3	Fgf10|Nr5a2|Onecut3
REACTOME_REGULATION_OF_GENE_EXPRESSION_IN_ENDOCRINE_COMMITTED_NEUROG3_PROGENITOR_CELLS	0.983157894736842	0.992188821381669	0.0487989701682839	0.512929257230371	0.677907666353027	1	Nkx2-2
REACTOME_REGULATION_OF_GENE_EXPRESSION_IN_LATE_STAGE_BRANCHING_MORPHOGENESIS_PANCREATIC_BUD_PRECURSOR_CELLS	0.625984251968504	0.862089818286278	0.0668966276500666	0.512079136622087	0.913954304384591	13	Hes1|Rbpj|Maml3|Kat2b|Crebbp|Maml2|Kat2a|Mamld1
REACTOME_REGULATION_OF_GLUCOKINASE_BY_GLUCOKINASE_REGULATORY_PROTEIN	0.0634057971014493	0.345214550638882	0.241339976815091	-0.744047619716703	-1.42497852752344	30	Nup210|Ranbp2|Nup85|Tpr
REACTOME_REGULATION_OF_GLYCOLYSIS_BY_FRUCTOSE_2_6_BISPHOSPHATE_METABOLISM	0.333333333333333	0.69666075666667	0.101713902282311	0.660753472899148	1.13393697528639	11	Pfkfb3|Pfkfb4|Prkacb|Ppp2r5d
REACTOME_REGULATION_OF_HSF1_MEDIATED_HEAT_SHOCK_RESPONSE	0.5	0.801502613240418	0.0959206777921745	0.392422087240183	0.968193333881129	77	Hspa1a|Hspa1b|Serpinh1|Hspb1|Bag3|Hspa4l|Bag2|Hspa9|Hspa5|Tnfrsf21|Ywhae
REACTOME_REGULATION_OF_IFNA_SIGNALING	0.631790744466801	0.864634023559419	0.0675188953767744	0.501152901772579	0.905903321244755	14	Socs3|Socs1|Ifnar2|Usp18|Stat2
REACTOME_REGULATION_OF_IFNG_SIGNALING	0.740594059405941	0.897333183262483	0.0590954798717342	-0.468374419922937	-0.804493737356619	14	Ifng|Ifngr1|Jak1|Ptpn6|Ptpn1|Jak2|Stat1
REACTOME_REGULATION_OF_INNATE_IMMUNE_RESPONSES_TO_CYTOSOLIC_DNA	0.831643002028398	0.924393124479906	0.0547939500773363	-0.433162054724141	-0.719814210111407	12	Zbp1|Uba52|Trim21|Trim56
REACTOME_REGULATION_OF_INSULIN_LIKE_GROWTH_FACTOR_IGF_TRANSPORT_AND_UPTAKE_BY_INSULIN_LIKE_GROWTH_FACTOR_BINDING_PROTEINS_IGFBPS	3.00630089787339e-08	1.00588095042027e-05	0.719512826338911	0.770703953954275	1.95476464658874	96	Fn1|Spp1|Apoe|Fstl1|Sdc2|Timp1|Igfbp4|Mmp2|Prss23|Fbn1|Ltbp1|C3|Vcan|Mxra8|Ckap4|Cst3|App|Mfge8|Lamb1|Trf|Csf1|Sparcl1|Rcn1|Calu|Igf1|Igfbp6|Tnc|Cp|Lamc1|C4b|Pdia6|P4hb|Mgat4a|Lamb2|Gas6|Fam20c|Ktn1|Aplp2
REACTOME_REGULATION_OF_INSULIN_SECRETION	0.379581151832461	0.729529205910899	0.11101149245045	0.425998589740831	1.02453635271234	65	Gng11|Marcks|Gngt2|Cd36|Gna11|Slc2a1|Acsl3|Gnai1|Iqgap1|Gngt1|Gnb4|Gnaq|Cacna1d|Gng5|Prkar2b|Gng12|Plcb1|Cacnb3|Rapgef3
REACTOME_REGULATION_OF_KIT_SIGNALING	0.530097087378641	0.819929535657528	0.0745500777420554	-0.551307827689819	-0.955361572450477	16	Lck|Ptpn6|Cbl|Grb2|Fyn
REACTOME_REGULATION_OF_LIPID_METABOLISM_BY_PPARALPHA	0.237942122186495	0.615422333596202	0.161978948883402	0.418407248815771	1.09221635821594	111	Abca1|Cd36|Fhl2|Ankrd1|Slc27a1|Hmgcs1|Tnfrsf21|Rgl1|Fdft1|Me1|Nr1d1|Acsl1|Arnt2|Ahr|Fads1|Alas1|Med13l|Angptl4|Ncor2|Tiam2|Srebf2|Ppargc1b|Med13|Plin2|Crebbp|Acadm|Clock
REACTOME_REGULATION_OF_LOCALIZATION_OF_FOXO_TRANSCRIPTION_FACTORS	0.306288032454361	0.67462184527126	0.108394255853397	-0.704904786757239	-1.17138719042819	12	Sfn|Foxo1|Ywhab|Ywhaz
REACTOME_REGULATION_OF_MECP2_EXPRESSION_AND_ACTIVITY	0.430604982206406	0.761551785974689	0.0808589150280032	-0.532278848999755	-1.02583890785353	31	Aurkb|Lbr|Calm1|Tnrc6b|Hdac1|Ago2
REACTOME_REGULATION_OF_MRNA_STABILITY_BY_PROTEINS_THAT_BIND_AU_RICH_ELEMENTS	0.727411944869832	0.895098516580881	0.0480220415968251	-0.387179080948498	-0.858579652344772	85	Psmb9|Psmb8|Exosc8|Psme2|Psme1|Anp32a|Hnrnpd|Psmb10|Set|Psma2|Psma1|Exosc3|Ywhab|Uba52|Psmb3|Ywhaz|Psma3|Dcp2|Psma7|Sem1|Psmb4|Psma4|Psmc3|Psmd8
REACTOME_REGULATION_OF_PLK1_ACTIVITY_AT_G2_M_TRANSITION	0.136012364760433	0.492945790026216	0.147331213699377	-0.557035647363888	-1.23599184217908	87	Tubb5|Ccnb2|Cdk1|Tubb4b|Ccnb1|Cntrl|Haus3|Haus4|Plk1|Optn|Tuba4a|Cep192|Aurka|Uba52|Nek2|Cep57|Plk4|Haus6|Cep135|Nde1|Rab8a|Ckap5
REACTOME_REGULATION_OF_PTEN_GENE_TRANSCRIPTION	0.822281167108753	0.923803718378543	0.0681513438679483	0.344746025494205	0.809079888705918	59	Jun|Egr1|Snai1|Phc2|Hdac5|Trp53|Mapk3|Cbx6|Mbd3|Gatad2b|Hdac2|Scmh1|Lamtor1|Rheb|Cbx8|Snai2|Rragc|Mecom
REACTOME_REGULATION_OF_PTEN_LOCALIZATION	0.163306451612903	0.534028782906522	0.154190966581424	0.774497378185968	1.26705083686511	9	Nedd4|Ubc|Ubb
REACTOME_REGULATION_OF_PTEN_MRNA_TRANSLATION	0.837944664031621	0.92515525235034	0.0532386494755899	-0.399346386468049	-0.654938738054866	9	Tnrc6b|Ago2
REACTOME_REGULATION_OF_PTEN_STABILITY_AND_ACTIVITY	0.505672609400324	0.805468896464386	0.0678338263479455	-0.453736875499852	-0.9791935620247	69	Psmb9|Psmb8|Psme2|Psme1|Psmb10|Psma2|Psma1|Mkrn1|Uba52|Psmb3|Psma3|Psma7|Sem1|Psmb4|Psma4|Psmc3|Psmd8|Trim27|Psme3
REACTOME_REGULATION_OF_PYRUVATE_DEHYDROGENASE_PDH_COMPLEX	0.953346855983773	0.97425880978711	0.048505983646947	0.317769262018972	0.576235797431914	15	Pdk1|Ppard|Dlat|Gstz1|Pdk2|Pdha1|Rxra
REACTOME_REGULATION_OF_RAS_BY_GAPS	0.187601957585644	0.565958200732758	0.126875729929857	-0.557261409779416	-1.20218452500671	67	Rasal3|Psmb9|Psmb8|Psme2|Psme1|Psmb10|Psma2|Psma1|Rasa2|Uba52|Psmb3|Psma3|Psma7|Sem1|Psmb4|Psma4|Psmc3|Psmd8|Psme3
REACTOME_REGULATION_OF_RUNX1_EXPRESSION_AND_ACTIVITY	0.652351738241309	0.874833511603985	0.0667426134241917	0.47133835566183	0.883405612755251	17	Ccnd1|Runx1|Ago4
REACTOME_REGULATION_OF_RUNX2_EXPRESSION_AND_ACTIVITY	0.444444444444444	0.769596696202201	0.0739901439101342	-0.465423458810989	-1.00831065368366	70	Psmb9|Psmb8|Psme2|Psme1|Psmb10|Psma2|Psma1|Uba52|Psmb3|Nr3c1|Runx2|Psma3|Cbfb|Psma7|Sem1|Psmb4|Psma4|Psmc3|Psmd8|Psme3|Stat1|Psmd13
REACTOME_REGULATION_OF_RUNX3_EXPRESSION_AND_ACTIVITY	0.114886731391586	0.454909588736903	0.165656695205483	-0.616747036724084	-1.29800784228089	55	Psmb9|Runx3|Psmb8|Tgfb1|Cdkn2a|Psme2|Psme1|Psmb10|Psma2|Psma1|Uba52|Psmb3|Psma3|Cbfb|Psma7|Sem1|Psmb4|Psma4|Psmc3|Psmd8|Psme3
REACTOME_REGULATION_OF_SIGNALING_BY_CBL	0.472803347280335	0.785267472773137	0.0845557442441281	0.513373213291334	1.00130151215986	22	Hck|Blnk|Lyn|Syk|Ubc|Vav1
REACTOME_REGULATION_OF_SIGNALING_BY_NODAL	0.769673704414587	0.905341918512464	0.055826471778749	0.503079997034793	0.782781086026892	6	Lefty1|Dand5|Acvr2a|Acvr2b
REACTOME_REGULATION_OF_TLR_BY_ENDOGENOUS_LIGAND	0.284872298624754	0.658795158710907	0.11101149245045	0.665958545350483	1.16521210675815	12	Cd14|Tlr2|Cd36|S100a1|Tlr1|Lbp|Tlr4
REACTOME_REGULATION_OF_TNFR1_SIGNALING	0.553191489361702	0.830432009202653	0.0678338263479455	-0.485699750025922	-0.940794965026762	33	Madd|Tnfaip3|Traf1|Birc2|Cyld|Rack1|Ikbkb|Ripk1|Uba52|Casp8
REACTOME_REGULATION_OF_TP53_ACTIVITY	0.0502035278154681	0.305664324441407	0.234392647294686	-0.55774555803107	-1.32827005552717	153	Ccna2|Trp53inp1|Aurkb|Cdk1|Tpx2|Chd3|Rpa2|Rfc3|Cdkn2a|Ppp1r13b|Supt16|Rpa1|Rbbp7|Rfc2|Topbp1|Brca1|Rfc4|Prdm1|Rfc5|Aurka|Uba52|Taf1|Rmi2|Brip1|Daxx|Rbbp4|Taf10|Taf9b|Jmy|Rbbp8|Taf7|Exo1
REACTOME_REGULATION_OF_TP53_ACTIVITY_THROUGH_ACETYLATION	0.616236162361624	0.857677399943364	0.0645031249656493	-0.481053855350535	-0.911734130633086	29	Chd3|Rbbp7|Rbbp4|Hdac1|Pml|Pip4k2a|Brd1|Brpf1|Meaf6
REACTOME_REGULATION_OF_TP53_ACTIVITY_THROUGH_ASSOCIATION_WITH_CO_FACTORS	0.84136546184739	0.925753537318182	0.05378728077603	-0.414470697578136	-0.683651623564358	11	Ppp1r13b
REACTOME_REGULATION_OF_TP53_ACTIVITY_THROUGH_METHYLATION	0.418556701030928	0.755331178300726	0.0905428948469474	0.554980480516204	1.05001059627888	18	Mdm2|Ubc|Trp53|Smyd2|Ubb
REACTOME_REGULATION_OF_TP53_ACTIVITY_THROUGH_PHOSPHORYLATION	0.0374812593703148	0.246029266343183	0.287857117255149	-0.629065127334285	-1.40738321377746	90	Ccna2|Trp53inp1|Aurkb|Tpx2|Rpa2|Rfc3|Supt16|Rpa1|Rfc2|Topbp1|Brca1|Rfc4|Rfc5|Aurka|Uba52|Taf1|Rmi2|Brip1|Taf10|Taf9b|Rbbp8|Taf7|Exo1
REACTOME_REGULATION_OF_TP53_EXPRESSION_AND_DEGRADATION	0.688927943760984	0.886240719647971	0.0568864160475701	-0.431604228885983	-0.851268660865463	36	Ccna2|Cdk1|Cdkn2a|Prdm1|Uba52|Daxx
REACTOME_RELAXIN_RECEPTORS	0.696902654867257	0.88696763353946	0.0673623868166279	-0.625530160226202	-0.864060953323439	2	Insl5|Rxfp3
REACTOME_RELEASE_OF_APOPTOTIC_FACTORS_FROM_THE_MITOCHONDRIA	0.912878787878788	0.954096373360181	0.0473534245254193	0.445121118806531	0.657587097621303	4	Bax|Diablo|Cycs|Bak1
REACTOME_RELEASE_OF_HH_NP_FROM_THE_SECRETING_CELL	0.437619961612284	0.764823324181	0.0840745577910723	0.692879070443516	1.07810414734015	6	Adam17|Dhh|Scube2|Disp2|Notum
REACTOME_REMOVAL_OF_AMINOTERMINAL_PROPEPTIDES_FROM_GAMMA_CARBOXYLATED_PROTEINS	0.205645161290323	0.583514583405586	0.135740943810425	0.748896873762744	1.22516929992616	9	Furin|Pros1|Gas6|F10|Bglap2|F7
REACTOME_REMOVAL_OF_THE_FLAP_INTERMEDIATE_FROM_THE_C_STRAND	0.0883534136546185	0.408549982392479	0.213927855492356	-0.849542546152372	-1.40128396134585	11	Pcna|Rpa2|Fen1|Rpa1|Pold1|Pold3|Dna2
REACTOME_REPRESSION_OF_WNT_TARGET_GENES	0.712550607287449	0.892029211948659	0.0619762736001998	-0.487095492368498	-0.819920771709275	13	Lef1|Tle4|Axin2
REACTOME_REPRODUCTION	0.320388349514563	0.684778931700551	0.0919686140000427	-0.510257367348623	-1.09887249161345	66	Lmnb1|Rad51|Rpa2|Syce2|Tinf2|Smc1a|Rpa1|Brca1|Rad21|Hspa2|Smc3|Ube2i|Brca2|Rbbp8|Spo11|Psmc3ip|Terf2ip|Hvcn1
REACTOME_RESOLUTION_OF_ABASIC_SITES_AP_SITES	0.00383671152271454	0.062428708840515	0.431707695803346	-0.801379924640339	-1.59741394717238	38	Lig1|Pcna|Rpa2|Fen1|Rfc3|Ung|Rpa1|Rfc2|Parp1|Rfc4|Pold1|Rfc5|Pole4|Pold3|Pole|Pole2
REACTOME_RESOLUTION_OF_AP_SITES_VIA_THE_MULTIPLE_NUCLEOTIDE_PATCH_REPLACEMENT_PATHWAY	0.00578256384411599	0.0801183287567868	0.407017918923954	-0.841091657538429	-1.56660026345805	25	Lig1|Pcna|Rpa2|Fen1|Rfc3|Rpa1|Rfc2|Parp1|Rfc4|Pold1|Rfc5|Pole4|Pold3|Pole|Pole2
REACTOME_RESOLUTION_OF_D_LOOP_STRUCTURES	0.0602836879432624	0.338860451406059	0.245041785430996	-0.720729008472418	-1.3960440010179	33	Rad51|Rad51ap1|Brca1|Brca2|Rmi2|Brip1|Rbbp8|Exo1|Eme1|Dna2|Gen1|Slx4|Mus81|Rad51b|Xrcc2|Rmi1|Mre11a|Rad51c
REACTOME_RESOLUTION_OF_D_LOOP_STRUCTURES_THROUGH_SYNTHESIS_DEPENDENT_STRAND_ANNEALING_SDSA	0.0604982206405694	0.338860451406059	0.245041785430996	-0.74716304288727	-1.39998395960787	26	Rad51|Rad51ap1|Brca1|Brca2|Rmi2|Brip1|Rbbp8|Exo1|Dna2
REACTOME_RESOLUTION_OF_SISTER_CHROMATID_COHESION	0.000496829220159981	0.0180523581618464	0.477270815362862	-0.700588761725362	-1.61931586171221	116	Birc5|Cdca8|Ccnb2|Tuba1b|Aurkb|Spc24|Cenpa|Cenpf|Cdk1|Incenp|Tubb4b|Ccnb1|Ndc80|Cenpe|Cenph|Ppp1cc|Ska1|Plk1|Cdc20|Mad2l1|Knl1|Smc1a|Spc25|Cenpl|Cenpk|Rad21|Cdca5|Smc3|Tuba4a|Cenpm|Ercc6l|Bub3|Cenpq|Pmf1|Ranbp2|Cenpp|Bub1|Kif2c|Nudc|Nup85|Rangap1|Nsl1|Ppp2r5a
REACTOME_RESPIRATORY_ELECTRON_TRANSPORT	0.0566318926974665	0.328005245333944	0.231126709673834	-0.59698574176421	-1.34702708048655	99	Ndufa4|Ndufb7|Ndufv3|mt-Co3|Cox5b|Etfb|Cox6a1|mt-Nd1|Cox5a|mt-Co2|mt-Nd3|Sdhb|Uqcr10|Ndufa13|Ndufa1|Cox7c|Ndufa3|Cox4i1|Ndufb11|Cox8a|mt-Co1|Uqcrh|Ndufb8|Cox6b1|Cycs|Ndufaf3|Cox6c|Ndufa9|Uqcrb|Uqcrfs1|Ndufs6|Cox16|Ndufb3|Cox20|Ndufa11|Ndufb6|Ndufb2|Ndufa5|mt-Nd2|Ndufb9
REACTOME_RESPIRATORY_ELECTRON_TRANSPORT_ATP_SYNTHESIS_BY_CHEMIOSMOTIC_COUPLING_AND_HEAT_PRODUCTION_BY_UNCOUPLING_PROTEINS	0.0148945839493477	0.140522098898213	0.380730400722792	-0.621700032451608	-1.41912569407635	107	Ucp2|Ndufa4|Ndufb7|Ndufv3|mt-Co3|Cox5b|mt-Atp6|Etfb|Cox6a1|mt-Nd1|Cox5a|mt-Co2|mt-Nd3|Sdhb|Uqcr10|Ndufa13|Ndufa1|Cox7c|Ndufa3|Cox4i1|Ndufb11|Cox8a|mt-Co1|Uqcrh|Ndufb8
REACTOME_RESPONSE_OF_EIF2AK1_HRI_TO_HEME_DEFICIENCY	0.261663286004057	0.63941919403787	0.118815039412263	0.653638266011077	1.18529326925403	15	Atf3|Ppp1r15a|Atf5|Cebpb|Asns|Atf4|Grb10
REACTOME_RESPONSE_OF_EIF2AK4_GCN2_TO_AMINO_ACID_DEFICIENCY	0.00890357885095471	0.102405068627934	0.380730400722792	-0.661512164236462	-1.48895433945093	96	Rps2|Rpsa|Rps20|Rpl28|Rplp0|Rps17|Rps29|Rpl3|Rps3a1|Rpl35|Rpl8|Rps8|Rpl32|Rpl22l1|Rps6|Rps18|Rps26|Rpl10a|Rps19|Rps12|Rps3|Rpl15|Rpl6|Rpl5|Rplp2|Rps7|Rps28|Rpl38|Rps10|Rps4x|Rpl36a|Rps21|Rpl7a|Eif2s2|Eif2s1|Rpl11|Rpl12|Rps5|Rpl18|Uba52|Rpl27|Rps11|Rpl13|Rplp1|Rpl13a|Rpl14|Rpl7|Rps13|Rps15|Rps16|Rps9|Rpl29|Rpl4|Rpl22|Rpl23|Rps25|Rpl26|Rpl10|Rpl31|Rpl21|Trib3|Rpl35a|Rpl9
REACTOME_RESPONSE_OF_MTB_TO_PHAGOCYTOSIS	0.51031894934334	0.808564391924705	0.0747385227439092	-0.529549412294466	-0.97838614498841	23	Coro1a|Pgk1|Sfpq|Uba52
REACTOME_RESPONSE_TO_ELEVATED_PLATELET_CYTOSOLIC_CA2	0.0038194496111206	0.062428708840515	0.431707695803346	0.57559990813558	1.52374371263165	120	Fn1|Cd63|Sparc|Timp3|Cd9|Psap|Thbs1|Timp1|Selenop|Vegfa|Actn1|Pf4|Anxa5|Ecm1|Pdgfb|App|Cd109|Lamp2|Trf|Pdgfa|Cd36|Plek|Vcl|Calu|Srgn|Serpine1|Lhfpl2|Igf1|Lgals3bp|Tgfb3|F13a1|Flna|Pros1|Hspa5|Gas6|Maged2|Aplp2|Itgb3|Vegfd|Serping1|Hgf|Clu|Islr|Pcdh7|Rarres2|Tgfb2
REACTOME_RESPONSE_TO_METAL_IONS	0.00094359043764375	0.0253495226696921	0.477270815362862	-0.977997962057874	-1.52219058317317	6	Mt3|Mt1|Mt2
REACTOME_RETINOID_CYCLE_DISEASE_EVENTS	0.824130879345603	0.923820281124498	0.0555947097758869	-0.419530545349179	-0.671811179472737	8	Rdh12
REACTOME_RETROGRADE_NEUROTROPHIN_SIGNALLING	0.656188605108055	0.877404213624074	0.0645031249656493	0.496299355045117	0.868363385547498	12	Ngf|Dnm1|Cltc|Dnm3|Dnal4|Ap2m1|Ap2a2
REACTOME_RETROGRADE_TRANSPORT_AT_THE_TRANS_GOLGI_NETWORK	0.97682119205298	0.98779268808115	0.0380842053196415	-0.305181279601179	-0.627661765751706	46	M6pr
REACTOME_RET_SIGNALING	0.278260869565217	0.654428407568861	0.104732821580651	-0.577056155869587	-1.14574765603467	37	Grb7|Dok2|Pik3cd|Pik3r1|Grb2|Plcg1
REACTOME_REVERSIBLE_HYDRATION_OF_CARBON_DIOXIDE	0.574642126789366	0.841304081757542	0.0730744399126987	-0.606380494469081	-0.971021537560453	8	Car12|Car7
REACTOME_RHO_GTPASES_ACTIVATE_CIT	0.72421052631579	0.893774526159881	0.0630790410571939	0.430585051361013	0.820978199335014	19	Rhob|Rhoc|Myl12a|Myh10|Rhoa
REACTOME_RHO_GTPASES_ACTIVATE_FORMINS	0.0104742046779133	0.114223141680178	0.380730400722792	-0.618967965697753	-1.44544442203533	129	Birc5|Cdca8|Tuba1b|Aurkb|Spc24|Cenpa|Cenpf|Incenp|Tubb4b|Pfn1|Actb|Ndc80|Cenpe|Actg1|Cenph|Fmnl1|Ppp1cc|Ska1|Diaph1|Plk1|Cdc20|Mad2l1|Knl1|Spc25|Cdc42|Cenpl|Cenpk|Diaph3|Tuba4a|Cenpm|Ercc6l|Bub3|Rac1|Cenpq|Pmf1|Ranbp2|Cenpp|Bub1|Kif2c|Nudc|Nup85|Rangap1|Nsl1|Ppp2r5a
REACTOME_RHO_GTPASES_ACTIVATE_IQGAPS	0.423487544483986	0.75815991421199	0.0817515582532145	-0.556866655205242	-1.04341936120822	26	Iqgap2|Tuba1b|Tubb4b|Actb|Actg1|Calm1|Cdc42|Tuba4a|Rac1
REACTOME_RHO_GTPASES_ACTIVATE_KTN1	0.481927710843373	0.79183094051427	0.0813027345384498	-0.624529052875349	-1.03013386339779	11	Rhog|Klc3|Cdc42|Rac1
REACTOME_RHO_GTPASES_ACTIVATE_NADPH_OXIDASES	0.571428571428571	0.840434740086143	0.0697792517076235	-0.519685436801511	-0.932820703681457	21	Ncf4|Rac2|Prkcz|Cyba
REACTOME_RHO_GTPASES_ACTIVATE_PAKS	0.780952380952381	0.909991836190667	0.0547939500773363	-0.430181103363044	-0.772162949224314	21	Calm1|Myl12b|Cdc42|Myl6|Rac1|Pak2
REACTOME_RHO_GTPASES_ACTIVATE_PKNS	0.787610619469027	0.9125770139952	0.051011413203915	-0.402874398920424	-0.784267482739583	34	Sfn|Klk1b9|Klk1b27|Pkn1|Myl12b|Myl6|Rac1|Ywhab|Ywhaz
REACTOME_RHO_GTPASES_ACTIVATE_RHOTEKIN_AND_RHOPHILINS	0.120622568093385	0.464749876669246	0.178219874951973	0.821085660873341	1.30975651295499	7	Rhob|Rhoc|Rhoa|Tax1bp3|Rtkn
REACTOME_RHO_GTPASES_ACTIVATE_ROCKS	0.374736842105263	0.725713731843421	0.0982123351217438	0.564313492441227	1.07595252882204	19	Rhob|Rhoc|Myl12a|Rock2|Pak1|Myh10|Rhoa
REACTOME_RHO_GTPASES_ACTIVATE_WASPS_AND_WAVES	0.0475352112676056	0.295030936037812	0.276500599254472	-0.729169651187841	-1.42934645909935	35	Cyfip2|Was|Arpc3|Actb|Nckap1l|Actr3|Actg1|Arpc2|Arpc5|Arpc4|Cdc42|Grb2|Rac1|Arpc1b|Actr2
REACTOME_RHO_GTPASE_CYCLE	0.188034188034188	0.566565557969569	0.117249716749792	-0.497552737064066	-1.16646231827048	131	Rhof|Arhgdib|Rac2|Rhoh|Rhog|Arhgap9|Arhgap25|Arhgef6|Chn2|Akap13|Arhgap4|Arhgap15|Arhgap30|Gna13|Arhgap11a|Tagap|Gmip|Cdc42|Racgap1|Arhgef1|Srgap3|Rac1|Fgd3|Arhgef3
REACTOME_RHO_GTPASE_EFFECTORS	0.0025811159611214	0.049339830397337	0.431707695803346	-0.588380206441014	-1.4634617627954	247	Birc5|Cyfip2|Cdca8|Iqgap2|Ncf4|Was|Tuba1b|Rac2|Aurkb|Spc24|Cenpa|Cenpf|Sfn|Prkcz|Incenp|Tubb4b|Pfn1|Rhog|Cyba|Arpc3|Actb|Nckap1l|Actr3|Ndc80|Cenpe|Actg1|Klk1b9|Cenph|Fmnl1|Arpc2|Ppp1cc|Calm1|Arpc5|Ska1|Diaph1|Klk1b27|Arpc4|Plk1|Klc3|Pkn1|Cdc20|Mad2l1|Knl1|Myl12b|Prc1|Spc25|Cdc42|Myl6|Cfl1|Cenpl|Cenpk|Diaph3|Cdkn1b|Tuba4a|Cenpm|Grb2|Ercc6l|Bub3|Rac1|Cenpq|Pmf1|Ranbp2|Ywhab|Cenpp|Pak2|Bub1|Kif2c|Yw…
REACTOME_RIPK1_MEDIATED_REGULATED_NECROSIS	0.184060721062619	0.562308373409261	0.139599673451922	-0.714986546388972	-1.26566780602612	19	Ripk3|Fasl|Birc2|Tnfsf10|Ripk1|Uba52|Casp8
REACTOME_RIP_MEDIATED_NFKB_ACTIVATION_VIA_ZBP1	0.317738791423002	0.683481953145739	0.103576326612592	-0.656632657060772	-1.13594160793366	17	Ripk3|Zbp1|Dhx9|Nfkb2|Ikbkb|Ripk1|Myd88
REACTOME_RMTS_METHYLATE_HISTONE_ARGININES	0.817391304347826	0.923496650752796	0.0588438169595807	0.365650014363192	0.758119839638688	29	Ccnd1|Cdk4|Dnmt3a|Smarca2
REACTOME_RNA_POLYMERASE_III_CHAIN_ELONGATION	0.991752577319588	0.997169606947414	0.0474483193656297	0.229426509503222	0.434069799755102	18	Polr2f|Polr2e|Polr3h|Polr3d|Polr3g|Polr2h
REACTOME_RNA_POLYMERASE_III_TRANSCRIPTION	0.246411483253589	0.623954223677215	0.135002033828631	0.523262512084243	1.16752657534355	41	Nfix|Nfib|Nfia|Nfic|Polr2f
REACTOME_RNA_POLYMERASE_III_TRANSCRIPTION_INITIATION_FROM_TYPE_1_PROMOTER	0.998161764705882	1	0.0419081748591401	-0.257115705074499	-0.48276656691399	28	Gtf3a|Polr1d|Polr3k|Polr3c|Polr2l|Polr3gl|Bdp1|Polr3f
REACTOME_RNA_POLYMERASE_III_TRANSCRIPTION_INITIATION_FROM_TYPE_3_PROMOTER	0.992647058823529	0.997360368539628	0.0421619430092452	-0.279397693751076	-0.524603759139532	28	Polr1d|Polr3k|Snapc5|Polr3c|Zfp143|Polr2l|Polr3gl|Bdp1|Polr3f|Brf2|Tbp|Polr3e
REACTOME_RNA_POLYMERASE_III_TRANSCRIPTION_TERMINATION	0.200426439232409	0.577658190755586	0.142056643575821	0.626945509123158	1.23067176367607	23	Nfix|Nfib|Nfia|Nfic|Polr2f
REACTOME_RNA_POLYMERASE_II_TRANSCRIBES_SNRNA_GENES	0.92443729903537	0.95967343037986	0.0392758570896778	-0.327350503342872	-0.710571454259046	72	Nabp1|Ncbp1|Supt4a|Srrt|Snapc5|Rprd1b|Polr2j|Zfp143|Ints9|Supt5|Taf6|Gtf2b|Ssu72|Polr2l|Polr2b|Pcf11|Gtf2f2|Ints7|Polr2c|Phax|Taf5|Gtf2f1|Ints1|Ccnk|Ints13
REACTOME_RNA_POLYMERASE_II_TRANSCRIPTION	0.588112617309698	0.844372337822642	0.0401660980049421	-0.36307456520387	-0.974735132894861	1047	Myb|Birc5|Foxp3|Ctla4|Ube2c|Il2ra|Rrm2|Ccna2|Ndufa4|Ddit4|Lef1|Itga4|Psmb9|Dek|Trp53inp1|Aurkb|Slc2a3|Ifng|Pcna|Cdk1|Runx3|Itgal|Tpx2|Sfn|Nabp1|Psmb8|Rad51|Chd3|Ccnb1|Tgfb1|Rpa2|Atad2|Fasl|Rfc3|Ccnd2|Slbp|Ccne1|Cbx3|Lbr|Cdkn2a|Psme2|Snrpe|Psme1|Srsf3|Prkcq|Snrpg|Pparg|Txn1|Ppp1r13b|Ezh2|Calm1|Ddx39|Notch1|Rora|Ccne2|Zfpm1|Cbx4|Supt16|mt-Co3|Snrpf|Setd1b|Foxo1|Elf1|Maf|Cox5b|Suz12|Psmb10|Prelid1|R…
REACTOME_RNA_POLYMERASE_II_TRANSCRIPTION_TERMINATION	0.0211139288209082	0.172880567353399	0.352487857583619	-0.672759825690201	-1.44999097975116	65	Slbp|Snrpe|Srsf3|Snrpg|Ddx39|Snrpf|U2af1|Alyref|Ncbp1|Magoh|Nudt21|Eif4a3|Srsf7|Thoc2|Snrpb|Slu7|Ddx39b|Clp1|Srrm1|U2af2|Srsf6|Upf3b|Srsf1|Rbm8a|Fip1l1|Cpsf3|Thoc6|Srsf4|Srsf2|Thoc7|Cpsf2|Rnps1
REACTOME_RNA_POLYMERASE_I_PROMOTER_ESCAPE	0.798932384341637	0.916748446007606	0.0506004243853618	-0.394984212113126	-0.76123665919647	31	Cbx3|Polr1d|Gtf2h2|Ubtf|Twistnb|Ccnh|Taf1b|Polr2l|Polr1e
REACTOME_RNA_POLYMERASE_I_TRANSCRIPTION	0.599025974025974	0.849184607780236	0.0597317976364411	-0.440444543192164	-0.922807061145194	50	Chd3|Cbx3|Rbbp7|Mbd2|Rbbp4|Polr1d|Hdac1|Gtf2h2|Ubtf|Twistnb|Ccnh|Taf1b|Polr2l|Polr1e|Mta2
REACTOME_RNA_POLYMERASE_I_TRANSCRIPTION_INITIATION	0.802653399668325	0.918583904688828	0.0471642455670861	-0.373221461904609	-0.768602530725558	47	Chd3|Rbbp7|Rbbp4|Polr1d|Hdac1|Gtf2h2|Ubtf|Twistnb|Ccnh|Taf1b|Polr2l|Polr1e|Mta2|Znrd1|Ehmt2|Ercc6
REACTOME_RNA_POLYMERASE_I_TRANSCRIPTION_TERMINATION	1	1	0.0504983044100709	0.210146127198371	0.437036079600574	30	Polr2f|Taf1d|Cd3eap|Polr2e|Polr1a|Mnat1|Polr2h|Polr1b
REACTOME_RNF_MUTANTS_SHOW_ENHANCED_WNT_SIGNALING_AND_PROLIFERATION	0.285992217898833	0.659881564316438	0.110122263835536	0.74795295368405	1.19309872179429	7	Fzd4|Fzd8|Lrp5|Rnf43|Fzd5|Lrp6
REACTOME_ROBO_RECEPTORS_BIND_AKAP5	0.854085603112841	0.929191034277046	0.0516355964484201	0.427836999575229	0.682465086627809	7	Prkacb|Robo2|Prkar2a|Akap5|Prkaca
REACTOME_ROLE_OF_ABL_IN_ROBO_SLIT_SIGNALING	0.797270955165692	0.916270335827425	0.0549073703290958	0.463270942550671	0.752082321191715	8	Abl2|Slit2|Robo1
REACTOME_ROLE_OF_LAT2_NTAL_LAB_ON_CALCIUM_MOBILIZATION	0.292089249492901	0.663144912769024	0.11146266692298	0.636623298845905	1.15443870166493	15	Fcer1g|Lyn|Syk|Lat2|Gab2
REACTOME_ROLE_OF_PHOSPHOLIPIDS_IN_PHAGOCYTOSIS	0.755102040816326	0.901697751274486	0.0551351763385257	-0.43101528384037	-0.79895306233923	24	Cd247|Cd3g|Itpr2|Pik3r1
REACTOME_ROLE_OF_SECOND_MESSENGERS_IN_NETRIN_1_SIGNALING	0.571976967370441	0.840434740086143	0.070113215764256	0.612445647799198	0.952951562658819	6	Ntn1|Trpc1
REACTOME_RORA_ACTIVATES_GENE_EXPRESSION	0.671179883945841	0.879919684280918	0.0626618230932492	-0.492312320446479	-0.859164902684239	18	Rora|Cpt1a|Tbl1xr1|Helz2
REACTOME_ROS_AND_RNS_PRODUCTION_IN_PHAGOCYTES	0.48512585812357	0.793233354972916	0.0880945010398517	0.463308603364616	0.973633412294038	32	Ncf2|Slc11a1|Ncf1|Cybb|Atp6v0b|Tcirg1|Atp6v1b2|Atp6v1a
REACTOME_RRNA_MODIFICATION_IN_THE_MITOCHONDRION	0.521829521829522	0.814501083585053	0.0789209638180035	-0.653877208015407	-1.01771758961367	6	Mrm2|Nsun4|Mrm1|Tfb1m|Mrm3
REACTOME_RRNA_MODIFICATION_IN_THE_NUCLEUS_AND_CYTOSOL	0.831715210355987	0.924393124479906	0.0444181153081573	-0.368224455379968	-0.778178406565231	58	Rps2|Rps6|Rps7|Emg1|Rps9|Nop14|Wdr3|Utp18|Nop56|Utp3|Fbl|Utp6|Wdr43|Dcaf13|Krr1|Mphosph10|Imp4|Fcf1
REACTOME_RRNA_PROCESSING	0.00119293076917915	0.0287856434429847	0.45505986738723	-0.6301892727095	-1.53352817654448	191	Rps2|Rpsa|Rps20|Exosc8|Rpl28|Rplp0|Rps17|Rps29|Rpl3|Rps3a1|Rpl35|Rpl8|Rps8|Rpl32|Rpl22l1|Rps6|Rps18|Rps26|Rpl10a|Rps19|Rps12|Rps3|Rpl15|Rpl6|Rpl5|Rplp2|Rps7|Rps28|Rpl38|Rps10|Rps4x|Rpl36a|Exosc3|Riok1|Rps21|Rpl7a|Emg1|Rpl11|Rpl12|Rps5|Rpl18|Uba52|Rpl27|Rps11|Rpl13|Rplp1|Rpl13a|Rpl14|Eri1|Rpl7|Rps13|Rps15|Ncl|Rps16|Rps9|Rpl29|Rbm28|Rrp1|Rpp21|Rpl4|Ddx21|Rpl22|Xrn2|Nop14|Rpl23|Rps25|Rpl26|Wdr3|Rpl1…
REACTOME_RRNA_PROCESSING_IN_THE_MITOCHONDRION	0.911067193675889	0.953014866086148	0.0493910105981501	-0.347575333859738	-0.570032829269907	9	Mrm2|Nsun4|Trmt10c
REACTOME_RSK_ACTIVATION	0.168032786885246	0.540362317283659	0.153158808683073	-0.82949770556316	-1.3125244435877	7	Rps6ka1
REACTOME_RUNX1_AND_FOXP3_CONTROL_THE_DEVELOPMENT_OF_REGULATORY_T_LYMPHOCYTES_TREGS	0.08300395256917	0.393973453222008	0.219250346703755	-0.867369063564288	-1.42250842668906	9	Foxp3|Ctla4|Il2ra|Ifng
REACTOME_RUNX1_INTERACTS_WITH_CO_FACTORS_WHOSE_PRECISE_EFFECT_ON_RUNX1_TARGETS_IS_NOT_KNOWN	0.935334872979215	0.965466018281563	0.0553642837725362	0.320647869493674	0.69543893601094	36	Runx1|Phc2|Cbx6|Smarca2|Rybp|Scmh1|Hipk2|Cbx8|Auts2
REACTOME_RUNX1_REGULATES_ESTROGEN_RECEPTOR_MEDIATED_TRANSCRIPTION	0.479846449136276	0.791192067805556	0.0791316651768349	0.664043001171283	1.03323587637985	6	Runx1|Esr1
REACTOME_RUNX1_REGULATES_EXPRESSION_OF_COMPONENTS_OF_TIGHT_JUNCTIONS	0.481060606060606	0.791658198348339	0.0782955249944794	0.693199908087374	1.02407928173064	4	Runx1|Tjp1|Cldn5
REACTOME_RUNX1_REGULATES_GENES_INVOLVED_IN_MEGAKARYOCYTE_DIFFERENTIATION_AND_PLATELET_FUNCTION	0.599078341013825	0.849184607780236	0.0770736734944102	0.418563275730405	0.897831938516114	35	Thbs1|Pf4|Runx1|Kmt2c|Ago4|Kat2b|Nr4a3
REACTOME_RUNX1_REGULATES_TRANSCRIPTION_OF_GENES_INVOLVED_IN_BCR_SIGNALING	0.798687089715536	0.916748446007606	0.0602484086158019	-0.452863206793151	-0.693908664292308	5	Elf1|Cbfb
REACTOME_RUNX1_REGULATES_TRANSCRIPTION_OF_GENES_INVOLVED_IN_DIFFERENTIATION_OF_HSCS	0.228525121555916	0.60653002368936	0.112843355675562	-0.541943885529052	-1.16723067983526	68	Myb|Psmb9|Psmb8|Psme2|Psme1|Psmb10|Psma2|Psma1|Uba52|Gata3|Psmb3|Psma3|Cbfb|Psma7|Sem1|Psmb4|Psma4|Psmc3|Psmd8
REACTOME_RUNX1_REGULATES_TRANSCRIPTION_OF_GENES_INVOLVED_IN_DIFFERENTIATION_OF_KERATINOCYTES	0.0978886756238004	0.42992753058878	0.197822021315103	0.85532084308817	1.33085986801358	6	Ctsl|Socs3|Runx1|Ctsk
REACTOME_RUNX1_REGULATES_TRANSCRIPTION_OF_GENES_INVOLVED_IN_DIFFERENTIATION_OF_MYELOID_CELLS	0.398832684824903	0.741740119503817	0.0899860794997137	0.692852165493011	1.10520458401894	7	Lgals3|Runx1|Crebbp|Csf2|Prkcb
REACTOME_RUNX1_REGULATES_TRANSCRIPTION_OF_GENES_INVOLVED_IN_INTERLEUKIN_SIGNALING	0.918560606060606	0.956597608157235	0.0470699590082662	0.431615917874021	0.637635570927145	4	Runx1|Lifr
REACTOME_RUNX1_REGULATES_TRANSCRIPTION_OF_GENES_INVOLVED_IN_WNT_SIGNALING	0.330561330561331	0.694535365675582	0.105125131597001	-0.764705859398841	-1.19021521847034	6	Foxp3
REACTOME_RUNX2_REGULATES_BONE_DEVELOPMENT	0.331818181818182	0.695674632971699	0.110564716336619	0.524523563962273	1.09943943481847	31	Hes1|Wwtr1|Col1a1|Ar|Smad1|Gli3|Mapk3|Yap1|Hdac4|Yes1|Hey1|Zfp521|Smad4
REACTOME_RUNX2_REGULATES_CHONDROCYTE_MATURATION	0.538293216630197	0.823778870606004	0.0799858801499946	-0.653645428096797	-1.00156122009398	5	Runx2|Cbfb
REACTOME_RUNX2_REGULATES_GENES_INVOLVED_IN_CELL_MIGRATION	0.744639376218324	0.897552561562722	0.0580983576873206	0.499353565658568	0.810659495905635	8	Itga5|Itgbl1|Akt1|Mmp13
REACTOME_RUNX2_REGULATES_OSTEOBLAST_DIFFERENTIATION	0.345572354211663	0.703485891576587	0.104732821580651	0.550320948670629	1.09046069479911	24	Hes1|Wwtr1|Col1a1|Ar|Gli3|Mapk3|Yap1
[truncated: 5,362 more rows]

## Sheet: fgsea_analysis_Tregs_PC2
pathway	pval	padj	log2err	ES	NES	size	leadingEdge
2_oxoglutarate_dependent_dioxygenase_activity(5)	0.789638932496075	0.930963370323088	0.0454059226590179	0.434765322598384	0.71657344328234	14	Tet3|P4ha1|P4ha2|Tet2|Tet1|Asph
3_5_cyclic_nucleotide_phosphodiesterase_activity(8)	0.586956521739131	0.887586087340236	0.0870515867946735	-0.524344078805195	-0.912004989203546	12	Pde4d
9_0_non_motile_cilium(6)	1	1	0.0266052822097738	0.237779964155736	0.469593926930249	70	Rab27a|Myo7a|Map1b|Ptgs1|Topors|Guca1a|Cep250|Prkca|Lca5|Prph|Nphp4|Ift20|Cerkl|Ptprk|Kifap3|Ift122|Kif3a|Ttc8|Myo5a|Pcdhb16
9_2_motile_cilium(6)	0.72751677852349	0.921635224851151	0.0419926218968594	0.421695610097669	0.829022918416129	68	Cd52|Dnah8|Atp2b4|Gabarap|Slc9b2|Akap9|Sqstm1|Capzb
ADP_metabolic_process(8)	0.341935483870968	0.800120833946643	0.132846300606183	-0.505571874942851	-1.06779459971735	34	Stat3|Pgk1|Hif1a|Eif6|Pfkl|Pkm|Galk1
AMPA_glutamate_receptor_complex(7)	0.712715855572998	0.91997756152289	0.0500922874402106	0.482320307523193	0.794952829865314	14	Abhd12|Olfm1
AP_type_membrane_coat_adaptor_complex(4)	0.887438825448614	0.957986177075652	0.0418238690062304	0.391043793794097	0.626526930291887	11	Sgip1|Vps11|Vps39|Ap2b1
ATP_binding(6)	0.543091655266758	0.872963519664902	0.0562940749700968	0.497642258429957	0.953919452583022	53	Zap70|Pim1|Itm2b|Srpk2|Map4k4|P2rx7|Haspin|Itm2c|Syk|Dapk1|Trpm4|Prkacb
ATP_biosynthetic_process(4)	0.475165562913907	0.844680459352383	0.072003313661988	0.667338591729547	1.02769348935014	7	Trem2|Pid1|Flcn
ATP_dependent_chromatin_remodeling(7)	0.0166332366331847	0.227971362421302	0.352487857583619	-0.920374729959188	-1.49557707118301	8	Ptma|Nasp|Mis18a
ATP_generation_from_ADP(4)&glycolytic_process(5)&nucleoside_diphosphate_phosphorylation(7)&nucleotide_phosphorylation(7)	0.338607594936709	0.800120833946643	0.132147260608774	-0.526449479299543	-1.08717281440884	31	Stat3|Pgk1|Hif1a|Eif6|Pfkl|Pkm|Galk1
ATP_metabolic_process(3)	0.333333333333333	0.800096884348124	0.151148761385484	-0.450130022006007	-1.06758559594335	71	Ldha|Stat3|Pgk1|Park7|Hif1a|Eif6|Pfkl|Shmt2|Pkm|Galk1|Uqcc2|Slc25a25|Msh2|Bid|Fxn|Pfkp|Slc25a23|Stoml2|Eno3|Vcp|Coq7|Gadd45gip1|Sphk2|Gpi1|Uqcrc1
ATP_synthesis_coupled_electron_transport(5)&mitochondrial_ATP_synthesis_coupled_electron_transport(6)	0.309405940594059	0.789100768793029	0.120985142145252	-0.692121985660644	-1.17916577708918	10	Park7|Bid|Coq7|Uqcrc1|Ndufa10|Mtch2|Dld
[truncated: 7,348 more rows]

## Sheet: top_genes_Tregs_PC1
gene name	CS1
[truncated: 100 more rows]

## Sheet: top_genes_Tregs_PC2
gene name	CS2
[truncated: 100 more rows]
